# Supplementary material for: De-Novo Transcriptome Sequencing of a Normalized cDNA Pool from Influenza Infected Ferrets
Source: PLoS One. 2012 May 11;7(5):e37104. doi: 10.1371/journal.pone.0037104 (PMC3350496; doi:10.1371/journal.pone.0037104)
Supplement: Table S1 — Annotation table for ferret ESTs with human sequence homology. Contigs from the combined assembly of cDNA sequences indentified here and the ESTs previously reported [8] that showed homology to human RNA or protein sequences using the “megablast” algorithm in BLAST. “Similar to Human Gene” and “Human Refseq acc no.” indicate the Human Gene Symbol and the accession number from the Human RNA or Human Protein database. “RefSeq RNA_acc” points to the accession number from the RefSeq RNA blast analysis, using all RNA in the GenBank database. The nucleotide sequence for each contigs is displayed in the column denoted “Sequence.” (XLSX) [file pone.0037104.s001.xlsx]

## Sheet: Sheet1
QueryID	Similar to Human Gene	Human Refseq acc no.	RefSeq RNA_acc	Sequence
Contig4518	A1BG	NP_570602.2	XM_002927072.1	GGAGCTTTATCATCCCAGATAGTCCCTGGCTGGAGGGAGACTGGCCATCATGTCCACACTTGGGGCCTTCCTGATGCTCTGGGGTCTCTCACTGGGCCCAGCGACTGAGGCGGCAGTAGGATTTGATCCCACGCCAGACCTGTGGGCAGAGGCTGAATTGCTGCTGAAGCCCTGGGCTGGCTTGACACTGGTGTGCCAGGCCCGCCTGAAGACCCTGGATTTTGAGCTGCTCAAAGATGGGGTAACCCAGGAACTTGTGCACCTCGACTTACCCGCCATGGAGCACCGGTTCCCACTAGGAGCAGTGACGAGTGACACCCGGGGCCTCTACCGCTGCCGTTCTGGCTTGGAGAGCGGATGGACCCAGTTGAGCAACCTN
F1F2054638	A1CF	NM_138932.1	XM_002914381.1	GACAATCAAGGAAACCTTTTCCGGGTGGGGACCTCTGCAATCACTCAGTGAGCAACCCTAATTAACCTGATTTTTTGCTGATAATCACTCTCAATGGAATCAAATCACAAATCCGGGGACGGATTGAGCGGCACCCAGAAGGAAGCAGCCCTCCGCGCCCTGGTCCAGCGCACAGGATATAGCTTGGTCCAGGAAAATGGACAGAGGAAATATGGCGGCCCTCCACCGGGCTGGGATGCAGCACCTCCAGAAAGAGGCTGTGAAATTTTTATTGGAAAA
F1F2096514	A1CF	NM_138933.1	XM_002914381.1	GAAATGGGCGTCTCTTAGGGGTGTGCGCCAGTGTGGACAACTGCCGATTGTTTGTGGGGGGAATCCCGAAGACCAAGAAGAGAGAAGAAATCTTAGCAGAGATGAAAAAGGTCACCGAAGGAGTTGTCGACGTGATCGTGTACCCAAGCGCTGCCGACAAAACCAGAAACCGAGGCTTCGCCTTTGTGGAGTACGAGAGTCATCGGACAGCTGCCATGGCACGAAGGAAGTTG
F1F2152083	A2M	NM_000014.4	XM_002930292.1	CGAAGGTCAGTTACACCGGGAGTCGTCCCGCCTCCAACATGGTGATTATTGACGTGAAGATGGTGTCCGGCTTCATTCCCCTGAAACCAACAGTGACGAATAGCTTGAAAGATCTAAACCGAATCGTGAGCCGAACAGAAGTCAACAATAACCATGTTTTGATTTATCTGGATAAGGTAGACAAATCAGACACTCAGCATGTCCTTCACGGTTCTACAAGATGTCCCAGTAATAGAGCTTGAAGCCAGCCATAGTGAAAGTCTATGATTACTATGAGACAGATGAGTTCGCAATTGCTGAGTATGATGCTCCTTGCAGCAAAGATCATGGAAATGCCTGAAGATCACCAACGACAAGGAAAACCGCTTTGCTGGGGTCCCTGTTCCATGGACTGAGGTC…
F1F2139313	A2M	NM_000014.4	XM_534893.2	AGAAACTTTACCCTCAGGCTTAATTTGGTAATAAAAATTCTTCGTTTCTCTGGTTTTCCCAGAGGCTTCACCTGTTTATTAACATTTGTGATGTATTAATTTTCTTCAGCTTGAAAGATCAAACCATGTGAGCCGAACAGAAGTCAACAATAACCATGTTTTGATTTATCTGGATAAGGTGACAAATCAGACACTCAGCATGTCCTTCACGGTTCTACAAGATGTCCCAGTAATAGAGCTGAAGCCAGCCATAGTGAAAGTCTATGATTACTATGAGACAGATGAGTTCGCAATTGCTGAGTATGATGCTCCTTGCAGCAAAGATCATGGAAATGCCTGAAGATCACCAACGACAAGGAAAACCGCTTTAGCTGGGGTCCCTGTTCCATGGACTGAGGT…
F1F2200007	A2M	NM_000014.4	XM_002930292.1	AGAGGAACAAAGAGTGGAGGAGGAAACTTGCAAGACTGAATGGGTTCTTATGGCCTGTCCTATATTTCAGGTCCCAAGATCTCCATCCAATGAAGAGGTCATGTTCCTCACTATCCAAGTGAAAGGACCAACCCAAGAATTCAAAAGGCGGACCACAGTGGTGGTTAAAAACGAAGAGAATTTGGTCTTTGTCCAGACAGACAAGCCCATCTACAAACCAGGGCAGACAGGTACAAAAAGGCCCTATAGTCAAAACAACTCCCAAAAGGAAAGACCTTCCTTCCCCGCATCTTCCCCAGTTAATGGCTCTATAGCCCTGGTTCTTTTAAGTTAGTTTTTTTTTTTTNTTTTTTTTCTTTTTTACTACTAC
Contig4297	A2M	NM_000014.4	XM_002930292.1	GGGGATGAGACGAGTTGCAGGGACCCGGGCACAATACAGCCTGGTCTCCTCAGGGCCCTTCTCCCTGCAGCATGGGGAAGAACACACACATTCATCCAAATCTTATTCTCCTCCTTCTGGTCTTCCTGCCTGCAGATGCCTCAGTCTCTGGAAAACCGCAGTACATGGTCCTGGTCCCCTCCCTGCTCCACTCTGAAACTCCTGAGAAGGGTTGCCTCCTTCTGAGCTACCTGAATGAGACAGTGACTGTGAGTGCTTCCTTGGAGTCTGTCAGGGAGAACAAGAGCCTCTTCACTGACCTGGTGGTAGAGAAGGACTTATTCCACTGTGTCTCCTTCACTGTCCCAAGATCTCTATCCAATGAAGAGGTCATGTTCCTCACTATCCAAGTGAAAGGAC…
F1F2010737	A2M	NM_000014.4	XM_534893.2	GTACAAGAAGCTCATCACACTAGCTAATCTTGTATTCTCCCCAAGCAAGAGTTTTGTTCGCTTAGAGCCCCTGCCTGGTGAACTGCCCTGCGGCCAAACTCAGACAGTTCGAGCACATTATATTCTGAATGGACAGGTCCTGCGGGAGCTGAAGGAACTCGTGTTCTATTATCTGATCATGGCAAAGGGAGGCATTGTCCGAATTGGGATGCATGTGCTGCCTGTGGAACAGGGAGATATGAATGGCCATTTTTCCGTGTCAGTCCCCGTGGAGATAGACATTGCTCCCATCGCTCGATTGCTCCTCTTCACCATTTTACCTGATGGGGAAGTGGTCGGGGATTCTGCAAAATACAAGGTTGAAAAATGTCTAGCCAACAAGGTGGACCTGAGCTTCCG…
F1F2038817	A2M	NP_000005.2	XM_002925324.1	GGTTGATTACTGTGGAGGTGAAAGGCCCAACCCAGCAGTTTGTAAAGAGGAAGAGAGTGCACGTCATGAAAGTAAACAGCCTTGTCTTTGTCCAAACAGACAAACCCATCTACAAACCGGGACAAACAGTGAGACTCCGCATTGTCTCTGTGGATGTCGATTTTCGCCCTTTGAATGACACGTTCCCAGTGGTTTATATAGAGAATCCCAAGAGGAACCGAATTTTCCAATGGCAAAGTCTCAGACTACAAGGAGGACTCAGCCAGCTGTCCTTCCCACTCTCAGTGGAGCCCACTCGGGTGCTTATAAGGTCAAGGTTCAGAGGGAGTCAGGGGAAGAAATAGAGCACCCCTTCGAAGTGAATGAATATGTTTTGCCGAAGTTCGAGGTCCAAGTGAA…
Contig3956	A2M	NP_000005.2	XM_002925324.1	ACTCTGTTGTCCGCAATGCTCTATTCTGCCTGGAAAATGCCTGGAGATCCATCTCAGAGGCCCAAGAAAGTCCTGTCTATACCAAGGCATTATTGGCCTATGCCTTTGCTCTAGCAGGAAACCAGGCCAAGCGAAGTGAGCTTCTTGAATCACTGGACAAAGATGCCGTGAAAGAAGAGGACTCAATCCACTGGCAGCGTCCAGGGAAAGTTGAAGAAGTTATGACATTCTATTATCAACCTCGGGCTCCTTCTGTTGAAGTGGAGATGACTTCCTACTTGCTCCTTGCCTATCTTACTGCTTGGCCTGCTCCATCTTCAGAAGACCTGTCTGTGGCTTCACGTATTGTGAAATGGATCACAAAGCAACAAAACCCCAATGGGGGCTTCTCTTCTACTC…
Contig4348	A2M	NP_000005.2	XM_002925324.1	GGTTTATCAGGTAGAAGTGAGTTGGCCGTGAAGGTCCCTGACACCATCACAGAGTGGAAAGCCAGCGCACTCTGCTTGTCTGGAACCACAGGGCTGGGCCTCTCCCCCATCATCTCTCTTCAAGTGTTCCAGCCCTTCTTCCTGGAACTCACTCTCCCCTACTCTGTGGTGCGAGGAGAAGCCTTTACGCTGAAAGTCACTGTGTTCAACTATTTGGCCCATTGCATTCGGGTCAGTGTGCAGCTGGAAGCCTTCCCTGACAAGTCAGCCAACTTAGTGAAAAAGAATGAAGACACTCCCTGTATCTGTGGAAATAAGCAGGAAACCATGTCCTGGGCTGTGACCCCAAAGTCACTGGGAAAGGTGAATTTCACAGCTACTGTGGAAGCCCTACAGTCT…
F1F2054388	A2ML1	NM_144670.3	XM_002929197.1	TGGAAATGGGAAAAGCTAGATGTGAGCGAGCTACTTCTCGATCCTTGACACTTACTGTGCATACCAGTTATGTGGGCAGTCGCAGCTCTTCCAATATGGTCATTGTAGAAGTGAAGATGCTTTCCGGGTTCAGTCCCATGGAGGGGCACCAATCAGTTGCTTCTCCAACAGCCTCTGGTGAAGAAGGTTGAATCTGGAACCGACGTACTGCATTA
F1F2045596	A2ML1	NP_653271.2	XM_002929197.1	GCACGGCCTTTGGCACCTTCAGTGTGGAAGAATATGTGTTGCCTAAGTTTAAGGTGGATGTGGTGGAGCCCAGGCAATTATCAACAATGGAGGAATCCTTCTTAGTGAAAATCTGTTGTAGGTACACCTACGGAAAGCCCATCCTGGGGACAGCACAGGTATCTGTGTGTCAAAAGGCATATACTTACCATTTTCCAGAGGCAGGACGGGAACAGCTACCTGACAAGTGCAGG
F1F2203420	A4GALT	NM_017436.4	XM_002926683.1	CGACTTCGTGGCCCACTACAACGGCTGGATCTGGGGCCACCAGGGCCCGCAGCTGCTCACGCGGGTGTTCAAGAAGTGGTGCTCCATCCGTAGCCTGGATGACAGCCACGCCTGCCGCGGCGTCACCGCCCTGCCCAGCGAGGCCTTTTACCCCATCCCCTGGCAGGACTGGAGGAGGTACTTCCAGGAGGTCAGCCCCGAGGAGCTGCAGCGGCTGCTCAAGGTCACGTACGCCGTCCATGTGTGGAACAAGAAGAGCCAGGGCACGCGCTTGGAGGCCAGTCCCGGGCGCTGCTGGCCCAGCTACAAGCCCGNT
F1F2002146	A4GALT	NM_017436.4	XM_002926683.1	CCCAACGTGCACCTGCTGCCGCTGGACCTGGAGGAGCTGTTCCGGGACACGCCCCTGGCGGCCTGGTACGTGGCCTGGCGGCACCGCTGGGAGCCATACGTGCTGCCCGTGCTCTCCGACGCCTCCCGCATCGCGCTCATGTGGAAGTTCGGCGGCATCTACCTGGACACGGACTTCATCGTCCTCAGGAACCTGCAGAATCTGACCAACACGCTGGGCACTCAGTCCCGACTACGTCCTCAACGGTGCCTTCCTGGCGTTCGATCGCCACCACGAGTTCAATGGCGCTGTGCATGCACGACTTCGG
Contig4523	A4GNT	NM_016161.2	XM_002923335.1	AACTCCACTTACCCAGGCTTTCCCTCCTCTCAGCAATAGACAATGTTTTCTTTCTTCCCTTTGGATATGGAAAGGCTGTTTGAAGACACACCATTGCTTTCATGGTACACTCGCATCAATGCCAGTGTGGAGAGCAACTGGCTCCACGTCAGTTCTGATGCGTCCCGCCTGGCCATCATCTGGAAGTATGGCGGCATCTACATGGACACCGATGTCATCTCCATCAGACCCATCCCTGAGGAGAACTTTCTGGCTGCACAGTCTTCTCGGTACTN
F1F2183551	AAAS	NM_001173466.1	XM_002923256.1	ATGAACTATGCCGGTTTTACAGATAAGGGAGTTAAGCTCTGTTTCGCTTTCCCACAAGGATTAGGTTTATGGGATGGGAAACAGGTCTCTGGAGCCTCTTATTCCTAGCCCAGCTGCGGTTCGGAGATGGCAAGGAGTTCAGCAGAGATCTGGGGAAGAGATTGATTGATTGTCACACCTCTCACTTCTGGCCTATAGTGGATCAATCTTCCTGTCCTGAACCTGACGAAGGATCCCCTGAAGACCCCTGGGAGGCTGGACCATGGCACAAGAACTGCCTTCATCCATCACCGGGAGCAAGTGTGGAAGAGATGCATCAACATATGGCGTGATATGGGCCTTTTTGGGGTG
F1F2145007	AAAS	NM_001173466.1	XM_001112752.2	AGTGGGTAAGCTATGAAAAGGTGGGAGGGACCATGCTGAGGTTTCCCAGCTAACTCTTCTGACTTGTAGACTTGGGGGAGAGGCTCACTCCATGGTCTGGGACCCCAGTGGGGAGCGTCTAGCTGTGCTCATGAAAGGTAAGAGTTGGGAAGGACTTTGCTCAGGCCACAGCCCTCTTCCCATTCATGGAGGGTTTCCGTGTCCTGGCTACAGTTCTCTGCTTGCCTTGGGATTCTGCTTCCAGGGTGCCTTCCTATCCCATCCATTTCTCATAGGAAATCCACGGGTCCAGGATGGTAAACCAGTCATCCTCC
F1F2091402	AAAS	NM_001173466.1	XM_002923255.1	GGTTGAATTTTGCAGCGCCGTTTGTCCCACACGGCTACCCGTACGGATCCGAATCTAGCCCGGGAACTAAGAGTTAGGGAAGCGCGATCCGTGAGTTCACCGATTCCAGACGGCCTCGAGACCGGCAAGATGTGCTCCCTGGGATTGTTCCCTCCGCCGCCGCCTAGGGGTCAAGTCACCCTATACGAGCACAATAACGAGTTGGCGACAGGCAATAGCTATGAGAGTCCGCCTCCCGACTTCCGGGG
F1F2030631	AAAS	NM_001173466.1	XM_002923256.1	GGTCTGGGAGGCCCAGATGTGGACTTGCGAGAGGTGGCCTACTCTATCGGGGCGGTGTCAGACTGGCTGCTGGAGCCCAGATGGAAACCGGCTGCTGTTCACTGTATTGGGGGAACCACTCATTTACTCCTTATCATTCCCAGAACGTTGCGGGGAGGGAAAGGGGCACGTTGGAGGTGCCAAGTCAGCCACCATTGTGGCTGATCTGTCTGAGACAACAGTACAGACACCAGATGGAGAGGAAAGACTTGGGGGAGAGGCTCACTCCATGGTCTGGGACCCCAGTGGGGAGCGTCTAGCTGTGCTCATGAAAGGAAATCCACGGGTCCAGGATGGTAAACCAGTCATCCTCCTTTTTCGCACTCGAAACAGCCCCGTGTTTGAGCTGCTTCCTTGTGG…
F1F2038546	AAAS	NM_015665.5	XM_002923255.1	CCTTTTTGGGGTGCTGAATGAAATTGCGAACTCAGAGGAGGAAGTGTTTGAGTGGGTGAAGACGGCGTCCAGCTGGGCCCTGGCACTCTGTCGATGGGCCTCCTCCCTCCACGGGTCCCTGTTCCCCCATCTGTCGCTTAGGAGTGAAGATCTGATTGCTGAATTTGCCCAAGTCACAAACTGGTCCAGCTGCTGCTTGCGGGTCTTTGCCTGGCATCCTCACACCAACAAGTTCGCAGTGGCCCTTGCTAGATGACTCGATCCGTGTGTATAATTGCCAGCAGCACTACAGTCCCGTCCCTGAAGCACCGGCTGCAGCGAAACGTGGCAGCCCTGGCCTGGAAGCCCCTTAGTGCCTCTGTCCTGGCTGTGGCCTGCCAGACCTGCATTCTCATCTGG…
F1F2139338	AACS	NM_023928.3	XM_002913106.1	AACAAAGGAGACCGGGTGGTTGGTTATTTACCCAACGGTGTGCATGCGGTGGAGGCCATGCTGGCCGCGAGCGAGCATCGGCGCCATCTGGAGTTCCACATCCCCAAGACTTCGGTGTGAACGGCGTCCTGGACCGCTTTTCTCAAATCCTAGCCGAAGCTCATCTTACTCCGTGGAAGGCCGTCGTGTACAAACGGCAAAAGAGTTTAGCCACATGGACAAGTTGCAGCAGGTGGTGAAAGGACTTCCGGACTTGAAGAAGGTGGTGCTGATTCCTTACATTGCCTCGAAAGAGAAGATAGACATTTCCAAGATTCCAAATAGCGTGTTCCTGGATGATTTTCTTGCCACCGGGAAAGGCGCGCAGGCCCCGCAGCTGGAGTTCGAGCAGCTGCCCTT…
F1F2187751	AACS	NM_023928.3	XM_002913106.1	AGGTGGCATTTGAAGAGTTGAGGCAACAAGTGGCTTTGTTTGCAGCAGCAATGAGGAAAATGGGTGTGAAACAAGGAGACCGGGTGGTTGGTTATTTACCCAACGGTGTGCATGCGGTGGAGGCCATGCTGGCCGCAGCGAGCATCGGCGCCATCTGGAGTTCCACATCCCCAGACTTCGGTGTGAACGGCGTCCTGGACCGCTTTTCCAAATCCAGCCGAAGCTCATCTTCTCCGTGGAGGCCGTCGTGTACAACGGCAAAGAGTACAGCCACATGGACAAGTTGCAGCAGGTGGTGAAAGGACTTCCGGACT
F1F2035836	AADAT	NM_016228.3	XM_002928985.1	ACTATTTTCTCCAGTTCAGCAAGCCCCGGGCACCAACATTTCTTTCCATGGACGTTGATGGGCGTGTCATCAGAACAGACTCTTTTTCAAAAGTCCTCTCCTCTGGGCTGAGAATAGGGTTTATAACTGGTCCAAAATCCTTGATAGAGAGAGTTGTTTTTCACACACAAGTCTCAACCATGCACCCCAGCACTTTTACACAGCTTCTGATCTCACAGCTTCTACACCAGTGGGGAGAAGAGGGTTTCCTGGTTCATGTAGACAGGGTTGCTGATTTCTATATGAACCAGAAGGATGCAATAGTGGCAGCTGCAAACAAATGGTTAAGTGGTTTGGCAGAATGGAATGTTCCTACTGCTGGAATGTTTTTATGGGTTAAAATTAAGGGCATTTCTGATG…
F1F2026414	AADAT	NM_016228.3	XM_002928985.1	TACGGATAAAGGCACCGAAATCAGTCATCTCCTTGGCTACTGGATCACCAAACCCCAACACGTTCCCTTTTAAGACTGCTGTTATCACCATAAAAAATGGAAAGCCCATCCAATTTGATGAAGAGATGATGAAGAGGGCACTTCAGTATTCTCAAAGTGCTGGAATCCCAGAGCTGTTGTCCTGGCTAAAACAGTTACAAGTAAAATTACATAATCCTCCCACCATCAATTATCCAAGCAGTACAAGGACAGATGGACATATGCATAACAGCTGGCAGCCAAGATGGTCTTTGCAAGGTGTTTGAAATGATCATTAATCCTGGAGATAATGTCCTCCTAAATGAACCTGTTTATTCAGGAACACTTCAAGCTCTGAAGCCACTGGGCTGCAACATCATT…
F1F2160549	AAGAB	NM_024666.3	XM_003121743.1	AGCCAGCTGAGCCACCCAGGCATCCCAATCTGGATCTTTTTGAGAGACTTGATCAGTGTGTATCAGTGTTGCACTTCCCATGGTAACGTTGTGTCCTTTGTTTAGATATCCTTGGAACAGAAGATCTTGTTGTGGAAGCAGCTGCCGATGATGCTGTGAGGTTTTATCCCTGGACCATTGATAATAAATACTACTCAGCAGATATCAATCTGTGACGTGGTGCCGAACAAATTTTCTTATCACTGCAGAGATCGCGGAGTCTGTCCAAGCATTTGTGGTGTACTTTGACAGCACACAAGTAAGATTTGGTTTGCCAGGGACCTTGAGTGAGAAATTATTTGGTACTTTCTTTATCCG
F1F2001457	AAGAB	NM_024666.3	XM_848482.1	TTAAGGCGGAAGCGGCTCTCGGACGCTACGGCTCGCGAGCGCGAGTTATGGCTGCGGGCGTCCCCTGTGCGGTTGTCACCAGCTTGCTTCCTCCACCTTCTACCGGAGACCGGCTGGTCCAGCATATCCTTGGAACAGAAGATCTTGTTGTGGAAGCAGCTGCCGATGATGCTGTGAGGTTTTACCCTGGACCATTGATAATAAATACTACTCAGCAGATATCAATCTGTGCGTGGTGCCGAACAAATTTCTTATCACTGCAGAGATCGCGGAGTCTGTCCAAGCATTTGTGGTGTACTTTGACAGCACACAAAAGTCTGGTCTTGATAGTGTCTCCTCATGGCTTCCACTGGCAGAAGCATGGTTACCTGAAGTCATGATCCTGGTTTGTGACAGAGT…
F1F2015585	AAK1	NM_014911.3	XM_002914908.1	ACCTCAGCCCCAGAAAGAAGCTATCTCAGGCCCAGTGGCTGGCAAACCATTCCGCCCCCAGTCTTTATCCAAATATTCCCGTCACTATAGCCCAGAAGATGAGCCAAGTCCAGAAGCCCAGCCCATTGCTGCCTACAAAATTGTTTCCCAGACCAACAAACGGTCCTTAGCTGGCTCTGTTTCCATCACATCCCTTTCCTCCAGGACTACGGAGTTGCCAGCGGTGGATCCATTTGCTTTAGCACCCTTTCCTTCCAAATCAGGCAAGCAGAAACCTTAGGAGAGCTACCTGAGCCTTCAAGCCTCTGTCTCTACCACACCCTCAGTACTCATCACATCACTCCCAGCTGAGCCTGTCTCAGAAGAAGTGCACCAGTTATTATCTCTCCGTTCCCCGCG…
F1F2038969	AAK1	NM_014911.3	NM_014911.3	ATTAGACCAAAATGAGACAATGGTGGTAATATGATACCTTTTATTAGAAGACTTTTCACTGGGGGGTGGCTGGGGGAGGGGAAGGAATTGTAGCAGAAACAGATGTATTTTTCTTGTGATTTTTATTTTGAATCAAATATTGTAAATTGTGTATAAATGAAGACGCTGAATAGTTCTGTTTCCACTTGGCGTTTCAAGTCTGATATCAGGTGTCTGTACAGGGTTTTGATCTCTTTCCCTTGTATAACTACACAGCAATCCTACAGTGTAACATATGGAATCATTTTGAGTAGACTTGTGTGTTGCTATAAGCTTTCAGCAGGTCCTCTGTCTTTGTAGAATAAGCATGTTGTTTATTTTCAGATAATCAGAAATAAGTGTGCTGACAAGGTAGGCACA…
F1F2043084	AAK1	NM_014911.3	XM_002914909.1	TGGCAGAAGATGAGTTTGACCCTATTCCTGTATTGATAACCAAAAACCCACAAGGTGGGCACTCTAGAAACAGCAGTGGGAGCTCTGAGTCCAGTCTTCCCAACCTAGCCAGGTCTTTACTGTTGGTGGATCAGCTCATAGACCTGTAGCCGGGACCCAGTAGCAGAGGCAATTCTGTAACCTTCACACCGTAATACACGTTTTCATTACGGAGTTATAAGAAAAAAGGATTTTTTAAAAAATCTACGAATAAAGGGCCTCTAGCCCTTATCTCCTACCCCTTGCCTTCTCCTGTAGAAACGA
F1F2063132	AAK1	NM_014911.3	NM_014911.3	TTCCAGGGGCATCTACAGAATCCAAACCACGGTACCAAATGCCTGGTGGGTTGGGAAACCCATGATGAAATGCTCTCTTTACCCCCAACCACCCTTTCTCTGGATTCTTCTTGCTTAGTTACATATGCCTTTTTCCTGCCCTCTTGCTAACATGTGCCCAATGACATACTTCTAACCTGCTAATATTTCTTGGAAGGTAAGCTCTCTTGCATTCTGATAATTTGTCTATTTGATTTTAAAAGCCAGAGCACCCTGAGGCACGTCCATCTAGCTAGAAGTAGA
F1F2055003	AAK1	NM_014911.3	NM_014911.3	GTTTGTTTTCATTCCATCCTGAGCCAGCGCCAGGTAGAGCAGGTGGCTGTGCCTGGCCCCGCGAGTAGGAGCCTCGTGTAGTTATGCTGAATGTCTGTGTGCCTAACATCTTCATCTCCTTTCCTGTACATTGTGCCTATCATGTTCAAAATGTGAGACAGTGACTGCTTGTGTTCCAGTTTGTGTGCCGTTTCCTTGCCTGACTTTTATTTTTCTGTTTCTCCTTTTCCATTTCAACCTTTGTTTATTTGGTCCCACGATGTTT
F1F2039852	AAK1	NM_014911.3	NM_014911.3	TCCTAGATTAAAAAGCAAAACAAAGCGTAGTTCCTCACTAACCTTAGAATATTGTTCATAAAATGAATAAAGGACCCTGCACTGACATGACAACATGCCTCATGGTCACCCTCTGTATATGTCCTTACTCGTTGGAGTGTCTTTTTTTTTTTTCTCCCATAGAAAGCAATTTTATAAAATTGCCCTTTTAGAAATGAGGTGGGCACGGAGAAGCCGGTTGTGG
F1F2096426	AAK1	NM_014911.3	NM_014911.3	AGTGAATTGACACCCTGTCTCATTCTTGCTAGGAATGGCCTCCCAGACCAATCCTTCCAGCCCCTGTCTCCTTTGGCCAGATGCTGATGAATGTGTTTCTCTGTTTTTGCTTTTTACGCTGCTGCATTATATCATGAGAACCTGGCTGCTTCNGTTGGTCTTGACTCTGGGCAGTAGCCTGGAGATGGGTGTGTGACTTAAGAGAGAGTAAAA
Contig6	AAK1	NM_014911.3	XM_002914909.1	GGGTCTTTGGCATTGGGCGACAGCAGGTCACTGTGGACGAGGTGTTGGCGGAAGGTGGATTTGCCATCGTGTTTCTGGTGAGGACAAGCAATGGAATGAAATGTGCCTTGAAACGCATGTTTGTCAACAATGAGCATGATCTCCAGGTGTGCAAGAGAGAAATCCAGATAATGAGAGACCTGTCAGGGCACAAGAACATTGTCGGTTACATTGACTCCAGTATCAACAACGTGAGCAGTGGGGATGTGTGGGAAGTGCTCATTCTGATGGACTTCTGTAGGGGAGGCCAGGTGGTCAACCTGATGAACCAGCGCCTACAAACAGGTTTTACAGAGAATGAAGTGCTCCAGATATTTTGTGACACCTGCGAAGCCGTTGCCCGCCTGCATCAGTGCAAGA…
F1F2020769	AAK1	NM_014911.3	XM_850354.1	GGGCAGAAACTCGGATCTCTTACTCCTCCCTCATCCCCCAAAACCCAGCGTGCTGGGCACAGGCGGATTCTCAGTGACGTGACCCACAGTGCTGTCTTTGGGGTCCCTGCCAGCAAATCCACCCAGCTGCTCCAGGCAGCTGCAGCTGAAGCCAGCCTCAATAAGTCCAAGTCTGCAACCACCACTCCATCAGGCTCTCCTCGGACCTCCCAGCAAAACGTTTATAATGCTTCGGAAGGTTCTACGTGGAATCCCTTCGATGATGACAATTTCTCCAAACTCACAGCTGAGGAACTGCTGAACAAGGACTTTGCCAAGCTGGGGGAAGGCAAACATCCTGAGAAGCTTGGAGGCTCTGCTGAGAGTTTGATCCCAGGCTTTCAACCGACTCAAGGTGAT…
Contig4368	AAMP	NM_001087.3	XM_002913671.1	ATGCGGAAGGCCTGGGGTGGGCTACGGGGGCCACGACGAAGCCTGTCTTCATCGTCTGCTCTTTCCTAGGGACTGAGGGTCACCAGGGCCCTCTGACCTGTGTCGCCACCAACCAGGATGGCAGCCTGATCCTCACCGGCTCTGTGGACTGCCAGGCCAAGCTGGTCAGTGCCACCACCGGCAAGGTGGTGGGTGTTTTCAGACCTGAGACCGTGGCGTCCCAGCCCAGTGTGGGAGAAGGGGAGGAGAGCGAGTCCAACTCTGTGGAGTCTTTGGGTTTCTGCAGCGTGATGCCTCTGGCAGCTGTTGGCTACCTGGATGGGACCTTGGCCATCTATGACCTGTCTACACAGACCCTTAGGCACCAGTGTCAGCACCAGTCAGGCATTGTGCAGCTGC…
F1F2016852	AAMP	NM_001087.3	XM_001491390.1	GGGTGAAGATGACAAGGCTTTCGTATGGAGGCTCAGTGATGGGGAGCTGCTCTTTGAGTGTGCAGGCCATAAAGACTCTGTTACTTGTGCTGGTTTCAGCCACGACTCTACCCTCGTGGCCACAGGGGACATGAGCGGCCTCTTGAAAGTGTGGCAGGTGGACACCAAGGAGGAGGTCTGGTCCTTTGAAGCAGGAGATCTGGAGTGGATGGAGTGGCACCCTCGGGCACCTGTCCTCCTGGCTGGCACAGCTGACGGCAACACCTGGATGTGGAAGGTCCCAAATGGCGACTGCAAGACCTTCCAAGGCCCCT
F1F2156528	AARS	NM_001605.2	XM_002930825.1	GACTGGAGAGCTCCAGCTCCTTGGGATGGAAGGCGAACCTCAGAGCTGGAGGGTGGGCAGAGCCTTGTGCTTGGGTTCTCCTCCCCGTACAGTCTCCTGGGAACCAGCACCTGCTCTGAGAGAGGGGGGCACAGGGGATGCTCTGAGAACTGGGCTCTGCAGACTCGCTGTACAGTGGAGAGCTTGGCTCCCTGTCCCTAGGCCTGGCCTGACAGCAGGTTTTCCTACAGGCCCTGAATGAAGCCTTGAAGCTCTTCAAGACACATTCCCCTCAGACCTCTGCCATGCTCTTCACAGTGGACAATGAAGCTGGCAAGATCACGTGCCTGTGTCAAGTCCCCCAGAATGCAGCCAACCGGGGCCTGAAAGCCAGTGAGTGGGTGCAGCAGGTGTCCGGCC…
F1F2155888	AARS	NM_001605.2	XM_536788.2	ATGAAGCAGCTGGCTTAGAACCAGACCTGGAGTGCAAACAGATCTGGCAAAACTTGGGGCTGGATGACTCCAAAATCCTCCCTTGGCAACATGAAGGATAACTTCTGGGAGATTGGGTGACACGGGCCCATGTGGTCCCTGCAGTGAGATTCACTATGACCGGATTGGTGGCCGGGATGCTGCACACCTCGTCAACCAGGATGACCCCAAGTGCTGGAGTATTTGGAACCTTGTGTTCATCCAGTATAACAGGGAAAGCGTATGGCTATTTT
Contig3087	AARS	NM_001605.2	XM_002930825.1	CGGGATGCTGCACACCTCGTCAACCAGGATGACCCCAACGTGCTGGAGATTTGGAACCTTGTGTTCATCCAGTATAACAGGGAAAGCGATGGCATTTTGAAACCTCTTCCTAAGAAAAGCATCGACACAGGGATGGGCCTGGAGCGACTGGTGTCTGTACTGCAGAATAAGATGTCCAACTATGACACTGACCTTTTTGTTCCTTACTTCGAAGCCATTCAGAAGGGCACAGGTGCCCGGCCGTACTCGGGGAAAGTTGGTGCCGATGATGCTGATGGGATCGATATGGCCTACCGGGTGCTGGCTGACCATGCCCGGACCATCACCGTGGCACTGGCTGATGGCGGCCGACCTGACAACACAGGGCGGGGGTATGTGTTGAGACGGATTCTCCGCCGG…
F1F2016600	AARS	NM_001605.2	XM_002930825.1	GGGGGTTGTGAAAGGCTGCGGTCTGTAGTGGCTCGCGGCTGGTGCCGCTCTGCGTCTGCTGGACCAGTTCCGTAGCGTTATTTTCAAGATGGACTCGACCCTAACAGCAAGTGAAATCCGGCAGCGATTTATAGATTTCTTCAAGAGGAACGAGCACACCTACGTTCACTCGTCTGCCACCATCCCGTTGGACGATCCTACTTTGCTCTTCGCCAATGCGGGCATGAACCAGTTCAAACCCATCTTTCTGAACACTATTGACCCATCTCACCCCATGGCCAAGCTGAGCAGAGCTGCCAATACCCAGAAGTGCATCCGGGCTGGGGGCAAACACAACGACCTGGATGACGTGGGCAAGGATGTCTATCATCACACCTTCTTTGAGATGCTGGGCTCTGG…
F1F2284776	AARSD1	NM_025267.3	XM_002930061.1	CTGATCATTTCACACAGACACCGCTGGCTCCCGGGACTGAGGTCCAGGTCCGGGTGGACTGGGGAGCGGAGGTTTGACCACATGCAGCAGCATTCGGGGCAGCATCTCATCACAGCCGTTGCTGACCATCTCTTTGGGTTGAAGACCACATCAATGGGAGTTAGGGCGAGCCCGGAGTGTGATTGAACTGGACAGCCCCTNTGTGACTGCGGAGCAGGTGGCTGCCATCGAGCAGAGACGTCAATGAAAAAATCAGGGCCCGGCTGCCTGTGAACGTGCGAGAGCTGAGCT
Contig5358	AARSD1	NM_025267.3	XM_002930061.1	AGTGTGTGCAACTTCCCGCGTCCCCGGGAGACGGTGGCGATGGCGTTCCGGTGTCAGCGGGACAGCTACGCCCGCGAGTTCACCACCACCGTGGTCTCCTGCAGCCCCGCCGAGCTGCAGACCGAAGGAAGCAACGGCAAGAAGGAGGTGTTAGAATGGCTTCCATGTGGTGCTGGAAGACACGCTGCTCTTCCCCGAGGGCGGGGACAGCCTGATGACCGCGGTTCAAATACAATGACGTCTCTGTGCTGN
Contig5401	AARSD1	NM_025267.3	XM_002930061.1	CATTGAAATTCTGGGCACCGAGAAAGGGAAAAAGAACAAGACCAACCTGGCGTTTCTGGCCGGGAACCGGGTGCTGAAGTGGATGGAAAGAAGCCATGGAAGTGAAAAAGCACTGACTGCGCTGCTGAAGTGTGGAGCGGAGGATCACGTGGAAGCCGTGAAGAAGCTACAGAACTCAACTAAGCTCTTGCAAAAGAACAACCTGAATCTGCTCAGAGACCTGGCCGTGCACGTGGCCCACAGTCTCCGGAACAGCCCGGACTGGGGCGGTGTGGTCACATTACACAGGAAGGAGGGTGATTCTGAGTTCATGAATATCATCGCCAATGAGATTGGGTCAGAGGAGACCCTTCTGTTCTTAACTGTGGGCGATGAGAAAGGTGCTGGGCTCTTCTTACT…
F1F2056209	AARSD1	NM_025267.3	XM_002930061.1	GGGAGAGCCGCCATGGCAAGTCTTCCCTCTCCCACTCCTATGAAGCCCCACCGCAACTCCTCTGCAGGCAGCATGCCCGGACGCTGTGGTACGACAGGCCCAAGTACGTGTTCATGGAGTTTTGTGTTGAGGACAGCACCGATGTCCATGTGCTCATCGAAGACCACCGTATTGTGTTCAGCTGCAAGAATGCCGATGGAGTGGAGTTGTACAATGAGATTGAATTCTATGCTAAGGTGAACTCCAAGGACTCCCAGGATAAGCGCTCTGGTCGCTCCATTACTTGCTTTGTG
F1F2187293	AASDH	NM_181806.2	XM_002918114.1	GAGATCCCGGCGGTCCGTGCGGTGGATAATAAGCTTTACGGCTTGTGGGTGGAGTTCTCTGCTACCCATGATGCTTAGAGAAATTCAGTGAAATGACTCTTCAAGAACTGGTGCATCAGGCTGCCTCCATTTATTCAGATAAAATAGCTGTATGTTTTGATGAGTGTAACAGCCAGCCTCCAGTTTATTATACCTATGAAACTGTGGTTACTGTTGCTTCAGAATTATCAAATTTCCTGCAATTACACTGTGACTTTCAAGGAATTCGGGAAGTTGGTCTCTACTGCCATCCTGGGATAAACTTACCCTCTTGGATTTTAGGAATTCTCCAAGTTCCTGCTGCTTATGCTCCAGTTGATCCAGATTCACCACCAGCATTATCAACTCATTTT
Contig6123	AASDH	NM_181806.2	XM_539278.2	AAAATAAAAGACTTTATTATTTTCTAAGAAAAAAAAATAAAAAATCAAGCTTCACTCTATAGGAGAATTGAAATTAGGTGAATGAATGATTTTTGCCTTCATCACCCTTCAGGTCTGGCAGTTCTCCACCGGGGAGCCCATCTTTTCGTCCCCATGTACCTCAGCATCAGAGCAAGAAATATTTTTTGGTTCCCACGATTGCTTTATCTACTGTTGTAATATGAAAGGTCATCTCCAGTGGAAATTTGAAACAACTTCACGGGTGTATGCAACACCGTTTGCTTTCCATCGCCAAGAAGGCAGCAGTGAAATGTTGCTGGCAGCAGCATCTACTGATGGGAAGCTGTGGATCTTGGACTCTAAGAGTGGACAACTGCAAAGCGTGTATGAACTTCCGGG…
F1F2019868	AASDH	NM_181806.2	XM_002918114.1	CTAAAGGACAGAAAACAGCAATATGAAAAAGAAAAAGTGACAAACAGCACAAATTCTGAGAACAGCAATGAAGAAAAGTCAGAAGAGCACATGGATGTGAGGTTAAAGCATTGCTTGGCCTATGTTCTCCATACATCTGGCACTACAGGGATACCTAAGATTGTCAGAGTCCCTCATGGATGTATAGTGCCAAACATCCAACATTTTCGGGTACTTTTTGAGGTCACACAGGAAGATGTTTTGTTTCTTGCTTCACCTCTGACCTTTGATCCTTCTGTTGTGGAAATATTTGTGGCTCTATCAAGTGGTGCCTGTCTGCTTATTGTACCAACTTCTGTCAAAGTGCTTCCGTCAAAGTTAGCTAGACTGCTCTCTTTTCCCATCACAGAGTAACTATTT…
Contig7648	AASDH	NM_181806.2	XM_002918114.1	AAAAAGTAATAGTGGAGAAACACACTGGACGTTTCCTACGGAGGATGCTGTCAAGAGCTCGGCAGCCGTGGATCCAACCACAGGGCTCCTCTACGTCGGCTCTCACGACCAGCACGCATATGCTCTGGATATTTATGAAAAGAAGTGTGTTTGGAAGTTACACTGTGGAGGAACTGTCTCATCTTCCCCTTGTTTGAGCCTGCTTCCACACCACTTATACGTGGCTACACTGGGAGACTTTTACTGGCTATAAATCCTGCCACTGGGAAGAGAGTTTGGCAATATTCCTGTGGAAAACCACTCTTTTCTTCTCCACGGTGTGGCCTGCAGTATGTTTGTATTGGCTGCGTGGATGGGAGTTTACTCTGCTTTACTCACTGTGGAGAACAGGTGAAAAAT…
F1F2057507	AASDH	NM_181806.2	XM_002918114.1	AGCAACATCTTCCAAGTCATGCAATCCCGGATGAACTCTTGTTGATTGAATCTCTACCATTTACATCTCATGGTAAAATTGATGTTTTGGAGTTAAACAAGATATATTTAAACTATTTAAACTTGAAATCTGGGTGCAAACTCAATGGAAAAGAGGAACTCTGGGAAAAATTACAGTATTTTTGGAAGTCGATTCTGAATCTCTCAGAAGATCCTTTGAAGGTTCCCAATGAGTCACTCTTCTTAAACAGTGGTGGAGATTCCTTAAAGTCCGTACGGTTCCTCAATGAGATTGAGAAACTAGTTGGCACATCAGTGCCTGGGCTTCTGGAGATTATTCTAAGCAGTTCCATTTTTAGAGATTTACAATCACGTCCTTCGCAGTGAGTGACAGGCTAGT…
F1F2261485	AASDHPPT	NM_015423.2	XM_002922345.1	AGGAGCGCATCGGCCAGTTCGTCTTTGCCCGGGACGCTAAGGCGGCCATGGCTGGTCGTCTGATGATAAGGAAATTAGTTGCAGAGAAATTGAATATTCCTTGGAATAATATTCGTTTGCAAAGAACTGCAAAGGGAAAACCAGTTCTTGCAAAAGACTCCTTGAATCCCTACCCCAACTTCAACTTTAATGTCTCTCATCAAGGGGACTATGCAGTGCTCGCTGCTGAACCTGAGCTACAAGTTGGAATCGATGTAATGAAGACCAGTTTTCCAGGTCGTGGTTCAATTCCAGAATTCTTTCATATTATGAAAAGAAGTTCACCAACAAAGAATGGGAAACGATCAGAAGCTTTAAGGATGAATGGACTCAACTTGACATGTTTTACAGGAACTGGGC
Contig3923	AASDHPPT	NM_015423.2	XM_546544.2	AGTGCTCGCTGCTGAACCTGAGCTACAAGTTGGAATCGATGTAATGAAGACCAGTTTTCCAGGAAAAGCAAAATAGATGAACACCATTTTGTTGCCGTGGCTCTTAGGAAACCGGATGGATCCAGACATCAGGATGTTCCATCTCAGGATGATTCTAAACCAACTCAGAGGCAGTTCACTATTCTCACCTTTAATGATTTAATATCATCTGCTGTTCCTATGACCCCTGAAGATCCTTCATTTTGGGACTGTTTTTGCTTCACAGAAGAAATTCCAATACGAAATGGTACAAAGTCATGATAGGATTCCCTGAGTAACAAAGGAAAATGAAAACTGTTTGTAATCTTCTGTATTCACTAAAAAAAAATGCCTGATAGTATCAAATTTTATTTCAAAAAC…
F1F2095600	AASS	NM_005763.3	XM_539546.2	AAAAGAAGTTTCCCAAAATGGAGACCTGAGAAAAGTGTATGGGACGGTGTTAAGTCGCCATCATCATCTTGTCAGGAAAACAGATGGTGTGTATGATCCTGTAGAGTATGACAAATACCCTGAGCACTACATAAGTCGTTTTAATACTGACATTGCACCCTATACAACTTGTTTAATTAACGGAATCTACTGGGAGCAAAACACCCCTCGTCTGCTAACTCGCCAAGATGTCCAGACT
F1F2077358	AASS	NM_005763.3	XM_002919017.1	AGTTTATGACTGAATGTACGACAATAGAACATCCCTTTTGTATGTATGATGCAGACCAGCATATCATTCATGACAGTGTTGAAGGTTCTGGGATTCTGATGTGTTCCATTGACAATTTGCCAGCACAGCTTCCGATTGAAGCTACAGAATACTTTGGAGACATGCTTTACCCTTACGTTGAAGAAATGATATTATCAGATGCCA
F1F2001191	AASS	NM_005763.3	XM_002919017.1	ATGTGCTCAAGGAAGCTGTCTTTGAGAAACTAGGAAGAGACAACACCCAGCTGGAGGCCGCTGAGGGGTTGGGCTTACTTGGGGATGAACAAGTCCCTCAAGCAGAGTCTGTGGTGGATGCCCTCTCCAAGCATTTGGCCAGAAAACTCTCCTATGGCCCTGGAGAGAAAGATATGATTGTGATGAGAGACAGTTTTTGGAATCAGACATCCTTCTGGACATTTTGGAAAATAAAAACTATCGATCTTGTGGTTTATGGGGACATCAATGGCTTTTTCAGCCATGGCTAAAACTGTGGGGTTACCCACTGCCATGGCAGCCAAAAATGTTACTTGATGGTGAAATTAAAGCTAAAGGCCTGATGGGGCCCTTTTCAAAGGACATCTATAGGACCAAATA…
F1F2042289	AASS	NM_005763.3	XM_002919017.1	GGCAAAACAGGATCTTGTCATCAGCTTGTTGCCTTACGCATTGCATCCTCTTGTGGCGAAGGCATGCATCACAAGCAAAGTTAACATGATCACTGCAAGCTACATCACACCAGCACTAAAAGAATTAGAAAAGAGTGTGGAAGATGCTGGCATCACAGTCATTGGTGAACTGGGATTGGACCCTGGTCTTGATCATATGCTGGCAATGGAAACTATAGATAAGGCCAAGGAAGTGGGAGCCACGATTGAATCTTACATTTCCTACTGTGGTGGGCTTCCAGCCCCTGAACATTCAGACAATCCTTTGAGATACAAATTCAGCTGGAGTCCAGTGGGAGTTCTGATGAACATAACACAGCCTGCCACCTACCTGCTCAATGGAAAGGTTGTGAATGTTGC…
Contig2192	AATF	NM_012138.3	XM_537715.2	AAAGTGGCATGGAAGAAGGGGATGGGGAGGAAGACTCTGTGGGTGAGAGTGAGGAAGACAGAGCTGAAGACAGGAATAGTGAAGACGACGGTGTCGTGATGACGTTCTCTGGTGTCAGAGTTTCTGAGGAAGTGGAGAAAGGAAGAGCTGTGAAGAACCAGATAGCACTGTGGGACCAGCTCTTGGAAGGAAGGATCAAGCTAACAAAAAGCTCTGTTGACTACCAATCAGCTTCCTCAACCAGATGTTTTCCCTATTTTCAAGGACAAAGGTGGTCCAGAATTTGCCAGCGCACTAAAAAATAGTCACAAGGCCCTTAAAGCATTGTTGAGGTCATTGGCAGATCTTCAGGAAGAGTTACTTTTCCAGTACCCAGACACTAGATATTTAGTAGACGGG…
F1F2086435	ABAT	NM_001127448.1	XM_002919694.1	TCGACATCCCTTCCTTCGACTGGCCCATTGCACCGTTCCCACGGCTGAAATACCCTTTGGAAGATTTTGTGAAAGAGAACCAGCAGGAAGAAGCCCGCTGTCTCGAAGAGGTAGAAGATCTGATTGTGAAATACCGGAAAAAGAAGAAGACGGTGGCAGGGATCATCGTGGAGCCCATCCAGTCAGAGGGCGGGGACAACCACGCGTCTGACGACTTCTTCCGGAAG
F1F2056327	ABAT	NM_001127448.1	XM_002919694.1	ACCCTGCAGACGTGATGACCTTCAGCAAGAAGATGATGACTGGGGGCTTCTTCCACAAGGAGGAGTTCAGACCCAATGCTCCATACCGGATCTTCAACACCTGGCTGGGGGACCCGTCCAAGAACCTGCTGCTGGCCGAGGTCATCAACATCATCAAGCGGGAGGACCTGCTGAACAACGCAGCGCATGCTGGGAAGGCCCTGCTGACGGGGCTGCTGGACCTCCAGGCCCGGTACCCCCAGTTCATCAGCAGAGTGAGAGGACG
F1F2009735	ABCA1	NM_005502.2	NM_005502.3	CAGAGTTATATTTTAACAAAATTCTTCGTACTTTTGATGTTGTTTGGAATCTTATGGTCTGTCAGTGACATGTGAATCCTTGGAGTGGCCTCTTTGTAGAACCCCGTGGTGTAGGGGAGTCAGGCCGTACTGCCTCACTGGCTTTATTTCTCATGGAAGCCTGCATGTGGGTCCTCTGACTAGTGCCTGGTGACCAGAAAACAATGTGGTGGTCAAGATCTCATGACAGCATTGTATTTGAGTTTTTTTTAAAGATCATTTAAAATACTCTTAATCTCGGTATGTTAATCAAGTAGTTTTTGAGTGTATGTTATAGCTGAACTGACTATGTATGGGTGGATTGGGTGGGGAGAAATTAAGTCTCAGTAGATGTATTGTGCCATGTTATTCAGCTAACAG…
F1F2014592	ABCA1	NM_005502.2	XM_002929927.1	GTTGCAACAATAATTAATCAAGTAATCATGGCCAGTGATTATTTATCAAAGTCAAAAGGCATATACATCTTCATTCAGTAAGCCATGCCATGCCAGGACACTGGTTTCCCAGTGACACATCCATTGCTGGCAATGAGTGTGCCAGAATTACTAGTGCCAAGTTGTTCAGAAAGCCTGAAGGACCGTGGTGTGTCATGCACACTTTTGCAAAAGCTGTTCTGCTTTAGAGTCCATCAGCATCATTATCAGGTGACAAAATGGTGCCCTGGATGGGGAAAGTCCTGTTTTGTTTCCCTCTTTGATGAGCTGCTCTGGTGTGGGTAGCTCAAGACAGGTGAGACTCGGTTCCATTTTTAGGTTATCCCGTGCTTGGAGCCATGGGTCTCCAGGGCCATTTTT…
F1F2212708	ABCA1	NM_005502.2	XM_002929927.1	GGGGTTCTGTCTTGGTGGTGGGATTGTGGGTGATTGGCTTTTTTTTGGGAATATTTGATGACCTGTGATCTGGTTTTAGGTACTGGGACCCCGGTCCTCGGGCTGACCCCTTTGAGGATATGCGCTATGTCTGGGGGGGCTTTGCCTACTTGCAAGACGTAGTGGAACAGGCGATCATCAGGGTGCTGACGGGCACTGAGAAGAAAACCGGTGTCTATGTGCAGCAGATGCCCTACCCCTGTTACGTTGATGACATGTAAGTTAACCACTGAGCCGCTATCCTCATGGAACTGGGTAACACTGTCCCCAGAGAGAGTACCTGCACATACATACTTACACACATGCGTGCACATATATCCGAAGGAGGAGATCGGACGCTTTGGTTTTATGTATTTCACG…
F1F2161442	ABCA1	NM_005502.2	XM_002929927.1	AGACCTGTAAATGCCAAGCTTCCTCCTTTGAATGATGAGGATGAAGACGTGAAGCGGGAAAGACAGAGAATTCTTGATGGTGGAGGACAGAATGATATCTTGGAGATCAAGGAGCTGACGAAGATATATAGAAGAAAGAGGAAGCCTGCTGTTGACAGGATTTGTGTTGGCATTCCTCCTGGCGAGTGCTTTGGACTTCTGGGAGTTAATGGGGCTGGGAAATCATCAACTTTCAAGATGTTGACTGGAGATACCACTGTTACCAGAGGAGATGCTTTCCTTAACAAAAATAGTATCTTGTCAGACATCCATGAAGTCCATCAGAACATGGGCTATTGCCTCAGTTCGATGCCATCACGGAGCTACTGACTGGAAGAGAGCACGTGGAGTTCTTTGCCT…
F1F2123770	ABCA1	NM_005502.2	XM_002929927.1	AACCTGGCGGCTGCCTGTGGGGGCATCATCTACTTTATCCTGTACCTGCCCTATGTGCTGTGTGTGGCATGGCAAGACTACGTGGGCTTCACACTCAAGATCTTTGTGAGCCTGATGTCTCCTGTGGCTTTTGGGTTTGGCTGTGAGTACTTTGCCCTTTTCGAGGAGCAAGGGCGTTGGGGTACAGTGGGACAACCTGTTTGAGAGCCCCATGGAGGAGGATGGCTTCAACCTCACCACTTCAGTCTCCATGATGCTATTCGACTACCTTTCTCTATGGAGTGATGACATGGTACATCGAGGCTGTCTTTCCAGGCCAGTA
Contig4701	ABCA1	NM_005502.2	XM_002929927.1	AGATTATTTGGTGAAGACCTATGTGCAGATCATAGCCAAAAGTTTAAAGAACAAGATCTGGGTGAATGAGTTTAGGTATGGAGGGTTTTCCCTGGGTGCCAGTAATTCTCATTCACTTCCTTCAAGTCAAGAAGTTAATAATGCCATCAAGGAAGTGAAGAAGCACTTGAAGCTGGCCAAGGACAGTTCTGCCGATCGATTTCTCAGCAGCCTGGGGAGGTTCATGACAGGACTGGACACGAAAAATAATGTCAAGGTGTGGTTCAACAACAAGGGCTGGCATGCCATCAGCTCTTTCTTGAATGTCATCAACAATGCCATTCTCCGGGCCAACCTGCAGAAGGGAGAGAACCCCAGCCAGTATGGGATTACGGCCTTCAACCACCCCCTGAATCTCAC…
F1F2003514	ABCA1	NM_005502.2	XM_002929927.1	AAAATAGGTTTGGCGATGGTTATACTAATAGTGGTACGAATAGCAGGGTCCAACCCTGACCTAAAGCCTGTCCAGGAGTTCTTTGGACTTGCCTTTCCGGGAAGCGTCCTCAAAGAGAAACACCGGAACATGCTCCAGTACCAGCTTCCGTCTTCCCTTTCTTCTCTGGCCAGGATATTCAGCATCCTCTCCCAGAGCAAAAAGAGACTCCACATAGAAGACTTACTCTGTTTCTCAGACAACACTTGACCAAGTGTTTGTGAACTTTGCCAAGGACCAAAGTGATAGATGACCACTTAAAGGACCTGTCATTACACAAAAACCAGACAGTAGTCGATGTTGCGGTTCTTACGTCTTTTCTCCAGGATGAGAAAGTGAAAGAAAGTTATGTATGAAGAA…
Contig6254	ABCA1	NM_005502.2	XM_538773.2	AGACCCAGAATCCAGAGAAACAGACCTGCTCAGCGGGATGGATGGCAAAGGCTCCTACCAGGTGAAGGGCTGGAAGCTCACACAGCAGCAGTTTGTGGCCCTTCTGTGGAAGAGGCTGCTGATTGCCAGACGGAGTCGGAAGGGATTCTTTGCTCAGATCGTCCTGCCAGCTGTGTTTGTCTGCATTGCCCTGGTGTTCAGCTTGATCGTGCCCCCCTTTGGCAAGTACCCCAGCCTGGAACTTCAGCCCTGGATGTACAACGAACAGTACACATTTGTCAGTAATGATGCTCCTGAGGACTTGGGCACCCAGGAACTCCTGAATGCCCTCACCAGACGTCCTGGCTTCGGGACCCGCTGTATGGAAGGAAATCCGATCCCAAACATGCTN
F1F2053140	ABCA1	NM_005502.2	XM_002929927.1	GTGCTAGCAGCGGTAACATGGCTTACTGGCCTCAGCTGAGGTTGCTGCTGTGGAAGAACCTCACTTTCAGAAGAAGACAAACATGTCAGCTGTTGCTGGAAGTGGCCTGGCCTCTATTTATCTTTTTGATCCTGATCTCCGTTCGGCTGAGTTACCCACCCTATGAACAACACGAATGCCACTTTCCAAACAAAGCCATGCCCTCTGCAGGAACG
F1F2065782	ABCA12	NM_015657.3	XM_536058.2	ATCCAGAGATCCAGATCTCCCCATCTCTCTACGGCACCTCTGAACAGACAGCCTTCTATGCGAATTCTCACCCAAGACACACAAGGCCTAGTCTCAGCAATGTGGAACTTCCCTGGCATTGACAACGTGTGTTTGAACATCAGTGATCCGTGTTTAAGGGAAGATAGTCTGGGAAAATGGAACACCAGTGGGGAGCCCATCACTAATTTCGGTGTTTGCT
F1F2149543	ABCA13	NM_152701.3	XM_002921434.1	AAGCTCAGCCTTTGGTTCTTTCCAGTTCGTCATGAAGAAGGTTTGCAAGGATCAAGCATCGTTCTTCAGTGGCTCTAACTCATTCATTAACTTGCCCAGAATTAACGAGCTCCTGGGAGGGGACAAAGAAAAATTCAACATTCCTGAAGATTCAACACCATTTTGCTTGGACCTCTATCAAGAAATTCTGCAGTCTCCAAATGGTGCTTTGGTGTGGTCCTTCCTAAAACCAATATTACATGGAAAAATATTGTACACACCAAACACTCCAGAGATTAATGAGGTCATCCAAAAGGCAAATCATACGTTCCGTTTCGTGGACAAGCTAAAGACGTTAACAGGAATGCTGCTGAAAATGTCCAGCATGTTTCAGAATGGAGGAAGTGACCAGATGCTCAA…
F1F2239058	ABCA13	NM_152701.3	XM_002921434.1	AGATCCCTGATCAAGGTCAAGATGCAAATCCAAATACATCGCAACCAGACACTCTGGCGAAGGTGTGGTACAATCAGAAGGGCTTCCATTCCCTACCTTCCTACTTGAATCATCTGAACAACCTGATACTGTGGAGACACTTACCACCCGACCGGGACTGGAGACAATACGGAATAACGCTGTACAGCCAGCCGTACGGAGGGGCCTTGCTGAACGAGGACAAGATCCTGGAGAGCATCCGCCAGTGTGGCGTTGCGCTCTGCATCGTGCTGGGGGTTCTCCATCCTGTCTGCATCCATCGCGAGCTCCGTGGTA
F1F2073761	ABCA13	NM_152701.3	XM_002921434.1	AAACCCTTCCTGGAAGTTTCATCCTCAGAGCCTACCAGCCGATGGGTTCAAGTACAACTACATCTTTGTCCCTTTGCAAGACATGATCGAAAGAGCCATCATCCTGGTGCATACCGGGCGGGAGGATGTGGAACCAGCTGTGCAGGCACAGGCCATGCCGTACCCATGCCACACCAGGGACCTATTCTTGAACAACGTCGGCTTCTTCTTCCCTCTGATAA
F1F2020406	ABCA13	NP_689914.2	XM_002921434.1	GCTGGAATCACACAACTTCTGGGTTTCAGCAGAATCCGAAGTTAGAAGGCTGTAAATCCCAAGAGCTCATGTCATCTTCCTTTTATACCAAAGTGGCCAGCCTGCTCGACTACCTCCATGTCTCTCCCCCAGGTGAAGGTTTACAATGTTTGGACGAAGGTTCACAGAAGGCGATTACGAGGAAGATGGTCTGTGTAATTCGTGAATTAGTGGACTGGAATTCCATTCTTCTGGAGCTTT
F1F2012049	ABCA2	NM_001606.4	XM_002820415.1	GATGAGCCCGAGGACCTGGACACGGAGGACGAGGGCCTCATCAGCTTCGAGGAGGAGCGGGCCCAGCTCTCCTTCAACACAGACACACTCTGCTGACCGCCAGGTGCTGGCTCAAGGACATGCTGTGGGGACAGAAGTCAGGCGGTGGCCGAGGCCCCACCCATGCCCCCAGTGCCCGCCCACAAGGCCCTGGAACGGGAGGTCCAGGACCAAGGGCTTCCTGCCCCCTCCAGCCCCTCACCTGTCCTCAGCCCTGCCTGAGGCCACTGCGCTGCCCTCCCCTGATTGTGCCAAAGGTCGGCCTGGCCCTGGGCTACGCACACCCTCACCCTGCTCTGCCTTAAAGCCTTGGGGTCGGGCCGGCCCCTAGTCTCTGCCCCTGTCCAGCTCTGCCCGCCA…
F1F2179127	ABCA2	NM_001606.4	XM_002929902.1	TGACAAGATGAAGTCCCCGTTCGAGTGGGACATTGTCACCAGGGGGCTGGTGGCCATGACGGTCGAAGGCTTCGTCGGCTTCTTCCTCACCATCATGTGCCAGTACAACTTCCTGCGGCAGCCACAGCGTATGCCACGTGTCCACCAAACCCGTGGAGGACGATGTGGACGTGGCTAGCGAGCGACAGCGAGTGCTGCGGGGGGATGCTGACAATGACATGGTCAAGATCGAGAACCTGACCAAGGTGTACAAGTCGCGGAAGACCGGCCGCATCCTGGCCGTGGATCGCCTGTGCCTGGGCTGCGTCCCTGGCGAGTGCTTTGGCCTCCTGGGTGTGAACGGCGCCGGCAAGACCAGCACCTTCAAGATGCTGACGGGTGACG
F1F2082018	ABCA2	NM_001606.4	XM_002929902.1	GGCTGAGCTTGAACCTCTACGAGAACCAGGTGGTGTCCTTCCTGGGCCACAACGGGGCCGGCAAGACGACTACCATGTCCATCCTCACTGGCTTGTTCCCGCCGACCTCGGGGTCGGCCACCATCTATGGGCACGACATCCGCACGGAGATGGACGAGATCCGCAAGAACCTGGGCATGTGTCCACAGCACAACGTGCTCTTCGACCGGCTCACGGTGGAGGAGCA
F1F2030930	ABCA2	NM_001606.4	XM_002929902.1	TGACTCCCCTGTGTCCCCAGAGGAGGACCCGCTGCAGGCCTGGAATGCTTCGCTGACCCCCACCTCTGGGCCAGACTCGGCACCCTCCTTACCACGCCTGGTGCGGGAGCCTGTCCGCTGCACCTGTTCTGCACAGGGCACTGGCTTCTCCTGCCCCGGTGGTGTGGGTGGGCATCCTCCCCAGATGCGGGTGGTCACCGGAGACATCCTGACCGACGTCACCGGCCACAATGTCTCCGAGTACCTGCTCTTCACCTCCGACCGCTTCCGGCTGCACCGGTACGGGGCCATCACCTTTGGCAACGTGCAGAAGTCCATCCCCGGCGTCGTTCGGTGCCGGGGCCCCAGTCATGGTGCGGAAGATCGCAGTGCGCCGGGCAGCCCAGGTTTTCTACAACA…
Contig2044	ABCA2	NM_001606.4	XM_002691713.1	GCGGCACCTTCGCTGGCTGCAGGAGTATGTGGCAGAGCTGCGGCTGCACCCTGAGGCCCTGAACCTGTCCCTGGAGGAGCTGCCGCCCGCCCTGCGTCAAGACAACTTCTCGCTGCCCAATGGCTCGGCGCTCCTGCAGCAGCTGGACACCATTGACAACGCGGCCTGTGGCTGGGTCCAGTTCATGTCCAAGGCGTGATCTTCCAGACCCGCAAGGACGGTTCCCCTGCCGCCCCACGTTGCACTACAAGATCCGCCAAAACTCCAGCTTCACCGAGAAAACCAATGAGATCCGCCGGGCCTACTGGCGGCCGGGTCCCAACACCGGCGGCCGCTTCTACTTCCTATACGGCTTCGTCTGGATCCAGGACATGATGGAGCGCGCCATCATCAACACCT…
F1F2018498	ABCA2	NM_001606.4	XM_002929902.1	AGTTGGCCCGGTGCGCGGAGCTGGCGCAGTCCCAAGTATCCCTACGGTCCGCGTCCCCCGTGGACTCTGCCCGCGGCGATGAGGGAGCCCCCTACGCGGACGTCTGTGGCGACGACCGCCCGCTCCTTGACAACCTACAGGACACTGACAACGTCAGCCTGCAAGGAGCGGAGGCGGAGGCCCTCACGCAGGCCTGCCAGGGCAGCCGCAAGCTGGAGGGCTGGTGGCTGAAGGTGCGCCAGTTCCCACGGGCTGCTGGTGAAGCGCTTCCACTGTGCCCGCCGCAACTCCAAGGCGCTGTCTTCCCAGATCCTGCTCCCTGCCTTCTTCGTCTGCGTGGCCATGACCGTGGCCCTCTCCGTCCCTGAGATCGGCGACCTGCCCCCACTGGTCCTGTCA…
F1F2163175	ABCA3	NM_001089.2	XM_537004.2	AAGTACGGTGCAGGCTACCACATGACGCTGGTGAAGGAGCCTCACTGCGACCCCGAGGCCATCTCCCGGCTGGTGCAGCACCACGTCCCCACTGCCACGCTGGAGAGCAGAGCTGGCGCAGAGCTGTCCTTTGTGCTCCCCAAGGAGAGCACACACAGGTTTGAAGGTCTGTTCTCGAAGCTGGAGAAGCAGCGGAAGGAGCTGGGGGTTGCCAGCTTTGGGGCCTCCGTCACCACCATGGAAGAGGTCTTCCTTCGGGTCGGCAAGCTGGTGGACAGCAGCATGGACATCCAGGCCATCCAGCTCCCTGCCTTGCAGTACCAGCATGAGAGGCGGGCGAGTGACTGGGCCGTGGACAGCCACCTGTGTGGAGCCATCGGACCCGACCAATGGCGTAGG…
F1F2184049	ABCA3	NM_001089.2	XM_537004.2	GGCCCTGTTCAACAACCAGGCCTACCATTCCCCCGCCACCGCGCTGGCCATCGTGGACAACCTTCTGTTCAAGCAGCTGTGTGGCCCCTTGGCCTCCATCATGGTCTCCAACTACCCCCAGCCCCGGAACACCCTGCAGGCCGCCAAGGACCAGTTCAACGAGGGCCGGAAGGGATTCGACATCGCCCTCAATCTGCTGTTCGCCATGGCGTTCCTGGCCAGCACGTTCTCCATCCTGGCGGTCAGCGAGAGGGCCGTGCAGGCCAAGCATGTCCAGTTCGTGAGCGGAGTGCGTGTGGCCACTTTCTGGCTCTCCGCGCTGCTGTGGGACCTCATGTCCTTCCTGGTTCCCAGTCTGCTGCTGCTGGTGGTGTTCAAAGCCTTTGATGTGCACGCCTT…
F1F2174471	ABCA3	NM_001089.2	XM_537004.2	GATACAACTGGATGACTCTCAGCCAAAAGCTGCTCTCCTGTCTCCTGTCCAACGTTGCCATGGCAATGGGAGCCCAGCTCATAGGGAAATTTGAAGCGAAAGGCGTGGGTGTCCAGTGGCGAGACCTCCTGAGTCCCGTCAATGTGGATGACAACTTCTCCTTTGGGCAAGTGCTGGGGATGCTGCTGCTGGACTCCGTCCTCTACGGCCTGGTGACCTGGTATGTGGAGGCGGTGCTCCCAGGGGAGTTCGGCGTGCCCCAGCCCTGGTACTTCTTCATCATGCCCTCGTACTGGTGTGGGCACCCGCAGACGGTTTTGGGAAAGAAGAGGAAGATGATGACCCAGAGAAGGTGCTCAGAACCGAGTACTTTGAGGCGGAGCCGGAGGACCTGGTAGC…
F1F2176271	ABCA3	NM_001089.2	XM_537004.2	AAAAAAGCCTCCTGCACTCTGAAGACAAGGGTACAAAGCCCTAGGGAAACCTGGACATTTGCCGTCTTTCACTGAAAATGATGTGAAATGGCCTGATTTCCAAGTAGAACAGGCCCTCGGGCAACTCTCGGCTCCCCCCACAGCTCGCGGCTTTCCCTCCGAGAAGGACTTTGAGGACTACATCAGGTGAAGTACCACTTACGGTTCAGCTACACACGGAGGAACTACATGTGGACAGAAACAGGCTCCTTTTTCCTGAAAGAGACAGAGGGGTGGCACACCACTTCACTCTTCCCACTTTTCCCAAACCCAGGACCAAGGGAACCAGCGGCCCCGACGGTGGAGAACCTGGGTACATCCGCGAGGGCTTCCTGGCCGTGCAGCATGCGGTGGACCGGG…
F1F2026734	ABCA3	NM_001089.2	NM_001113746.1	ATCCGCAAAAGCCTCCTGCACTCTGAAGACAAGGGTACAAAGCCCTAGGGAAACCTGGACATTTGCCGTCTTTCACTGAAAATGATGTGAAATGGCCTGATTTCCAAGTAGAACAGGCCCTCGGGCAACTCTCGGCTCCCCCACAGCTCGCGGCTTTCCCTCCGAGAAGGACTTTGAGGACTACATCAGGTACGACAACCACTCCTCCAACGTGCTGGCCGCCGTGGTGTTCGAGCACACCTTCAACCATAGCGCGGAGCCCCTGCCGCTGGCGGTGAAGTACCACTTACGGTTCAGCTACACACGGAGGAACTACATGTGGACAGAAACAGGCTCCTTTTTCCTGAAAGAGACAGAGGGGTGGCACACCACTTCACTCTTCCCACTTTTCCCAAACCC…
F1F2260076	ABCA4	NM_000350.2	NM_001003360.2	AGCGGGAGCGCCACTACAACATGCTCCAGTTCCAGGTCTCCTCCTCCTCCCTGGCCCGCATCTTCCGGCTGCTCATCTCCCACAAGGACAGCCTGCTCATCGAGGAGTACTCCGTCACGCAGACCACGCTGGACCAGGTACTTGTGAATTTTGCTAAACAGCAGACTGAAATTCATGACCTCCCTTTGCACCCTCGAGCCGCCGGAGCCAGCCGACAAGCCAAGGTCTGATCGCCATACCACTCATTCCCTATTGCTGGAGAGAAACTCTGGACAGCTGGGAAGCAGGAGACTTTGCCATATGGTCATCTGATTGGACCGGCTCAGCCACAGAAACAACCCAAGCAGGCCATACCG
F1F2168766	ABCA4	NM_000350.2	XM_002917943.1	GGAAGTCTTGGGAGGAGGCCCAGCTGGAGATGGAAGCCATGTTGGAGGACACAGGCCTCCACCACAAGAGGAACGAAGAAGCGCAGGATCTGTCAGGTGGCATGCAGAGGAAGCTGTCTGTTGCCATTGCCTTTGTGGGAGGTGCCAAGGTTGTCATTCTGGATGAGCCCACCTCCGGAGTGGACCCCTATCACGACGCTCAATTTGGGACCTGCTCTTGAAGTATCGTTCAGGCAGAACCATCATCATGTCCACTCACCACATGGATGAGGCCGACTCTCGGGACCGCATTGCCATCATTTCCCAGGAAGGCTCTACTGCTCGGGCACCCCGCTACTTACCTGAA
F1F2229462	ABCA4	NM_000350.2	XM_002917943.1	CCACCACCTACTGGCTGACCAATTTCCTCTGGGACATTATGAATTACGCTGTGAGCGCTGCTCTGGTGGTGGGAATCTTCATCGGGTTTCAGAAGAAAGCCTACACTTCTCCAGAAAATCTCCCTGCCCTTGTTGCCCTGCTCATGCTGTATGGATGGGCAGTCATTCCCATGATGTACCCCGNGTCCTTCCTGTTCGATATCCCCAGCACAGCCTACGTGGCCTTGTCTTGTGCTAATCTGTTTATCGGCATCAACAGCAGTGCCATCACCTTCATCTTGGAATTATTTGAGAATAACCAGACACTGCTCAGATTCAACG
F1F2054473	ABCA4	NM_000350.2	XM_002917943.1	AGCAAAGCTCAGGACCCTGGCGAGTAAACATGGCTGTGGGCTGTTTTTACAAACAGTGCAGTGAAAATCTCTGTGTGCTCTACTGAGTTACGTTCCAAATGCGACCTTTTGTAATGCATTGATCCAGAGTCTGGAGTCAAACCCTCTCACCAAAATAGCCTGGAGGGCAGCAAAGCCTTTGTTGATGGGAAAAATCCTCTTTACTCCAGATTTCTCCGGCAGCACGCAGAATACTGAAG
F1F2033788	ABCA5	NM_018672.3	XM_857657.1	CTGGTTTAAAAGGTGTATTATTTCGATGGTGACTGAAGAACCATGAAAGCACTTGGGATTTTCCTAATTTCCTTGACTGAAATGCTGTGGTTTTGTGTTTTGCTTTTCTTTAAATAAAACTTGTGTATAAATAATTGAAACTGCATGTTTGTACATGAAGTATATTGAACTTCAGTCTGTATGTGAGGTCGAATACTTACTTTTTTACTTCTCAAAAACAGTGCTTTTAAAATTTATGATTTAAAGAAATAGTGATAGAATAATTTTATCTTTAATGGTTATCTTTAATTTTTAAATTTGTGCTATCTTAACATAAGTATGTGATATCCCAGTCTAAATAAAAAGAACTAAAACATGAATAATATATAGAAAAGAAATATAAAGCAAAACTTCCTTGTT…
F1F2168302	ABCA5	NM_018672.3	XM_002924217.1	ATATGGAGGAAGCAGAGGCTTGTCTGTGACCGGGTGGCCATCATGGTATCTGGGCAGTTAAGATGTATTGGGACTGTCCAGCATCTGAAGAGTAAATTTGGAAAAGGCTACTTTTTGGAAATAAAGTTAAAGGACTGGATAGAAAACCTAGAAGTAGACCGCCTTACAAAGAGAAATACAGTATATTTTCCCAAATGCAAGCCGTCAAGAGAGTTTTTCTCTATTTTGGCTTATAAGATTCCTAAGGAGATGTTCCAT
Contig4930	ABCA5	NM_018672.3	XM_002924217.1	ACAGTTAGATATACATTTTGATGTTTTGACAGTAGAAGAAAACTTATCCATTTTGGCTTCAATCAAAGGAATACCAGCCAATAATATAATCCAAGAGGTGCAGAAGGTTTTACTGGATTTAGACATGCAGGCTATCAAAGATAATCAAGCTAAAAAGTTAAGTGGTGGTACAAAAAAGAAAACTGTCTTTAGGAATTGCTGTTCTTGGGAATCCAAAGATATTGTTGCTAGATGAACCAACAGCTGGAATGGACCCCTGTTCTCGTCATATTGTTTGGAATCTTCTGAAATATGGAAAATCTAAATCGGGTAACAGTGTTTAGTACTCATTTTCATGGATGAAGCTGATATTCTTGCTGATAGGAAAGCTGTCATATCACAAGGAATGTTGAAATGTGT…
F1F2043162	ABCA5	NM_018672.3	XM_002924217.1	AGGGTGTTTCAATGACGACTTTGGAAGATGTGTTCTTAAAGCTGGAAGTTGAAGCAGAAATTGACCAAGCAGATTATAGTGTATTTACTCAGCAGCCACCAGAGGAAGAAATGGATTCAAAATCTTTTGATGAAATGGAGCAGAGCTTACTTATTCTTTCTGAAACCAAGGCTTCTCTTATGAGCACCATGAGCCTTTGGAAACAACAGGTGTATACAATAGCAAAGTTTCATTTGCTGACCTTGAAAAGGGAAAGTAAATCAGTAAGATCAGTGTTGCTTCTGCTTTTAATTTTTTTTGCAATTCAGATTTTTATGTTTTTGGTGCACCGCTCTTTTAAAAATGCTGTGGTTCCCATCAAACTTGTTCCAGACTTATATTTCCTAAAACCTGGAGATA…
F1F2047902	ABCA5	NM_018672.3	XM_002924217.1	ATCATTTAAATGTGACTGAAAGCATCCAGGTCTGGAATACCCCATTCTTTCAAGAAATTACAGATATAGTTTTTAAAATTGAGCTGTATTTTCAAGCAGCTCTTCTGGGAATCATTGTTACTGCAATGCCGCCTTACTTTGCCATGGAAAATGCAGAGAATCATAAGATCAAAGCTTATACCCAGCTTAAACTTTCAGGACTTTTGCCATCTGCGTATTGGATTGGACAAGCTATTGTTGATATCCCCTTATTTTTTCTTGTTCTTATTTTGATGCTAGGAAGTTTATTTGCGTTTCATTATGGATTATATTTTTATGCTATAAAGTTCCTTTCTGTGGTTTTTTGCCTTATTGGTTATGTTCCATCAGTCATTCTGTTTACCTATGTTATCTCCTTCA…
F1F2002529	ABCA5	NM_018672.3	XM_002924217.1	AAGAAGCTAAACATACTTTTGCCATTGAAGAATACAGCTTTTCTCAAGCAACATTGGAACAGGTTTTTGTAGAACTCACTAAAGAACAAGAGGAAGAAGATAACAGTTGTGGAACCTTAAACAGCACGCTTTGGTGGGAAAGAACACAGGAAGACAGAGTAGTGTTCTGAAGCAGTTCAGTCTGCTTACTGAATTTATTTTAACTCTGGTTTAAAAGGTGTATTATTTCGATGGTGACTGAAGAACCATGAAAGCACTTGGGATTTTCCTAATTTCCTTGACTGAAATGCTGTGGTTTTGTTGTTTTGCTTTTCTTTAAATAAAACTTGTGTAATAAAAATAAAAAAAAAAAAAAAAAAAAAAAAAAAAAAAAAAAAAAAAAAAAAAAAAAAAAAAATA…
F1F2015497	ABCA5	NM_018672.3	XM_002924217.1	AAAACACGTGGGAATAGTTGAATTTTTAGTCACTGTGGCTTTCGGATTTGTTGGCCTTTTGATAGTCTTCATGGAAAGTTTTCCCAAATCATTAGTGTGGCTTTTCAGTCCTTTCTGTCAGTGTACTTTTTTGATTGGTATTGCACAGGTCATGCACTTAGAAGATTTTAATGAAGGTGCTTTATTTTCTAATTTGGCTGAAGGCCCATATCCTCTAATTATTACTATTGTCATTCTATCACTTAATAGTGTATTCTATGTCCTCTTGGCTATCTATCTTGATCAAGTCATTCCAGGGGATTTGGCTTACGGAGATCATCTTTTTATTTCTAAAGCCATCATATTGGTCAAAGAG
Contig6817	ABCA5	NM_018672.3	XM_002924217.1	ATGAAGATGTCAAAGCTGAAAGACTAAAGGTCAAAGAGCTAATGAGTTGCCAGTGTTGTGAGGAGAAGCCAGCCATTATGGTCAGCAATTTGCATAAAGAATATGATGACAAGAAAGATTTTCTTCTTACAAGAAAAGTAAAGAAAGTGGCAACTAAATATGTCTCTTTCTGTGTGAAAAAAGGAGAGATCTTGGGGCTACTGGGTCCAAATGGTGCAGGCAAAAGCACAATTATCAATATTCTGGTTGGTGATATTGAACCAACTTCAGGCCAAGGTATTTCTTGGATATTATTCTTCAGAGCCAACTGAN
F1F2041410	ABCA5	NM_018672.3	XM_002924217.1	ATTGAACCAACTTCAGGCCAGGTATTTCTTGGAGATTATTCTTCAGAGCCAACTGATGGTGATGATTCCGTTAAGTATATGGGATACTGTCCTCAGATAAACCCACTGTGGCCGGATATTACATTGCAGGAACATTTTGAAATTTATGGAGCTGTGAAAGGAATGAGCTCAAGTGACATGAAAGAAGTCATAACTCGGATAACAAATGCACTTGATTTAAAAGAA
F1F2067043	ABCA5	NM_018672.3	XM_002924217.1	ATTCGAAAAATGAAGACACCTATAATCCATGGGATAGGCTTTTGGTGGCTGTTGTATCGCCTTACCTGCAGTGTGTACTCTGGATTTTCCTCTTACAGTACTATGAGAAAAAATACGGAGGCAGGTCAATAAGAAAGGATCCTTTTCAGGACTCTTTCAACAAAGTCCAAAAATAGGAAGTATCCAGAACCACCAAGCAATGAGGATGAAGATG
F1F2024453	ABCA6	NM_080284.2	XM_537574.2	TTTTTTTATTTTGTATAACTTTGAAAAAATTCTTGGTAATAAACATCTTGTAAGCCTCTACTAGTAATCTTTTTTTCTCCCCCAGTGAAACATAACTTTAACCTGGAAGAGTACAGCCTCTCTCAGTGCACACTGGAAAAGGTATTCTTAGAGCTTTCTAAGGAGCAGGAGCTGGGAAATTTTGAAGAAGAAATTGATACAACCATGAGATTGGAACTCCTCTCTCCTGCAGATGACTTTTAAAAGCTCAAGCCTGTTAATACTTTGTGTCATATAAGCTTATGTTCTATGTAATAATTGGCAGTATGTATAATTTTAAAAATCATTAACATCAACATCAGGGTATATTTTGTACATTTGGTTAACAAATGAATTCATGTCAGAATCATTCCTCCCCTT…
F1F2039250	ABCA6	NM_080284.2	XM_002925631.1	AGAAGAATTATCTCCAACAGCCAGCCACCAAAGACATTTTAAGAATTTTGCATCGGTTGTTTTACTCAATTTTTATGTAAGCTGTATATTTATTTGTATTACTTTTATTTTTGTAAGAGGAAATTGATGTTAATATCAGCATTTATTTTGATGGCCATTTTCTCCCCCCTTGAAACTCAAGGTCAGATATGACATTTTCATTATTCCCAGGTACTTCTCCTTCTTGGTCTATAAACTACCTCTGGCGGATGTCTACCCTCTATCTCAGACCTTCCGCAAATTAGAGGCAGTGAAACATAACTTTAACCTGGAAGAGTACAGCCTCTCTCAGTGCACACTGGAAAAGG
F1F2020991	ABCA6	NM_080284.2	XM_002925631.1	GCTTAATCTATGCTACCTTCATCTTCATCATTTCCATAATGATTACAGTTATTATAACATCTACCCAAATTATAGTCATGACGGGCTTCATGGTGATATTTACACTCTTTTTCTTATATGGCTTATCTTTGATTGCTCTAACGTTCTTGATGAGCGTGTTGTTAAAGAAAACTCTCCTTACCAATTTGGTTATGTTTCTCCTCAATATCTTTTGTGGGGGTGTGGGATTCACTGTGTATTACAGACAACTTCCTTCCTCTCTGGAGTGGATTTTGAGTTTTTGTAGCCCTTTTGCCTTCACTGCTGGAATGAGCAAGATTATCTACTTGGATAATACTATGGATGGTATAATTTTTCCTGACCCTTCAGGAGACTCCTATGTAATGATTGCAACTTTTT…
F1F2027512	ABCA6	NM_080284.2	XM_002925631.1	ATGGAGCTATCATAGTTTCTGGCAAACAAAAGGATTACAGATTTTCAGTTGCCTGCAATACTTTGAGACTGCACTGTTTTCCTATTCTTGTGAATATTATTAGCAATGGGTTACTTCGATTGTTTAATTGCACACAAAATATTTGAATTGAGAGAAGCCCGTATCCTTTTAACTTTATGATCTACTGGACAGGACTGCCAGAAGGTTCTATGTTCTTGTTTTGGGTTGTGTGCAGCATTTCACCTTACATCTCCATGAGCAGTGTCAGTGATTACAAAAAGAGAGCTAAGTCCCAGCTATGGATTTCAGGCCTCTACCCTTCTGCCTACTGGTGTGGGCAGGCACTGGTGGATATCAGCTTCTTCGTTTTCCTTCTCCTTTTGATGTATTTAATTTTTT…
F1F2002133	ABCA6	NM_080284.2	XM_002925631.1	ATTACCTGGCCGAGGCTGAGGCCATATGTGACCGCATCGCTATCATGGTGTCTGGAAGGCTGAGGTGCATCGGCTCCATCCAACACCTGAAAGACAAGCTCGGCAAGGATTACTTCCTAGAACTGAGAGTGAAGGAAGCTGCCCAAGTCACCTGTGTTCACACGGAGATGCTGAAGCTCTTCCCACAGGTTGCACCGCAGGAAAGGTACTTCTCCTTCTTGGTCTATAAACTACCTCTGGCGGATGTCTACCCTCTATCTCAGACCTTCCGCAAATTAGAGGCAGTGAAACATAAACTTTAACCTGGAAGAGTAACAGCCTCTCTCAGTGCACACTAGGAAAAGGTATTCTTAAGAGCTTTCTAAGGAGCAGGAGCTGGGAAATTTTGAAGAAGAAATT…
F1F2044506	ABCA6	NM_080284.2	XM_002925631.1	GGGTGTGATGAGTTATGACATTTCCATGTCAACTCTGAATGACGTCTTCATGAAACTGGAAGGAAAATCAACTATTGGACAAGATTTTGAACAAGCAGAAATAAGAGGCACAGAAAACCTACACGAAATAGAGCCAGCTTGTTCTTCTTTCCCTGAAACGCAAAAGGCTGCGAGTGGCATGGGCCTCTGGAAAATGCAGATCTGCGCAATAGCACGGCTCCGTTTCTTGAAGTTAAAGCGTGGGAAGAAAGACCTTTTGATTCTACTCTTGGTATTTGGGATTGCAATGTTCCCTTTGATTGTGGAAAAGA
F1F2059300	ABCA6	NM_080284.2	XM_002925631.1	CAAGACTTGGAGGAAATCAGAAAGATAACTGGTGTTTGTCCTCAATTCAATGTTCAATTTGACATACTCACTGTGAAGGAAAACCTCAGGCTCTTTGCTAAAATAAAAGGGATTCAGCCACAGGAGGTGGAACAAGAGGTACAAAGAATTTTGTTAGAATTGAACATACAAAACATTGAGGATAACCTTGCTAAACATTTAAGTGAAGGACAGAAAAGAAAGCTGACTTTTGGGATTGCCATTTTAGGAGA
F1F2025563	ABCA6	NP_525023.2	XM_002925631.1	GAAAAAGGCAGAAAACAAAACAAGTTCATCATGTGCAGCTTGGTCTGACTACACCCCCTTTCAGAAAGCAGCCTGGGTAAGACTCCCATCTAAGGAATAAATGAAGAAGTAGCAATAAGGAAATTTTAATTGTTCCTGTACACAAAAAGAGAACTGTGCGTTGACAGTGTTTCCAGAGTACTTTCCTAATTTTTCTGACAGCTAAATGCATATGAAACAGAAAAGTGTGTATCAGCAAACTCAAGCACTTCTGTACAAGAATTTTCTTCAGAAATGGAGAATGAAAAGAGAGAGTTTATTGGAATGGGCACTCCCAATACTTCTTAGGGCTGTACATGGGACTATTTTCACATTTCAGAGAAAATATGTATTTTCCTGAATTGCCTCCTCAAGATCTGG…
F1F2130545	ABCA7	NM_019112.3	XM_002923538.1	GATCCCGCGCCGGGCGGGGCCCTCGACCGCATCCTGAACAGCCTCGCCGTGTGGGCTCACAGCCTCGACGCAGAGGACAGTCTCAAGATCTGGTTCAACAACAAGGGCTGGCACGCCATGGTCGCCTTTCTCAACAGAGCCAACAACGCCATCCTCCGCGCCCAGCTGCCCCCGGGCCCTGCCCGCCGCGCCCACAGCATCACCACGCTCAACCACCCCCTGAACCTCACCAAGGAGCAGCTGTCAGAGGCTGCGCTGATGGCCTCATCGGTGGACGTGCTTGTCTCCATCTGTGTGGTGTTTGCCATGTCTTTCGTCCCAGCCAGCTTCACCCTCATTCTCATAGAGGAGCGCATCACCCGGGCCAAACACCTGCAGTTTATGGGGGGCCTGCCTCCC…
F1F2266330	ABCA7	NM_019112.3	XM_002923538.1	AGGGCGCTGCGCCCTGTCCCGCGTCTTCGGGGAGCTGGCGGCGCGCGGGGCGGAGCACGGCGTGGAGGACTTCTCCGTGAGCCAGACCACCTTAGAGGAGGTATTCTTGAACTTCTCCAAGGACCAGGGGAATGAGGAGGACCACAGGCCAGAGGCCGGAGGCCGGGGAGGCCCTGCGCCACGCCCACAGCTTCCCGGACTCGTGGCTGGATTCCTGGAGGACCCCAGCATGGCCGACTCGGTCCTCTGAGCCCGCCTCATGGGAGGGGTCTGCGGGAGATGCTGGGAGGGCCGGGTTTGGGGCGGGGACCCAGGCCCTCAGAGGACCCACTGCCCTGGGGGGAAATAAAGAGAATTTGTGGACGTAGAAAAAAAAAAAAAAAAAAANAAAAAAAAATA…
F1F2180167	ABCA8	NM_007168.2	XM_002925634.1	GAAGTTATACAAGTCATCTTTACTAATACATTCTCATATCATTTGAAATTCTTGCTGGGATACAGAATTCCAACAAAGAAGGAACACAGGGACCATGAAGCTCATTGTTCTGAAATGACTGAAAATGTTAAGCTGCCAAGTTTCACAATACTGGACGAGAGGTTTTGTGGCTCTTCAAGCTGCTATCAATGCAGCTATCATAGAAACTGCAACAAATCATTCAGTGATGGAGGAATTGATGTCCGTTACTGGAAAAATATGAAGATACATCCCTTTGTCAGTCAGGGGGGCATTGAAGCTGATTTCTTCATTTTCTTCTGCATTATTTCCTTTTCCTTCATTCACTTATTATGCATCTCTTAATGTTACAAGAGAGAGG
F1F2170830	ABCA8	NM_007168.2	XM_002925634.1	AAAACTTGTCTACACATTGCCCTTAGAAAGAACAAATAGATTTCCAGCACTTTACAATGATCTGGATAGATGTTCTGATCTGGGAATTGAGAATTATGGTGTTTCCATGACAACCTTGAATGAAGTGTTCCTGAAACTGGAAGGGAATCAGCTATTGATGAATCGGATATGGCCACGTTGGGAGAAGCACAGGCAGAAAGAACTGGAGACACAGAGAGGCTTGTTGAGATGGAACAAGTTCTCAGCTCACTCAATGAGACGACAAAGACCATA
F1F2097863	ABCA8	NM_007168.2	XM_548020.2	CCTGTCTTATAATGGAGCCATCATTGTATCTGGTAATACAGAGAATTACAGTTTTTCATTAGCATGTAATACCAAAAGACTAAATTGCTTCCCAGTTCTTATGGATATTATTAGTAATGCACTACTTGGAATGATTATACCATCAGCACATATCCAAACTGACAGAAGTACCTTTATAGTGGACAGAGAGAGTAGTAGTCCATACGAATTCCAAGTATATA
Contig2420	ABCA8	NM_007168.2	XM_002925634.1	AGGAAATTCTGAGGGTTTTTCCCCGGGCTTGCCCGGCAGGAAAGGTACTCCTCTGTGATGGTCTATAAACTGCCAGTGGAAGACGTACGACCTTTAGCACAAGCTTTCTTCATGTTGGAGAAGGTTAAACAGAGCTTCGACCTGGAGGAATACTAGCCTCTCCCAGTCCACACTGGAGCAGGTTTTCCTGGAGCTCTCCAAGGAGCAGGAGCTGGATGACTTTGATGAAGAACTTGACCCTTCAGTGAAGTGGAAGCTTCTCCCACAGGAAGACCCTTGAAGCTCCAAATAGCCTATGTTTCCATTCAAGCCTGTGGTTGTTTTTGAAGACATCTATTTTTACAGCATTAATGTCATATTTTCAGAATTATATTATATTATAAACACTGACATGGTTCT…
F1F2002309	ABCA8	NM_007168.2	XM_002925634.1	GAGAGTACAGGCTGTAACTTCTGAAGCCAGCCCTTGCAGGAAATTTTCACAGAAGTCAAACAGCTCAAGCAGAGTCTAGAGATGTGGTAGAAACCAGGGGGAAAATGTGAATTGTTTTCTTCTAAATAAGGAGATCAGTGGATAAACTGTGCTTCTCCAGTCTTGGCTTCAAAGGTCTCAAAACAGGGCAAAATGATGAAGAGAGAGATCAGTGTGTGTCAACAGACTTGGGCATTATTATGCAAGAACCTTCTAGAAAAAAATGGAGACTGAAAAGAGAGTCCTTTATGGAATGGTTGACCCCATTGCTCCTCCTACTTTGCTTGTCTGTATATCCTACTAGTCATGTAATTTAATGATTTTTCTTCATTGCCTGCCATGGACCTGGGACGGGTAGAC…
F1F2047265	ABCA8	NM_007168.2	XM_002925634.1	TGGCTCTCCTGGGGTCTGCTCTATGGTGTTTTCATCTTCATTATGGCACTTTCCTTGGCACTCATTATAAAATCTGTCCAGTTTGTCATTCTGACTGGCTTCACGGCGATCTTCACTCTCTTCTTTCTCTATGGATTGTCTTTGATAGCATTGGCTTTTCTAATGAGCGTCTTGGTCAAGAAATCTTTCCTCACTGGTCTGGTCGTGTTCCTTCTCACGGTCTTTTGGGGAAGTTTGGGATTTACAGCATTGTACAGACAACTTCCTACGTCCTTGGAGTGGATTTTAAGCTTTCTTAGCCCCTTTGCCTTCACACTTGG
F1F2026172	ABCA8	NP_009099.1	XM_002925634.1	ATGTTCCCATGTACTCCTTGAGCTTCCTTCTTATGTATTTGATAGACTACGGCTTAAACTTCGACGGCACTCTGATGACCCTTATAAGTGAGATTATACAAATCCTGTGCTCTTTTGGCTATGCTGCCTCCCTTATCTTCCTGACATATGTGATTTCATTCATTTTTCGCAAGGGGAAAAGAAATAGTGGCATTTGGTCTTTTTGCTTCTTTATGATCTGCAGCATCTCTGTGTTTATATTGTTCTTTGAGAGCTTTGGACATGTCACCCTGTACTGCATCACCTTTCT
F1F2228460	ABCA9	NM_080283.3	XM_002925633.1	AACAAAGAAATCCATCCGGGGCATGGCTCTCTGGAGACAACAGCTCTCTGCAGTAGCAAAAGTTCGCTTCCTCAAGTTAAAGAATGAAAAAAAAACCTTGTTGACCATATTATTACTTCTTGGCATCAGCTTTTGCCCTCAGCTTTTAGAGCATCTATTCTATGAGTTATATCAAAAAGTTATTCTTGGGGACTGACTCCTGATATGTACTTCCTCTCACCGGGACAACCGCCTCAAGCTCCTCTGACCCACTTACTCGGTCATCAATAAAACAGGTCAAGTATTAGATAACTTTATACATTCT
F1F2045233	ABCA9	NM_080283.3	XM_002925633.1	GGCTTCAGAACATCAAATCGTGTTCCTGGCACTGCTAATACCTTACCTTCATTTTTGCATTTTCGTTTTTGTTCTCTGGTGTCTGGAAGTGAACTTTAGAAAGAAATCAATGAGAAAAGATCCCGTGTTCAGAATTTCCCCAAGAAGCAGTGGCATTTTCCCAAACCCAGAAGAACCCGAAGGAGAGGATGAAGATGTTCAGATAGAAAGAAGGAGAACCACAAACGCTAGGACCATCGCAGA
F1F2021915	ABCB1	NM_000927.3	XM_002913968.1	AACGCAGACTTAATAGTGGTGTTTCAGAACGGCAAGGTCAAGGAGCACGGCACGCATCAACAGCTGCTGGCTCAGAAAGGCATCTACTTTTCCATGGTCAGTGTCCAGGCTGGAGCAAAGCGCTAGTGAACTGTGACCATAGCAGCTGTTAAATACTTTCTAATATTTGTGTAAAACATGGCATTTAATCAAAGTTAAAAAGCAAGCGCTTACTGGAAAAACTCTGTAGAATTATTTGTTTAACATTTCCTACCGCAACCAAAGATCATTCCACCAAGTTCAGAGTCTGCAGACTTTAAGATTAAAGGAACCAGAAGACACTTTATCAAATGGACGGAAATACTGGTATTAATTGCATTCTAAAACTTATAGAATAATTCAAAGTAGATTTTGTTAATA…
F1F2220107	ABCB1	NM_000927.3	NM_001003215.1	GGGAAAAGCACAACGGTGCAGCTAATGCAAAGGCTCTACGACCCCACAGACGGCACGGTCTGTATTGATGGACAGGACATTAGGGCCATCAATGTAAGGTACCTTCGGGAAATTATTGGTGTGGTGAGTCAGGAACCTGTGCTGTTTGCCACCACGATAGCTGAAAACATTCGCTATGGCCGTGAGAATGTCACCATGGAAGAGATTGAGAAAGCTAGTTAAGGAAGCCAACGCC
F1F2108459	ABCB1	NM_000927.3	XM_002913968.1	ATCGGTTTTATAGTGGGATTTACACGTGGTTGGAAGCTAACCCTTGTGATCTTGGCCATCAGTCCTGTTCTTGGACTGTCAGCTGCTATCTGGGCAAAGATACTATCTTCGTTTACTGATAAAGAACTCTTGGCATATGCAAAAGCTGGAGCAGTAGCTGAAGAGGTCTTAGCAGCCATCAGAACTGTGATTGCTTTTGGGGGACAAAAGAAAGAACTTGAAAGGT
F1F2087921	ABCB1	NM_000927.3	XM_002913968.1	GGAAAGTCCGAGGTCACAATGGATCCTGAAGGTGGCCGTAATGGAAGAGCAGAGAAGAACTTCTTGAAAATGGGCAAAAAAGTAAAAAGATGAGAAGAAAGAAAAGAAACCAACTGTCAGTACATTTGCAATGTTTCGCTACTCAAATTGGCTTGATAAGTTGTATATGCTGGTGGGGACAATGGCTGCCATCATCCATGGAGCTGCACTCCCCCTCATGATG
F1F2106714	ABCB1	NM_000927.3	XM_002913968.1	AACACCAGAGTAGGAGACAAAGGAACCCAGCTCTCTGGAGGCCAGAAGCAGCGCATTGCCATAGCTCGCGCCCTTGTTCGGCAGCCTCACATTTTGCTTCTGGACGAAGCTACGTCAGCTCTGGATACAGAAAGTGAAAAGGTTGTCCAAGAAGCCCTGGACAAAGCCAGAGAAGGCCGCACCTGCATCGTGATCGCGCACCGTCTGTCCACCA
F1F2036679	ABCB1	NM_000927.3	XM_002913968.1	CTATAGGTTCCAGGCTCGCTGTAATTACCCAGAATATAGCAAATCTTGGGACAGGCATTATTATATCCTTAATCTATGGCTGGCAGTTAACACTTTTACTCTTAGCCATCGTACCCATTATTGCAATAGCGGGAGTTGTTGAAATGAAAATGTTGTCTGGACAAGCACTGAAAGATAAGAAAGAGCTGGAAGGTGCTGGGAAGATTGCTACTGAAGCAATCGAAAACTTTCGAACTGTTGTTTCTTTGACCCAGGAACAGAAGTTTGAATACATGTATGCACAGAGTTTGCAAGTCCCATACAGAAACTCTTTGAAGAAAGCACACATCTTCGGGATCTCATTTTCCGTCACCCAGGCAATGATGTATTTTTCCTACGCTGGCTGTTTCCGGTTTGGTG…
F1F2024009	ABCB1	NM_000927.3	XM_002913968.1	AATAAGGAGAAGATCAACTCTCAAGAGTATACATGCCCCACAAGGCCAGGACAGAAAGCTTGGGACAGAAGAGGACTTGAATGAAAATGTACCTCCAGTTTCCTTCTGGAGGATTCTGAAGCTGAATATAACTGAATGGCCTTATTTTGTGGTTGGTATATTTTGTGCTGTCATAAATGGAGGCCTGCAACCAGCCTTTTCAGTAATATTTTCAAGGATTATAGGGGTTTTTACCAGAGACGAAGATCCTGAAACAAAAAGACAGAATAGTAATATGTTTTCTTTATTGTTTCTAGTCCTTGGAATTATTTCTTTTATTACATTCTTTCTTCAGGGCTTCACGTTCGGCAAAGCCGGGGAGATCCTCACCAAGCGGCTCCGGTACCTGGTTTTCAGATC…
F1F2019722	ABCB1	NM_000927.3	XM_002913968.1	AGGCCGGACCACCATTGTGATAGCTCATCGTTTGTCTACAGTTCGTAATGCTGATGTCATCGCTGGCTTTGATGATGGAGTCATTGTGGAGAAAGGAAATCATGATGAACTCATGAAAGAGAAAGGCATTTACTTCAAACTCGTCACAATGCAGACAAGAGGAAATGAAATTGAATTAGAAAATGCCATTAGTGAATCCAAAAGTGAAATTGATGCCTTGGAAATGCCTACCAAAAAGACTCAGGATCCTAAGTTTAATAAGGAGAAGAATCAACTCTCAAGAGTATACATG
F1F2204742	ABCB10	NM_012089.2	XM_002921549.1	AAGATCATCGATGTCATTTACACAGACCCCACTGTGGACTCCAGCCATAGCCTGACCCACCTCTGCCTGGTGCTCAGCGGCGTGTTCCTGTGTGGTGCTGCTGCCAATGCTGTTCGTGTCTACCTCATGCAGACTTCAGGTCAGCGCATTGTGAATAGGTTGAGAACCTCCTTATTCTCCTCTGTTCTGCGGCAAGAGGTTGCTTTCTTTGACAAGACTCGCACTGGAGAATTGATTAACCGCCTTTCCTCAGACACCGCGCTCCTCGGGCGTTCGGTGACCGAAAACCTCTCAGATGGGCTCAGGGCGGGGGCCCAGGCTTCTGTTGGCATTGGCATGATGTTTTTTGTCTTCACCTAGTCTGGCC
F1F2123246	ABCB10	NM_012089.2	XM_003308822.1	AATTACAAGGCTGGATCTGAGGGAAATCTCTTTGTGCCATAGAAGTATTTACAAAATTGAATTTGATCATTATATTTTATTTTATAATACAAGATGTTCAATTGTGTCTTTAGGGAACATTTTTTATCCTGGATTAAAATTTATAGTGAAACTTACAAAAAAAAAAAAAAAAAAAAAAAAAAAAAATAAAATACGACAGTAGAGTAGACAGGCC
Contig747	ABCB10	NM_012089.2	XM_002921549.1	TGGGTGCTGGGGGACGCCTCTGGGAGCTTCTTGAGAGAGAGCCTGAGTTGCCTTTTAATGAAGGGGTCGTTTTAAACCAGGAGAGCTTCCAGGGCACTTTGGAGTTTAGGAATGTGCACTTCAGCTATCCAGCTCGCCCGGAGGTGCCCATATTCCAGGATTTCAGCCTCTCCATCCCATCAGCATCGGTCACGGCGCTGGTTGGCCCAAGTGGTTCTGGCAAATCAACAGTGGTGTCCCTTCTGCTGAGGTTGTATGACCCCGTTTCTGGAACTATCAGTCTCGATGGCCATGATATCCGTCAGCTAAATCCAGTCTGGCTGAGATCCAAGATTGGGACAGTGAGTCAGGAACCAATTTTGTTTTCTTGCTCTATTGCTGAGAACATTGCTTACGGTG…
F1F2077408	ABCB11	NM_003742.2	XM_002916508.1	GGAGAGTGATTGAAAAGGGGACCCATGAAGAACTGATGGCCCAGAAAGGAGCCTATTATAAACTCGTCACCACAGGAGCCCCCATCAGCTGATCTGATCGAAGAACTTCATGTACAGATCGTGCACCAATGACAAGAGGGCCTAGGGTTTTTTTTTTTTTCTAAGGAGAAATGATTATATTTTACTTTTACAGACATTGTCATATGTTGGGATCCAAGTTAATTTCTAATGACCTT
F1F2042683	ABCB11	NM_003742.2	XM_002916508.1	CCAGAGAAATACGAAACTAATGTTGGGGCCCAAGGGTCTCAGCTATCTCGAGGAGAGAAACAACGTATTGCTATTGCTCGGGCCATTGTACGAGATCCTAAAAATCTTGCTGCTAGATGAAGCTACTTCTGCCTTAGATACAGAAAGCGAAAAGACAGTGCAGGTCGCCCTGGACAAAGCCAGAGAAGGTCGGACCTGCATTGTCATCGCTCATCGCTTGTCTACCATCCAAAATTCAGATATCATTGCTGTTATGTCACAGGGGAGAG
F1F2047594	ABCB11	NM_003742.2	XM_002916508.1	AAGGCTTGCTACGGATGCCTCCCAAGTTCAAGGGGCAGCCGGCTCTCAAATCGGAATGATGGTCAATTCCTTCACTAACATCACTGTGGCCATGATCATTGCCTTCTTCTTTAGCTGGAAGCTAAGCCTGGTCATACTGTGCTTCTTCCCCTTCTTGGCTTTATCGGGAGCCATACAGACCCGAATGCTGACAGGCTTTGCCTCTCAAGACAAGGAGGCTCTGGAGATCGCCGGTTCGCAGTGAGTGACAGGCTAGTAG
F1F2045863	ABCB4	NM_018849.2	XM_002913967.1	CTAAGACTGTGAACGAGGCTTGCCGTAGTGTGAACGAGATTTACCTATGTGTTTGTCAGATGTCTGCTTCAGCCCTCTGATTGAAGACCTCCTGCCTGTAACCACTTAGGTGTGATCTTTTTTAGTGACATCTCCAAAATCAGTGAAGGAATTGGTGACAAGGTTGGAATGTTCTTTCAAGCAGTAGCCACGTTTTTTGCAGGATTCATAGTAGGATTCGTTAGAGGA
F1F2042184	ABCB4	NM_018849.2	XM_539403.2	ATAGCGGTTTTTGGACCAGGGGATGATGACGTGAAGCAGCAGAAATGCAACATGTTCTCATTGCTTTTTTTAGGTCTGGGAATTATTTCCTTTTTCACTTTCTTCCTTCAGGGCTTCACATTTGGGAAAGCTGGCGAGATCCTTACCACCAGGCTTCGGTCGTTGGCGTTTAGAGCAATGCTAAGACAGGACATGAGCTGGTTTGATGATCATAAAAACAGTACTGGTGCACTCTCTACCAGACTTGCAACGGACGCCTCCCAGGTCCAAGGAGCCACGGGGATGAGGTTGGCGTTAGTCGCACAGAACACAGCTAACCTCGGAACCGGTATCATCATATCCTTTATCTATGGTTGGCAACTGACCCTCTTGCTGTTAGCAGTTGTTCCCATCATTGCT…
F1F2069451	ABCB4	NM_018849.2	XM_002913967.1	AGCAAGGAAGCCACAGGGAGCTGATGAAGAAGGAAGGCGTGTACTTCAGGCTTGTTAACATGCAGACGTCAGGAAACCAGGTCCAATCAGGAGAATTTGACCTTGAACTAAATAATGAAAAGGCTGCCGCAGATATGGCCCCTAATGGCTGGAAATCTCGCCTATTTAGGAATTCTACTCATAAAAGCCTTAGAAATTCACGGAAGTATCAGAACGGCCTTGAAGTGGAAGCCAAAG
F1F2086838	ABCB5	NM_178559.5	XM_002915367.1	TGAAAAGGTGGTTCAGTATGCCCTCAATAATGCCAGAAAGGGGAGGACTTGCCTAGTGGTTGCTCACAGACTCTCCACAATACAGAATGCTGATCTGATAGTAGTCCTGCAGAATGGGAAAATAAAGGAAAAGGGAACTCATCAAGAACTCCTGAGAAATCAAGATATGTATTTTAAATTAGTAAATGCACAGTCAGTGCAGTGATACTGTTGGAGTTAG
F1F2193403	ABCB6	NM_005689.1	XM_536073.2	TGGAGAACGAAGTTTCGACGTGCCATGAACACACAGGAGAACGCTACGCGGGCCCGAGCTGTGGATTCTTTGCTAAACTTTGAGACGGTGAAGTATTACAACGCGGAGGGTTACGAAGTGGACCGCTATCGAGAGGCCATCCTCAAGTACCAGGATCTGGAGTGGAAGTCAACAGCTTCTCTGGTTCTACTGAATCAGACCCAGAACCTGGTGATCGGGCTTGGGGCTCCTCGCTGGCTCCCTGCTTTGTGTATATTTTGTCAGCGAGCAGAAGCTACAGGTCGGGGACTTCGTGCTGTTTGGCACCTACATCATCCAGCTGTACATGCCGCTCAACTGGTTTGGCACCTACTACAGGATGATCCAGACGAACTTCATCGACATGGAGAACATGTTCGA…
F1F2114190	ABCB6	NM_005689.1	XM_001161097.2	GCATCATCTACTTCAGCATGTTCTTCAACGCCTGGTTTGGCCTCATTGTGTTCCTCTGCATGAGTCTTTATCTCAGTGAGTGCTGCCTGGGAGAAATGTCTCCCCGAAATGCTCCGGGGACTTCCTTGGGTGTGAGTCCTGCCCCTACTCAGCTGGCCCAGTGAGGGGAGGCTGTAGATGAGGGGACTCGAATCAACTCCGGCTGCTCCCTAG
F1F2020451	ABCB6	NM_005689.1	XM_002913690.1	GGTGGAACGTAACCAGGCGTGGCAGAAGCTAGCTATGGGCATCTGGATCGAGTTCAGGCACAGCTTGGGTCTCCTGCTCCTCTGGACTGTGGCATTTACAGCTGAGAACTTGGCCCTTGTGTCATGGAACAGCCCACTGTGGTGGTGGGCACGGGCAGACTTGGGCCAGCAGGTTCAGTTTAGCCTGTGGGTGCTGCGGTATGTGGTCTCTGGAGGGCTTTTTATCTTGGGACTCTGGGCCCCTGGACTTCGTCCCCAGTCCTATGCCTTGAAAATTAATGAAGATGATCAAGATGTAGAGAGGAGCGAGGTTCAGTCAACAGAGGCACCACCACGATCTACATGGCAAGACCTGGGCAGGAAGCTCCGCCTACTGAGTGGCTACCTGTGGCCTCAAAG…
Contig1066	ABCB7	NM_004299.3	XM_002930915.1	AGAACCATAATAACCCCACATGGGGATGCAAAGAAAGAAAATATGTCCAAAGAGGAGGAAAGGAAGAAACTACAAGAAGAAATTGTCAACAGTGTGAAAGGCTGTGGAAACTGTTCCTGCTAAGTTGCATGAGTACTTTTTTTTTTTGACACATTTGCACTGAAGCAGAATTGTTTTATTAAAAAAAATCATACATTCCCATTTTCTATAATCCTTTTTAGATAAGATTTGTTTGAAAAGAAATTTGAGTTTTACATCTTTCACAATATTTAATGTGACATATGCATTTAGCTCCAAATTACCTTCTTGTTAGTGCCTTAGTTATGCCTAAAGCATGTTTTTTGTTACTATTTCACTTTGCCCCATTTCCGTTTTGGGGGGCCTGATAGCCATTTGATA…
F1F2286998	ABCB7	NM_004299.3	XM_549087.2	GCTCGGTTCCTCTTTTCCTCGCTCAAGATGGCGCTGCTCGCGATACAATCTTCACGCTGGGCAGCCGCCGGGGCCGCTTTCGAAAAACGCCGGCATGCCGTGTTTCTGATCCGACATCTAGTCTCTGTCCGTGGCGCAGGTTCTCAGTGGAGATCACGGCAGCTCGGCGTTTCGGGAACCGCTCGAATTTCCCAGATCCCAGAGTCATTAAGACATACTATATGGCAGAGACTGGGAAAAGGCAACTCAAGACAGATATTAGATGTTACCAGGGTCTCCAGGCTTGGCCACTGATAGAAAAGAGGACATGTGGCATGGTCATGCAGGA
Contig5292	ABCB7	NM_004299.3	XM_549087.2	GGGACTCTTGGTGCATACACAGCATTCACAGTTGCTGTTACACGGTGGAGAACTAGATTTAGAATAGAAATGAACAAAGCGGATAATGATGCAGGTAACGCTGCCATAGACTCGCTGCTGAATTATGAAACTGTGAAGTATTTTAATAATGAAAACTATGAAGCACAAAGATATGATAGATTTCTGAAGACATATGAAACTGCTTCATTGAAAAGTACCTCTACTCTGGCTATGCTGAACTTTGGTCAAAGTGCTATTTTCAGTGTTGGTTTAACAACTATTATGGTGCTCGCCAGTCAGGGAATTGTGGCAGGTACCTTACTGTTGGAGATCTAGTAATGGTGAATGGACTGCTTTTTCAACTTTCATTACCCCTTAACTTTTTGGGGACTGTATATA…
F1F2008891	ABCB7	NM_004299.3	XM_549087.2	GGGGTGGTGCCTCAGGATGCTGTCCTCTTCCACAATACCATTTACTACAACCTTTTATATGGAAACATCCATGCTTCACCTGAGGAGGTGTACGCGGTGGCAAAATTAGCTGGACTCCATGATGCAATTCTTCGAATGCCACATGGATATGACACACAAGTAGGGGAACGAGGGCTCAAACTATCAGGAGGAGAAAAGCAAAGAGTAGCAATTGCAAGAGCCATTTTGAAGGACCCCCCAGTCATTCTCTATGATGAAGCCACTTCATCATTAGATTCAATTACTGAAGAGACTATTCTTAGTGCCATGAAGGATGCAGTCAAACATAGAACTTCTATTTTTATTGCACACAGATTGTCAACAGTGGTTGATGCAGATGAAATCATTGTCTTGGATCAG…
F1F2041563	ABCB7	NM_004299.3	XM_003317527.1	AGATGGCGCTGCTCGCGATACAATCTTCACGCTGGGCAGCCGCCGGGGCCGCTTTCGAAAACGCCGGCATAGCCGTAGTTTCTGATCCGACATCTAGTCTCTGTCCGTGGCGCAGGTTCTCAGTGGAGATCACGGCAGCTCGGCGTTTCGGGAACCGCTCGAATTTCCCAGTTAAAAGATGTTGATACTCGGAAAATCATGAAAGCAATGGTTTCTTATGTGTGGCCCAAAGACAGGCCAGATCTACGAGCTAGAGTTGGCATTTCCTTGGGATTTTTGGGTGGTGCAAAGGCCATGAATATTGTGGTCCCCTTCATGTTTAAATATGCTGTAGACAGCCTCAACCAGATGTCGGG
F1F2214737	ABCB8	NM_007188.3	XM_002915511.1	GGGAGCCCTCAATGGGATGAGGGTGAAGCTGCCGTTGCCGGCTGCTCGTGTAGTCTCGTCCCATCATGTTGGTGCACTTATTTCGGGTCGGGATTCGGGGTGGCCCTGTCCCAGGCAGGCTGCTACCACCCCTCTGCTTCCAGACATTCTCGGCCGTCAGTTCCTCTCATGGCCGCAGCTCCTACCTCCTCAGGGCCGCAGCCCAGCTGAGGTCCCGGCTCGGGGCCCACCTCCCTCGAGCACCTCCACCTCCCAGCCCGAAGACCCTGTGCCTGGCGCTGGGTTGGGGGAGTCCTTCTGGGCCCCGTGGTGTTGAGTAAGTGCCCCCGCCTTGGCCTCGTGGCACTGTGTGAGGCAGAAGAGGCTCCTCCCACCCGCTCTT
F1F2103459	ABCB9	NM_019624.3	XM_853575.1	ACCAAGCCTGACGTGGCCTTCCTCGTGGCGGCCTCCTTCTTCCTCATTGTGGCAGCTCTGGGAGAGACCTTCCTTCCCTACTACACTGGCCGGGCCATTGATGGCATCGTCATCCAGAAGAGCATGGAGCAGTTCAGCACGGCCGTCATTGTCATGTGCCTGCTGGCCATCGGCAGCTCATTTGCCGCAGGTGTTCGGGGCGGCATTTTTA
F1F2053223	ABCB9	NM_019624.3	XM_002913133.1	GGAAAGCCCATCAGCGCCTATGACCACAAGTACCTGCACCGCGTGATCTCCCTCGTGAGCCAGGAGCCGGTGCTGTTCGCCCGCTCCATCACAGACAACATCTCCTACGGCCTGCCCACCGTGCCCTTCGAGATGGTAGTGGAGGCCGCACAGAAAGCAAATGCCCACGGCTTCATCATGGAGCTCCAGGACGGCTACAATACAGAGACTGGGG
F1F2141171	ABCC1	NM_019898.2	XM_002927014.1	AAAAAGGCAGCAGGCGAAGATGGCGTACTCCTCCAAGGATCCCGCCAAGCCAAAAAGGGGGCTCACAGGTGGATGTGAGTGAGGAGGCTGAGGTTTTGATCGTCAAGTCCCCCCAGAAGGAGCGGGAGCCGTCTCTGTTCAAGGTGTTATACAAGACCTTCGGGCCCTACTTCCTCATGAGCTTCTTATTCAAGGCCCTCCACGACCTGATGATGTTTGCCGGCCCAGAGATCTTAAAATTGCTCATCAACTTCGTGAACGATCAAGAGGCCCCGGACTGGCAGGGCTACTTCTACACCGTTGCTGCTGTTCGTCAGCGCCTGCTTCCAGACCCTCGTGCTGCACCAGTACTTCCACATCTGTTTCGTCAGCGGCATGAGGATCAAGACAGCCGTCATC…
F1F2249732	ABCC1	NM_019898.2	XM_002927014.1	ATGGACTTGGCTACGTACATTAACATGGTCTGGTCAGCTCCTCTGCAAGTCATCCTTGCTCTCTACCTCCTGTGGCTGAACCTGGGCCCGTCCGTCCTGGCGGGGGTGGCTGTGATGATCCTTATGGTTCCTGTCAATGCCGTGATGGCCATGAAGACCAAGACTTACCAGGTGGCCCACATGAAGAGCAAAGACAGTCGGATTAAGCTGATGAATGAGATTCTCAACGGGATCAAAGTGCTCAAGCTCTACGCCTGGGAACTGGCCTTCAAGGACCAGGTGCTGGCCATCAGGCAGGAGGAGCTGAAGGTGCTCAAGAAATCGGCCTACCTGGCAGCGGTGGGAACCTTCACCTGGGTCTGCACACCTTTCCTGGTGGCCCTGTCTACATTTGCCGTCT
F1F2256002	ABCC1	NM_019898.2	XM_002927014.1	CAAGGTATCTCGGTGTTCGGCTACTCCATGGTGGTCTCCATCGGGGGCATCTTCGCTTCCCGCCGCCTGCATCTGGACCTGCTACACAACGTCTTCCGGTCCCCCATGAGCTTCTTCGAGCGCACCCCCAGCGGGAACCTGGTGAACCGCTTCTCCAAGGAGCTGGACACGGTGGACTCAATGATCCCGCAGGTCATCAAGATGTTCATGGGCTCCCTGTTCAACGTCATCGGCGCCTGCATCATCATCCTGCTGGCCACGCCCATGGCCGCCATCATCATCCCGCCGCTGGGCCTCATCTACTTCTTCGTCCAGAGGTTCTACGTGGCCTCGTCGCGGCAGCTGAAGCGCCTGGAGTCGGTGAGCCGCTCCCCGGTGTACCCCCAT
F1F2218597	ABCC1	NM_019898.2	XM_002927014.1	AGGAAGACCAAGATCCTGGTGTTGGACGAGGCCACGGCGGCCGTGGACCTTGAAACAGACAACCTCATTCAGTCGACCATCCGGACGCAGTTTGAAGACTGCACGGTGCTGACTATCGCACACCGGCTGAACACCATCATGGACTACACGAGGGTCATCGTCCTGGACAAGGGAGAGATCCGGGAGTGTGGCCACCCCTCCGACCTCCTACAGCAGAGAGGTCTTTTCTACAGCATGGTCCAAAGATGCTGGCCTGGTGT
F1F2047228	ABCC1	NM_019898.2	XM_002927014.1	TGCCTTGCTCCTACCTCTGGCTCTGCTTCCCCTTCTACTTCCTCTATCTCTCACGCCATGACCGGGGCTACATTCAGATGACCTATCTCAACAAAACCAAAACTGCCTTGGGATTTTTGCTGTGGATCGTCTGCTGGGCAGACCTCTTCTACTCTTTCTGGGAAAGAAGTTGGGGCAAATTCCTGGCCCCAGTGTTTCTGGTCAGCCCAACCCTCTTGGGCATCACTATGCTGCTTGCTACCTTTTTAATTCAACTCGAGAGAAGGAAAGGAGTCCAGTCCTCAGGGATCATGCTCTA
F1F2171782	ABCC10	NM_033450.2	XM_002914503.1	GGTTAAGCTCATAACAGAGCTGCTGAGTGGCATTCGGGTCGTCAAGTTCTTCGGGTGGGAGCAGGCGCTGGGGGCCCGAGTAGAGGCGTGCCGAGCTCGCGAACTGGGGCGACTCTGGGTCATCAAATACCTGGATGCAGCCTGTGTGTACCTGTGGGCCGCCCTGCCAGTTGTCATCTCCATCGTCATCTTCATCACCTATGTCCTCCTGGGGCACCAGCTCACAGCCACCAAGGTGTTCACGGCCTTGGCACTGGTGCGCATGCTCATTCTTCCCCTCAACAACTTCCCCTGGTGATTAATGGCCTCCTGGAGGCCAAAGTGTCCTTGGACCGGATCCAACGTTTCCTTGACCTTCCCAGCCACAACCCCCAAGCCTACTATAGCCCAGATCCCCCC…
F1F2189222	ABCC10	NM_033450.2	XM_002914503.1	GCTATAGGGGTGCCCGGCGAGCCAGGCTGGCACCCTAACCCAGCAGCAGGCTCTTTTGAATTCACTAGTGCTCGGGATCTTGGGATCCGGTGGCAAGCAGCTCCTTCAGGTGAAGCCTCCATGGAACGGTTCCTGGCCCAACTGTGCGAGACGAGTGTGTCGCAGCCGCTGCCGGTGTGGGAGGGGGACACCACGGGCCACTGCTTCACCCAACTGGTGCTCAGCGCCCTGCCCCATATGCTCCTCGCCGTGCTCAGTGCCTGCCACTGGGGCACTCCGAGGAATCCAGATTACCTCCCGCACTGCAGTCCCGGCTGGCGCCTCCGACTCACAGCCCTCCCTCCTGCTCTCCGTCCTTCCATTGCTAGACCTCCTTCCAGTCACTTTGCCACCCGGGGC…
F1F2051644	ABCC10	NM_033450.2	XM_002914503.1	AGTCAGTTGGGAACTTGGAGAAAACAAAGGAGGGTCTGGAAGGGGAAGAGAACGCATGTGGTCGCCTGCTACAGGAGGAAAGCAAGAAGGAGGGCGCCGTGGCCTTGCAGGTGTACCGAGCATACTGGAGGGCCATGGGCCGGGGCCTGGCCCTAGCCATCCTCCTCTCATTGCTCCTCATGCAAGCCACAAGGAACGCTGCTGACTGGTGGCTCTCCCACTGGAT
F1F2071712	ABCC10	NM_033450.2	XM_001497482.2	CCCCAACAGCTCCTCAGATGTCCGTTTCTACCTCACCATCTATGCGACCATCGCTGGTATCAACTCCCTCTGTACCCTCCTCCGGGCAGTGCTCTTCGCAGCAGGCACCCTCCAAGCAGCCGCCACCCTGCATCGCCGCCTGCTGCATCGGGTCCTGCTGGTGAGAGGATGGTTGTGGGGATGGCATGGGGGAGCTCCAGGCGGGGACCCCAT
F1F2036033	ABCC2	NM_000392.3	XM_002924278.1	TTAGGACAAAGGCAACTGCTGTGCCTGGCCCGGGCTCTGCTTCGGAAATCCAAGATTCTGATCATGGACGAGGCCACCGCTGCCGTGGATCTGGAGACTGATCGCCTCATCCAGACAACCATCCAAAAGGAGTTCTCCCACTGCACCACCATCACCATCGCTCACAGGCTGCACACCATCATGGACAAGCGACAAGATAATGGTCTTAGACAACGGGAAGATTGTAGAGTATAGCAGCCCTCAAGAACTGCTGAGAAAATCGGGTCCCTTTTATTTGATGGCCAAAGAGGCTGGCATTGAAAGTGTGGATAGTACATCACTCTGACAGTAGGTCCCACGGGTTGGGAAAGGACTGTAGGGATCATGTCTGATTTTTTGTAAGCGCAGTCACACAGAAGT…
F1F2091669	ABCC2	NM_000392.3	NM_001003081.1	GTGATGATACTCCTAATCCCAGTTAATGGGATACTTGCCTCTAAGAGCAGAGCTATTCAGGTAAAAAATATGAAAAATAAGGACAAACGGCTAAAGATCATGAATGAAATTCTCAGTGGGATGAAGATCTTGAAATATTTTGCCTGGGAAACTTCATTCAAAAACCAAGTTCATGGACTTCGGAAGAAAGAGCTCAAGAACCTGCTGACCTTTGGGCAGATGCAGTCCA
F1F2047003	ABCC2	NM_000392.3	NM_001003081.1	TCTCTGAAAACTCGGAATGTGAATACCCTGAAGGAGGAAGAAGAAACAGTGAAAGGACAAAAACTAATTAAGAAGGAATTCATACAAACTGGAAAGGTGAAGTTCTCCATCTACCTCAAGTACCTAGGAGCAATAGGATGGTATTCGATATTCTTCATCATCTTGGCCTATGTGATCAATTCTGTGGCTTATATTGGATCCAACCTCTGGCTCAGTGCTTGGACCAATGACTCTAAAACCTATAATGGCACTGACTATCCAGCGTCTCAGAGAAACCTGAGAATTGGCGTCTATGCAGCTCTGGGATGCGTGCAAGGTGCATTTGTGCTCATAGCAAATCTCTGGAGTGCCCATGGTTCTACTCACG
F1F2044483	ABCC2	NM_000392.3	XM_002924278.1	AGGAGCATGGAGAAGATTGGTGTGGTCGGCAGGACAGGAGCTGGGAAGTCTTCCTTGACAAATGGCCTCTTCAGAATCCTTGAGGCTGCAGGTGGCCAGATCATCATTGATGGAGTAGATATTGCTTCCATTGGGCTCCATGACCTCCGAGAGAAGCTGACCATCATCCCCCAGGATCCCATCCTGTTCTCTGGAACCCTGAGGATGAACCTAGACCCTTTTAACAACCACTCAGATGAGGAGATTTGGAAGGCCCTGGAGCTGGCTCACCTCAAATCCTTTGTATCTGGCCTGCAACTTGGGTTGTCTCATGAAGTGACAGAAGCTGGTGACAA
F1F2044598	ABCC2	NM_000392.3	XM_002924278.1	GGAGATAACGCATTGCTGCTTACAGTCCAGTTTCTCTGAGGAAAAGAGTAAATAAAAAACAAGAGTCACAGGAGAGTCTTCATTCCACAAGCGCTCCAGGAACCATGCTGGAGAAGTTCTGCAACTCTACATTTTGGAATTCTTCATTCTTGGATAGCCCAGAAGCGGACCTGCCACTTTGTTTTGAGCAAACTGTTCTGGTGTGGATTCCTTTGGGTTTCCTTTGGCTCCTGGCTCCTTGGCAGCTTCTTCATGTGTATAGATCTAGATC
F1F2041291	ABCC2	NM_000392.3	XM_002924278.1	ATACCAATCCAAGCCTTTACCTGGGTACATGGCTCCTGGTTTTGCTGATCCAACACAGCAGGCGATGGTGCATACAGAAGGATTCTTGGTTCCTCTCCCTATTCTGGATTCTCTCAGTACTCTGTGGCGTTTTCCAATTTCAGACTCTGATCCGGACACTCTTAAAGGGCAGCAATTTTAACCTGGCCTATTCCTGCCTGTTCTTCATCTGCTATGCACTA
F1F2052996	ABCC2	NM_000392.3	XM_002924278.1	AGCGATTTCTGCAACACAATGAGAGGCAGATTGACACCAACCAGAAATGTGTCTTCTCCTGGATTGTCTCCAACAGGTGGCTTGCAATTCGTCTGGAGCTGATTGGGAACCTGATTGTCTTCTTTTCATCCCTGATGATGGTTATTTATAAAGATAACCTCCGTGGAGACACTGTGGGCTTTGTTTTGTCCAATGCGCTTAATGCACCCTGGGTGA
F1F2002749	ABCC3	NM_003786.3	NM_001192756.1	AAACACCATCATGGACTACACCAGGGTCCTGGTCCTCGACAAAGGGACGATAGCAGAATTTGACTCTCCGGCCAACCTCATTGCAGCCAGAGGCATCTTCTATGGGATGGCCAGAGATGCTGGACTTGCTTAGAATACATTCCCGGGACCTCCTCCTGGCTATTCCTGGTTTTCCAAGTACGTCTGCAGGATGGACTCGATAGCAGAGGCTGGGGGCATCCATTGGGAGTTTTGTCCTGTTGGGTGCCTCCCAGAATAATTGTGCTTAAATGCTTTAAATGCAGAAAGCAGGGCCCTAGAGGTGACTGACATGCCTGAGGTCACAGCTGGCTGAAGGCAGAGCCCAGATGGGTGCCCCGGTCTCCTGATTCCCATCCTGGTGTTATTTCCACGCTGTGC…
F1F2276270	ABCC3	NM_003786.3	XM_002925986.1	AAGACGCTGAGAAGGCCTTTGTGTCCGTGTCCCTGTTCAATATTTTAAAGATTCCCCTCAACATGTTGCCTCAGTTAATCAGCAGCCTGATCCAGACCAGTGTGTCTCTGAAACGGATCCAGCATTTCCTGAGCCAAGATGAACTTGACCCCCAGTGTGTGGAAAGAAAGATCATCACCCCAGGTCCAGACACTCTTTCCCTGGACTGCCCTTGCCCCAGCCCCTGCTCCAGAAAGTCTTTTGTTCTAAGCTTCTGACTTGTTTCTTGTGACTGCCATTTCCTTCTTCCCCTTTTCCCACCTA
F1F2261050	ABCC3	NM_003786.3	XM_002925986.1	GAAGATATATGGCGAGCCTTGGAGCTGTCCCACCTACACAGCTTTGTGAGCTCCCAGCCGGCAGGCCTGGAATTCCAGTGCTCTGAGGGAGGGGAGAATCTCAGTGTGGGCCAGCGCCAGCTTGTGTGCCTGGCCCGAGCCCTGCTCCGCAAGAGCCGAATCCTGGTCTTAGACGAGGCCACGGCAGCCATCGACTAGAGACCCGGACGACTTCATCCAGGCCATCACTCCGCACCCTAGTTTGAGAGCTGCACGGT
F1F2016070	ABCC4	NM_001105515.1	XM_002918639.1	GGAAGATGACATGTATTCGGTGCTTCCCGAAGATCGCTCCAAGCATCTGGGAGAGGAGTTGCAAGGGTGCTGGGATAAAGAAGTTTCCAGAGCTGAGAAAGACGCACGGAAGCCTTCTTTAACGAAAGCCATCATAAAGTGTTACTGGAAATCCTATGCAGTTCTGGGAGTTTTTACGCTCATTGAGGAAGGCACCAAAGTAATCCAGCCCATATTTTTGGGGAAAATTATTAATTACTTTGAAAACCATGATCCTACTAAGGCTGTGGCTTTGCACGAAGCCTATATCTACGCCACCGTGCTGACTGTCTGTACGCTTATCCTGGCCATACTGCACCATCTGTACTTCTACCACGTTCAGTGCGCGGGCATGAGGCTGCGCATCGCCATGTGTCACAT…
F1F2168460	ABCC4	NM_005845.3	XM_002918639.1	CGGTGGCTACCGTCCTTTTCGGCATAGCGAGATCTCTTTTGGTATTCTACGTTCTCGTTCATTCTTCGCAGACTCTGCACAACAAAATGTTCGAGTCCATTCTGAGAGCTCCGGTGTTGTTCTTTGATAGAAACCCAATAGGAAGAATTTTAAATCGTTTCTCCAAAGACATTGGGCACATGGATGACTTGCTACCCCTGACGTTTCTAGATTTCTTCCAGACATTTTCTACAGGTTCTTGGTGTGGTGGGCGTGGCGGTGGCTGTCATTCCGTGGATCGCAATTCCTCTGATCCCCCTTGGCATCCTTTTCTTTGTTCTTCGGCGGTATTTCTTAGAAACGTCGAGAGATGTCAAAACGCCTGGAATCTACAACACGGAGTCCGGTGTTCTCCCAACT…
F1F2116811	ABCC4	NM_005845.3	XM_001916444.1	TAGAAAGAAGCCCCTTGGGAGTACCAGAACCGCCCTCCGCCCAACTGGCCCCAAGACGGCACGATCGTTTTTGACAACGTTAGCTTCTCCTACAGTTTAGATGGGCCTCTGGTTCTGAAGCACCTTGACAGCACTCATTAAATCAAAGGAAAAGGTCGGCATTGTGGGAAGAACAGGAGCTGGAAAAAGTTCCCTCATCTCGGCCCTTTTTAG
Contig5785	ABCC4	NM_005845.3	XM_002918639.1	GGAACCTGTTTTATTCACTGGAACAATGAGGAAGAATCTGGATCCCTTTAATGAGCATACGGATGAGGAACTATGGAATGCCTTAACAGAGGTACAGCTTAAAGAAGCCATTGAAGAACTTCCTGGCAAACTGGACACCGAATTAGCAGAATCAGGATCGAACTTCAGTGTTGGACAGAGACAACTAGTGTGCCTCGCCAGGGCCATCCTCAGGAGAAACCGGATATTGATCATTGATGAAGCGACAGCAAACGTGGATCCAAGAACTGACGAATTGATAACAAAAAAAATCCGTGAGAAATTTGCCCAGTGCACCGTGTTAACCATTGCCCACAGGTTGAACACCATTATTGACAGCGACAAGATCATGGTTTTGGATTCAGGAAGACTGAAGGAGTA…
F1F2009276	ABCC5	NM_001023587.1	XM_002802897.1	TGTGGATCTGCAGGAGAAGGCTACCTCCTGTGGTGCTATATCTTGGTGAATGCTAACTCTGTTCAAGGGCCTTTTGGGGGAAAGGGCAGTGAATAGCCTCTAGAGAGGTAAGTTTCCCACCCTCCCAACCTCTCCCCAGCTGCAGCTTGCTTGATGCTGTCAGGATCTGGATTTGGGGGGAGTCTCTCTGTAGTGGAACCAGTGACAGAAGCTGTTCTTTAGAATTTTCAGGATGGCTGTATTCTGCGGTCAGAATGAGAGAGTCAAGCTGGGCAGAATCTCTCGCCAAGAGTTCAGGTAAGGTAATGTTTATTCACTGGGAATGCTTTCCACAGCCAGACAGCTATGCTGACAATCTCTCAAGTTTTTTCTCCCAGTTTGTTTACATTTAAATGATAA…
F1F2001006	ABCC5	NM_001023587.1	XR_116246.1	AGGATCCGGGGTAGTTGGGTGGATGGGTTTCTCGTTCTTTTTTTTTTTTCTTCCTTCAGGGTGGGGGATCGGTTTGACTTTCTTTTGTCGTGGTTTGTTTTCTTTCATTTTCGGCAAGATCAATTTTAGCTGCAAGGACTTGGGAAAAAAAAGAAAGAAAGACTCTGAAGGATGCCGCCCCGTTTTTCCTTGAGGCCTAGTTTTTTGTATTCTGTCCTGAGCAGAAGTCCTCCATCACAGCCTGCTGAACCAGTAGCACCCAGAGATTTTTTAAGCCGAGTTCCCTCTGTGGGGGGTAGTTTTTAGTTTTGTTTTCTTAAAATTCTCTTTCCTTAGCAGCAAGGTCTTATTCCTGGAGAATCTACTCCATTGCAGACTCCCTGCAGCTTCAGGAGCCTT…
F1F2030732	ABCC5	NM_001023587.1	XM_003310144.1	GTTTTGACCCTGCCACTCAGTGACTCAGTTCCACATTTTGGATTGCATACTGGAAAAGAAGCCAATCTTCTTGCTAGTAAACCAACAACCCAGCTGTATGCAGTGGTGACCCAAACAATGGATATAAACCTAAAAAATCTGAGGGAGGGGAGAGGTGGAATACAATAGTTCTCGGGATCTGAAATCTCCTATTTATTTGATCAGGTTACTTAACTGACGCTTGACAGAAATCTCACTGGTGGGGATCTCTTAGGATCTAGCGGACATCTGGTATTAACTTCCTTTTCAGGAAAAATGAGAAATGCCAGTTAACCCAGAGAACGTCTGGGTTCTGAAATTCAGCATTAGCTGCCTCAGGACAATTGTGTCTGGCCTCCATTTTGTCTGTCGTTCAGAGCT…
F1F2025356	ABCC5	NM_001023587.1	XR_116246.1	TTTGGAGCAGTAGTACTACTTATACTGTGCATTTTCCGTGTGTGGGTAAGCTGGAGGTTCATGGTCTTGAATTTTCAGGATGGCTGTATTCTGCGGTCAGAATGAGAGAGTCAAGCTGGGCAGAATCTCTCGCCAAGAGTTCAGCAAGGTCTTATTCCTGGAGAATCTACTCCATTGCAGACTCCCTGCAGCTTCAGGAGCCTTAATCGATTAAGTGCTGTCAGCTTGATGTACTCCTCCGGACTCTGGAAACAGCTGTGGGTTCTATTCTGTATTTCCGCCGTGTGTAGCGAACACAACAGTCGGAGGCCAGATGACCTGTTAGATGGCTAGCCTTGTAAAAACTCGACTCTGTATGTTCCCATGTATGTTACCGCAATGCTCCTTCTGTTGTACAGT…
F1F2000744	ABCC5	NM_001023587.1	XM_002915699.1	AGTCTCTCTGTAGTGGAACCAGTGACAGAAGCTGTTCTTTAGAATTTTCAGGATGGCTGTATTCTGCGGTCAGAATGAGAGAGTCAAGCTGGGCAGAATCTCTCGCCAAGAGTTCAGCAGCAAGGTCTTATTCCTGGAGAATCTACTCCATTGCAGACTCCCTGCAGCTTCAGGAGCCTTAATCGATTAAGTGCTGTCAGCTTGATGTACTCCTCCGGACTCTGGAAACAGCTGTGGGTTCTATTCTGTATTTCCGCCGTGTGTAGCGAACACAACAGTCGGAGGCCAGATGACCTGTTAGATGGCTAGCCTTGTAAAAACTCGACTCTGTATGTTCCCATGTATGTTACCGCAATGCTCCTTCTGTTGTACAGTGTCTGTGAGATGCTCTTTGAAGAT…
F1F2103173	ABCC5	NM_005688.2	XM_002915698.1	ATGTTTGTATCACGGATCACTGCATATTTCAGGAGAAAATGTGTGACCACCACAGATGAACGTGTCCAGAAGATGAATGAAGTCCTCACGTACATTAAATTTATTAAAATGTATGCCTGGGTCAAAGCATTTTCTCAGAGTGTTCAAAAAATCCGAGAGGAGGAGCGTCGGATCTTGGAAAAAGCTGGATACTTTCAGAGCATCACCGTTGGTGTGGCT
F1F2096405	ABCC5	NM_005688.2	NM_001128100.1	AAGCAGCTCTTGCTAATCAGTGTCTCACACTGGTGTAGAAGTTTTTTGTACTGTAAAGAGACCTACCTCAGGTTGCTGATCGCTGTGTGGTTCCGCGTGTTCCCGCAAACCCCCTTCGTGCTGTGGGACCAGTAGCTCAGGTGGGTGTGGTCGCTGCTGTCATCAACCGATTGGTCAGCGTTGCATGTCGTGACCAACTAGACATTCTGTCGCCTTAG
Contig1450	ABCC5	NM_005688.2	XM_002915698.1	GATGAAAATAATAATTGAATAGAACTAGAAAAAATGGATGCTTTTGCTCGGGGTGGTGGTGGAGGTTTGAAACCAATTTCTTTTTTCACTAAATTTGCTCATTGAGCTACTTTTCTGCATGTCTTTTGACTCCTCAGGGAAATCCTCTCTGGGAATGGCCCTCTTCCGTCTGGTGGAGTTATCTGGAGGCTGCATCAAGATCGATGGCGTGAGAATCAGTGATATTGGCCTTGCTGACCTCCGAAGCAAGCTGTCCATTATTCCTCAAGAGCCAGTGCTGTTCAGTGGCACCGTCAGGTCAAATTTGGATCCCTTCAACCAGTACACTGAAGACCAGATCTGGGATGCCCTAGAAAGGACACACATGAAAGAATGTATTGCTCAGCTACCTCTGAAACT…
F1F2022341	ABCC5	NM_005688.2	XM_002915698.1	AGTCAGTGGAACCTTCGCTTATGTGGCCCAGCAGGCCTGGATCCTCAATGCCACTCTGAGAGACAACATCCTCTTTGGGAAGGAATTTGATGAAGAAAGATACAACTCTGTGCTGAACAGCTGCTGCCTGAGGCCCGACCTGGCCATTCTTCCCAACAGTGACCTGACTGAGATTGGCGAGTGAGGAGCGAACCTGAGTGGTGGGCAGCGTCAAAGGATCAGCCTGGCCCGGGCCTTGTACAGTGACCGGGACATCTACATCCTGGATGATCCCCTCAGTGCCTTAGATGCCCACGTGGGCAACCACATCTTACAACAGTGCTATCCAGAAACACCTCAAGTCCAAGACGGTTACTGTTTGTCACCCACCAGTTACAGTACCTGGCGGATTGTGATGAA…
F1F2017909	ABCC5	NM_005688.2	NM_001128100.1	ACCACAGTGACACATGGGAACAAGACATCTGTGAGCGGCAGCATGAAGGACAACCCTCGCATGCAGTACTATGCCAGCATCTATGCCCTCTCCATGGTCGTCATGCTGATCCTGAAAGCCATTCGAGGAGTTGTCTTCGTCAAGGGCACACTGCGAGCCTCCTCCCGGCTACATGACGAACTTTTCCGAAGGATCCTTCGAAGCCCTATGAAATTTTTTGACACCACCCCCACGGGGAGGATTCTCAACAGGTTTTCCAAAGACATGGATGAAGTCGATGTACGCCTGCCGTTCCAGGCCGAGATGTTCATCCAGAATGTCATCCTTGTGTTCTTCTGTGTTGGAATGATCGCTGGGGTTTTCCCGTGGTTCCTGGTGGCGGTGGGGCCCCTCTTTATC…
F1F2046109	ABCC5	NM_005688.2	XM_002915698.1	GGCTTGCGGGGGGCCATCCTAACCATGGCATTTAAGAAGATCCTTAAGCTAAAGAACATTAAAGAGAAGTCTGTGGGTGAGCTCATCAACCTGTGCTCCAACGACGGGCAGAGGATGTTCGAAGCAGCTGCCGTTGGCAGCTTGTTGGCGGGAGGACCCATTATTGCCATTTTAGGCATGATTTATAACGTAATTATTCTAGGACCAACAGGCTTCCTAGGATCAGCTGTTTTTATCCTT
F1F2064772	ABCC5	NM_005688.2	XM_002915698.1	TGTGCGGCTGGACCTGATCAGCATTGCCCTGATCACCACCACCGGGCTGATGATCGTTCTTATGCATGGGCAGATTCCCCCCGCCTACTCTGGTCTTGCCATCTCCTATGCCGTCCAGTTAACCGGGCTGTTCCAGTTCACTGTCAGACTGGCATCTGAGACAGAAGCCCGCTTCACCTCAGTGGAGAGGATCAACCACTACAT
F1F2055656	ABCC6	NM_001171.5	XM_002927004.1	GGCCTCTTTCTGCCCCCGTCTCCCCTCCATGTGCTACAGGTGAAGGCCACCATGTACCTGACCTACCTACGGGCTGTAGGGGCTCCCCTCTGCCTCTACGTACTCTTCCTCTTCCTCTGCCAGCAAGTGGCCTCCTTCTGCTCCAGCTACTGGCTGAGCCTGTGGGCGGACGACCCCACTGTGGATGGGCGGCAGACGCAGGCAGCTTTGCGGGGCTCAATCTTCGGGCTCCTAGGCTGCCTCCAAGCCCTTGGGCTGTTTGCCTCTGTGGCCATGGTGCTCCTAGCGGGGATCCGGG
F1F2050236	ABCC6	NM_001171.5	XM_002927004.1	GCTCTCCACCTACTGAACGTGTGCTTCCTGAAAACGGCAGGGGTCTGGGTGCCCCCTATGTACCTGTGGGTCCTTGGCCCCATCTACCTCCTGTACCTCCACCGCCATGGCCAAGGCTACCTCCGGATGTCCCTGCTCTTCAAGGCCAAACTGGTGCTTGGGCTCGCCCTCATAATCCTCTGCACCTCCAGCGTGTCTGTGGCTCTTTGGAGAATCCAGCGGGGAACGCCCCAGG
F1F2209380	ABCC8	NM_000352.3	XM_002925140.1	TTACTACATCCTTGGCGTCAGTGCCTTAATTGGGGCGGCTGTCATCATCCTACTGGCCCCCGTGCAGTACTTTGTGGCCACCAAGCTCTCCCAGGCCCAGCGGAGCACACTGGAGTATTCTAATGAGAGGCTGAAGCAGACCAACGAGATGCTCCGTGGCATCAAGCTGCTCAAGCTGTACGCCTGGGAGAACATCTTCCGTGCCCGCGTGGAGATGACCCGCAAGAAGGAGATGACGAGCCTCAGAGCCTTCGCTGTGTACACCTCCATTTCCATTTTCATGAACACGGCCATCCCCATCGCAGCTGTCCTACAATCAACCTTTGTGGGCCATGTCAGCTTCTTCAAAGGGCCGACTTCTCACCCTCAGTCGCCTTCGCCTCCCTCTCGCTGTTCCAC…
F1F2101581	ABCC8	NM_000352.3	XM_002925140.1	GTCCTGCTCCTGTCTCTGCTCGTCTTCTCCCAGCTGCTCAAAGCACATGGTCTTGGTGGCCATTGATTACTGGCTGGCCAAGTGGACCGATAGCGCCCTGACCCTGAGCCCTGTAACCGGGAACTGCTCGCTCAGCCAGGAGTGCGCCCTTGACCAGACGGTCTACGCCATGGTGTTCACCGTGCTCTGCAGCTTGGGCATCGTGTTG
F1F2064847	ABCC8	NM_000352.3	XM_002925140.1	GGTTTACTTTGTCTCATCCCAAGAGTTCCTTGCTAATGCCTACGTCCTAGCCGTGCTTCTGTTCCTTGCCCTCCTACTCCAAAGAACATTTCTGCAAGCATCCTACTATGTCGCCATTGAAACTGGAATTAACTTGAGAGGAGCAATACAGACCAAGATTTACAACAAAATTATGCACCTGTCCACCTCCAACCTGTCCATGGGAGAAATGACAGCCGCGCAGAT
F1F2043078	ABCC9	NM_020297.2	XM_002928991.1	ATTTAGATCCAGAGTGTAAATGCACAGACGACAGACTCTGGGAAGCTCTAGAAATTGCTCAGCTGAAGAATATGGTCAAATCCCTACCAGGAGGTCTAGATGCAGTTGTCACCGAAGGTGGGGAGAACTTCAGCGTTGGACAGAGACAGCTGTTCTGCCTTGCTCGGGCCTTTGTCCGCAAGAGTAGCATTCTTATCATGGATGAAGCTACGGCTTCCATTGACATGGCCACAGAAAACATTTTGCAGAAAGTGGTAATGACAGCTTTTGCAGACCGCACCGTTGTTACAATAGCTCATCGGGTTCACACTATCCTGACGGCAGACCTGGTTATTGTGATGAAGCGAGGAAATATTTTAGAATATGACACTCCAGAAAGCCTCTTGGCTAGGGAAGATG…
F1F2027898	ABCC9	NM_020298.2	XM_002928991.1	TATAAAGCTGTTACAGATGCCTGTTCTCTTCAGCCAGATATTGACTTACTACCTTTTGGAGACCAAACTGAAATTGGAGAGAGGGGCATCAACCTGAGTGGGGGTCAGAGGCAAAGAATCTGTGTGGCACGAGCTCTCTATCAAAATACCAACATTGTCTTTTTGGATGATCCATTCTCTGCCCTGGACATTCACTTGAGTGATCACTTAATGCAGGAAGGGATTTTGAAATTTCTTCAAGATGACAAAAGGACACTTGTTCTTGTGACTCACAAATTACAGTATCTAACACATGCTGACTGGATCATAGCCATGAAAGACGGAAGTGTACTAAGAGAAGGGACTTTGAAGGACATTCAG
F1F2043493	ABCC9	NM_020298.2	XM_002928991.1	GGGAAAGCTGATCAGACCTACTATGTAGCTGGATTTAGCATACTTTGTGGAGCAGGTATTTTCCTCTGCCTTGTTACATCTCTCACTGTAGAATGGATGGGTCTCACGGCTGCCAAAAACCTTCACCACAATCTCCTCAATAAGATAATTCTTGGACCAATAAGATTCTTTGATACCACCCCCCTGGGACTGATTCTCAATCGTTTCTCAGCTGATACAAATATCATTGATCAGCACATCCCTCCAACTTTGGAATCTCTGACTCGCTCAACA
F1F2085531	ABCC9	NM_020298.2	XM_001502265.1	AAAACTTACGGCTTGGGTCCCGGGGACAGTTACTGTGGGAGTAAGCGATATAAGAAGACATGAGCCTTTCATTCTGTGGTAACAACATCTCTTCATATAATATCTATGATGGTGTGTTACAAAATCCCTGCTTTGTGGATGCCCTCAACCTGGTCCCTCATGTCTTCCTCCTGTTTATCACTTTTCCAATATTGTTTATTGGGTGGGGAAGTCAAAGCTCAAAAGTACAAATTCACCACAACA
F1F2025618	ABCC9	NM_020298.2	XM_002928991.1	AGATGTTGAGCTCTATGAACACTGGAAAACACTTATGAATCGGCAAGATCAAGAATTAGAAAAGGATATGGAAGCTGACCAAACAACTCTAGAGAGGAAAACCCTTCGAAGAGCCATGTACTCAAGAGAGGCCAAAGCCCAAATGGAGGATGAAGATGAAGAGGAAGAAGAAGAGGAAGATGAGGATGATAATATGTCCACTGTAATGAGGCTCAGAACTAAAATGCCTTGGAAAAACCTGCTGGCGATATCTTACTTCTGGAGGATTCTTCTTGCTCTTCCTGATGATTTTCTCTAAGCTTTTGAAACATTCAGTCATTGTGGCCATCGACTACTGGCTGGCCACATGGACTTCGGAGTACAGTATAAACAATAGTGGAAAAGCTGATCAGACCTACT…
F1F2200923	ABCD1	NM_000033.3	XM_002929081.1	GAGGAGATCGCCTTCTATGGGGGCCATGAGGTGGAGCTAGCCCTCCTTCAGCAGTCCTACCAGGGCCTGGCTTCGCAGATTCACCTCATCCTGCTGGAGCGCCTGTGGTACATCACGCTGGAGCAGTTCCTCATGAAGTACGTGTGGAGCGCCTCGGGCCTGCTCATGGTGGCCGTGCCTATCATCACGGCCACCGGCTAATGCAGAGTCAGACCCCGAGGCAGTGAAGAAGGCGGCCTTGCAGATGAAGGAGGAGGAGCTCGTGAGCGAGCGACACAGAAGCCTTTA
F1F2033463	ABCD1	NM_000033.3	XM_002929081.1	GGCAAGAGCTCTCTCTTCCGGATCCTTGGCGGCCTCTGGCCCACGTACGGCGGCGTGCTCTACAAGCCCCCGCCGCAACGCATGTTCTACATCCCCCAGAGGCCCTACATGCCGGTGGGCTCCTTGAGGGATCAGGTCATCTACCCAGACTCTGTGGAGGACATGCGAAGGAAAGGCTATTCAGAGCGGCACCTGGAAGCCATCCTGGACATCGTGCACCTGAACCACATCCTGCAGCGGGAAGGAGGTTGGGAGGCTGTGTGCGACTGGAAGGATGTGCTGTCGAGGGGGGGAGAAGCAGAGAATCGGCATGGCCCGCATGTTCTACCACAGGCCCAAGTACGCCCTCCTGGACGAGTGCACCAGCGCTGTGAGCATTGACGTAGAAGGCAAGATCTT…
F1F2056691	ABCD2	NM_005164.3	XM_002931143.1	AAGAAGCAGTTTATCCGGCTGCAGAGAACAGAGAAATACTGCATTGCACCGAGAACACTTGTAAAAAACCTTGTCCTGGAGTTAACGCAGATTTTTTCAAACAGCTCCTAGAACTTCGGAAAATTCTCTTTCCAAAACTTGTGACCACTGAAACAGGCTGGCTCTGCCTCCACTCGGTGGCTCTAATCTCAAGAACCTTTCTGTCTATCTATGTGGCTGGTCTGGATGGAAAAATCGTGAAAAGCATTGTGGAAAAGAAGCCTCGGACTTTCATCATCAAATTAACCAAGTGGCTTATGATTGCCATCCCTGCCACCTTTGTTAACAGTGCAATCAGGTACCTGGAGTGCAAACTGGCTTTGGCCTTCAGAACTCGTCTGGTAGACCATGCCTATGAAA…
F1F2141976	ABCD3	NM_001122674.1	XM_002917930.1	AGCATTCTGCTCCCGGGAATGTCGGTCTCCGCCACACCCGCTAGGAAACCTGTACCTCCTGCCCCCAGGCCTCGTCCCTAGTGCTCCCTACGCCCAATTCTGACTCCGAGAGCGTGAGTTTTTTCCCAGCGCCCGCTAGCAGCCCTGAGCCTCTACCCAGAGGCTGTCGCCTCCAGCCCACCTCCTGTATCAACTTTCCGGTAAGAAAAATGGAAAAGCACCATTACAGAACAATGAGAAAGAGGGGAAAAAAGAGCGAGCTGTGGTGGACAAGGTGTTTTTTTTAAGACTCACACGGATTCTGAAAATCATGGTTCCTAGAACATTTTGTAAGGAGTGGTATCATTGGTCGTAGCAGGAAAGATTTCAAGAGATACTTATTCAACTTCATCGCCGCCT
F1F2032350	ABCD3	NM_001122674.1	XM_002917930.1	AAGGGTAGCAGACGCCGCCGCGGCCCCATTCCGGGCTCGCTCGCTCAGGTGGTTCCATGGCGGCCTTCAGCAAGTACTTGACGGCGCGGAACTCCACGCTGGCCGGGGCCGCGCTTCTGCTGCTCTGCCTGCTCCACAAGAGGCGCCGCGCCCTCGGCCTGCACGGTAAGAAAAATGGAAAACCACCATTACAGAACAATGAGAAAGAGGGGAAAAAAGAGCGAGCTGTGGTGGACAAGGTGTTTTTTTTTAAGACTTCACACGGATTCTGAAAATCATGGTTCCTAGAACATTTTGTAAGGAGACAGGTTACTTGATACTTATTGCTGTTATGCTGGTGTCTCGAACATATTGTGATGTTTGGATGATTCAAAATGGGACACTCATTGAAAGTGGTAT…
F1F2058270	ABCD3	NM_001122674.1	XM_002917930.1	ATTCAACTTCATCGCCGCCATGCCTCTCATCTCTGTAGTTAACAACTTCTTGAAGTTTGGGTTAAATGAGCTCAAACTATGCTTCCGAGTAAGACTAACTAAATACCTCTATGAGGAGTATCTCCAAGCTTTCACATATTATAAAATGGGAAATCTGGACAACAGAATAGCCAACCCAGACCAGCTGCTTACTCAAGATGTAGAAAAGTTTTGTAACAGTGTAGTTGAT
F1F2007444	ABCD3	NM_002858.3	NM_001105396.1	TCATAGTATTTTATCAAAACGTATAACCTGATGCATAATAGCATTTATCACGCAGTGGCAGATTGCTTTAGCTGCCACCGTTATACTCATTCCTTGTATAGATCTTGGGGTACATTTGACTCCAGGAAAGCCATTTGAAATTTCTTTGGCTAAATAATAAGTGTGCCCCTCTCAGTCTGCAGTATTGAGTTGTTCTGAGGGTTCTTTGTGGGAATATAACAGAAGTTTATGTGCAGTCTTGCTTACAAGGGGTGGTTACTATGTTTCACACCTAATCTTCCCAATGTTTGGGATATTAAGGCATAAAGTCCTTACATGTCAAGCTCAAGCTCTTTAATAAGAGTTTCAGATTTTTTAAAAGAATTGGATGGATCTGTGTATGTTAAAAGCCCATTCATT…
F1F2007550	ABCD3	NM_002858.3	XM_002917930.1	AGACATAGTTTTGTATATCTTCAAGTTAACAAGTGCAATAGGAGCTCAGGGCCCAACAAGTATGATGGCCTACTTGATTATTTCTGGGCTACTCCTAACTCGACTTAGAGACCTATTGGTAAGATGACAATAACTGAGCAAAAGTATGAGGGAGAGTATAGGTTCGTTAATTCCCGGCTCATCACAAACAGTGAAGAAATTGCCTTTTACAATGGGAATAAGAGAGAAAAGCAGACAATCCACTCAGTCTTCCGAAAGCTGGTGGAGCATCTCCATAATTTCATTTTGTTTCGGTTTTCTATGGGCTTCATTGATAGCATAGTTGCCAAATATCTTGCCACTGTTGTTGGTTACCTTGTTGTAAGTCGTCCTTTCCTAGATTTGTCTCATCCTCGACAT…
Contig398	ABCD3	NM_002858.3	NM_001105396.1	GGGTCATATCCTTGAACGTGAAGGAGGCTGGGACAGTGTTCAGGATTGGATGGATGTCCTCAGTGGTGGAGAAAAACAAAGAATGGCGATGGCAAGATTATTTTATCATAAACCCCAGTTTGCTATTTTGGATGAATGCACAAGTGCAGTTAGTGTGGATGTGGAAGGTTACATTTACAGTCATTGTCGAAAGGTTGGCATCACCCTCTTCACTGTGTCACATAGAAAGTCCCTTTGGAAACACCATGAGTACTACCTGCATATGGATGGCAGAGGCAATTATGAATTTAAACAGATAACAGAAGATACGGTTGAGTTTGGCTCTTAGAATCTGGAGAGCTGTTCTGCTTCAATGAAATCATTAAAGAACACACTTAGAAATACACAGTATGTTGTAAA…
F1F2020562	ABCD4	NM_005050.3	XM_002914723.1	GTGCTCTTTGGACTCTTCCCGCAGCGGAGTCCGGGGCAGCGGTCCTCCGGAGGAGGGTGGAAGTTGTCCCATGGCGGTCCCGGGAACGGCGACCGGGGCTGGCGCCAGGCCCAGGTTAGATCTGCAGTTTCTCCAGCGGTTCCTACAAATACAGAAGGTTTTGTTTCCCTCCTGGTCATCACAGAATGCCTTGATGTTCCTGACCCTGTTGTGCGTCACCCTACTGAAACAACTGGTGATCTACCAGGTCGGCTTGATCCCCAGTCAGTACTATGGGGTCCTGGGAAACAAAGACTTGGATGGGTTTAAGAGCCTGACCTTCCTGGCTGTGGTGCTCATCGTTCTCAACTCCGTGCTTCGCAGTGAGTGACAGGCTAGTAG
F1F2068298	ABCD4	NP_005041.1	XM_002914723.1	ATGCTGACGGACTTCGGACCCCATGGGGTGCTGTTCCTGCCACAAAAGCCATTCTTCACTGACGGGACCCTTCGGGAACAGGTGATCTACCCGCTGAAGGAAATCTACCCAGACTCGGGTTCTACTGATGATGAGCGGATCCTGAGGTTCTTGGAGTTGGCAGGCCTGTCCAGTCTGGTGACGAGGACAGAGGGTCTGGACCAGCAGGTCGATTGGAACTGGTACGACGTT
F1F2067282	ABCD4	NP_005041.1	XM_002914723.1	TCGATAACCCGGACCAGCGCATCAGCCAGGACGTGGAACGCTTCTGCCGGCAGCTCAGCAGCATGGCGAGCAAGCTCCTCATCTCCCCCTTNACTCTCATCTACTACACCTACCAGTGCTTCCAAAGCACGGGCTGGCTCGGGCCTGTGAGCATCTTCGGGTATTTCATCCTGGGAACCCTGGTGAACAAAATGTTGATGGGGCCCATCGTGG
F1F2154116	ABCE1	NM_001040876.1	XM_002916235.1	GAGTTTACAGATTCTGAAATCATGGTGATGTTGGGGGAAAATGGTACTGGTAAAACAACATTTATCAGAATGCTTGCTGGAAGACTTAAGCCTGATGAAGGAGGAGAAGTGCCGGTTCTAAATGTCAGTTATAAGCCACAGAAAATCAGTCCCAAATCAACTGGAAGTGTTCGACAGTTGCTACATGAGAAGATAAGAGATGCTTACACTCATCCACAATTCGTGACCGATGTGATGAAGCCTCTGCAGATTGAAAACATCATTGATCAAGAAGTGCAGACGTTATCTGGTGGTGAACTGCAGCGAGTGGCATTGGCTCTTTGTCTGGGCAAGCCTGCTGATGTCTATTTAATTGATGAACCATCTGCGTATTTGGATTCTGAGCAAAGATTGATGGCA…
F1F2165792	ABCE1	NM_001040876.1	XM_003129170.1	AAGAACCTGACATGGGGCTCTGAACCACAACTCTGAGATCATGACCTGAGCTAAAATCAAGAGTCAGATGCTTAACCAACTGAGCCATCCAGGCGCTCCAGTCATATGGTATACTTCTAAAAATTAACACAAAATTCTTTACTTTAAATAACAGAAATGCCCCTTTGGCGCCTTATCAATTGTCAATTTACCAAGCAACTTGGAAAAAGAAACAACACATCGATATTGTGCCAATGCCTTCAAACTTCACAGGTTGCCTATCCCTCGTCCAGGTGAAGTTTTGGGATTAGTTGGAACTAATGGAATTGGAAAGTCAACTGACTTTAAAAATTTTAGCCAGGAAAGCAAAAAGCCAAACCTTGGAAAGTATGATGATCCCCCGT
F1F2134459	ABCE1	NM_001040876.1	XM_002916235.1	AGAACCTGACATGGGGCTCTGAACCACAACTCTGAGATCATGACCTGAGCTAAAATCAAGAGTCAGATGCTTAACCAACTGAGCCATCCAGGCGCTCCAGTCATATGGTATACTTCTAAAAAATTAACACAAAAATTCTTTACTTTAAATAACAGAAATGCCCCTTTGGCGCCTTAATCAAATTTGTCAAATTTACCAAGCAAACTTGGAAAAAGAAACAACACATCGATATTGTGCCAATGCCTTTCAAAACTTCACAGGTTGCCTATCCCTCGTCCAGGTGAAGTTTTGGATTAGTTAGGAACT
F1F2224561	ABCE1	NM_001040876.1	XM_862119.1	GCCGAATCAGAATATTGAAAAGCCATTTCTTAAAGGAAACATTGGGATTTTTGTCATATAAAACTTTAATCAGGTTTTATGCCCCACATAACTCTGGAGCTTGAAGTATAATTTACTAATGTAACATCAAAAGCCAGTTGTGTTCGTAAATTACAGTCTGAACACAGAAAATGCATTTTTCNGTTCTTGATAAGGCCTTTTTANGTATAACATTCTAAAATGAAGACATTTTCAAGCTTACACAAATTACCTCCC
Contig183	ABCE1	NM_001040876.1	XM_002916235.1	ATCATTGATCAAGAAGTGCAGACGTTATCTGGTGGTGAACTGCAGCGAGTGGCATTGGCTCTTTGTCTGGGCAAGCCTGCTGATGTCTATTTAATTGATGAACCATCTGCGTATTTGGATTCTGAGCAAAGATTGATGGCAGCTCGAGTTGTCAAACGTTTCATACTCCATGCTAAGAAGACAGCCTTTGTTGTAGAACATGACTTCATTATGGCAACCTATCTAGCAGATCGAGTCATCGTTTTTGATGGCATTCCATCTAAGAACACAGTCGCAAACAGTCCTCAAACCCTTTTGGCTGGCATGAATAAATTTTTGTCTCAGCTTGAAATTACATTCAGAAGAGATCCAAACAACTATAGGCCAAGAATAAACAAACTCAATTCAATTAAGGATGTA…
F1F2004507	ABCE1	NM_001040876.1	XM_002916235.1	GTCAACTGCTTTAAAAATTTTAGCAGGAAAGCAAAAGCCAAACCTTGGAAAGTATGATGATCCCCCTGATTGGCAAGAAATTTTGACTTACTTCCGTGGATCTGAATTGCAAAATTACTTTACCAAGATTCTAGAAGATGACTTAAAAGCCATTATCAAACCTCAGTATGTAGACCAGATACCCAAGGCTGCAAAGGGGACAGTGGGGTCTATTTTGGACCGAAAGGATGAAAACAAAGACACAAGCAATTGTATGTCAGCAGCTTGATTTAACCCATCTAAAAGAACGAAATGTTGAAGACCTTTTCAGGAGGAGAGTTGCAGAGATTTGCGTGTGCTGTCGTTTGCATACAGAAAGCTGATATTTTCATGTTTGATGAACCTTCTAGTTACCTAGAT…
Contig2209	ABCE1	NM_002940.2	XM_862119.1	GGTGGCTGAGGACCGCCATTTTGGCCGGTGGCCGTAGGAACGTGCCGTGTGAGGGAGAAGTGAGAGGAAGAACTGATTTGGCCTCTGAGCTCCCCTCCGCGAGGGGATCGTTTTCTCCAGAAGAGCTGGATATTCTTACTTTCTTAGAATTATGGCGGATAAATTAACAAGAATTGCTATTGTCAACCATGACAAATGTAAGCCTAAGAAATGTCGGCAGGAGTGCAAAAAGAGTTGCCCTGTGGTTCGAATGGGAAAATTATGCATAGAGGTTACACCCCAGAGCAAAATAGCATGGATTTCTGAAACCCTTTGTATTGGTTGTGGTATTTGTATTAAGGTAAGTGATATTTTATTTTTGGGATCAAATTTGGAACCTGAGTAGTCAGAAAATTCTAA…
F1F2155502	ABCF1	NM_001090.2	XM_002928861.1	GAAGCGGAAATAGCACCCGGCGTCTCCAGAGTAGCTGTAACTGCCACCGCGATGCCGAAGGGGCCCAAGCAGCAGCCGCCGGAACCCGAGTGGATCGGGGACGGAGAGAGTACAAGCCCCACAGACAAAGTGGTGAAGAAGGGGAAGAAGGACAAAAAGACCAAAAAGACGTTCTTTGAGGAACTGTCTGTAGAAGATAAACAGGCTGGGGAAGAAGAGAAAGTGCTCAAGGAGAAGGAGCAACAGCAGCAGCAGCAGCCGAAAAAAAACGGACACCCGAAAAGGCCGGCGGAAGAAGGATGTGGGTGATGATGGAGAAGAGAAAGAGCTCATGGAGCGTCTTAAGAAGCTCTCAGTGCCAGCCAGTGATGAGGAGGATGAGGTCCCTGCCCCCATGCC…
F1F2007200	ABCF1	NM_001090.2	XM_002928861.1	CTGGATGAACCGACCAATAACTTGGACATTGAGTCTATTGATGCTCTTGGGGAAGCCATCAATGAATACAAGGGCGCTGTGATTGTCGTCAGCCATGATGCCAGACTCATCACGGAAACCAACTGCCAACTGTGGGTGGTGGAGGAGCAGAGTGTTAGCCAGATTGATGGTGACTTCGAGGACTATAAACGGGAAGTGTTGGAGGCCCTGGGTGAAGTCATGGTCAACAGACCCCGAGAGTGAGTTTTCCTTCCTGGAAGTCTCCTGAAAGACAAGCTTGTCATGGCCTAGAAGTCTCTTATTGTCTCCTCTCTCCACTTGGACACCTCCCTCTGGTTTGCAGCTGACCCAGCAGCTACTCAGGCACGGGAATGTGGACCATGACCTTGACGTGACCAG…
Contig7046	ABCF1	NM_001090.2	XM_002928861.1	TTAGGACCGAATGGCAAGGGCAAGACCACTCTCCTTAAGCACATCGCCAACCGGGCCTTGAGCATCCCTCCCAACATCGACGTGCTGCTGTGTGAGCAGGAGGTGGTAGCAGATGAGACACCAGCCGTGCAGGCTGTTCTTCGAGCTGACACCAAGCGATTGAAGCTGTTGGAAGAGGAGCGACAGCTCCAGGGACAGTTGGAGCAGGGAGATGATACAGCTGCTGAGAGGCTAGAGAAGGTGTATGAGGAATTACGGGCGACCGGGGCAGCAGCTGCAGAGGTCAAAGCCCGGCGGATCTTGGCTGGTCTGGGCTTCGACCCTGAAATGCAGAATCGGCCCACACAGAAATTCTCAGGGGGCTGGCGCATGCGTGTCTCCCTGGCCAGGGCGCTGTTC…
F1F2019726	ABCF1	NM_001090.2	XM_532056.2	CATGGACTCAAGGATCTGCATTGTGGGCCCTAACGGCGTGGGGAAGAGCACCCTGCTCCTGCTGCTGACGGGCAAGCTCACACCAACTCGTGGAGAAATGAGAAAGAACCATCGGCTGAAAATTGGCTTCTTCAACCAGCAGTATGCAGAGCAGCTGCGCATGGAGGAGACGCCCACTGAATACCTACAGCGGGGCTTCAACCTGCCTTACCAGGATGCCCGGAAGTGCCTGGGCCGCTTTGGCCTTGAGAGTCACGCCCACACCATCCAGATCTGCAAACTCTCTGGTGGGCAAAAAGCCCGAGTTGTTTTGCTGAGCTGGCCTGTCGGGAGCCTGATGTCCTCATCCTGGATGAACCGACCAGT
F1F2027226	ABCF2	NM_007189.1	XM_855899.1	CCCCCGCCCCACCTGCCTTAGCTGCACTCTGTGATCTTATCTACAGCTGGACAGTACCTGTCCGTTTCCTGTCCTTCCAGTTACTTTTGTCCATGTCTGGACTCAGCTGGCTCTTTGGCCAGTCTCCTTGCTGGTTACTGACCTGATAGTGATGCAGCCAGAGGCACCTGAGGGTTAGCCCAAGGGCCCACATCCTGGGCTGGCCTGTGGAAGAGCTTAGGGTCCTCGTTTTCTGGGTTTTGGTGATGTTGGAGGATACCCCCCAGCCCACCGCCCCCATTCCTTTCTGCTTCTGGTTTGGAGCTCTGGACCAGGGCTTTAGTCCTGGTCGGTTTTTAAATAATTATTTAACAGTGTAACTTTTAGACCTGCGTGACATCTACAAAGTGTACCAAAATA…
Contig6234	ABCF2	NM_007189.1	XM_002915485.1	GGGAGAAGAGAAGAGGGAGGAGGGACGGGGTCGGGATGGAGGAGGCTGCGGAGGAGAAGCTCCCTGTAAGAACAGTTTCGTGCCCCTACTGGTTCATCACCATGCCCTCTGACCTGGCCAAGAAGAAGGCAGACCAAAAAAGAAGGAAGACTGCCAAAGCACGACAGCGGCCCAGAAAGGGACACGAAGAAAACGGGGACACTGTCACAGAACCACAGGTGGCAGAGGAGAAAAATGAGGCCAACGGCCGAGAGACCACAGAAGTGGATTTGCTGACCAAGGAGCTAGAGGACTTTGAGATGAAGAAAGCTGACTGCTCGAGCTGTCACTGGTGTCCTTGCCTCTCACCCCAAAGTACCGACGCCCGTTCGCAGTGAN
F1F2267092	ABCF2	NM_007189.1	XM_002915485.1	CGGAGATGAGGGCCTCGCGGATCTTGCATGGACTGGGTTTCACTCCTGCCATGCAGCGCAAGAAGCTGAAAGACTTCAGTGGGGGCTGGAGAATGAGGGTTGCCCTGGCCAGAGCCCTCTTCATTCGCCCCTTCATGCTGCTCCTGGACGAGCCCAACCAACCACCTGGACCTCGATGCCTGCGTGTGGTGAAGAAGAATTAAAGACTTTAAGCG
F1F2025236	ABCF2	NM_007189.1	XM_855899.1	AAAAGATGGGCCTTGCATCTACAACAATCTAGAATTTGGTATCGATCTCGATACGCGAGTGGCTCTGGTGGGGCCCAACGGAGCAGGGAAGTCGACTCTTCTGAAGCTGCTCACTGGAGAGCTACTACCCACAGACGGGATGATCCGAAAACACTCACATGTCAAGATAGGGCGTTACCATCAGCATTTACAAGAGCAACTGGACTTAGACCTCTCACCTTTGGAATACATGATGAAGTGTTACCCCGAGATCAAGGAGAAGGAAGAAATGAGGAAGATCATTGGTCGATACGGTCTCACTGGGAAGCAGCAGGTGAGCCCAATTCGGAACCTGTCTGATGGGCAGAAGTGCCGAGTGTGTCTGGCCTGGCTGGCCTGGCAGAACCCCCACATGCTCTT…
F1F2021217	ABCF2	NM_007189.1	XM_002915485.1	ACTTTTAAGCGCATCCTGGTCCTCGTCTCCCATTCCCAGGACTTTCTGAATGGCGTCTGTACCAACATCATTCACATGCACAACAAGAAGCTGAAGTATTACACGGGTAATTATGACCAGTACGTGAAGACGCGGCTGGAGCTGGAGGAGAACCAGATGAAGAGGTTTCACTGGGAGCAAGACCAGATCGCACACATGAAGAACTACATTGCTAGGTTTGGTCATGGCAGTGCCAAGCTGGCCCGGCAGGCCCAGAGCAAGGAGAAAAACACTACAGAAGATGATGGCATCGGGACTGACAGAGAGGGTCGTGAGCGACAAGACACTGTCGTTTTATTTCCCACCGTGTGGCAAGATTCCTCCACCTGTCATTATGGTGCAGATGTGAGCTTCAAGTAT…
F1F2123243	ABCF3	NM_018358.2	XM_853965.1	GGCTGGGGAAGACGACACTCCTGAAGATGTTGGCCACTCGGAGCCTGCGAGTTCCAGCCCACATTTCCCTGCTGCACGTGGAGCAGGAGGTTGCTGGAGACGACACCCCTGCCCTGCAGAGTGTGCTAGAAAGTGACACCGTGAGGGAAGACCTTCTGCAGAGGGAGCGGGAGCTCAGCGCCCAGATTGCCACTGGCAGGGCAGAGGGCTCAGAAGCTGCACAGTTGGCGGAAGTATATGCCAAACTGGAGGAGATTGAGGCTGACAAGGCACCTGCCAGGGCATCAGTCATTCTTGCTGGGCTTGGCTTTACCCCTAAAATGCAGCAGCAGCCCACCCGGGAGTTCTCAGGTGGCTGGAGGATGAGACTGGCCCTGGCCCGGGCTCTGTTTGCTAGGT…
F1F2018300	ABCF3	NM_018358.2	XM_002915688.1	AAACCTACAGAAAGGATAACCCTATTTTTCAATATATAGTGAACTAGAAGAAGGTACTCTAAAATAAGAATATAGTCTGGATGGTGGGAGTACAAGCTTTTTCTAAGTTTTCTTTGAACATACATTACTTGTGTAGTAAGAACAAATACAGTTAGTTTTTAAAGCCATAAATCTAGTCTGCCCCCTCTCTCCTCAGACCAGAGCTGAAACCTGTGGACAAGGAGTTGGAGGTGGTGATGAAGTGAGTGCTGGGCCGAGAAACTGGTGGGGAGCTCGTGTTTCTGGCTGCTCCCATGTTCCCTTACCACCTCCTCCTGCAGGTTCCCGGATGGGTTTGAGAAGTTCTCACCGCCAATTCTGCAACTAGATGAGGTGGATTTCTACTATGATCCTAAGCAT…
F1F2015593	ABCF3	NM_018358.2	XM_853931.1	TGGAACTGCTGGCCCGCAGGTTTTCCCGGGCGGCCTGAGGAGGAGTATCGTCACCAGCTCGGCCGGTATGGCATCTCTGGAGAACTGGCCGTGCGCCCTGTTGCCAGCTTGTCCGGAGGCCAGAAGAGCCGGGTAGCCTTTGCTCAGATGACCATGCCCTGCCCCAACTTCTACATTCTGGATGAGCCGACGAACCACCTGGATATGGAGACGATTGAGGCTCTGGGCCGTGCTCTCAACAATTTCAGGGGCGGCGTGATTTTGGTGTCCCACGACGAGCGCTTCATCCGGCTGGTGTGCCGGGAGTTGTGGGTGTGCGAAGGCGGTGGCGTCACCCGGGTCGAGGGGGGTTTGACCAGTACCGCGCCCTTCTCCAGGAACAGTTCCGCCGTGAGGGCT…
F1F2005960	ABCF3	NM_018358.2	XM_002915688.1	AGTATGAGGCACAGCAGCAGTATCGCCAGCATATCCAGGTTTTCATTGACCGATTTCGCTACAATGCCAACAGAGCCTCTCAAGTGCAGAGTAAACTTAAAATGCTGGAGAAGCTACCAGAGCTGAAACCTGTGGACAAGGAGTTGGAGGTGGTGATGAAGTTCCCGGATGGGTTTGAGAAGTTCTCACCGCCAATTCTGCAACTAGATGAGGTGGATTTCTACTATGATCCTAAGCATGTCATCTTCAGCCGCCTCTCCGTCTCTGCTGATCTCGAGTCCCGCATTTGTGTGGTTGGGGAGAACGGGGCTAGGGAAGTCTACCATGCTGAAGCTGCTCAGTGGGGGACCTGGCACCGTGGTTCGGGGCATCAGACATGCTC
F1F2066569	ABCF3	NM_018358.2	XM_853965.1	AAACATGGCCCTCTACAATCCTGGTCGTCTCCCACGACCGAAACTTCCTGAATGCCATAGCCACAGACATCATCCACCTGCACAGCCAGCGACTAGATGGATACCGGGGAGACTTTGAGACCTTCATCAAGAGCAAGCAAGAGCGGCTGCTTAACCAGCAGCGGGAGTATGAGGCACAGCAGCAGTATCGCCAGCATATCCTAGG
F1F2131644	ABCG1	NM_004915.3	XM_002922444.1	GAGTGGAAGGGCTCCTCGAGAAGTGTTTACATCTCAGCTGCTGGAACGTCCCACGTGGAGCGGTTCTTCACAGGAGGGAACGAAGACTCAGCCATTTGGGAAGATGAATGCCAGCAGTTACTCCGCAGCCATGACGGAGCCCAAGTCCGTGTGCGTCTCGGTGGACGAGGTGGTCTCGGGTAACACGGAGGCTTCGGAGACCGACCTGCTGAACGGGCATCTGAAGAAGGTCGACAACAACCTCACGGAGCGCAGCGCTTCTCGTCCCTGCCGCGCCAGGGCGACTGTGAACATTGAATTCAAGGACCTCTCCTACTCAGTCCCCGAAGGACCCTGGTGGAGGAAGAAAGGAT
F1F2177476	ABCG1	NM_207174.1	XM_544902.2	ATGGGGCCCTCCGGGGCTGGGAAGTCCACGCTCATGAACATTCTGGCCGGGTACAGGGAGACCGGCATGAAGGGAGCCGTGCTCATCAACGGCCAGCCGCGGGACCTGCGCTGCTTCCGGAAGGTGTCCTGTTACATCATGCAGGACGACATGCTGCTGCCGCACCTCACGGTGCAGGAGGCCATGATGGTGAGTCCCCTGCCCCCCACCCGGCCTCCCTTGGCAGAGCAGCGCCCTGGGTTGGGCCCGGGGACCCCATGGGCCACCTGCACGCTGCCAAGTGTGGCTCTGATGCTGGGCCTGCTGCTGGGACAGCATCCTTGAGAACAAACTCCCAGCACCTCCGGTTCTCCTGGACTCGGGATGGCAAGGTCATGGGCAAGTTTGGGAGAAGGTTAT…
F1F2246994	ABCG1	NM_207174.1	XM_002922444.1	TGACGTCCCTGGTGGCGCAGTCCCTGGGTCTGCTCATCGGAGCCGCCTCCACGTCCCTGCAGGTGGCGACCTTTGTGGGGCCCGTGACGGCCAATCCCTGTCCTCCTCTTCTCGGGGTTCTTCGTCAGCTTCGACACGATCCCAACTTACCTGCAGTGGATGTCCTACATCTCTACGTCAGGTACGGATTCGAGGGGGTCATCCTGTCCATCTACGGGCTGGACCGAGAGGACCTGCACTGCGGCGTCGATGAGACGTGTCACTTCCAGAAGTCGG
Contig2072	ABCG1	NM_207174.1	XM_002922443.1	CGGAAGGTGTCCTGTTACATCATGCAGGACGACATGCTGCTGCCGCACCTCACGGTGCAGGAGGCCATGATGGTGTCCGCGCATCTGAAGCTCCAGGAGAAGGACGAAGGCAGGAGGGAGATGGTCAAGGAGATCCTGACAGCTCTGGGCTTGCTGTCTTGTGCCAACACGCGGACTGGAAGCCTCTCAGGCGGCCAGCGGAAGCGCCTGGCCATCGCGCTGGAGCTGGTGAACAACCCCCCCGTCATGTTCTTCGATGAGCCCACCAGTGGCCTGGACAGTGCCTCCTGCTTCCAGGTGGTCTCCCTGATGAAAGGGCTGGCCCAAGGAGGGAGGTCCATCATCTGCACCATCCACCAGCCCAGCGCCAAACTCTTTGAACTCTTCGACCAGCTTTAG…
F1F2219782	ABCG2	NM_004827.2	XM_849767.1	CTCAGTTAACCAGAAGACCTTTACTGAAGTAGCGGTGTTAAGTTTTCATAACATTTACTATCGAGTGAAAGTGAAGAGTGGCTTTCTTTTTGGTCGAAAAACAGTTGAGAAGGAAATACTAACAAATATCAAGTATGTGCATGAACTTGTATTAAAATAGCCTTATTGACATACAATGAGCTTTATAGGTTTTATTGTGTGGCTAACCTCAGAGTGCAATGGCTGGGTCACATCTTAGGTATATGGTTAACTTTAAAGGAACTGTCAAACTGTTTTAAGTGGTTGTTCCATATCCATCAACTTTTGTTTGTAGAAACCAAACAATAGTGTTGTTTGTTTTTTCTTGGGTTATGAGTCTCGGGTTCTC
F1F2026379	ABCG2	NM_004827.2	XM_002913579.1	AGGAATCCAGAATAGGTCAGGGGTGCTCTTCTTCCTGACGACCAACCAGTGTTTCAGCAGTGTGTCAGCTGTGGAGCTCTTTGTGGTTGAGAAGAAGCTCTTTATACATGAGTATATCAGTGGATACTACAGAGTGTCGTCTTATTTCTTTAGGAAAACTGTTATCTGATTTACTACCCATGAGGATGTTACCAAGTATTATATTTACTTGTATAATATACTTCTTGTTAGGCTTAGAAACCAGTTGTGGAGGCCTTCTTCGTCATGATGTTCACCCTTATGATGGTGGCTTATTCGGCCAGTTCTATGGCACTGGCCATAGCAGCAGGCCAGAGTGTGGTATCCATAGCGACACTTCTCATGACCATCTCCTTTGTGTTTATGATGATATTTTCGGGG…
F1F2021235	ABCG2	NM_004827.2	NM_001048021.1	GAAGAAAGCAGCCTGGAAAAGAGCCAGGGAGATGTTAGAAAAGCTCTTCCCGATTTAGAAAGCACGGTACAGATGCTTGATGCTATTGTTAAGAGCTGCTTCCTTAGGGTACGTTTGGAAGGTTTGGCTGACTCAGCTCAGCGTCTATATAAACAATTGTTAGGGCTCTGCCTCTGGACACACGGACTCTGAGATCGAAGACCTCGGTGGAACTGAACCTCTACTAAACTGAAAAGGCGGAAACTCTCCAGATGTCTTCCGAAAATGACCAAGTTTTTATCCCAATGCCACAAAGAAACACCAGTGACCTCTCCAAGATGACCTCCAAACAACCAGAAGACCTTTACTGAAGTAGCGGTGTTAAGTTTTCATAACATTTACTATCGAGTGAAAGTGAAG…
F1F2018151	ABCG2	NM_004827.2	XM_002913579.1	AGGAGGCCTTGGGGTACTTTGCATCAGTAGGTTACCAGTGTGAGCCTTATAATAACCCTGCAGATTTCTTCCTGGATGTCATTAATGGAGATTCCTCTGCTGTGAAACTGAACAGAGAGGACCAAGAGGGTGAAGTCAAGGAGACTGAAGAGCCTTCCAAGAGAGGTACTCCACTCATAGAAAAAATAGCTGAGTTTTATGCCAACTCTGACTTCCACAGAAAAATGAAAGATGAGTTAGATGAAGTCCTAAAGGGTCAGAAAAGGAAGAGCTCAGCCTTAAAGGAGATCACCTATGCCACCTCCTTCTGTCATCAACTCAGATGGATTTCCAAGCGTTCATTCAAAAATTTACTGGGTAATCCCCAGGCCTCTATAGCTCAGATAATTG
F1F2065878	ABCG4	NM_001142505.1	XM_002929587.1	GCTTGGCTTACACTGCCCTACCTACCACAACCCGGCTGACTTCATCATCGAGGTGGCCTCTGGAGAGTATGGAGACCTGAACCCCATGCTGTTCAAGGCAGTGCAGAATGGGCTTTGTGCCATGGCCGAGAAGAAGAGCAGCCCTGAGAAGAACGAGGTCCCCACCCCGTGCCCTCCTTGTCCTCAGGAAGTGGACCCCATTGAAAGCCACACCTTTGCCACCAG
F1F2052605	ABCG4	NM_001142505.1	XM_002929587.1	TGCACATTGGTAACGATGCCAGCAAGGTCTTCAACAACACCGGCTGCCTCTTCTTCTCCATGCTCTTCCTCATGTTTGCCGCCCTTATGCCAACCGTGCTCACCTTCCCCTTAGAGATGGCGGTCTTCATGAGGGAGCATCTCAACTATTGGTACAGCCTCAAAGCGTACTACCTGGCCAAGACCATGGCCGACGTGCCCTTTCAGGTGGTGTGCCCAG
F1F2189566	ABCG5	NM_022436.2	XM_538475.2	ATGAGGAACAAAACCCATGATCAGATTCTGAACAAGACGCATCATCACCGCCAGCTTATTTCTCATTAAGTTCCTTGTCACTCTCCTGAAAGCCAGACAACCTCGCTTTAATTCTCTTTCTCTTATTGGTGGATGTCTAACCACCTAAAACAGGGTGAAGTTCTTACCTCAAGAGAACATCCAGTTTAGAGAGAGCTCCAGGAGAATCTTTGGTTTTGAAAGGAACCATTGGTAATGTTTTCAGGTGTTTTGTTCTTTCAATATTTTCCAAGGTTTTGCGATAAATTGACTGAATTCTTTGTA
F1F2047820	ABCG8	NM_022437.2	XM_002912401.1	GAGAGGGCAATGCTTTACTATGAACTAGAAGATGGTCTCTACACTCCTGGTCCCTATTTCTTTACTAAGATTCTAGGGGAGCTTCCGGAGCATTGCGTCTACATCATCATTTATGCGATACCCACCTACTGGCTGGCCAACCTGCACCCGAGCCTCGAGCCCTTTCTGCTACACTTCCTGCTTGTGTGGCTGGTGGTCTTCTGCTGTAGGATCATGGCGCTGGGTGCCGCCGCCCTGCTCCCCACATTCCATACATCCTCCTTCTTTGGCAACGCTCTCTACAACTCCTTCTACCTCACTGGGGGCTTCATGATAAGCTTGGACAATCTGTGGACAGGTAAGACCTGCTCCCCT
F1F2000003	ABHD10	NM_018394.2	XM_002917332.1	ATTGATGACTTAGCTGAAGGACCGCAGATACTAGTTGGATCTAGCCTTGGAGGATGGCTTATGTTTCATGCTGCAATTGCAAGGCCACAAAGAGTTGTTGCCCTTATTGGTGTAGCAACAGCTGTAGATGGCCTGGTGACACAGTTCAATCAGCTTCCTGTTGAGGTCAAAAAAGGAAGTAGAGACGAAAGGCGTGTGGGCCATGCCATCAAGGTACAGTGAAGACGGAGTTTATCACCTTCAGTACAGTTTCATTAAGGAAGCCGAACACCACTGCTTGTTACATAGCCCTATCCCTGTGAACTGCCCGGTACGACTGCTCCATGGCATGAAAGATGACATCATACCTTGGCATACATCCATACAGGTTGCTGACCGAGTGGTCAGTGCAGATGTAGA…
Contig1157	ABHD12	NM_001042472.1	XM_002930283.1	AAGGATGCCCAGGGAAAGGACCAGATGTGGTACGAGGATGCCTTGGCTTCCAGTCACCCTATCATCCTGTACCTGCATGGGAATGCAGGCACAAGAGGAGGCGACCACCGGGTGGAACTTTACAAGGTGCTGAGTTCCCTTGGTTATCACGTGGTCACCTTTGACTACAGAGGTTGGGGTGACTCGGTAGGAACGCCATCGGAGCGAGGCATGACATATGATGCACTCCATGTTTTTGACTGGATCAAAGCAAGAAGTGGAGACAACCCTGTGTATATTTGGGGTCATTCTCTAGGCACTGGAGTGGCGACAAATCTGGTGCGGCGCCTCTGTGAGCGAGAGACACCTCCAGATGCCCTTATATTGGAATCTCCATTCACTAATATACGTGAAGAAGCT…
F1F2006153	ABHD12	NM_001042472.1	XM_002930283.1	TCAAAGCAAGAAGTGGAGACAACCCTGTGTATATTTGGGGTCATTCTCTAGGCACTGGAGTGGCGACAAATCTGGTGCGGCGCCTCTGTGAGCGAGAGACACCTCCAGATGCCCTTATATTGGAATCTCCATTCACTAATATACGTGAAGAAGCTAAGAGCCATCCCTTCTCAGTGGCAAGTACAGATCTTATTAAAAGTTGCCTTATTGTTATTATTAAAATAATTACTATCAAGGTAAGTCTTAAGAGAATAAGTATAAAATAAAAATACAAATCCTTGTTTAGTGCAGGGTGCTGCTGGGGAATTTTATAAACTCTGTAGTAGGCAGAAGGACGGGGTCACAGCTGGGTTGTCCAAGGATAGTAGGATCCACGGGAGGCCATGCTTCTGAGGCATG…
Contig6553	ABHD12	NM_001042472.1	XM_002930283.1	AGAGCTCTGAAGTGGAAGAGGTGGGGTGCACATCACAGGAGGCCCTGCAGGAGGGTGTGCTTATGTGGGGCTGGCATGGTAGGAGCACCAGGACGTGCAGTGTCACCTCCTTTGATGGCCCTTTTTCTTTTAAGAGAAAGTCATAAAGTCTAAAATATTTAGCCCCCACCCCCTTGGGGAAGGGTGGATTAAGAAGCTGAAGGTACAAATGGCAGCCCTCGTGGGAGGATTTATCTCCTTGCATGTGAGGGTTCCTTATTTCATTGACTTGAAAAAACCGCAGGATCAAGGTTTGAATCACACGTGTAATTACTACCTCGAGCCAGAGGAAGACGTGGACCATTGGAGTCTGGCACACTGTCCCTGCTGTCTGGTGGAAGGATGCCCAGGGAAAGGACC…
F1F2020353	ABHD13	NM_032859.2	XM_001135541.2	AGGTAAAGTTGGAAATGACAGAGCACAGACATCTATTTTTTAAATCAGTAGGGTAGAAAATGAAGAGCACTTCTGTTTATTTATATTACCATATATGCACATCATCTAAGCTAATCAGAAATAATATATTCATTTATATAGCAAAATGAATGCATTCATCCTAACTACAGACAACACATTTTTGCCAAAAGGCACAAATATACCTCCATTTATATTTTGTATCTAAAAATGTAGTTTAAAAATAGGACTACGTATAAGAGACACTTTTTACAAAAAGTGCCATATGCACACAATGTAACGGGGATGAGTGTGTGGTGTTCAACATCATTTAATGACAGTTTCCGTCAGTACAGTGAATACTGGAAAGTCAAGTTGTTTTTGACTTATTCAAGTATATCC…
Contig660	ABHD13	NM_032859.2	XM_001495972.2	CTGGAGACAATTCGCCCTATTCCCCAACTATAATTTATTTCCATGGAAATGCAGGCAACATAGGTCACAGGTTACCGAATGCGTTGCTTATGTTGGTGAACCTCAAAGTCAATCTTTTGCTTGTTGATTACCGAGGCTATGGGAAGAGTGAAGGAGAAGCCAGCGAGGACGGACTCTGCTTGGACTCCGAGGCCGTCCTGGACTATGTGATGACTAGACCTGACCTTGACAAGACAAAAATTTTCCTTTTCGGCCGTTCCTTGGGTAGGAGCCGTGGCTATTCACTTGGCCTCTGAAAATTCACACAGGATTTCAGCCATTATGGTAGAGAACACGTTTCTAAGACATACCGCACAAGGGCCAGCACTTTATTTTCCTTCTTTCCGATGCGTTACCTTC…
Contig52	ABHD13	NM_032859.2	XM_002915859.1	TCCTGGTCTTGGGCTCTTTGCCGTATTTCTCTTTTACCTTTGATCGTGACTTTTCATCTGTACGGGGGCATTATCTTACTTTTGTTAATATTCGTATCAATAAGCAGGTATTCTATATAAATTCCAGGATGTATTGCTTTATTTTCCAGAACAGCCATCTTCTTCACGCCTTTATGTTCCCATGCCCACTGGGATTCCCCATGAAAACATTTTCATCAGAACCAAAGATGGAGTGCGTCTGAATCTTATTTTGATAAGATACACTGGAGACAATTCGCCCTATTCCCCAACTATAATTTTAN
F1F2212893	ABHD14A	NM_015407.4	XM_541859.2	GAACAATTCTGGGCCGTGAAGACCCCGACTCTCATCCTGTATGGGGAGCTGGACCGTATCCTGGCCCGAGAGTCACTGCGGCAGCTCCGCCACCTGCCCAACCACTCTGTGGTGAAGCTGCGTGATGCAGGCCACGCCTGCTACCTCCACAAGCCGCAAGACTTCCATCTTGTCCTCCTGGCCTTCCTTTGACCGCCTGCCTTGAATTCACCCACTGACCAGGCCCCAGGCCTGGCCTGAGCTGGGAGAGTCTGGACCAGTGCCCACCAGGGAGGACAGCCCCTGGGATTGGAGGGTGGAGGCCAGAGGG
F1F2005918	ABHD14A	NM_015407.4	XM_541859.2	CCCAGGTTTTGGGAACTCGGCACCTTCCAAGGAAGGCAAGTCACAGAAGCAGGGCGGGCAGAGCTCCTGGAGCGAGTGCTACGAGACCTGGAGGTGCACAATACCGTCTTGGTGAGCCCCTCTCTGAGTGGCCGCTACGCCCTGCCCTTCCTGATCCGAGGCCACCACCAGCTGCGTGGATTTGTGCCCATTGCACCCGCCTCCACCCAGAACTACACCCAGGAACAATTCTGGG
F1F2261789	ABHD16A	NM_021160.2	XM_854427.1	GAGCGGCCGGAGCGGGGGCCATGGCGAAGCTGCTGAGCTGCGTCCTAGGCCCCCGGCTCTACAAAATCTACCGGGAAAGGGACTCAGAAAGGGCCCCGTCCAGCGTCCCCGAGACTCCAACTTCAGTCACTACCCCCCCTTCCAGCTCCTGGGATACGTACTACCAACCTCGTGCCCTGGAGAAGCATGCTGACAGCATTCTGGCACTGGTTACTTGAGCTTGTCCAAAGTGGTGCGTTTTCCCATGTCATTGGTGCCTGGCCCATGACACCTGTCAGGCATCGGCCGCTGGACCAACCCCCAGTACAGGCAGTTCATCACCATCTTGGAGGCAACACATAGGAACCAGTCTGCAGAAAACAAGAGGCAGCTCGCAACT
F1F2024567	ABHD16A	NM_021160.2	XM_001490934.2	GGGGGCCGGTAAGGGGACCTGCTGCTGGGAGAGCAGCGGCCGGAGCGGGGGCCATGGCGAAGCTGCTGAGCTGCGTCCTAGGCCCCCGGCTCTACAAAATCTACCGGGAAAGGGACTCAGAAAGGGCCCCGTCCAGCGTCCCCGAGACTCCAACTTCAGTCACTACCCCCCCTTCCCAGCTCCTGGGATACGTACTACCAACCTCGTGCCCTGGAGAAGCATGCTGACAGCATTCTGGCACTGGCTTCAGTCTTCTGGTCCATCTCTTACTACTCCTCTCCCTTCGCCTTCTTCTACTTATACAGGAAAGGTTACTTGAGCTTGTCCAAAGTGGTGCCGTTTTCCCACTATGCTGGGACGTTACTACTACTCTTGGCAGGCGTGGCCTGTCTCCGAGGC…
Contig4427	ABHD16A	NP_001170986.1	XM_002930022.1	GGCTCAGTTTGCTAAGCATTTGCATCCACTTTGCTTCTCTTCTTATATACCTTATGGGTTGAGAAATTTCCATTCCCCTTGAAGAGAACAGGCCCTTTCCTCTTTCCACATCCTACCACATGGGGCATTTTCTGTCCCAACTTGGCTCCTTCCCAGCCCTCCTTCCTGCCTCCCTCCACAGGTGATCTGCTGTGAGGGGAACGCGGGCTTCTATGAGGTGGGCTGCATTTCTACGCCTCTGGAAGCTGGATATTCAGTCCTGGGCTGGAACCATCCAGGCTTTGCTGGAAGCACGGGGGTGCCATTTCCTCAGAATGAGGCCAACGCCATGGATGTGGTGGTCCAGTTTGCCATCCACCGCCTGGGCTTCCAGCCCCAGGACATCATTATCTATGCCTG…
Contig2871	ABHD2	NM_007011.7	NM_007011.7	NCTCAGTTTGAGAACTGGAAGGCCATCCAGGACAAACGATGCTCCCTCTCGCCCCTCTCACTGCCGCTGCTGCCCCCGGACGGATGCCGCAGCCCAGGCACCCCCGCCCCCTCCCCAAGTGGCCCTGGGAAGCAGGCTGCAGACTCTGGCTCGCCAGCCGTGCTCAGCCTCCCAGACAGTAGACAGCTGCCCCTTCTGGAAGAGTCAGCCTGCCCCCTGAACTGTTTCTCCTGGCATGTATGTGGAGAAAGCATCTGTATATCTAACGAACACGCTGGAATCCATTTCTAACCAGTGGGCAAATCTACCTTGACTCTGCTCGATTAGCAATGAAAACAAGAACCTACCTTCTCCCCATTCTGGTCCCCACTAGCCAAGAAATCTGTTGCCATAAACTGG…
F1F2039551	ABHD2	NM_007011.7	XM_001166151.2	GTTGGAGAGACCATCCCTCCAGGGAAGCCTGGGAGTAACTCTCCTGTCTACACCTGTGGATGTCATCATTTGCCTTTTTTTTTTTTTTCATGTCTCTCATTTTCATAGAAAGAGGTGTTTGGGGTTTTCTTTTGTTGTTGTTGTTTTTTTAAACATTCAATGGTAATTTTACTTTTTTAACCCAAGTCTTTCTAGCTCTGGCTTTTGATAACCAAATAATTCGAAAGCTGGGTCTGAGTTTGGAGAAAGATCTTTCCAGCCATAAAGGGTGTTATTTTGAAACCAGATTTTTAATTTAATAGCCTATATTTATAGTCTGTTGGATAGATCTTTCCAAAGTGTATCTTTTCAAACGAAAATGTTATTTGCGGTTTCAAGTACTCCTATCCTCCAGTCCTA…
F1F2002315	ABHD2	NM_007011.7	NM_007011.7	TGGTGGTGGTGGTGGTGGTGATGATGATGCCGCCGGAGAGGCTGGGCCTGGCCTTTGTCACCCCACGACCGGAATTTACCCCACAGGACTGTGGGGGCCGCTTCCCAGCTGAAATCTTTCTAGTGTGTGACTCTGAATGGCACTCACATTCCATTTTGGCTCACATGAAATCAACTGAAGTCCTTTGTTCCGGCTTTGGGCTCTCAGGCATGGAAATGAGAATGTGACCGTGGCGGTCTTACAGGAAAATTCTTGTTTGTCCCTGAATGAGAGCCCAGAGGCATTGAATTGACAAGAGTTGCAGACCTGCTTCATCAACAAGGGAGCGGCTATTTTTATATGTAGGTCAGTCTTTTTCCTTCCTCCAGCTTTCTTGGTCTTTTCTTCCTGAAGTCATTT…
F1F2152075	ABHD2	NM_007011.7	XM_002919557.1	TTAGATCTGGGGAAAAGTGGACACATCCAGACGGCCTTGTACGGGAAGATGGGAAGGGTGAGGTCGCCACACCCCTACGGGCACCGCAAGTTCATCACCATGTCTGACGGAGCCACCTCGACCTTCGACCTCTTCGAGCCCTTGGCGGAGCACTGTGTTGGAGATGATGTTACCATGGTCATCTGCCCGGGAATTGCCAATCACAGCGAGAAGCAGTACATCCGCACCTTTGTGGCTATGCCCAGAAAAACGGCTAACCGGTGCGCCGTGC
F1F2021686	ABHD2	NM_007011.7	XM_002919557.1	GAAACCCCAGAGCCTGGAGGACACGGACTTGAGCCGACTCTACACAGCCACGTCCCTGATGCAGATTGATGACAATGTGATGAGGAAGTTCCACGGCTATAACTCCCTGAAGGAATATTACGAGGAGGAGAGCTGCATGCGGTACCTGCACCGGATCTATGTGCCTCTCATGCTGGTTAACGCAGCTGATGACCCCTTGGTGCACGAAAGCCTCCTAACCATCCCCAAATCGCTCTCAGAGAAACGGGAGAACGTCATGTTTGTGCTGCCTCTGCACGGGGGCCACCTGGGCTTCTTTGAGGGCTCCGTGCTGTTCCCCGAGCCCCTGACATGGATGGATAAGCTGGTGGTAGAGTACGCCAACGCCATTTTGCCAGTGGGAGCGTAACAAGTCCCAGT…
F1F2044864	ABHD2	NM_007011.7	XM_002749140.1	AAATACTTGGGGGAGACTCAGGCAAACCAAGAGAAGGTCCTGTGCTGCGTCAGCGTGTGCCAGGGGTACAGCGCTCTGAGGGCCCAGGAGACCTTCATGCAGTGGGACCAGTGCCGACGCTTCTACAACTTCCTCATGGCGGACAACATGAAGAAGATCATCCTCTCGCACAGGCAAGCTCTTTTTGGAGACCATGTTAAGAAACCCCAGAG
Contig2833	ABHD3	NM_138340.4	XM_002928345.1	AGGAATGCTGCTTTTGAATTACCTGGGCAAAATTGGGCCGAAAACTCCTTTGAAGGCAGCTGCAACTTTTTCAGTCGGTTGGAATACTTTTGCTTGCTCTGAGTCATTGGAGAAACCACTCAACTGGTTGCTTTTCAATTACTACTTGACAACTTGCCTCCAGTCTTCAGTTAATAAGCACCGGCATATGTTTGTGAAACAAATCGACATGGATCACGTCATGAAGGCTAAATCCATCAGAGAGTTTGATAAGCGATTCACCTCAGTCATGTTTGGATACCAAACAATTGATGATTATTATACTGATGCCAGCCCGAATCGTAGACTGAAATCAGTGGGAATTCCAGTGTTGTGTCTGAATTCTGTGGATGATGTTTTCTCACCAAGTCATGCTATTCC…
F1F2039956	ABHD3	NM_138340.4	XM_002928345.1	GGGTGAGAGCTTCAGCCGCTTCCTCCAGAACCACTGCCCTGTAGTGACAGAAACGTACTACCCGACGGTCTGGTGCTGGGAGAGTCGAGGACAGACACTCCTGAGACCTTTCATCACTTCTAAGCCATCGGTGCAGTACAGGAATGAACTTATTAAAACTGCAGATGGAGGACAGATTTCACTGGACTGGTTTGATAATTCTAACAGTAAATGTTATATGGATACCACCACCAGACCTACTATCTTATTGTTACCTGGACTCACTGGAACAAGCAAGGAATCGTATATCCTTCATATGATCCATCTTAGTGAAGAACTGGGATACAGATGTGTGGTTTTTAACAACAGAGGAGTGGCAGGGGAGAATCTCTTGACACCAAGGACTTACTGCTGTGCTAA…
F1F2005421	ABHD4	NM_022060.2	XM_001927577.1	GAGAGCTGCTCTCGCCTCCCTGTCCGCTTACTCGCCCCTGTGTCCTTTCCTTACCAACTAACATGTGCCAGCCAGGCAGTCTTGGGGCTGTCCCCAGGGCAGGACCACAGTGAAGAAGAGCACTCCCGAACCCACACGAAGGGTTGGAGGCTGAAGCCGCACGAGGCCTTGAGCACCCCACCCCGGGGAAGAACATAAAGGGTTGCATAGTGCCACCCATTCTCTCCATGCCAAGTGTTACCCAGATGGTGGTTGTGACGGGATCGCACTGAGCCACGTTCCCTCCCCGTGCCAAAGGTGGTGGGTGGGGGGTGGCCTCTTCCCCCGGGTGAGGGAGAGGCTCCTGGCAGCCTTTCCCAGCTCTGGAATGCTTGTGGGGGTAGGTTCCAAGCAAAAGCA…
F1F2122663	ABHD4	NM_022060.2	XM_002926015.1	ACCACTGCAATGCTCAGAATCCCAGTGGGGAGACAGCGTTCAAAGCCATGATGGAGTCCTTCGGCTGGGCACGGCGCCCCATGTTGGAGCGGATTCACTTGATTCGCAAAGATGTGCCCATCACCATGATCTACGGGGCCAACAACCTGGATAGATACCAGCACAGGGAAGAAAGTAAAGATGCAGCGGCCAGATTCCTACGTCCGAGACAATGGAGATTGAGGGTGCTTCGGCACCACGTCTATGCGGACCAGCCACACATCTTCAATTCCGTGGTGGAAGAGATCTGTGACTCAGTTGACTGAGCTGCTGCCCCTGGAGGAAGAGGAGAAGGCAGAGAGCTGCTCTCCGCCTCCCT
F1F2028769	ABHD4	NM_022060.2	XM_843608.1	ATGGCTGATGATCTGGAGCAACAGCCTCAGGGCTGGCTGAGCAGCTGGCTGCCTGCTTGGCGCCCCACTTCCATGTCTCAGCTGAAGAATGTGGAAGCCAGGATCCTCCAGTGTAAGTAGAAGGGATGGCTGATCCCACCTCCATCAGGAGTCCCAAAGAGGATACAGGATATCTCCCCAGAGGTTCCTACACTGAGCCCACTGCTTCCTGACTATCAGCGCTTGGGGTGGAAGGAAAGGATGTCAGTGATCTGAGAGAAGATATTTGCAGTGGGGGACACCAATATTGTATGATACTTATTTCTCAACTAGCTCCCGCCCTATCCTATCATGCTAATTCCTGACACATCTCAC
Contig3685	ABHD4	NM_022060.2	XM_002926015.1	GGGCTTGTTTACTATGGCTGATGATCTGGAGCAACAGCCTCAGGGCTGGCTGAGCAGCTGGCTGCCTGCTTGGCGCCCCACTTCCATGTCTCAGCTGAAGAATGTGGAAGCCAGGATCCTCCAGTGCCTCCAGAACAAGTTCCTGGCCCGATATGTGTCCCTCCCGAACCAGAACAAGATCTGGACAGTCACCGTGAGCCCGGAGCTGAGGGATCGCACCCCCCTGGTGATGGTGCACGGCTTCGGGGGTGGTGTGGGCCTCTGGATCCTCAATATGGATTCACTGAGTGCCCGCCGCACTCTGCACACCTTTGATCTGCTTGGCTTTGGGCGAAGCTCGAGGCCAACATTCCCTAGGGACCCCGAAGGGGCCGAAGATGAGTTCGTGACATCCATAGA…
F1F2027992	ABHD5	NM_016006.4	XM_851834.1	TGACCTTTGGACTCATTTTCCTTTCTCAGGCCATTCTTGGAGCAGGGCATTATGTGTATGCAGATCAACCAGAAGACTTCAACCAGAAAGTAAAGGAGATCTGTGACACTGTGGACTGAGAACACCGAAGAGGATATGGGAGAGCCTGCTGACTGATAGAATTCCTCAGCAATACTGTGCAGTCTCCCATGCAGAGTAGGGAATAAAACAACAAAACCAGCAGTCTTCTTGACTATACTTCGCACATATTTTCTTTATGAAGTTGCTTGCACATTTAAACCAGTTAGTGCCTTCTAGAAGAATGGCTTTCCTTTCTCCTATGCAAAATCGAAATATTCAAGAGTCTACAAATCTAATAGCTTTAATAAAAGGTTATTTGCCCCTCTGCTCTACTGAAAA…
F1F2223199	ABHD5	NM_016006.4	XM_851834.1	ATGACACGGTGACAGAGTACATCTACCACTGTAATGTGCAGACTCCAAGTGGTGAGACAGCATTCAAAAATATGACTATTCCTTATGGATGGGCAAAAAGGCCAATGCTCCAGCGAATTGGTAAAATGCACCCTGACATTCCAGTTTCGGTGATCTATGGCGCCCGATCCTGCATAGACGGCAATTCTGGCAACAGCATCCAGTCTTACGACCACATTCATATGTGAAGACAATAGCCATTCTTGGAGCAGGGCATTATGTGTATGCAGA
F1F2016990	ABHD5	NM_016006.4	XM_002927277.1	GCCGGCTTGGAGGCGCGGTACGGCGCTCGCGCGGTGACGGCGGCCATGGCGGCGGAGGAGGAGGAAGTGGACTCGGCGGACACCTGCGAGAGGTCAGGATGGCTAACTGGTTGGCTTCCCACGTGGTGCCCTACATCTACATCACACCTTAAAGAAGCTGAAGAGAAAATTTTAAAATGTGTCCCCTGCACATACAAAAAAGAACCTGTTCGTATATCTAATGGAAATAAAATATGGACACTGAAGTTATCTCATAATATTTCAAATAAGACTCCACTTGTCCTCCTCCATGGTTTTTGGAGGTGGACTTGGACTCTGGG
F1F2112620	ABHD6	NM_020676.5	XM_002913527.1	TTTGTAGCCTCGTTTCTCCTGTGGCCTTCAGCGCTGATAAAAATCTACTACTGGTACTGGCGGAGAACGCTGGGGATGCAGGTCCGCTACGTTTACCATGAAGACTATCAGTTCTGTTACTCCTTCCGGGGCAGGCCTGGGCACAAACCGTCCATCCTCATGCTCCATGGGTTCTCTGCACACAAGGATATGTGGCTTAGCGTGGTCAAGTTCCTTCCAAAGAACCTG
F1F2062267	ABI1	NM_001178116.1	XM_003130758.1	GACGAGTTGGTGGGGGGCGGATAGGCAGAACGAGAGGGAGAGAGACAAGCTGACTCCCTCCTGAGCTTGGAGCCCAAACAGGACTCAATCCCAGGACCCTGAGATTATGACCTGAGCTGAAGTCAGGCTGCCGACAAGAGAAAAGCTTTAGAAGAGACCAAAGCCTACACAACCCAGTCCCTAGCTAGTGTTGCTTATCAGATAAATGCATTGGCTAACAA
F1F2000664	ABI1	NM_001178116.1	XM_853018.1	AGACATAGTTCACAGGTAAAACCTATATATTCTAAAATGATACAGGAAAAATTTTATATGTAAGATTAGCAAAATACCATTTGGGATTCTGCTAAATTAAAAGGTTTAAGAATGTTACTTATTTTACTTTTGCAGCTTTACCACACAATTATCTGTTTTTCCTTTTGTTTATAACTTCAGACAGTTATTTGTGTTTTATCTTCACTTTTCTCTTTATTTTGTGCTGTGGGCTTTGAGAAGCAATAAATATTTCTTACTGAGAGTCCTCTTCTCTTTGTTCTGCCTTCGGAGGTCACATGTTGCTCAAATTCTTTGTTGGTTGCTTTTGACTAATGCTTTTCCGCAGCCCCGGGCTCAGCTCCTGGTTCCCAGTATGGCACAATGACCAGGCAGATTTCT…
F1F2156743	ABI1	NM_001178119.1	XM_002927530.1	AGAACTGGCACACTGTCGAGAACAAATCCTCCTACTCAGAAACCACCAAGCCCCTCCCATGTCAGGCCGGGGAACTATTGGGACGAAATACTCCTTACAAAACCCTGGAACCTGTTAAACCCCAACAGTTCCTAATGACTACATGACAAGTCCTGCTAGGCTCGGAAGTCAGCATAGTCCAGGCAGGACAGCTTCTTTAAACCAGAGACCAAGGACACACAGTGGAAGCAGTGGGGGGAGTGGAAGTCGAGAAAACAGTGGAAGCAGCAGTATTGGCATTCCCATCGCCGTGCCTACACCTTCACCGCCCACTGTTGGACCAGCCCCGGGCTCAGCTCCTGGTTCCCAGTATGGCACAATGACCAGGCAGATTTCTCGACACAACTCTACCACTTCCTC…
Contig2570	ABI1	NM_001178121.1	XM_002927533.1	GGGGTGGAGTCCGGGTTGGAGAGAGTGAAGAGGAAGAGGAGGAGGTGCCGTCCCACAATAACCAGGCGGGAGGGCGGTAGGCGGTTTGTATCCGGGCTGTGAGGTGCTCCGCGCCTCCGCGGACCTTGCTGCCTCTGTCTCTTTAACGCGAGAGGAAGCGATGCGGAGGGGTGGAAAATGGCAGAGCTGCAGATGTTACTAGAGGAGGAGATCCCGTCTGGCAAGAGGGCGCTGATAGAGAGTTACCAGAATCTGACCCGGGTGGCGGACTACTGTGAAAACAACTACATACAGGCTGCCGACAAGAGAAAAGCTTTAGAAGAGACCAAAGCCTACACAACCCAGTCCCTAGCTAGTGTTGCTTATCAGATAAATGCATTGGCTAACAATGTCCTCCAA…
F1F2032765	ABI1	NM_001178123.1	XM_002927534.1	GAACTCACAAAATAATAGCACCTGCAAATATGGAGCGTCCTGTAAGGTATATTCGGAAACCTATTGACTATACAGTTCTGGATGATGTGGGCCATGGTGTCAAGTGGCTAAAAGCCAAGCATGGAAATAACCAGCCTGCAAGAACTGGCACACTGTCGAGAACAAATCCTCCTACTCAGAAACCACCAAGCCCTCCCATGTCAGGCCGGGGAACATTGGGACGAAATACTCCTTACAAAACCCTGGAACCTGTTAAACCCCCAACAGTTCCTAATGACTACATGACAAGTCCTGCTAGGCTCGGAAGTCAGCATAGTCCAGGCAGGACAGCTTCTTTAAACCAGAGACCAAGGACACACAGTGGAAGCAGTGGGGGGAGTGGAAGTCGAGAAAACAGTG…
F1F2010171	ABI1	NM_001178125.1	XM_002927534.1	AAATTGCTGGATATCCAAGCCTCTCAGCTTCGGAGAATGGAATCTTCCATCAATCATATCTCACAGGTAATAGCTTGTAAAAGGCTTTACATTCACATTTAAGCAACTGGCAGAATAGAAGTCACATAGTCAAAGAAGTAGATGCCTAGAAATATGGATTCTTTTACTCATCTTAATGACTGTAGTTATTTTAGGTTCAGCTTTGAGTTCAGTATACCTACTCTTCTTTTTTTTTTTAATTTTTGTTTTGTGATAAAATAAACATAACATGAAATTTATCATTTTAACCATTTTTTTTTCAGTGTATAGATCATTGGTATTAAATGTATTCATACTGTTGTATAACCATTACCAGATATCCTACTGTTAAAGCCTTTTTTTGAGGTAAATAAATTGCAC…
F1F2018566	ABI2	NM_005759.4	XM_003309411.1	GGTTAGCCGACTTCTCGCTATTATTTAGTACTAATGTGTACAATTGTTTTAAAAACACCTTTGAGTTTTCTGCATATTCTAAATTTCTGTACAGTTTTGAATTCTATATATTGTCTTGGAAGGATGCTATGTAATGATGATGATGGGCCAGGCCTACAGTAATTGGAGACTTTTAATGTATGTAATATTTCACAGATTGCATGCTATTAATAGTCTGTGAAGGTAGTATTTCTTGATTTATCGTAGGTTCCCCCTGTTTGTCTTTTTATGAACTACAGGATGGTTGGTAATAGGAATTCCAAATGGATGCAGAACTCTTACGGGATATAGAATATTGTGGCAGAGATGATCCACGTCTAGACTCTGCTGACTTGTAAGCAACCATTTTAACAGGATAGA…
F1F2272316	ABI2	NM_005759.4	XM_003309411.1	TGGCAATTTTATGATTACACAAAAGGACAAGGAAGATGAGCTGTCCTTTCAGGAAGGCGCCATCATCTACGTCATCAAGAAGAACGACGACGGCTGGTACGAGGGCGTCATGAACGGCGTGACCGGGCTCTTTCCCGGCAATTACGTCGAGTCCATCATGCATTACTCGGAGTGAAGCTCAGCAGGGCCGCGCGTGCCTCACAGGACCAGTCAGGGCTTCCCGGGTTAGCAAAGGCCCTGGGGGTTCCCCTCAGTGAACCGAAGGAAGGACACAGACGACACGAACTGCTGACGTTTTTTTGGTTATTCCCCAGTGTTAAAAAAGCAAGCAAT
Contig4096	ABI2	NM_005759.4	XM_002919122.1	TTTCCAGGACATCCTGTTCAGTTCTACAGCATGAACAGACCCGCCTCTCGCCACACTCCCCCAACAATAGGGGGCTCCTTGCCCTATAGACGCCCTCCTTCCATAACGTCACAGACGAGCCTTCAGAATCAGATGAATGGAGGACCTTTTTATAGCCAGAATCCAGGTTAGATTTTCTTTTTCATTCTGTAGAATATATCCAATTAAAATTTTCAGTTACAGGGGGAAAGCTTTAATTACAAATTACTAGCATATAATAGATAGTTAAATACTATTTGTTGAATGAATAGAAGAATGACTACAAGGTTGACTAATGCTGTGTCATCTAGTTTTTTTTTTTTTATTTATN
F1F2122790	ABI3	NM_016428.2	XM_001091845.2	GAGCCAGAGGCAGGGGGCCATGGCGGAGCTGCAGCAGCTACAGGAGTTCGAGATCCCTACGGGCCGGGAGGCCCTGGCGGGGCAACCACAGCTCCCTGCTGCGGGTCGCAGACTACTGCGTGGACAACTATGTGCAGGCCACAGACAAGCGGAAAGCGCTGGAGGAGACCATGGCCTTTACCACCCAGGCACTGGCCAGTGTGGCCTACCAAGTCGGCAGTCTGGCGGGACACACTCTGCGGATGCTGGACCTGCAGGCGGCCTCGCTGCGGCAGGTGGAAGCCCGTGTGAACACGCTGGGCCAGATGGTGAACATGCACATGGAGAAGGTGGCCCGAAGGGAGATCGGCACCTTGGCCACGGTCCAGCGGCTGCCCCTGGCCAGAAGGTCATTGCCCC…
Contig5207	ABI3	NM_016428.2	XM_001917662.1	ACCCCCGGATCTAGATGAATTGGGGCTGCCACTTCTGCCCCCACCAGACTTCGGCCCTGAAGAGCCTAGCTGGGTTCCTGCTTCCTACCTGGAGAAAGGTACCTGACTCCTGGGACTAGGGATGCCCCCGCTCCCCACCCCGCTTCTACTGTAGAACCTGCAAAGGTATGAACCTGTTACACACACACCTATTTTCTGATGAACTGACCAAATATTCATCCAGGAGTGGTGAATCAAGCTGGAAAGACAGGCAGCTGACCTGGCAGAGTATTACTAAACCCAGCTGGGGAGAGGGTCCTAAGAGCTTTGGAGCCCCACTCCCCGCAGCCGGGATTCCCCTTAGATGTTTCCCGGCATCCCCATGGTAGGGTGGGAGGCACATCTCATGGAAACCCTTCC…
Contig5992	ABI3BP	NM_015429.3	XM_002917088.1	AAGACCATCTAAAAGCATGTTAAACTCCGAAAAAAACTCATTTTAACGGGAATTACTTGGTGGGTGGGGTGTTTGTATTTTCAGCTCCAAGTGAAACACCATTTGTTCCTCAAAAAATTGGAAATCTTCACAAGTCCCGAAATGCCACCTACAACACCTGCTGCCCAGCAAACTACGTCTATCCCTTCTACACCTAAACGACGCGTCAGGCCCAAAACACCAAGAACCAAACCTGAAAGAACCACAAGTCCTGGAACAGTTACACCTAAAATTCCTAAAATCCCTGAATCTACACAGACAACACTGGCTCCTAGTAAAACACCATTTATTTCTTTGAAACCTAAAATTCCTCTCACCCCAGAAGAGACATCCACCAAACCTGCTCCACCAAAGACCAAA…
F1F2073170	ABI3BP	NM_015429.3	XM_002917088.1	AAAACATCAGAAGATTCCAAACTTCTCTCACCTCGAACTGCTCCCAAGCAAGCACCGCATGCTCCTCCCAAACCAAAAACATCTCCACATCCAAGAATCCCACAAACCCACCCAGTTCCAAGAGATGTGCTCCTTCCCCCTAAACCAGACCCTGAAGTCTCTCAGAGCGAACCTGCTCCTTTAGAGACACGAGGCAGCCCTTTTATACCCATGATTTCACCAAGTACTGGTGAAGAGG
Contig3926	ABI3BP	NM_015429.3	XM_535721.2	CTTAATGAAACCACTGTTAAACTTCCTACATCCATAATGCTTGAGATTTTCCGATGCAATCAAGACACAGTTAGCTAAGAATGAAACGTTGGCATTACCTGCTGAATCTAAAACACCAGATGTAGAAAAAATCCCAGCACGGGCCATAACAGCTTCAAGTGGAAAGCCATGGATTGTGCCTACAAGTAAAACATCAGAAGATTCCAAACTTCTCTCACCTCGAACTGCCACTTATGATGTTTTCTCAAGCCCTGCGACATCAGATGAGCCTGAAATGTCAGAATCCCACACAGCAACAAGTGATCCATTTCTGGATTCTGTCCCACCTAAAACTTCTAGAACTCTTGAACAGCCAAGGGCAACACTGGCTCCAAGTGAAACACCATTTGTTCCTCAAAA…
Contig3694	ABI3BP	NM_015429.3	XM_535721.2	CGGACCCAAGAGTGAGCGAGCCAGTTTCTGCAGGAAGAGATGCCATCTGGACTGAAAGACCCTTTAACTCAGACTCTTACTCAGAATGTAAGGGCAAACAGTATGTCAAACGGACGTGGTATAAGAAGTTTGTAGGGGTGCAGCTGTGCAACTCTCTCCGCTACAAGATTTATCTGAGTGACTCCCTCACAGGAAAATTTTATAACATAGGCGATCAGAGAGGCCATGGAGAAGACCACTGCCAGTTTGTGGACTCGTTTTTAGATGGACGCACAGGACAGCAACTCAGTTCTGACCAGTTACCCACCAAAGAAGGCTATTTCAGAGCAGTTCGTCAGGAACCTGTCCAATTTGGAGAAATAGGTGGTCACACCCAAATCAATTATGTCCAGTGGTATG…
F1F2027817	ABI3BP	NM_015429.3	XM_002917088.1	ATACTATACAATTCGCTATAGAGAAAAAGATAAGGAAAAAATGGGTTTTCCAACTCTGTCCCGCCACCGAAACAATCGTGGAAAATCTAAAACCCAACACAGTTTATGAATTCGGAGTGAAAGACAATGGAGAAGGTGGAATTTGGAGTAAGATTTTCAATCACAAGACTGTTGTTGGCAGTAAAAAAGTAAATGGGAAGATCCAAAGCACCTATGACCAAGTCCACACAGTGCCAGCATATGTCCCAAGGAAGCTAATTCCAATAACAGTCATCAAACAAGTGATTCAGAATGTTACTCACAGGGCTTCAACTAAATCCCCAGATAAGACTTCCTTTGGAGGAACAATACTGGTCCATCTTATTATTCCAGGCCTTAATGAAACCACTGTTAAACTTC…
F1F2022368	ABI3BP	NM_015429.3	XM_535721.2	GAAATGCACAGAAATTGCCAAAAGGTAAAAGGCCAAGCCTGAAAGTCCACATCAATACCACGAGCGACTCCATCCTCTTGAAGTTCCTACGTCCAAATCCAAATGTAAAATTAGAAGGTTTTCTCTTGGGATATGGCAGCAACTTGTCACCAAACCAGTACTTCCCTCTTCCAGCAGAAGGGAAATTCACAGAGGCTGTGGTCGATGCGGAGCCTAAATATCTGATCGTTGTGCGGCCTGCTCCCCCTCCGAGTCAGAAGAAGTCCTGCTCAGGTAAATCACGCTCTCGCAAACCTCTCCAGCTGGTGGTTGGCACTCTGACACCAAGCTCCGTATTCCTGTCCTGGGGTTTCCTCATTAACCCACACCACGACTGGACGTTGCCAAGTCACTGTCCCA…
F1F2179358	ABL1	NM_005157.3	XM_002915208.1	TTGAAGTGGAAAAGGAACTGGGGAAGCAAGGTGTGCGAGGGGTTGCGAGTACTTTGCTGCAGGCCCCGGAGCTGCCCACCAAGACCAGAACCTCCAGGAGAGCTGCGGAACACAAAGACCCCACTGAGGTGCCTGAGACGCCCCACTCCAAGGGCCCCGGGAGAGACCGAGCCTCTGGACCACGAGCCTCCTGTGTCTCCACTGCTCCCTCGAAAAGAACGAGGTCCCCAGTATGGCGGCCTCAATGAAGATGAGCGCCTTCTCCCCAAAGACAAAAAGACCAAACTTGTTCAGTGCCTTGATCAAGAAGAAGAAGAAAACAGCCCT
F1F2275369	ABL1	NM_005157.3	XM_002915208.1	GGTGGAGGAGTTCTTGAAAGAAGCTGCAGTGATGAAAGAGATCAAGCACCCCAATCTGGTGCAGTTGCTCGGGGTCTGCACCCGGGAGCCCCCATTCTACATAATCACTGAGTTCATGACCTACGGGAACCTGCTGGATTACCTGAGGGAGTGTAACCGGCAGGAGGTGAACGCCGTGGTGCTGCTCTACATGGCCACCCAGATCTCGTCAGCCATGGAGTACCTGGAGAAGAAGAACTTTATCCACAGAGATCTTGCTGCCCT
F1F2016544	ABL1	NM_005157.3	XM_002915208.1	AACCAGCCCAGCTCCCGCCCCCTCCGCCTCGCCATCAGCATCTTCTGCCCTGGCCGGAGACCAGCCAGCCTCCACTGCCTTCATCCCGCTCATATCAACCCGTGTGTCTCTTCGGAAAACCCGCCAGCCTCCAGAGCGGATCGCCAGTGGCACCATCACCAAGGGCGTGGTCCTGGACGGCACGGAGGCTCTGTGCCTGGCCATCTCCAAGAACTCTGAGCAGATGGCCAGCCATAGCGCCGTGCTCGAAGCCGGCAAGAACCTTTACACGTTTTGCGTGAGCTATGTGGATTCCATCCAGCAAATGAGGAACAAGTTTGCCTTCCGCGAGGCCATCAACAAACTGGAGAATAATCTCCGGGAGCTTCAGATCTGCCCGGCGACAGCAGGCAGCGGCCC…
F1F2067228	ABL2	NM_001136001.1	XM_002916189.1	GAGCAGCCCCGGGCAGCTGTCCATCTCGCTCAGGTACGAGGGGCGTGTATATCACTACAGGATCAATACGACCACAGATGGCAAGACACAACTGTTCCCTGATGAAACCACATTGAATCAGATTAAGTGATAATGTAGGAGAGACCTAGCAGCTCTACTTCTGGTTACATACCCAACAGAAATGAGTGCATGTGTGTACGGAAGACA
F1F2156301	ABL2	NM_001168239.1	NM_001168239.1	TGGTGTGTTGGCCACAAGTAGGCTGACTGAGCTGTGTATGCATCCTCAGAACCCCCGTCTCCTGGGTAGACCCCACACTTTCCCTTCTTGCAATCTGATTCTGTAATGACTATCAGTGGAGAAACCCAGTTTTAATGCTTGTCAAAAATAAGTTTGAACGTTTTATGGTTGTTGACAAACCTTTATCCTAAAACCCATGATTCAGTCTTTAAAACTTGTTTAGCGTTTATACCAAAGGTCACACTCCACCGGTGTATGCGTGGTGGGTGCACGGGGGTGAGGCCTGGAGGGCCTGGCACTGTGCCTACCGCTGAGGGGACACAGTGAGACAATACGGGATGTCATTGAAAACACATCAATCATGGGTCACACTACCAGTGTTGTCAGGTGTTTGTTCTT…
F1F2177325	ABLIM1	NM_002313.5	XM_002913549.1	AGCCATCCCCAAGGTCAAGGCAATTTATGATATTGAACGTCCAGATCTTATTACCTATGAGCCTTTCTACACTTCCGGCTATGATGACAAGCAGGAGAGGCAGAGCCTGGGAGAGTCTCCAAGGACTTTGTCTCCTACTCCCTCAGCAGAAGGCTACCAGGACTCGAGGGACCGGGTGATGCACCGGTCCACCAGCCAGGGCTCCATCAACTCCCCCGTCTACAGCCGCCACAGTTACACTCCGACCACATCTCGCTCTCCCCAGCATTTTCATAGACCTGGCAACGAGCCGTCCAGCGGCCGGAACTCCCCTCTCCCCTACCGGCCAGACAGTCGTCCTCTCACTCCAACCTATGCTCAGGCCCCTAAACATTTCCATGTTCCAGATCAAGGGATCAA…
Contig2124	ABLIM1	NM_006720.3	XM_859813.1	GACAGCGAGCAGAGGGAGGCGTGGGAACGCCTGCCCCGATCTGTTTTCCGGTGTGTGAGTCTCTCCGTAGGGGCACAGCGCGCTTGCCTGTCTTCGGAGAGAAGCCCGCGCCGGTGACCCGGGAGGGCACGGGCCCCCGCATCCGTGGGGCGGGGGTCGGGTGGACAGCAGCCCCTCTGCAGCGCTCCGAGTTGGAAGCTCAGAGGCGTTCCCAGCTCAGCGCCGCCAGGGAAGGAGCAGCAGGAGGAGAGGCGCCCTGGCGGAAGGCAGGTGACAAACATTACCACCCCAGCTGTGCACGATGCAGCAGATGCAACCAGATGTTCACCGAAGGAGAGGAAATGTATCTTCAAGGTTCCACCGTTTGGCATCCCGACTGTAAGCAATCGACCAAGACTG…
F1F2020757	ABLIM2	NM_001130084.1	XM_847882.1	GCGTAAAAGATAACATCTATAGGAAACCCCCTATCTACAAACAGCATGCCGCCAGGCGACCGGATGGTGAGGATGGAATCTTCGATCAGGATAACAGGAAGAAGACCAGCTGGCTGATTCTCAAGGGGGATGCAGACACTAGGACTAACTCTCCAGACCTAGACAGCCAGTCTTTGTCCCACAGTAGTGGGACCGATAGAGACCCTCTCCAGACAATGCAAGGGGACAACTTTTACTCACGACTCCCCTATTCCAAATCTGACCCTCCCCCAGGACACGGAAAGAATGGCTTGGACCATCGGAATGCCAAATCTGGCCCCTGGTGGAGCAGACCTGGATGCCAGCTGGGGCACGCGAGAATACAAGATCTAATCCTTATGATGCCCTCATTGTCACCAA…
F1F2087163	ABLIM2	NM_001130088.1	XM_002916572.1	GACCGAGTGACCTTCAACGGGAAGGAATGCATGTGTCAGAAGTGCTCCCTGCCCAAGACAGCAGGCAGCAGCGCGCACCTGTCCCAGGGCCTCTGGAGTTGTGGAGGCTGCGGCACAGAAATAAAAAATGGCCAGTCCCTGGTGGCTTTGGAGAAACACTGGCATTTGGGCTGTTTTAAGTGTGAGACGTGCGGGAAGCAGTTGGACGCAGAGTACATAAG
F1F2039821	ABLIM2	NM_032432.4	XM_847882.1	GGACATTTACACGGGGTGTAGCCCGCCTTCCCAAACCCCTGTGCAGTGCCCTAGCCCCCCGCACGAGGCCCTGGGGGCACAGAGGTGCCTGGGACTTGGGATTTCAGGAGGTTGGTCGATGACAGTCGCTGACACAATCACAGACAGATGGGCGTCTGGCTCCCAGGGTCTGCTCGCCCCCCACCCATTCGCTTAGCCCCCCAACCCGGGGGGAGGCACAGCCTTGTGCACAAACAGACCAGGCCAGGGAGGGGGCCGCAGAGCGCCCAGGGCTGCATGAAGTCAAGCGTGGGGTGCACGATTTTTGCAACCGCTTGTGACGCATCTGTTTTTAGGGACAAACGTCAGCCTGACAGGGTACCTTCGGCCAGGGCCCTCCATGCACTGCATTTTTCTTCC…
F1F2140029	ABLIM3	NM_014945.2	XM_002918166.1	TGCGTGTGTCAAACATGCTCCCAGTCCATGACCAGCAGTAAGCCCATCAAGATCCGTGGACCAAGCCACTGCGCTGGGTGCAAAGAGGAGATCAAGCATGGCCAGTCACTCCTGGCGCTGGACAAGCAATGGCACGTCAGCTGCTTCAAGTGCCAGACCTGCGGCGTGATCCTTACCGGGGAGTACATCAGCAAGGATGGCGTTCCGTACTGCGAGTCCGACTACCATTCCCAGTTTGGCATCAAATGCGAGACTTGTGACCGGTACATCAGCGGCAGGGTCTTGGAGGCAGGAGGGAAGCACTACCAGATGTTCACGGAAGGCGAGGAGATGTACCTCACAGGTTCTGAGGTTTGGCGACCCCATCTGCAAACAGGCAGCCCGGGCAGAGAAGAAGTT…
F1F2175512	ABLIM3	NM_014945.2	XM_002744352.1	TTCATGGATGTCGAGCTCTCCTATTTCGCTTTGCTCGCCTTGGAATTCGAGACTCCAGACGAGGACCAGGATTCATGAGCCGGTCGCAGGGGCCCAGGCAGGGGCCTCTGGCTCCCGACGCCGGCCGAAAGGTGATGAGTGAGGTCGGAAGATCGCAAGATTTAAAAAGCAACCGGGTCCTCCGTATCGAATGAAAGACCCAGTGCAAAGGCATCACCATGAACACGAGCATTCCTTATCAACAGAATCCTTACAATCCCCGAGGCAGCTCCAATGTCATCCAGTGCTACCGCTGTGGAGACACCTGCAAAGGAGAAGTGGTCCGTGTCCACAACAACCACTTTCACATCAGATGCTTCACCTGCCTTCGCAGT
F1F2023322	ABLIM3	NM_014945.2	XM_850053.1	GTTCAGCACGCTTTTCTAGGACACTCTGCTTCCCTGAAGCTCTTCCCTTGTTTCCTTTGCAGGTGATCTGTCAATAGCAACCAAGAGCAAAACGAGTGAAGACGTCAGCCAGGCCTCCAAGTACAGTCCAGCCTACTCCCCGGACCCCTACTATGCTGCAGAGTCCGAGTACTGGACCTACCATGGGTCCCCCAAAGCGGCCCGAGCCAGAAGGTTCTCATCTGGAGGAGAGGAGGAGGACTTTGACCGCAGCATGCACAAGCTCCAGAGCGGAATCGGCCGCCTCATTCTGAAGGAGGAAATGAAGGCCCGGTCCAGCTCCTACGCGGATCCCTGGACCCCACCCGGAGCTCCACCAGCAGCCGGGAGGCCCTGCACACGGCTGGCTATGAGATGTCC…
F1F2011094	ABLIM3	NM_014945.2	XM_001097686.2	TATGAAGAACTTATGGGAGAGAAATAGAAGGGGACTAGAAGAGAGATCTTCTAGTCTTCTAGATCTTCTAGATCTTCTTCTGCCTTCTAGAAGGCAGATTCCTGGGACCCCTCCCAAGGGTTCTGATTCCATAGATCTGAGGGGTATCTGGGGAGTTTGCATTTTTAACAAGCTCCCCCAGTTTTTCTAATCTCGATCCAGTCATCACTGGCTGCAGGTCCAGGAACTTGCCTGTGACACCCCCCATGGACCACCCCCCCAGCCTCCTCTCCCTGTGTGCATTTCCTCTCGCAGGGATGGCGTTCCGTACTGCGAGTCCGACTACCATTCCCAGTTTGGCATCAAATGCGAGACTTGTGACCGGTACATCAGCGGCAGGGTCTTGGAGGCAGGAGGGAA…
Contig1	ABO	NP_065202.2	XM_002915951.1	AGCGGGGTCCTCTGCGTTCCTTCAAAGTGTTTGAGATCAAGCCTGAGAAGAGGTGGCAGGACATCAGCATGATGCGTATGAAAACCATTGGGGAGCACATTGTGGCCCACATCCAACATGAAGTGGACTTCCTCTTCTGCATGGACGTGGACCAGGTTCTTCCAAGATAGCTTTGGAGTGGAGACGCTCGGCCACTCGGTGGCTCAGCTGCAGGCCTGGTGGTACAAGGCAGACCCCGACGGAGTTTACCTACGAGAGGCGGAAGGAGTCTGCAGCCTACATTCCATTCGGCCAAGGGGATTTTTATTACCACGCAGCTATCTTTGGAGGCACACCCATTCAGGTCCTAAACATCACCCAGGAGTGCTTCAAGGGAATCCTCCAGGACAAGAAAAATGA…
F1F2023612	ABR	NM_001092.3	XM_863286.1	AGAAAGCCAACAAAGGACAGAGCCGGGCCATCGAGCGCCTGAAAAAGAAGATGTTTGAGAATGAGTTCCTGCTGCTGCTTAACTCCCCAACGATCCCGTTTCGGATCCACAATCGTAATGGAAAGAGCTACCTGTTTTTACTGTCCTCAGACTATGAGAGGTCAGAATGGAGAGAAGCCATTCAGAAGCTACAGAAGAAAGATCTCCAGGCCTTTGTCCTGAGCTCCGTGGAGCTCCAGGTGCTCACGGGATCCTGTTTCAAACTTAGGACTGTACACAACATTCCCGTCACCAGCAATAAAGACGACGATGAGTCTCCTGGACTCTATGGCTTCCTCCATGTCATCGTCCACTCTGCCAAGGGGTTCAAGCAGTCAGCCAACCTGTACTGTACCCTGG…
Contig5656	ABR	NM_001092.3	XM_001504260.2	CACCCTGGGGGATTTGTGCCTGCCTCACCCCCAACCAGATCAAAGTGGAATTCTCCATGAAGTTCACCAGCCGGGATATGAGCCTGAAGAGGACCCCATCAAAAAAGCAGACTGGTGTCTTTGGCGTGAAGATCAGCGTAGTGACTAAGCGGGAGCGCTCCAAGGTACCCTACATCGTGCGGCAGTGTGTGGAGGAGGTGGAGAAGCGGGGCATCGAGGAGGTCGGCATCTACCGGATATCAGGGGTGGCCACCGACATCCAGGCACTGAAGGCCGCCTTTGATGCCAATAACAAGGACATCCTGCTGATGCTGAGTGACATGGACATCAATGCCATTGCCGGCACCCTGAAGCTCTACTTCCGGGAGCTGCCTGAACCCCTCCTCACAGACAGACTCT…
Contig3359	ABR	NM_001092.3	XM_002912301.1	GACCCCGCTTCCTGTTTGCCCTCCGCGCCTCCGGCTGCCATGGAAGAGGAAGAGGAGGCTATAGGCTTTTTGGACAAGGTTCTGGAGGATGAAGATGTGTTTCTCCTGGAGGAGTGCGAGCTGGGAACCCCGACCAGCCCCGGCTCAGGGTCCCCCTTCTTGGTGGCCGTGAAGGTGGAGGCAGGGAAAGGCCTGGAGATGAGGAAGCTGGTTCTCTCGGGGTTCCTGGCCAGCGAAGAGATCTACATTAACCAGCTGGAAGCCTTGCTGCTGCCCATGAAACCCCTGAAGGCCACAGCCACCACCTCCCAGCCTGTGCTCACCATCCAACAGATCGAGACCATCTTCTACAAGATCCAGGACATCTACGAGATCCACAAGGAGTTCTATGACAACCTC…
Contig7118	ABT1	NM_013375.2	XM_545406.2	GGAGAGGGAAGATGCGGAGCCGGAGGCTGTGGAAGGGATAGATGAGAAACCAGAGGCGGTGGAGGAGCAGGAGGAATCCGAAGAGGCGGTTTGTGGCGCCAAGAAGAGGGTGGTGCCTGGTATTGTGTACTTGGGCCACCTCCCGCCCCGCTTTCGGCCTCTGCATGTACGGAACCTTCTCAGCGCGTATGGCGAGGTCGGGCGCGTCTTTTTCCAGCCCGAGGACGGGTTCGTGAGGCGCAAGAAGAAGGCAGCGGCAGCCTCGACAGCGGGAGGCAAAAAGCGGTCCAAGTACAGCAAGGACTACACCGAGGGCTGGGTGGAGTTCCGGGACAAGCGAGTAGCCAAGCGGGTGGCAGCGAGCCTTCACAACACGCCCATGGGGGCCCGAAAGCGCAG…
F1F2053022	ABTB1	NM_172027.2	XM_002917648.1	GGACAAGTGGGACAGCACCCCTTTGTACTATGCCTGCCTGTGTGGGCACGAGGAGCTAGTACTCTATCTTCTGGCCAATGGAGCCCGCTGTGAGGCCAACACCTTTGATGGGGAACGCTGCCTCTATGGAGCACTGAGTGACCCCATTCGCCGGGCCCTGCGTGACTATAAGCAGGTGACAGCCTCCTGCAGGAGGCGGGACTACTACGACGACTT
F1F2010346	ABTB1	NP_742024.1	XM_002917647.1	GTCCCTGCTGCAGTACCTCTACACAGGCCGCCTGGACATTGGTGTGGAACATGTTAGCGACTGTGAGCGCCTGGCCAAACAGTGCCAGCTCTGGGATCTGCTCAGTGACCTGGAGGCCAAGTGCGAGAAGGTGTCCGAGTTTGTGGCATCCAAGCCAGGCACATGTGTGAAGGTGCTGACTATCGAGCCCCCCCCAGCAGACCCCCGGCTCCGGGAGGACATGGCCCTGCTGGCCGACTGCGCCCTGCCCCTTGAGCTCCGTGGTGATCTCGGGGAGCTGCCCTTCCCTTGCCCTGACGGCTTCAACAGCTGTCCCGATGTCTGCTTCCGGGTGAAGGTTGCAGCTTTCTCTGCCACAAGGCCTTTCTTCTGCGGCCGCAGTGACTACTTCCGGG
F1F2192194	ABTB2	NM_145804.2	XM_003122881.1	AGAGGCCAATCCTGAACCCCCAGCCTAGAGTTAGGCTGCCCCGGGGGCTCAGGAAGCAGGGCACTAGTTGTGGGAACTGCGGGTCCAGGTTAGAAGGGGTGGGGCAGTGGGGCGAGCCGAGGACCTGCTGCAGCTGTCCTGCCTGCCGCAGGCCCGTAGCCCCAGGCTTTCCCAGGTGGAGCCGAGCATCAGGCAGGACGCCTGTCGTATTTATGGACCAGACACTGGGGGAGCATCTGGACGGCTTGTTCTGGGTCGAGCCTTCTCTGGGCTGTCTGGCTGCACCTTCGAAACTATTTATTCACCGAGAGCCCTGGCGCTTCAGGAGGCGTCACTTTGGTTACCTTGAAAAGCCCCCAGAGGCTTACAATCTTGGAAAATATTTTTGACTAGCTAGCT…
Contig2554	ACAA1	NM_001607.3	XM_002914634.1	GGCCAAAACTGAAGCCTGCCTTCAAGAAGGGCGGCTCTACCACGGCTGGAAACTCCAGTCAGGTGAGTGATGGGGCAGCTGCCCTCCTCCTGGCTCGGAGGTCCAAGGCAGAAGAGTTGGGCCTTCCCATCCTTGGGGTCCTAAGGTCCTATGCGGTGGTTGGGGTCCCGCCTGACATCATGGGCATTGGACCTGCCTATGCCATCCCCGTAGCTTTGCAGAAAGCAGGGCTGACAGTGGATGACGTGGACATCTTTGAGATTAATGAGGCCTTTGCAAGCCAGGCTGTCTACTGTGTGGAGAAGCTAGGACTCCCCCCCGAGAAGGTGAACCCTCTCGGGGGTGCAGTGGCCCTGGGCCACCCGCTGGGCTGCACTGGAGCTCGACAGGTCATCACGC…
F1F2057227	ACAA1	NM_001607.3	XM_534222.2	GGCTTCAAGGACACCACCCCCGACGAGCTTCTCTCGGCCGTCATGACCGCGGTTCTCCGGGACATGAAGCTGAGCCCGGCGCAACTGGGGGATATCTGCGTGGGAAATGTGCTTCAGCCGGGGGCCGGAGCAATCATGGCCCGAATTGCTCAGTTTCTGAGTGACATCCCAGAGACCGTGCCTTTGTCCACCGTCAATAGACAATGTTCATCTGGGCTCCAGGCAGTGGCCAACATAGCTGGTGGCATCAGAAATGGGTCTTATGACATTGGCATGGCTTGTGGGGTGGAGTCCATGTCCCTGGCTGACAGAGGAAACCCTGGAAATATTACTTCGCGCTTGGTGGAGAAGGAGAA
F1F2030913	ACAA2	NM_006111.2	XM_002927779.1	GATCCTCATCGCTGGAGGGGAAGCCCTGCGTTCGTCCCCGCTCGCAGCCATGTCCCTGCTCAGAGGTGTGTTCATTGTTGCCGCTAAGCGAACCCCTTTTGGAGCATACGGAGGTCTTCTGAAGGACTTCACGGCTACCGACTTGACTGAATTTGCTGCCAAGGCTGCCTTGTCTGCGGGCAAGGTCTCACCTGAGACCATTGACAGTGTCATTGTAGGCAATGTCATCCAGAGTTCTTCAGATGCTGCATATTTGGCCCGGCATGTTGGTTTGCGGGTGGGAGTCCCAAAAGAGGTCCCAGCTCTCACTGTTAAACAGACTCTGTGGCTCTGGTTTCCAGTCCATTGTGAGTGGATGTCAGGAAATTTGTGTTAAAGAGGCCGAAGTTGTCTTATGTG…
F1F2177095	ACACA	NM_198838.1	XM_002924894.1	CCTAGAATTGCAAGATATCATGACCAGTGTCTCTGGCCGTATTCCCCCCAACGTGGAGAAGTCTATCAAGAAGGAAATGGCTCAGTACGCTAGCAACATCACATCAGTCCTCTGTCAGTTTCCCAGTCAGCAGATTGCCAACATCCTAGATAGCCATGCAGCTACATTGAACCGGAAATCTGAGCGGGAAGTCTTCTTCATGAACACCCAGAGCATTGTCCAGCTGGTACAGAGGTACCGAAGTGGCATCCGAGGCCACATGAAGGCTGTGGTGATGGATCTGCTAGACGGACAGTATCTGCGAGTAGAGACCCAGTTCCAGAACGGTCACTACGACAAATGTGTGTTTGCCCTTCGAGAAGAGAACAAGAGTGACATGAACACTGTACTGAACTATAT…
Contig4739	ACACA	NM_198838.1	XM_002924894.1	AGCACCACACTAGGTATAGAGATTATCAATAAGTAAACTAAAAATATATATATACATAAAAGCCTTCTGCTTTCTTTTTAATGACTGTATAATTTTTCATTATAGGGCCTTTTCGTAATTCATGTATCAGTCCTTTACTGATGGTCCTTTAGGCTTGTTTCCAGTCTTGATAGTCCAGGAAGTGCTACCATTAATAACCTTGAGATTTCCTGACAAACTTCTGGAACTTTCTAGAAGTAAATATGACTTATGTTTTTGTTCTTTCAGGGGTCAAGTCCTTCCTGCGCATACGCTTCTGAATACAGTAGATGTTGAACTTATCTATGGGGGAGTCAAATATGTACTTAAGGTGACGCGGCAGTCCCCTAACTCCTATGTGGTGATCATGAATGGTTCGTG…
Contig1961	ACACA	NM_198838.1	XM_002924894.1	CCAGGTAGTGAGGATGGCAGCTCTGGAGGTTTATGTTCGAAGGGCTTATATTGCCTATGAACTTAACAGTGTACAGCATCGCCAGCTTAAGGACAACACCTGTGTGGTGGAATTTCAGTTCATGCTGCCCACATCTCATCCAAACAGAGGGAACATCCCCACGCTAAACAGAATGTCCTTCTCCTCCAACCTCAACCACTATGGCATGACTCACGTAGCTAGTGTCAGCGATGTGCTCTTGGATAACTCATTCACTCCACCATGTCAGCGGATGGGCGGAATGGTCTCTTTTCGGACTTTCGAAGATTTTGCCAGGATCTTTGATGAAGTGATGGGCTGCTTCTGTGATTCTCCACCCCAAAGCCCCACGN
F1F2043489	ACACA	NM_198838.1	XM_002924894.1	TGGAATGATTGCTGGAGAATCCTCATTGGCCTATGATGAGATTATCACCATCAGCCTGGTTACATGCCGGGCCATTGGGATTGGGGCTTACCTTGTCCGGCTGGGACAGAGAACCATCCAGGTTGAAAATTCTCACTTAATTCTGACCGGAGCTGGGGCCCTCAACAAAGTCCTTGGGCGGGAAGTATACACCTCCAATAACCAACTTGGGGGCATCCAGATTATGCA
F1F2054459	ACACA	NM_198838.1	XM_548250.2	GAAAATGACCCTTCTGTGTTGCGCTCGCCTTCTGCTGGGAAATTAATCCAGTACATTGTGGAAGATGGAGGCCATGTGTTTGCTGGCCAGTGCTACGCTGAAATTGAGGTGATGAAGATGGTAATGACCTTAACAGCTGCAGAGTCTGGCTGTATCCATTATGTCAAACGGCCTGGAGCAGCTCTTGACCCTGGCTGCGTAATAGCCAAAATG
F1F2041049	ACACA	NP_942135.1	XM_548250.2	ACAAGGATCTGGTGGAGTGGCTGGAGAAACAGCTGACCGAGGAAGACGGCGTTCGCTCAGTAATCGAGGAGAACATCAAATACATCAGCAGAGACTATGTCCTCAAGCAGATCCGCAGCTTGGTGCAGGCCAATCCCGAGGTTGCCATGGACTCCATCGTCCACATGACTCAGCACATCTCACCCACACAGCGAGCAGAAATCGTGCGGATCCTCTCCACGATGGACTCCCCTTCAACGTAGAAAAAGCCTCCTGCCCATCCCCCGCCTTGCCT
F1F2008892	ACAD11	NM_032169.4	XM_002926248.1	TGAAGGTAGGGGATTTGAAATTGCCCAAGGCCGCCTTGGACCAGGCAGAATCCATCACTGTATGAGAACAGTAGGGGTGGCAGAACGAGCTTTGCAGATTATGTGTGAACGAGCAACACAGAGGGTGGCCTTTAAGAAGAAACTGTTTTCACATGAGGTTGTGGCTCACTGGATTGCTGAAAGCCGCATTGCCATTGAGAAGATACGTCTGTTGACCCTGAAAGCTGCCCACAGCATTGACACTCTGGGCAGTGCTGGCGCTAAAGAAGGAGATAGCAATGATTAAAGTGGCTGCCCCTGGACTGTCTGACAAAAATTTTTGACCGGGCGATCCAAGTGTGTGGAGGTGCGGGTGTTTCCCAGGATTACCCTCTGGCTAACATGTATGCCCTAATGCGA…
F1F2044739	ACAD11	NM_032169.4	XM_002926248.1	ATGAAACGACACATCCTTCCAGCTGAAAAGGAGGTAATTGAGTTCTACATTCAAAATGAAAATTCAGTAGACAGATGGAAAAAACCTTTAGTGATTGATAAACTTAAGGAAATGGCCAAAGCAGAAGGCCTCTGGAACTTGTTTTTGCCAGCTGTGAGCGGTCTCAGCCAGGTGGACTATGCCTTGATTGCTGAAGAAACAGGAAAATGCTTTTTTGCTCCAGATGTCTTTAACTGCCAAGCACCAGACACAGGGAACATGGAGGTCCTCCACCTATATGGAAGTAAAGAGCAGAAGCAGCAGTGGCTTGAGCCTCTTCTTCAAGGGAACATTGCCTCTTGCTTCTGTATGACAGAGCCCAGTGTAGCTTCGAGTGATGCCACAAATATTCAATGTAGC…
F1F2026099	ACAD11	NM_032169.4	XM_002926248.1	ATAACATAGTTTTTCACCCTACAGAGTCTCGAGTTATAGCTATACTGGATTGGGAGCTTTCAACTATTGGTCATCCTTTGTCAGACTTAGCTCATCTCTCCCTATTCTACTTTTGGCCAAGGACTGTTCCAATGATAAATCAAAATTCTTACTTTCAAGAAAATATAGGGATACCATCAATAGAAGAACTGGTTTCAATATATTGCCGCTGCAGGGGAATTGATTCTATTCTCCCTAACTGGAATTTCTTTCTTGCCCTTGCGTATTTTAAAATGGCTGGAATAGCACAGGGAGTATATAGTAGATATCTTCTGGGAAATAA
F1F2106302	ACAD8	NM_014384.2	XM_002916882.1	GGAGCTACTACTATGTTGCGGAGCGGCTGCGGGCGGCTGAGAGGGTGCTTCTACTACCTGCACGGCGCTCTGCGGGCCCCCGCCAAGAGCGGTCGCCGGAGCTTGGTCTCCTGCATAGATCCTTCCGTGGGACTGAATGAAGAGCAGAAAGAATTTCAGAAAGTGGCCTTTGACTTTGCTACCCGGGAGATGGCTCCAAATATGGCAGAGTGGGACCAGAAGGAG
Contig4996	ACAD8	NM_014384.2	XM_002916882.1	NGTGGGACCAGAAGGAGTTGTTCCCAGTGGATGCAATGCGGAAAGCTGCTCAGCTCGGCTTTGGGGGAGTCTATGTACGAACAGATGTAGGTGGGTCTGGACTGTCACGGCTCGATACATCTGTCATCTTTGAGGCCTTGGCGACAGGCTGCACCAGCACCACAGCCTATATAAGCATCCACAACATGTGTGCCTGGAATGATTGATACCTTTGGAAATGAGGAACAGAGGCACAAATTTTGCCCACCGCTCTGTACCATGGAGAAGTTTGCTTCCTATTGCCTCACTGAACCAGGAAGTGGCAGTGATGCTGCCTCCCTTTTGACCTCAGCGAAAACGACAAGGAGATCATTACATCCTCAATGGCTCCAAGGTACCAGCATGCCCACCTTACAGAAC…
F1F2053719	ACAD8	NM_014384.2	XM_536524.2	ATGTTCACATTCTTCCTTTCCAGCTTCCTGCTCTCTAGGAGCTGCTCATGCCTCAGTCATCCTCACCCGAGACCACCTCAGTGTTCGGAAGCAGTTTGGAGAACCTCTGGCCAATAACCAGTACCTGCAATTCAAACTGGCTGATATGGCAACAAGACTGGTGGCCTCACGGCTGATAATCCGCAACGCAGCAGTGGCTCTCCAAGAGG
F1F2017819	ACAD9	NM_014049.4	XM_002917642.1	GGTGGAGCACGTCGGGCAGCATGGCTGTCTCTGTCCTCGTCTCGCGCAGGGCGGTAGTGGTGCGCGCTTCCCGGGCTCTGGTGGCTTTCGCCACGAGCCGGCGCCTGCTGCGCACCAGTCAGCCGAGCCGAGCTTTCGCCAAGGAGCTCTTCCTGGGCAAAATCGAGAAGAAAGAAGTTTTCCCGTTTCCAGAAGTTAGCCAAGATGAACTTAATGATATCAATCAGTTTGTGGGACCCGTAGAAAAATTCTTCACTGAAGAGGTGGACTCTCAGAGAATTAGACCGGGAGGGAAGAATTCCAGATGAAACGTTAGATAAATTGAAGAGCCTGGACTTTTGGGATGCAAGTCCCAGAAGAATATGGTGGCCTGGGCTTCTCCAACACTATGTACGCACG…
F1F2017118	ACAD9	NP_054768.2	XM_533725.2	TTTACTTCGGCCGCACTGTAGAGACATTGCTACTCCGCTTTGGCAAGACCATCGTGGAGGAGCAGATGGTCCTGAAACGGGTAGCCAACATCCTCATCAATCTGTATGGCATGACGGCTGTGCTGTCGAGGGCCAGCCGCTCCATCCGAGTGGGGATCCGCAACCACGACCACGAGGTTCTGCTGGCCAACATCTTCTGTGCAGAAGCTTATTACCAGAATCTCTTCACCCTGTCCCAGCTAGACAAGTATTCTCCAGAAAATCTAGATGAGCAGATTAAGAAGGTGTCCCAGCAGGTCCTAGAGAAGCAGGCCTACATTTGTGCCCACCCTCTGGACAGGACATCCTGAAGCAAACCAACAGTGTTCCCTGCTGCCCCCAAGCCATGGCCCATCGATG…
F1F2275132	ACADL	NM_001608.3	XM_002922359.1	GGGTGGCTGAGTGACATTGTGATTGTAGTGGCACTCACCAATCGTGAAACTCTCTCTCCTGCCCATGGCATTAGCCTTTTTCTGGTGGAAAATGGAATGAAAGGATTTATCAAGGGAAAAAGCTACAAAAAATGGGACAAAAAGCCCAGGATACTGCAGAATTATTCCTTGAAGATGTCCGGTTGCCAGCTAGTGCCCTAATTGGAGAAGAGAATAAAGGCTTCTATTACCTCATGAAAGAGCTTCCAAAGGAAAGGCTAGTGATTGCTGACTTAGCAGTTTCAGCCTGTGAATTCATGTTT
Contig727	ACADM	NM_000016.4	XM_002916910.1	GGGTGGGCGGGGTGAAGGCGGGACCCAGACGGGTCAGGCGCCCCGCGCCGGGGGCGACCCTAGCAGTGTCAGCGCCGTCGGACTGAGTTATCGTTTGAGTAGCCGGACCGAGAGTCAACATGGCTGCGGTGTTTAGGCGTAGCTGCAGGGTCCTAAAAAGTGTTTCTCGTTTTGACTGGAGATCACAACATACAAAAGCTGCCCTACAGCATGAACCAAAAATTGGGAATTTAAATTTTGAGCTCACTGAACAGCAAAAAAGAGTTTCAAGCTACTGCTCGTAAATTTGCCAGGGAAGAAATAATCCCAGTTGCTGCAGAATACGATAAAAGTGGAGAGTACCCTGTCCCCTTAATTAAAAGAGCATGGGAACTTGGCTTAATGAATACACACATTCCA…
F1F2142212	ACADM	NM_001127328.1	XM_002916910.1	TAAAAGTGGAGAGTACCCTGTCCCCTTAATTAAAAGAGCATGGGAACTTGGCTTAATGAATACACACATTCCAGAGAGTTATGGAGGTCTTGGACTTGGAATTTTTGTATGCTTGTTTAATTACTGAAGAATTGGCTTATGGATGCACAGGGGTTCAGACTGCTATTGAAGCAAATTCTTTGGGGCAAATGCCTCTTCTTATTGCTGGAAATGACCAACAACAAAAGAAGTTATTTGGGGAGGCTCACTGAGGCGCCACTGATGTGTGCTTACTGTGTAACAGAACCTGTAGCTGGCTCTGATGTAGCTGGTATAAAACCAAGCAGAAAGGAAGAGATGAATATATTATTAATGGTACAGAAGATAGTAGGATAACCAATAGGAGGAAAAGACTAATTA…
F1F2124311	ACADS	NM_000017.2	XM_002928885.1	AGAACAAGGGCATCAGTGCCTTTCTGGTTCCCATGCCGACACCTGGGCTCACACTGGGGAAGAAGGAGGACAAGCTGGGCATCCGGGCCTCATCCACGGCCAACCTCATCTTTGAGGACTGTCGCATCCCCAAGGACAGCCTGCTGGGCGAGCCTGGGATGGGCTTCAAGATAGCCATGCAAACCCTGGACATGGGGCGCATTGGCATCGCCTCCCAGGCCCTGGGCATCGCCCAGGCTGCCCTCGATTGTGCCGTGAACTACGCTGAGAACCGCAGGGCCTTTGGGGCGCCCCTCACCAAGCTCCAAGGCATCCAGTTCAAGTTGGCGGACATGGCCCTGGCCCTGGAGAGTGCCCGGCTGCTGACCTGGCGTGCTGCAATGCTGAAGGATAATAAGA…
F1F2005453	ACADSB	NM_001609.3	XM_002930627.1	TGTGGATCAGCAATTCTGAATACGCAGGGATCTTCCTGGTGATGGCCAACGTCAACCCTGACCTTGGATATAAAGGAATTACCTGCTTCTTAGTAGATCGGGACACTGAAGGCCTTCACATAGGGAAAGCAGAAAACAAAATGGGGATTAGAGCTTCTTCCACGTGCCAATTAACATTTGAAAACGTCAAGGTTCCAGAAGCCAATATCCTGGGACAAATTGGACAGGGCTATAAGTATGCCATAGGGAGTCTTAATGAAGGCAGAATAGGAATTGCTGCACAGATGCTGGGACTGGCCCAAGGGTGCTTTGACTACACTATTCCCTACATGAAAGAAAGGATGCAGTTTGGCAAAAGGATATTTGATTTTCAGGGGCTCCAACACCAAGTGGCTCACG…
Contig6627	ACADVL	NM_000018.2	XM_546581.2	ACGCCAGTGGGGCCGCTCAGGCGGTTCTGGAGAAGTCAGATTCCCTCTCCCCGGAGGCCTCGACCAGGGAGAACCAGGCCAAGGCGGAATCGAAGTCCTTCGCTGTGGGGATGTTCAAGGGACAGCTCACCACCGACCAGGTGTTCCCTTACCCCTCTGTGCTCAACGAGGAACAGACACAGTTTCTCAAAGAGCTGGTGGGGCCTGTGTCCCGTTTCTTTGAGGAGGTGAACGATGCGGCCAAGAATGACATGATGGAGAAGGTGGAGGAGACCACCATGCAGGGCCTCAAGGAGCTGGGGGCCTTTGGTCTGCAAGTGCCCAGTGAGCTGGGTGGTGTGGGCCTTTGCAACACCCAGTACGCCCGCTTGGTGGAGATCGTTGGCACGCACGAACCTT…
F1F2179894	ACADVL	NM_001033859.1	XM_002924451.1	GGGATAGTAGGTTAGAAAGCTTCCCAACTCGTGTCCCTCTCTGCCGTGGGGATAGTTCCTCTCTGCAGTCACTGTAGGGGGATGTCCAGGTCAGGTCCTGTCCTGTTGTCCATGCTTTCCTGCTAAGGCCCCCACACAGCCAGCAGCAGCCCTGGATGCCTGCTTTACCTCTGCAGTACGCCCGACTTGGTGGAGATCGTTGGCACGCACGACCTTGGCGTGGGAATCACCCTGGGGGCCCATCAGAGCATTGGCTTCAAAGGCATCCTGCTCTTTGGCACAAAAGCCCAGAAAGAAAAGTACCTCCCCAAACTGGCATCTGGTAAGGCAGCCCCAGGAGACCAGGGACTGGGGGTGTCCTGAGCTTGGTACAAATTAGGCTAGGTGGCATGGAGGTCA…
F1F2015566	ACAP1	NM_014716.3	XM_002924482.1	GCCCAGAACTGCAGTGTGGGGCGGGGCGGGAGGCTCTTTACCTGCCTGGCCCTGGGCCGCTTCCACCTCTCTCATCTTCGCCAAGCGGAGCCTGGAGGGGAGGAATTACGGCCCAGGGACTCTCTCGTGGCGGCCCCACTCCCAGGTGCCCACCCTCGGAGCTCCGGTGGTAAAGTCACCTGCTCCCCCGAGGCCAGTGCTTGCAGACGCTTGGGGCCACGAAGCCCCTCACGCGGGCGGACCTCACCATCCGTGGACCCTATCCCGCCCCCCTTACTGCTCCACGCCCCAGTCTACACTCGCTACAGCCTCTCCCAGGCCGGGTCCGGGATCCCGCCCGCTCCCGGCGTTACGCCCCGCCCCATATGGGTGGGGCAAGCTCTAGCCCCGCCCCTGGAT…
F1F2159104	ACAP1	NM_014716.3	XM_002924482.1	AAGCTCTGTGTGCCTCAGTTCGCTCATACTGTAAAATAAGGCCACACACCTCATGAGATTGTACTGTGGACTTCACAGGTCAGTACAGCTAAAGAGGTAGAGCAGAGCCGGACGCACCATATCCCAGCCCCTGGACAGACCCCATCCTAAACATCTTGGGTCAGCTTATAAAGATGCTACCTTCTCTTCCTTCTCAACCCTTCTGTGCAGAATTCTCTTCTGGCCTGTGAATTTCTCCTCCAGAACGGGGCGAACGTGAACCAAGTGGACAACCATGGCCGGGGGCCGCTGCACCATGCAACCATTCTGGGCCACACGGGGTAGGAGCGGGCAGGGACCCCGGCTGCGGGAAGGAAGGGCGCGCAGATGGGGTGAGTGGCCGGCTGAACCTCGCTATCC…
F1F2024431	ACAP1	NM_014716.3	XM_002826954.1	AGCAAGTGTGAAGTGAGAGGTCCTCCTTGGACACCCCTTACCCTTGGAGAAGGAATTGGGCACCCCCCCACAGGCTCTTCCCCAGGAAAGGACCCCCTCCTCCTTCCTCATCAACCCCTCCGGGGGCAGGGAGCATCTCCACCGTGTACCCCTGCCCGTCAGTCCCAAGACAAGACAAGCGGAGATGACTGTCAAGCTGGATTTCGAGGAGTGTCTCAAGGACTCACCCCGTTTCCGAGCCTCCATCGAGCTGGTGGAAGCCGAGGTGTCAGAACTGGAGACCCGGCTGGAAAAGGTGATGGGGGAGAGGCAACCCAGGATGGCATTAAGATGAGAGGGGCGGGCTGGGGAGAAAAGTGGAGAACCTCAAATAGTTCCGAGCGTTGTTGAATACTAACA…
F1F2268289	ACAP1	NM_014716.3	XM_002924482.1	CCTGTGAATTTCTCCTCCAGAACGGGGCGAACGTGAACCAAGTGGACAACCATGGCCGGGGGCCGCTGCACCATGCAACCATTCTGGGCCACACGGGGCTGGCCTGTACTGTTCCTGAAACGGGGGGCCGATCTGGGAGCTCGGGACTCAGAAGGCAAAGACCCTCTGACCATCGCCATGGAAACGGCCAACGCTGACATTGTCACCTTGCTCCGCTTGGCGAAGATGAGAGAGGTGGAAGCGGCCAGGGCCAGGCAGGGGATGAGACGTATCTGGACATCTTCCGCGACTTACTACCCTCATGGCGTCGGACGACCCGGAGAAGCTGAGCCGCCGCAGTCACGACCTCCACACGCTTTGATCCCGGCCTCGCGCGCCCGCGCCTCCGACCCTCGT
F1F2026052	ACAP1	NM_014716.3	XM_002924482.1	AGGACAAGAGGAAGTTTGACATCATGGAGTTTGTGCTGCGTCTGGTGGAGGCCCAGGCTACCCATTTCCAGCAGGGCCACGAGGAGCTGGGCCGGCTGGCCCGGTATCGCAGGGAGCTGGGCGCCCAGTTGCACCAGCTGGTCCTGAATTCGGCGCGCGAGAGGAGGGACATGGAGCAGAGGCACGTGCTGCTGAAGCAGAAGGAGCTTGGAGGGGAGGAGCCAGAGCCAAGCCTCAAGGAAGGGCCCAGTGGGCTCCTCATGGAGGGCTACCTCTTCAAGCGCGCCAGCAACGCCTTCAAGACCTGGAGCAGACGCTGGTTCACTATCCAGAGCAACCAACTGGTTTACCAGAAGAAGTACAAGGACCCCGTGACTGTAGGTGGTGGACGACCTTCGC…
Contig31	ACAP2	NM_012287.5	XM_003280421.1	ATGAGTGCATGTTGAAAAAAAATTATACCTTCACAGTCTGGACAACTTAAGTTTGTGATGTGTTAGGCAGTATTTTAAAAATATAATTTTACACATGTGAGGTATGGTGACAATAAACCAAATTGTATTTAAGACTAAACTTAGTACTCATTTTGAATAAGAAGACATTCCCATAGCACTTGCATATTGTCATATTAACTTTCCTGTTTGATAGCACTTTTGATCATGGACAGGAGCAGGAAAATAGATATATTTTATAGAATTATTATGTCCAGAATGACTTCCACTTGCATGTTATATGGAAGAGCGCTGACTAGTAGTTACTACCTTTTTTGGATTCAGAGCTTCTCACAAATAAAAGGAGTAGGATAAAACATGGTGAAACTATAACACCATCCT…
F1F2138924	ACAP2	NM_012287.5	XM_002921451.1	CAAAAGTTCTGAAGAGAAGAGGCTGAGCATTTCTAAACTTGGGCCCAGTGACCAAGTCAGAGTACCTCCCCAAAGTTCAGTGGTTGCTGTAAATAGCGACGAGGCCAGGCGGGAGTCTCTGTTCTGTCCTGATGAGCTAGATTCACTCTTCTCCTACTTTGATACTTCTTCAAAACTACGTAGTATCAAAAGCAATGATAGTGGAATCCAGCAGAGCTCTGATGATGGAAGAGAATCTTTACCCTCCACAGTGTCTGCCAATAGTTTATATGAGACTGAGGGAGAACGGCAAGATTCTTCTGTGTTTCTCGACTCTAAAACATTTTAACCCTGGACTCCAGCTTTATAGGGCTTCATAATGAAAAAAATACTTACCTAAAA
F1F2026359	ACAP2	NM_012287.5	XM_002921451.1	ATTCAGGCCGTATTAGGGGGTTCTTTGGTGACCTGCGAGTTTCTCCTACAGAATGGTGCTAACGTGAACCAGAGAGATGTGCAGGGGCGGGGCCCACTGCACCATGCCACTGTCTTGGGACACACAGGGCAGGTATGTTTATTTCTAAAACGAGGTGCCAATCAGCATGCCACCGATGAAGAAGGGAAAGACCCTTTGACTATCGCTGTGGAAGCGGCCAATGCTGACATAGTGACTTTGTTACGTTTAGCAAGAATGAATGAAGAGATGCGGGAATCAGAAGGACTTTATGGACAGCCAGGTGATGAAACCTACCAGGATATTTTTCGTGATTTTTCCCAAATGGCATCCAATAATCCAGAGAAACTAAATCGTTTCCAAGCAAGATTCACAGAAATT…
F1F2013156	ACAP2	NM_012287.5	XM_545162.2	TGAAGATATAGAACGACGCTTCTGTTTTGAAGTAGTCTCTCCAACAAAAAGTTGTATGCTTCAGGCAGATTCTAAAAAGCTGCGCCAGGCATGGATTAAGGCTGTTCAGACCAGTATTGCTACTGCTTATAGAGAGAAGGGTGATGAATCAGAGAAGCTGGATAAGAAATCATCTCCATCCACAGGAAGCCTAGATTCTGGAAATGAGTCAAAAGATAAATTATTGAAAGGAGAAAGTGCACTGCAGCGAGTCCAGTGTATTCCTGGCAATGCCAGCTGTTGTGACTGTGGTCTGGCAGATCCACGGTGGGCCAGCATCAACCTGGGCATCACCCTGTGTATTGAGTGTTCTGGAATTCACCGGAGTCTTGGAGTTCATTTTTCAAAAGTACGATCTTT…
F1F2023755	ACAP2	NM_012287.5	XM_002921451.1	GGCAAAGACAGGAGAAAGAGGCATATATCAAAGCAAAATACGTGGAGAGGAAATTTGTGGATAAATATTCTATGTCATCATCACCTCCTGAGCAGGAAAAAAGACTGTCTCCAAAAGTTCTGAAGAGAAGAGGCTGAGCATTTCTAAACTTGGGCCCAGTGACCAAGTCAGAGTACCTCCCCAAAGTTCAGTCAAAAGCAATGTATAGTGGAATCCAGCAGAGCTCTGATGATGGAAGAGAATCTTTACCCTCCACAGTGTCTGCCAATAGTTTATATGAGACTGAGGGAGTAACGGCAAGATTCTTCTGTGTTTCTCGACTCTAAACATTTTAACCCCGGACTCCAGCTTTATAGGGCTTCATATGAAAAAAATCTTCCTAAAATAGGCTGAGGCTCT…
F1F2034392	ACAP2	NM_012287.5	XM_002921451.1	GAGGCAGGATGAAGATGACGGTGGATTTCGAAGAGTGTCTGAAGGACTCGCCCCCGCTTCAGGGCTGCTTTGGAAGAAGTAGAAGGAGATGTGGCAGAATTGGAACTAAAACTTGATAAGCTTGTGAAACTTTGTATTGTGATGATTGATACCGGAAAGGCCTTTTGTGTTGCAAATAAACAGTTCATGAATGGGATTCGAGACCTGGCACAATATTCTAGTAA
F1F2026445	ACAT1	NM_000019.3	XM_002929157.1	GGGGATTTGGCTGCGGGTGTCGGCGTCTGCGGCTGCTGAGTGTGTCTAGACGCCCGGCGGCCATGGCTGTGCTGGCGGCCCTTCTGCGCTGTAGCGCCCGGGGGCGCGGTCGCCTGCTCCAGAGGCTGCTGCAGGAAATAAGATACATGGAGCGAAGTTACGTTTCAAAACCCACTTTGAATGAAGTGGTCATAGTGAGTGCTGCCAGAACTCCTATTGGATCCTTTCTGGGCAGCCTTGCCTCCCTGCCGGCCACCAGGCTTGGTTCCATTGCAATTCAGGGAGCCATCGAGAAGGCAGGGATTCCAAAAAGAAGAAGTGAAGGAGGTGTACATGGGAAACGTTCTGCGAAGGGGGTGAAGGACAAGCGCCAACAAGGCAAGCGGCCCTGGGCGCAGG…
F1F2032202	ACAT1	NM_000019.3	XM_546539.2	TAGAAAGAAAATGGCACAGTCACCGCGGCCAACGCGAGCACGCTCAACGACGGCGCGGCTGCCCTCCTGCTCATGACTGCGGACGCGGCCCGGAGGCTCGATGTCAGGCCGCTGGCCAGAATAGCAGCATTTGCTGATGCTGCTGTTGAACCCATTGATTTTCCAGTTGCGCCTGCGTATGCTGTACCCAAGGTTCTTAAAGATGCAGGCCTGAAGAAAGAGGATATTACGATGTGGGAAGTGAATGAAGCCTTCAGTTTGGTTGTGCTGGCAAACATTAAAATGTTGGACCTCGATCCCCACAAAGTGAACATCGACGGAGGAGCAGTTTCTCTGGGACATCCCATCGGGATGTCTGGAGCCAGGATTGTCGTTCATATGGTTCATGCCCTGAAGCAA…
Contig4965	ACAT2	NM_005891.2	XM_002925340.1	ACAAGTAGGCGTGGAGCCTTCCATTATGGGGACAGGACCGATTCCAGCGATAAAGCAAGCTGTTGCAAAAGCAGGCTGGTTCCCTGGAGGATGTGGATGTATTTGAGATCAACGAAGCTTTTGCTGCCCTCTCTGTGGCAATAACTAAAGAACTTGGATTAAACCCAGAGAAGGTCAACATTCAAGGAGGGGCTATAGCCTTGGGCCATCCTCTTGGAGCATCCGGCTGTCGGATTCTTGTTACCCTGTTACACACCATGGAACGGAAGGGTGGACACCGTGGTGTTGCTGCCTTGTGCAGTGGGGGGTGGGATGGGCATAGCAATGTGTGTTCAGAGGGGATGAAATTACTTAACAGTTAATCATGCCTAAACACAACTGGAACTTAACCTCCTTTTA…
F1F2018558	ACAT2	NM_005891.2	XM_541180.2	ACAAGTATGCAGTTCTGTCCCAGAACAGGACAGAGAGTGCACAGAAAGCTGGCTATTTTGACAAAGAGATTATACCAGTTTTTGTATCTTCTAGAAAAGGTCTCACTGAAGTGAAAACAGATGAGTTTCCACGCCATGGGAGCAACATAGAAGGCATATCTAAGTTAAAGCCATACTTTCTTACAGATGGAACAGGAACAGTCACCCCAGCTAATGCTTCAGGAATAAATGATGGTGCTGCCGCTGTGTTGCTAATGAAGAAGTCAGAGGCCACTCATCGAGGGCTCACACCGTTAGCACAGATCGTTTCCTGGTCACAAGTAGGCGTGGAGCCTTCCATTATGGGGACAGGG
F1F2009719	ACBD3	NM_022735.3	NM_001191183.1	AATTGGCACCTACTGAAGTAAAATATATAAAATCACTTAAATGTAATTCGCTGTGTGGGGAATAACATTGCACTAAATGGAAATCACTGCCAGAGACAGTCCATTTTCTTTTCACGTGTTAATACTTAGGCACAGACCCTATACGATTCCAGTTTGGAATTGCTTACTAGAGGGAATTGGAAACAACATATGCCCATGCTTAAATTTTTTTATAGCTTTAATCTGTATTATGTCTTTATAGCTGGGAAGAGGTACACTTTTGTTTTCCTTACTGAAAACAGATATGGATTAATTGCCTCACGTTTGTATAAGTGATCGACTAGTGTAGAGACTCTTGTTTTCATAAGGGAGTGTGGTACAGCTAGAAAGCGACAAAGACGGTAATACACACGTAATGTT…
F1F2281196	ACBD3	NM_022735.3	XM_849612.1	AAAGAAAAAGATGGCAAAGCCTTTCATCCAACTTATGAGGAAAAACTGAAGCTTGTGGCACTGCATAAGCAGGTTCTTATGGGTCCATATAATCCAGACACTTGTCCTGAGGTTGGATTCTTTGATGTGTTGGGGAATGACAGGAGGAGAGAATGGGCAGCCCTGGGGAGCATGTCTAGGGAGGAGGCCATGCTAGAATTTGTCAAGCTCCTACATCGCTGTTGCCATCTCTTTTCAACGTACGTCGCATCCCACAAAATAGAAAAGGAAGAGCAAGAAAAGAAAAGGAAAGAGGAGGAAGAGCGGCGGCGGCGTGAAGAGGAGGAT
F1F2013960	ACBD3	NM_022735.3	XM_002926704.1	AGCAGGCGGCTTTACAGAAACAGCAGGAAGTAGCAGTCGCCGGGGCTTCTTTGCCCGCGTCCTCAAAAGTGAATGCATCGGCTCCAGGCGATAGGATGCCAGTCAACGGACAGGCCAGAACTCACACTGACAACCCAGAAAAAGAAATTGAACCAGAAGCTGCAGAAGCAGCTGTGGAGAATGGACCAAAAGACTCTCTTCCAGTAATAGCAGCTCCGTCCATGTGGACACGCCCCCAAATCAAAGACTTTAAAGAGAAGATTCGGCAGGATGCAGACTCCGTGATTACAGTGGGCCGAGGAGAAGTGGTCACTGTCCGAGTCCCCACCCACGAAGAAGGATCATACCTCTTTTGGGAATTTGCTACAGACAATTATGACATTGGGATTTGGGGTGTAA…
F1F2177536	ACBD4	NM_001135706.1	XM_002919752.1	GAGATGAAGCTGGTGGCACAGAAGGTGATCGACACAGTGCCCCTGGGCGAGGTGGCAGAGGACATGTTTGCTTACTTCGAGCCCTTGTACCAGGTGATCCCTGATATGCCGAGGCCCCCGGAAACCTTCCTGAGAAGGGTCACAGGCTGGAGAGAGCAGGCCCTGAATGGAGATGTTGGGGCTGCCCCCGAGCCTCCCTGCCTCCCCAGAGAACCAGCACCCCCAAGTCCAGCTGGAGCCTGAGCTGGTGTGGACAGAGCAGAAGGGAGCCCCTGAAGGACAGACTGACCACCCGGAACAGCTCCAGGCTCCCTGCAGAGAGAGAGGGCAGCGTGCTGGGGCCCCAGGAACTGGACACGGTGGCGT
F1F2066119	ACBD4	NM_001135707.1	XM_850592.1	ATGAAAGCCCAGAACCGGACTACCAGAAACAGTTTCAGGCCGCTGTCCGTGTCATTCAGAACCTGCCTAAGAATGGCTCTTACCGCCCGTCCTACGAAGAGATGCTGAGATTCTACAGCTACTACAAGCAAGCTACCATGGGACCCTGCCTGGTCCCCCGGCCCGGGTTCTGGGACCCAATTGGACGCTATAAGTGGGATGCCTGGAACAGCCTGGGCAAGATGAGCAGGGAGGA
Contig1000	ACBD5	NM_145698.3	XM_003130754.1	GTGGCCCTTTGAGATGTCTCCTGGTGCATTAACTTTTGCTATCATATGGCCTTTTATTGCCCAGTGGTTGGTGCATTTATATTATCAAAGAAGGAGAAGAAAACTGTTAACTTGAAGGAAATGGTATTTTACCCAAGAAGACTACTGGGCCTGAATGACCTCAGAATGAAATGGAATGTGGAGCTCACGAGAAATCTCAGTTTGTGATGATTACACTTCATTTTGTCGTCCAATAGTTTGGTTTGTGTACATATATACATATATATATTTTGCACTACACAAATGATAACATTTTAAGGACTAATATTGCTGATACTTGAATAATTAATCTCAACTAGGTTATAAGTAGCATACATAGATTTGCCCTACCCTTGAACTTGAAGGACATTAAATTATTAA…
F1F2121966	ACBD5	NM_145698.3	XM_002927527.1	GTGAAAGGAGCAGAACAAAGTGATAATGTAGATAAGAAAATGATGAGGAAATCTGCAGACCATAAGAATTTGGAAATGACTGTTACTAATGGCTATGACGAAGACAGCTCTGCTCGGGATACACAGAATGACATTCATGCCGGTTCTTCCTTGAGTGGCAGAAGTGCTGAAGAAATAAAGGCTGTAGATGAAAACTTGGAGCAAACTGGAAAAACTAGCTGTCTGCATTCACCAAGAAATAAATGATGATCATGTTGAAGATGTTTCAGGAATTCAGCATTTGACAAGTGATTCAGACAGTGAAGTTTACTGTGATTCCATGGAACAATTTGGACAAGAAGAGTCTTTAGACAGCTTTACGTCAAACAATGGACCACTTCGATATTACTTGGGTGGTGA…
F1F2032385	ACBD6	NM_032360.3	XM_002920795.1	AGCTCGGGGGACGACTCCGGTGATGTGGAATCCCTCCAGAGTCCCGAGACCGAGGCGTCCGGGAGTCTGACAGAGCTCTTTGAGAAGGCTGCGGCGCACCTCCAAGGCCTGGTGCAGGTGGCCAGCAGGGAGCAGCTCTTGTACCTGTATGCCAGGTACAAGCAGGTCAAAGTTGGAAATTGCAATACTCCTAAACCAAGCTTCTTTGATTTTGAAGGAAAGCAAAAATGGGAAGCATGGAAAGCACTTGGTGATTCAAGCCCCAGTCAAGCAATGCGGGAGTATATTGCAGTAGTTAAGAAATTAGATCCAGGTTGGAATCCTCAGTCGCCAGAGAAGAAAGGAAAAGAAGCAAATACTGGTTTTGGTGGGCCTGTTGTTAGTTCTCTGTATCATGAA…
Contig3523	ACBD7	NP_001034933.1	XM_002926625.1	GGGGGACCGGCGCCTCAGGAGTGCGGCAGTAGCTGAGTGGGTGTCACCATGTCTTTGCAGGCTGATTTTGATAGGATCACAAAAGATGTGAGGAAGCTGAAAACAAGGCCAGATGATGAAGAACTGAAAGAACTCTATGGGCTCTACAAACAATCTGTAGTTGGAGACATTAATATTGAGTGTCCAGGAATGTTAGATTTAAAAGGCAAGGCTAAATGGGAAGCGTGGAACCTCCAAAAAGGTTGTTAATTCTTAAATAAGTGAAGTAAGCTTTCTTAATTTCCCAATACATCAGTCCGTAAGATAATCTGTTTTGTGTCTTTCTAGGGCAGTCGAAGGAAGATGCCATGAGTGCCTN
F1F2086727	ACCN1	NM_183377.1	XM_002912353.1	TGGACATTCAGCAAGATGAATACCTGCCCATCTGGGGAGAGACAGAGGAAACGACATTTGAAGCAGGAGTGAAAGTTCAGATCCACAGTCAGTCTGAGCCGCCTTTCATCCAAGAACTGGGCTTTGGGGTGGCTCCAGGGTTCCAGACTTTCGTGGCCACCCAGGAGCAGAGGCTCACATACCTGCCCCCACCCTGGGGCGAGTGCCGAT
F1F2030777	ACCN2	NM_020039.2	XM_001155207.1	CCAAGTCTCCAGGAGGGAACTAAGATCCTAAGCTCCATCCCCCCCCTTACATGTGAAGTCTCTGGGGAGTTGAGGGTGGGGGATCCCCTGAAGTAGTGGATGATGGGGAGAAGATGTGGCCCTGGTGCTGTAGGCCACATCCTGATACCTTTAAGTTCACTCCCAACCCTGAACTGCTGGAAAGAAATCCCAAGAGGTAGCACTCCTCTACCATCCCATGAAAGATCTAGCTGGTTGGCTTCCAGCTCACGGAGAGGGGCACTGGTGCCTAACCTCACTGGTCCCTCTCCCAGGGGCCCCTGCAGAGGGCTACATCCATAAATTTTCTTATGGAACTCTCCCAAATCCTCTTCCCCAACTTCATTTGCTTCTCTCAACAACCTCATCTGCATTTTCTAT…
F1F2167771	ACCN2	NM_020039.2	XM_001915905.1	TCAGTTGGGAAAACCGAGAAGTTAGTTGATCCAGTGTGGCGGAAGTGCAAGGATCCTGATTGGCAATTAAAGAGCTAAGTAATGGCCAAATGGAGAGAAATTACCACCAGCAATCAAAGGAAGGAAGAGAAGAGAATGGTCAGAGGCCCAGGGGAGACAGAGAGGATCCCCTCGGTCAGGATGGAACTGAAGGCCGAGGAGGAGGAGGTGGGTGGCGTCCAGCCGGTGAGCATCCAGGCCTTCGCCAGCAGCTCCACGCTGCACGGCCTGGCCCACATCTTCTCCTACGAGCGGCTGTCTCTGAAGCGGGCACTGTGGGCCCTGTGCTTCCTGGGCTCCCTGGCTGTGCTGCTGTGTGTGTGCACCGAGCGAGTGCAATACTACTTCCACTACCACCAC…
F1F2269953	ACCN2	NM_020039.2	NM_001192933.1	ACGGTACTGGAGCTCTTTGACTACGCCTATGAGGTCATTAAGCACAAGCTGTGCAGAAGAGGAAAGTGCCAGAAGGAGGCCAAAAGGAGCAGCGCCGACAAGGGCGTGGCCCTTAGCCTGGATGACGTCAAAAGCATAACCCGTGTGAGAGCCTCCGGGGCCACCCCGCTGGGATGACCTACGCTGCCAACATCCTACCTCACCATCCGGCCCGAGGCACTTTTGAGGACTTTTACCTGCTGAGCCCCGCAGGCCACCGTACCAAAGGCCTAGGTGGGGAGGGCTAGGACAGTAAGGGGGCCCTGGGCCATGCCCCTCCAAATCTG
F1F2110850	ACCN2	NM_020039.2	XM_003126129.1	ACCCCAGGTCCCCCCACCCTTGCCACCTTTTCTCCTCTGCCTCCCCCACGCCCCAGGACCACCTGTGGCTTTTCTGATAATCAGTCCCTGTCCTGTGCCTGTCCCCTAGAACCCGTGTGAGAGCCTCCGGGGCCACCCCGCTGGGATGACCTACGCTGCCAACATCCTACCTCACCATCCGGCCCGAGGCACTTTTGAGGACTTTACCTGCTGAGCCCCGCAGGCCACCGTACCAAAGGCCTAGGTGGGGAGGGCTAGGA
F1F2236658	ACCN5	NM_017419.2	XM_002924335.1	TAAGAAAGTTCAGTACCTGATTGACATTGAAGAGCAAGCTTAAACCTCTTCCAGAGACACTCACTTTTTCCTTTGCTTGAATATTTTCACCATGATTAAAGTAAAACAATTTCCATATTCAGTGAAGACATGTGCAAAGTCCTCAATATGAAATGAACCAAATGAAATGTAATTAGTTAGGTATTTTGGTGACTTTTGAAGTTGAAGTTGTTCTAACTTTAAAAAAATC
F1F2294058	ACCS	NM_032592.3	XM_002929230.1	ACATGGACGAGTATGATGAGGATAAGAACCCCAGTGGCATCATTAATTTGGGCACCAGTGAAAACAAACTCTGCTTTGACCTGCTCTCCAGGCGGCTGAGTCAGAGCGACATGCTGCGGGTGGAGCCGTCCCTGCTGCAGTACCCCGACTGGAGGGGACATCTGTTCCTCCGGGAGGAAGTGGCCAGATTCCTGTCTTTCTACTGCAAGAGCCCCAACCCCCTTAAACCAGACAATGTGGTTGTCCTGAATGGCTGTGCCTCTCTCTTCTCTGCTCTGGCCACGGTGCTGTGTGAGGCAGGGGAAGCATTCCTGATCCCCGCACCTTACTATGGGGCCATCACACAGCACGTCTATCTCTATGGCAATGTCCGGCTGGTATGTGTCTATCTGGACAGTG…
Contig6655	ACCS	NM_032592.3	XM_002929230.1	GGTAGTTGAAGCCTCTCTCCGGCAGGTGAGGGGCAGGGGTGTCTCCTCTCCTACCTGAGCCCCTGCCACCCTCCCAGTTCCTGCCCGAGGCCACCTTTAAGGCAGAAATGCTGCTTTGGCGCCAATTTTTGGACAACAAGGTGCTGCTGTCCTGTGGCCAGACCTTTGAGTGTAAAGAGCCCGGCTGGTTCCGCTTGGTCTTCTCGGACAAGGCCCACCGGCTTCGGCTGGGGATGCAGAGGGTCCGGCAGGTGCTGGAGGGCAAATCCCGGGTGGCAGAAGAGCCCTCTTCCTGTCAGACCCAGGAGCCAAGGAGTCAGCGCAGGTGAGCTGGTCATCGCCTGGTGACAGCAGGGCCTGGTGACAGCAGGGCCTGGCAGCCACGCCAATCTGAGCCGA…
F1F2053782	ACD	NM_001082487.1	XM_848813.1	TGATTGGTTGCAACCAGGACCCGGATGTGCAGAAAAAGCTCTTTGACTGTCTGGAGGAGCACCTTTCAGAGTCCATCTCCCCCAGTGCAGGACTTTCACTGTCCCAACTTCTGGATGAAGGGCAAGAGGACCAGGAGCATCGGGGGGCGCTAGTGCATCTGGCTGAGAGCTGTCTGATGCTGACAGGCCCTTGCACAGCACCCCCT
F1F2019434	ACD	NM_022914.2	XM_001915863.1	ATGTACCCAGTCCACATCAGGCCATTGTGACTAGGGCCCAGAAACCTAGCCTGGAATTCAAGGAGCAAGGGTTGACCCCCAAGAACTGGCAGCACTCTCCAAGGACAAAAAGCACCCCGGGAGCCCTGGAGTCCAGCCATGTTTGGGACCCTCCAAAGCGGCATCGTGATGGTTCTGCCTTCCAATATGGGTACGAGCCACCCTGCACCTCCCTCTGTGCCCAGGTCCAAGCCGCCAGGCTCCCTCCCCAGCTCGTGGCCTGGGCCCTGCACTTTCTGATGGAACCGCCGCCACGATTCTCAGCTAACCCAACGGTGTGAGGGATCATGGGGGAGGATATATGCACACAGATCCAGGCCTGGGATCGACAAACAGTAGCTCCACGCTCTGCTCCTTTG
F1F2031142	ACE	NM_000789.2	XM_002922042.1	TGGAGCCCCTCTACCTGAACCTCCACGCTTACGTCCGCCGCGCACTGCACCGCCGATATGGAGACAGATACGTCAACCTCAAGGGCCCCATTCCTGCACACCTGCTGGGGGACATGTGGGCCCAGAGCTGGGACAACCTCTATGACATGATGGTGCCTTTCCCTGACAAGCCAAGTCTCGATGTTACCAGCACTATGGTGCGGAAGGGTTGGAACACTACGCACATGTTCCGGGTGGCGGAGGAGTTCTTCACCTCCCTAGGGCTGTCGCCCATGCCCCCTGAGTTTTGGGCAGGGTCCATGCTGGAGAAACCAACCGATGGGCGTGAGGTGGTGTGCCACGCCTCTGCCTGGGACTTCTACAACAGGAGAGACTTCAGGATCAAGCAGTGCACGCGGG…
F1F2020831	ACE	NM_000789.2	XM_848201.1	CAGAGCTTCAACTCGAGCGCCGAGCTGGTGATGTACCAGAGCACGGTCGCCAGCTGGGCGTACGACACCAACATCACCGAGGAGAACGCGCGGCGCCAGGAGGAAGCAGCCTTACTCAACCAGGAGTTTGCTGAGGTCTGGGGCCAGAAGGCCAAGGATCTGTACGACCCAATCTGGCAGAACTTCAGCGACCCCATCCTGCGAAGGGTCATCAGCGGTGTTCGCACCCTGGGTCCTGCCAACCTGCCTGTGGAAAAGCGGCAGCAGTACAACTCTCTGCTAAGCAACATGAACAGGATCTACTCCACAGCCAGGGTCTGCTTCTATCCCAACAAGACTGCCATCTGCTGGTCCCTGGACCCAGAGCTCACCCACATCATGGCCATCTCAAGAAACTAC…
F1F2135818	ACE	NM_001178057.1	XM_002922041.1	ACTGGAACTATAACACCAACATCACCTACAGAGGCCAGCAAGATCCTGCTGCAGAAGAACATACAGATGGCAAACCACAACCTTAAAGTTCGGCACCTAGGGCCAGGCAGTTCGATGTGACTAACTTCCAGAATGCCAGCATCAAGCGGATGATAAAGAAGATTCAGGACCTAGAGCGGGCAGCGCTGCCTGCCAACGAGCTGGAGGAGTACAACCAGATACCTGCTGGACACTGGAAACCACCTACAGCGTTGCCTCTGTGTGCCAACGCCAATGGCACTTGTCTGCAGCTGGACCCTGATCTGACGAACTTCATGGCCACATCCCGGAAGTACGTGAAGATCTGTTGTGGGCTTGGAAGAGCTGGCGGGACAAGGGT
F1F2173317	ACE	NM_001178057.1	XM_002922041.1	AGCCCCCAAGATAGATGCCACAGAGGCCATGATAAAGCAGGGCTGGACTCCCAAAAGGATGTTTGAAGAAGCAGACAAGTTCTTCACCTCCCTGGGGCTATTGCCTGTGCCCTTTGAGTTCTGGAACTAAGTCAATGCTGGAGAAGCCAACTGATGGGAGGGAAGTTGTGTGCCATGCCTCTGCCTGGGACTTCTACAATGGCAAGGACTTCAGGTGTGTCCAGGATCAAGCAGTGCACCACGGTGAACATGGAGGACCTGGTGGTGGCCCATCACGAAATGGGCACATACAATATTCATGCAGTACAAGGAACTTGCCTGTGACCTTCCGGGAGGGT
F1F2041682	ACE	NM_001178057.1	XM_548035.2	ACGGCTACGAAGATGCAGGGGACTCCTGGAGAGCCATGTATGAGATGCCGTCCCTGGAGCAAGACCTGGAGCAGCTCTACCAGGAGCTGCAGCCGCTGTACTTGAACCTGCACGCCTACGTGCGCCGGGCCCTGCACCGCCACTACGGGTCGCAGCACATCAACCTGGAGGGCCCAATTCCCGCTCACCTGCTGGGGAACATGTGGGCTCAGACCTGGTCCAACATCTATGACTTGGTGGTGCCCTTCCCTTCAGCCCCCAAGATAGATGCCACAGAGGCCATGATAAAGCAGGGCTGGACTCCCAAAAGGATGTTTGAAGAAGCAGACAAGTTCTTCACCTCCCTGGGGCTATTGCCTGTGCCCTTTGAGTTCTGGAACAAGTCAATGCTGGAGAAGC…
F1F2028989	ACE	NM_001178057.1	XM_002922041.1	ACCAGTGGCGGCCTCCGATGCCCAACAATTACCCAGAGGACATCGGCATGGTGACCGACGAGGTTGAGGCCAGAAGGTTTGTGGAGGAGTATGACCGGAGGTCCCTGGTGATATGGAACGAGTATGCCGAGGCTAACTGGAACTATAACACCAACATCACCACAGAGGCCAGCAAGATCCTGCTGCAGAAGAACATACAGATGGCAAACCACACCTTAAAGTTCGGCACCTGGGCCAGGCAGTTCGATGTGACTAACTTCCAGAATGCCAGCATCAAGCGGAATGATAAAGAAGATTCAGGACCTAGAGCGGGCAGCGACTGCCTGCCAACGAGCTGGAGGAGTACAACCAGAATCCTGCTGGACATGGAACCACCTACAGCGTTGCCTCTGTGTGCCA…
F1F2005038	ACE	NM_152830.1	XM_002922041.1	TGCCAACCCTGGCTTTCACGAGGCCATCGGAGATGTGCTGGCGCTCTCTGTGTCTACCCCCAAGCACCTACACAGTATTAACCTTACTGAGTAGTCGAGAGCGGCGGCTATGAGCAAGACATCAATTTTCTGATGAAGATGGCACTCGACAAGATCGCCTTTATCCCCTTCAGCTACCTCGTTGACCAGTGGCGCTGGAGGGTATTCGATGGAAGCATCACCAAGGAGAACTACAACCAGGAGTGGTGGAACCTCAGGCTGAAGTACCAGGGCCTCTGCCCCCCAGTGGCCCGGTCTCAAGGGGACTTTGACCCAGGGGCCAAGTTCCACGTTCCTTCAAGTGTGCCCTATATCAGGTACTTCGTGGGCTTTGTCATTCAGTTCCAGTTCCACGAGGCT…
F1F2078274	ACER2	NM_001010887.2	XM_002918525.1	AAATCCTTTGGGTTCTGATGTGTGCTCTGGCCATGTGGTTCCCCAGAAGGTATCTACCAAAGGTCTTTCGGAACGACAGGGGTAGGTTCAAGGCAGTGGTCTGCGTCCTTTCTGCGGTGACGACATGCCTGGCGTTCGTCAAACCGGCCATCAACAACATCTCTCTGATGACCCTCGGGGTTCCTTGTACCGTGCTGCTCATTGCCGAGCTGAGGAGGTGTGACAACGTGCG
Contig2558	ACER3	NM_018367.5	XM_844667.1	TATTTAGCACTCACTAGTGGTAGGAATGGGATCCTGGTGCTTCCACATGACTCTGAAATATGAAATGCAGCTATTGGATGAACTCCCAATGATTTACAGCTGTTGTATATTTGTGTACTGCATGTTTGAATGCTTCAAGATGAAGAACTCTGTAAACTACCACCTGCTTTTTATCTTAGTTCTATTCAGTTTAATAGTAACCACAGTTTACCTTAAGGTAAAGGAGCCTATATTCCATCAGGTCATGTATGGAATGTTGGTCTTCACATTAGTACTTCGATCTATTTATATTGTTACATGGGTTTATCCATGGCTCAGAGGACTGGGTTATACATCCTTGGGCATATTTTTAATGGGGTTTCTATTATGGAACACTAGATAACATCTTTTGTGATTCAC…
F1F2062634	ACHE	NM_000665.3	XM_002927290.1	GGGGTCTATGCCTACATCTTTGAACACCGCGCCTCTACGCTCTCCTGGCCCCTGTGGATGGGGGTGCCCCATGGCTACGAGATCGAGTTCATCTTTGGACTCCCTCTGGAACCCTCGCTAAACTATACGGCCGAGGAGAGAACCTTTGCACAGCGACTGATGAGATACTGGGCCAACTTCGCCCTTCGCAGTGAGTGACAGGCTAGTAG
F1F2185243	ACIN1	NM_001164814.1	XM_002926008.1	AGGAGCTACTTAGGCAGCGTCTGGAACGTGAAGCCCGAGAAGCTGCAGAACTTGAAGAAGCTTCAGCTGAGTCGGAGGACGAGATGATCCATCCTGAGGGAGTGGCTTCCCTGCTGCCTCCTGACTTTCAGAGCAGCCTGGAGAGACCAGAGCTGGAGCTCAGCAGACATTCGCCCAGAAAAAGCTCCTCTGTTTCTGAAGAGAAAGGTGAATCTGATGATGATAAACCAAGAAAAGGAGAAAGACGATCATCCAGGGTCAGACAGGCAAGAGCAGCTAAACTCTCTGAGTGTAGCCAGGTGGCTGAGGAGGAAGAAGATCAAGAAACACCTTCCAGAAATCTGAGGGTCAGAGCAGATAGAAATTTGAAAACAGAGGAGGAAGAAGAGGAGGAGGAGG…
F1F2104464	ACIN1	NM_001164815.1	XM_002926009.1	GCTCTTCGCTAGGCCTCGCTGCTCCAGTGCGGCCTTCAGGTCGGTCACCCGCAGCGCCTGAAGAGGCTTCCCGTCCAGAGTCACCTCCTCCAGCTCCGCCATCTTGCGTGAGGTACTCGGGTCCGTCCCGACGGCTTCGGGCATCTTCGGAGATGAAGTGTATTCTTCACTGGTTTGCCAGTTGGTCAGGTCCACAGCGTGAACGTTTCCTACAGGACCTGGGTAGCTAAGG
F1F2025932	ACIN1	NM_001164815.1	XM_537371.2	ACAGATTGAAAGAGTCAGCTGACTCCTCCTCAAGCCGGTCCTCCTCTTCATCCTCCAGTTCTAGATCAAGATCTCGCTCTCCTGACAGCTCAGGCTCTCAGTCTCACTCATCTCCAAGATCCAAGCAGAGAGATGTATCTCGGGCACGTACTCACACCAACCCTCGTGGCAGATCCGAGATGGGCTCCCGATCAACATCAGAGTCCAGGTCACGTTCCCGTTCCCGTTCCCGTTCTCGTTCAGCTTCAAGCAACAGCAGAAAATCTCTGAGCCCTGGAGTCTCCAGGGACAGCAGCACCAGCTACACTGAAACCAAAGATCCCTCTTCTGGTCAGGAGGTTGCAACTCCACCAGTGCCACAACTGCAGGTCCTTGAGCCAAAGGACAGGACTTCCACCT…
F1F2007481	ACIN1	NM_001164815.1	XM_002926009.1	GACAAAAATCTAGGGATGCACCAGTCCTGAAACAGTTTGAGGAAGCAGAAGAGGGGGAAGAGTTGCCCAGAGTAAAACCAGAGGAGATGATAGATGAGAGACCCCAAACCGTAAGATCCCAGGAACAGGAGGGGTTAGAGAGAGGAGGAAGAGTCACAAGGTCCCAGGAAGAAGCCAGAAGAAGTCATATGGCCAGACATCAGCAGGAGAAAGAAATGAAAACTGTTTTTCCTTTTGAGAAAGAAGAAAAGGAAATAAAATCTTCAAAAGGCTTGGAGGAAAAATCAAAGTCTCCTTCCCCCCCTCGACTGACTGAAGATCTAGAAAAGGCCCCTCTTGTGCTACAACCAGAGCAAAATGCCAATGAGGAGGAAACTCCCCCACCTTTACTTACCAAGG…
Contig4987	ACIN1	NM_001164815.1	XM_853043.1	AAACCTCAGAGACCCAGACCGCTTCACCTACCAGAATCAAGAAAGGATTCATCATATTGTTGAGGAGAAGGAGGAAGTGACCATGGACACAAGTGAAAACAGACCTGAAAATGAAGGTTCCAGAACCCCCCGTGCCTATTGCAGACCAAGTCAGCAATGATGACCGCCCAGAGGGCAATGCTGAAGATGAGGAGAAGAAAGAGAGCTCGCTGCCCAAATCATTCAAGAGGAAGATCTCCGTTGTCTCTACCAAGGGGGTGCCAGCTGGAAACAGTGACACAGAAGGGGGCCAGCCTGGTCGGAAGCGGCGTTGGGGAGCCAGCACAGCCACCACACAGAAGAAACCCTCCATCAGTATCACCACTGAGTCACTCAAGAGCCTCATCCCCGACATCAAAC…
Contig3593	ACIN1	NM_001164817.1	XM_002926009.1	ATAGGGACCGGGAGCGAGGCAGGGAGAGGGACCGCAGAGATACCAAGCGCCACAGCAGGAGCCGGAGTCGGAGCACACCTGTGCGGGACCGGGGTGGGCGCCGCTAGCCAGGAACACACGAGGGAGAGCTGCAGGCATCAGCCACCCTGCCCTGGGGGGTTCGAGGCCACAGAGGGATAGGTACAATCTCCACCACCCTAGAACCAGGGGTCTTTCACACCATTTACCCAGTGCTCACGTATGGCTGCCACCTGTCCCCACATACCAAATGGAGCAGTGGTCTGTCTTTCCCCCACAAAGCCGCACCCCCATAACCTATCTCTTGGGAGTTAGCCCTCTCCTCCCTCTCATTTCCCATTGTTGAGTCTGAGAGGGAAGAGCTAGGTTAGGGATGGAGGT…
Contig6713	ACIN1	NM_001164817.1	XM_002926009.1	ACCCCCGGGCAGAGCAGCGGGAGCAGGAGCGGGCGGTGCGGGAACAGTGGGCAGAGCGGGAACGGGAAATGGAGCGGCGGGAGCGAACTCGATCAGAGCGTGAATGGGATCGGGACAAAGTTCGAGAAGGGCCCCGTTCCCGATCACGGTCCCGTGACCGCCGCCGCAAGGAACGTGCGAAGTCTAAAGAAAAGAAGAGTGAGAAGAAAGAGAAAGCTCAGGAGGAACCACCTGCCAAGCTGCTGGATGACCTTTTCCGTAAGACCAAGGCAGCTCCCTGCATCTACTGGCTCCCGCTGACTGACAGCCAGATTGTTCAGAAGGAGGCAGAGCGGGCTGAACGGGCCAAGGAACGCGAGAAACGGCGATAGGAGCAAGAAGAN
F1F2161920	ACIN1	NM_001164817.1	XM_853323.1	GCATGTCTCCGGCTGATCGCCGCCGCTCCGCCAATACAATAGAGCCAGCCACTACCAGCAGCCTGGCCCTCTTCCTCCTCCTTCTCCAGAGAGACCAATCCAGCTGAACTCGGGGTTTGCCGTGAGGACTTAACGCTTATCTCTTAAAAGCCAGATCTATTTTAGCCTCCCCTCACCACCACCACCACCACCTCCCCTTCCATTTACCATTTTTTGGATCCCCAGTTGCTGCATCTCGATTTTCTCTCTCTGGATCGGGTGGCTGGGGAGGAGGTGGTGGGCTCTTGGGACAAGGAAGGTGTTGTGGGTTTTTTTTTTAATTTTAGGTATTTTTTTGTTTGGTTTTTGTTATTTCTTCCTATT
F1F2045090	ACIN1	NM_001164817.1	XM_537371.2	AAGGAGCCTGAAGCAGAACCCCCTATACCTCCCCAGGTTTCGGTAGAGGTGGCCTTGCCCCCTCCTGTGGAGCATGAAGTAAAGAAAGTGACTTTAGGAGATACTTTAACTCGACGTTCCATTAGCCAGCAAAAGTCTGGCGTTTCCATTACAATTGATGACCCAGTCCGAACTGCTCAGGTGCCCTCCCCACCCCGGGGCAAGATCAGTAACATCGTCCACATCTCCAATTTGGTGCGCCCCTTCACTTTAGGCCAA
Contig7420	ACLY	NM_198830.1	NM_001132172.1	ATTCATATCATGCTCCCCCTTGGAATGCAGAACCTTCTTCTTGACTCAAGGGGCCTTGCTAAATGACAAACATTCCAATGGAACCATTAAAGACAGGAGCCCATATCGAACCCTAATGAGCTGTCCTATTGGTGAAGTTCCCTCTCCATACAACTCAAGATTTGAGTCAGTCGCTTGGTCAGCAAGTGCTTGTCATGATGGCATCAATTGGCTAACAATTGGAATTTCTGGCCCAGACAATGGGGCAGTGGCTGTGTTAAAGTACAACGGCATAATAACAGACACTATCAAGAGTTGGAGAAACAATATATTGAGAACACAAGAGTCTGAATGTGCATGTGTAAATGGTTCTTGCTTTACTGTAATGACCTTGGACCAAGTAATGGACAGGCCTCATAC…
F1F2165742	ACLY	NM_198830.1	XM_002914703.1	AGAGTCCTCTATTAACTAAAAAATAGGGGTTACCTAGGTTAATGCCTAAAGTCTAGCATTTGTTACTGGGTTTCCTCCTGTGATCTGTTTGAACCATGTTTTCTTTCCTTTTCCTACTTGCTCACCAGCTTGGGCTTCCACTTTAGTTCTTTACGAAGGTTTGTATGACCATGTTGAACTTGTTTCATTCTGATTGTCCTCTTTGGATTTCTTTGTGAAAACACACTTCGCTTTCTCTTGACCCTTAGCTGAAATGTTTAGGTAGCTTCTGGTGATTTCCTTTCATAAATTCATGTCTCTTGAAAGGGTGACAGATGGACACCTCATAGAAATGAGCTTTGTACTGTACATAACTCTTAAAGAGGACTTCATTTTAGAGAATTAAAATATTTGTGACTA…
F1F2185530	ACLY	NM_198830.1	XM_532124.2	ACAAGCCAGCAATAAAAAATTAAGCTGCACTATTAAACTAGATTAGAGGTTTAAAAAAAAAAAAGAATCCAACTAGTCTTCGTACTGGGAAAACAGGGTGTCCAGTTGGTATAGAATTGGAAGTTTCAAGAAAGTTAGTTTACCTTTGTTTTAGGTCATAAGTTCCTTACGTGATTGCTGTATATGAAAACATGGCTCTTTGTAACATTCTCTATTTGGTAATTTGAAACTATTAAAGATACCAGTGTTCTGCCAGTTTTAAGGGTACATTGTAGAGCTGAACTTTGAGTTACTGTGCAAGATTTTTTTTTCTATGCTGTCATTTGTTAATAATGTTTGTTGAGGATCCTTGGGAGTTAAAGTTTTAGGTTTAACAAAAAAAAAAAAAAAAAAAAAAAA…
F1F2122766	ACLY	NM_198830.1	XM_002922123.1	CTATGGGGAGTACTCGGGCGCCCCCAGCGAGCAGCAGACCTATGACTATGCCAAGACGATCCTCTCCCTCATGACCCGGGAGAAGCACCCAGATGGCAAGATCCTCATTATCGGAGGCAGCATCGCAAACTTCACCAATGTGGCTGCCACGTTCAAGGGCATCGTGAGAGCAATTCGAGATTACCAGGTCCCCCTGAAGGAGCATGAGGTCACCATCTTTGTCCGAAGAGGTGGCCCCAACTATCAGGAGGGCTTGCGGGTGATGGGAGAAGTCGGGAAGACCACTGGGATCCCCATCCATGTCTTTGGCACAGAGACTCATATGACAGCCATCGTGGGCATGGCTCTGGGCCATCGGCCCATCCCCAACCAGCCACCCACCGCGGCCCACACTGCAAA…
F1F2148724	ACLY	NM_198830.1	NM_001144998.1	GGGTATTTGTGCTGCTTTCTGGAATCGGGCTGGAACGTCTGGTTCCCGGCCCCGGGCCGTCAGCCATGCTGTTTTCTGTGGTGGGTGCCCGCCGTGAGAACCGGGGCCGGCCCCTCGCCCGGCTCCAGGTGGAGCTGGGAGCTATGGACCCCTGTGCCCGTTTCTACCTTCCTTCCACTGAACCACTTTGATTTGGGGAGAGAAAAAGCGCTAGAACTTTTGATAGTGTGGTAAAAACACTGATTTGAACTATTTTAGTAAAAGGAGTAACAGAAGATTGTGATAGTGTATACTTTGCGCTAGATAAATAAAGGCTCTTTGTAAGACCTAACAAAAAAAAAAAAAAAAAAAAAAAAAAAAAAAAAAAAAAAAAAAAAAAAAAAAAAAAAAAAAAAAAAA…
F1F2001571	ACLY	NM_198830.1	XM_001917074.1	CCCTTACCCATGTTAGGCTCCCCGTGCCAGGCATCACAGGCTTAGTCGTGGCTACTGTTCTCTCGTGCCGCTCTATTGCTCTCTCCCGGGGAAGAAGAGGTCGTGTCTCCTCCCGGCAGTGTGTTCCCCGCCTGTGTGTGCCCCTTAGAGCATTACCCTTCCCTTCTCTTCTCTATTTATGGTTGTCCCCTTCCCTCTGTCCTCATCCTGGGGTGTTCTGTGGGGGTGGGTGGTGGGGTGGCACCTGAACACAGAGTGTATTTTCTTTATCAAGACCCTCGTACCTGCTGTGTATATATAAAGTAGCCAGTGTGTTAACAAAAAAAAAAAAAAAAAAAAAAAAAAAAAAAAAAAAAAAAAAAAAAAAAAAAAAAAAAAAAAAAAAAAA
F1F2180418	ACLY	NM_198830.1	XM_856258.1	AACATCATCTCTCGGACCACGGATGGCGTCTACGAGGGCGTGGCCATTGGCGGGGACAGGTACCCCGGCTCAACATTCATGGACCATGTGCTCCGCTACCAGGATACTCCAGGAGTAAAAATGATCGTGGTTCTTGGAGAGATAGGGGGCACTGAGGAATATAAGATCTGCCGGGGCATCAAGGAGGGCCGCATCACCAAGCCCGTGGTCTGCTGGTGCATCGGGACCTGTGCCACCATGTTCTCCTCTGAGGTGCAGTTTGGCCATGCCGGAGCGTGTGCCAACCAGGCTTCAGAAACTGCAGTAGCCAAGAACCAGGCTTTGAAGGAGGCGGAGTTGTTGTGCCCCGAGCTTTGAT
F1F2164674	ACLY	NM_198830.1	XM_537902.2	GACACTTGCTTCTGACACAACCGTGTTCACTAGCAACCACAAGGAGACACCATGGTGCATCTGACTGGTCAGGTGCAGGCTGCCTATCAGAAGGTGGTGACCGGTGTGGCCAATGCCCTGGCTCACAAGTACCACTGAGACCCTGGCCTATTTCCTGGTGACCACTGGAAGACCCTGTTTCCCTAAATTCTGTCTTCTGAACTGGGGGAAATAAAGTCCACCATCAAGGGTTGGGTTTCTGCCTAATAAAGAACCTTCAGCTAACAAAAAAAAAAAAAAAAAAAAAAAAAAAAAAAAAAAAAAAAAAAAAAAAAAAAAAAAAAAAAAAAAAAAAAAAAAAAAAAAAA
F1F2144192	ACLY	NM_198830.1	XM_002922123.1	GGAGGCTGGAGCGCTCCGGGCTTTGGGCGCTGAGGCGGGGCCTGCGGAGGGAGCGCCGCGCACGGACTCTTGCAGAGAGGTAGAGCAGGTCCCTCTGCAGCCATGTCGGCCAAGGCGATTTCGGAGCAGACTGGCAAAAGAACTCCTTTACAAGTACATCTGCACCACCTCGGCCATCCAGAACCGGTTCAAGTATGCCCGGGTCACCCCTGACACAGACTGGGCCCGGCTGCTGCAAGACCACCCTTGGCTCCTCAGCCAGAGCTTGTGGTCAAGCCAGACCAGCTGATCAAAACGGCGTGGAAAGCTAGGCCTTGTGGGAGTCAAACCTCACTTTCGTCAGTG
F1F2096509	ACLY	NM_198830.1	XM_002922123.1	ATCTAGAGTTCCCTCCTCCCTTCGGGCGGGAGGCTTACCCAGAGGAGGCTTACATTGCAGACCTGGATGCCAAAAGTGGGGCGAGCCTGAAGCTGACCTTGCTGAACCCCAAGGGAAGGATCTGGACCATGGTGGCTGGAGGCGGTGCCTCAGTCGTGTACAGTGATACCATCTGTGACTTAGGGGGTGTCAACGAACTGGCAAACTATGGGGAGTACTCGGGCGCCCCAGCGAG
F1F2282180	ACLY	NM_198830.1	XM_850028.1	TGAACTTGGCTGACACCATCCTTTCCTAGGCATTTGCCTAAAAAGTTATCTATTTTGTTCATAGACATTTCTGTTTTATAATCATAGAAGAATATGTTCTCTATTTAGAGTTTTAATTAAAGGCAACAGACAACCGAAACCTTTGAAGAGTAACAAAAAAAAAAAAAAAANAAAAAAAAAAAAANAAAAAAAAAAANAAAAAAAAAANAAAN
Contig6975	ACLY	NM_198830.1	XM_002922123.1	AAGGGAAGCAGGCTCCCCGCTGAGCAGAGAACCGACGCAGGGCTTGATCCCAGGACCCCAGGATCACGACCTGAAGGCAGAAGCATTAACCCACTGAGCCACCCAGGTGCCCCGAGACATGTCTCTTAATAGTGGTATTAGGGTAGGTTCCTCTGTAACTTTGGGTCACTTTCTAGATAAACAACCCAGACATGCGCGTGCAGATCCTCAAGGATTACGTCAAACAGCACTTCCCTGCCACCCCTCTGCTTGACTATGCTCTGGAAGTCGAGAAGATTACCACCTCAAAGAAACCAAATCTTATCCTGAACGTAGACGGTTTCATCGGCGTTGCGTTTGTAGACATGCTTAGAAACTGTGGGTCCTTTACCCGGGAGGAAGCTGATGAATATATTGACA…
Contig1862	ACLY	NM_198830.1	XM_002922123.1	GGGAGTGTTTGTGCCCCCGAGCTTTGATGAACTTGGAGAAATCATCCAGTCTGTGTACGAAGATCTTGTGGCCAAAGGAGTCATTGTCCCTGCGCAGGAGGTGCCGCCTCCAACCGTGCCAATGGACTACTCCTGGGCCAGGGAGCTGGGCTTAATCCGCAAACCTGCCTCATTCATGACCAGCATCTGTGACGAGCGAGGACAGGAGCTCATCTACGCAGGCATGCCCATCACCGAGGTCTTCAAGGAAGAGATGGGCATTGGTGGGGTCCTTGGCCTCCTGTGGTTCCAGAGAAGGTTGCCCAAATATTCCTGCCAGTTCATTGAGATGTGTCTGATGGTGACAGCGGATCACGGGCCAGCCGTGTCTGGGGCTCACAACACCATCATCTGTGCTCG…
F1F2018664	ACLY	NM_198830.1	XM_002922123.1	CCTCAGCCAGAGCTTGGTGGTCAAGCCAGACCAGCTGATCAAACGGCGTGGAAAGCTAGGCCTTGTGGGAGTCAACCTCACTCTGGAAGGCATTAAGTCCTGGCTGAAACCACGGCTGGGGCAGGAGACCACCGTGGGCAAGGCCAGAGGCTTCCTCAAGAATTTTCTGATCGAGCCCTTCGTTCCCCACAGTCAGGCAGAGGAGTTCTACGTCTGCATCTATGCTACCCGAGAAGGGGACTACGTCCTGTTTCCACCATGAAGGTGGGGTGGATGTGGGCGACGTGGATGCCAAAGCCCAGAAAATGCTCGTTGGCGTGGACAAGAAACTGAATCCTGAGGATGTCAAGAAACACCTGTTGGTCCATGCTCCTGGAGACAAGAAAGAGATTCTGGCCA…
F1F2044267	ACLY	NM_198830.1	XM_856258.1	GCATGCTGGACTTTGACTACGTCTGCTCCCGGGACGAACCTTCAGTGGCCGCCATGGTGTACCCTTTCACTGGGGACCACAAGCAGAAATTTTACTGGGGTCACAAGGAGATCCTCATCCCTGTCTTCAAGAACATGGCTGATGCTATGAAGAAGCACCCAGAAGTAGATGTGCTGATCAACTTTGCCTCTCTCCGCTCAGCCTATGATAGTACCATAGAGACCATGAATTATGCGCAGATCCGGACCATTGCCATCATAGCTGAAGGCATCCCTGAGGCCCTCACAAGGAAACTGATCAAGAAGGCGGACCAGAAGGGAGTGACCATCATTGGACCTGCCACTGTTGGAGGCATCAAGCCCGGG
F1F2055416	ACMSD	NM_138326.2	XM_515804.3	AGATTGAGCCGACTAAGCTTACTGACTGGTGCCAGAAAGTAGCTGTAAAGAGACTCTGTAAATCAATTAACTCCATTGTTTTTATGGAGATCGCTTGGTACCAAAACTTCTTTCTTTGCATGCTTCTCTGATCCTGTGGAGATGAAAATTGACATCCATAGTCATATTCTACCAAAAGAATGGCCAGATCTAAAAAAGAGATTTGGCTATGGAGGCTGGGTGCAGCTCCAACACCACAGCAAGGGAGAAGCAAAGATGCTGAAAGATGGGAAGGTCTT
F1F2053134	ACMSD	NM_138326.2	XM_002920718.1	TGTAGGAATGCCAGCAGAGACCACCACTGCCATTTGCTCCATGATCATGGGAGGAGTGTTTGAGAAATTTCCTAAACTGAAAGTGTGTTTTGCACATGGAGGAGGTGCCTTCCCTTTCACAGTCGGAAGAATTTCCCATGGATTCAACATGCGCCCAGATCTGTGTGCCCAGGACAATCCAACCAACCCAAAGAAATACCTTGGTTCCTTTTACA
F1F2023161	ACN9	NM_020186.2	XM_002928113.1	GGGTCCACGCGCGGGGCTATGCCGGAAGGGCACGTCTCGCGGGTCCGGGCCTTGTACCGGCGCATCTTGCTGTTGCACCGGGCTCTGCCCCCAGACCTCAAAGCCCTTGGCGACCAATATGTGAAGGACGAATTTAGGAGACATAAGACCGTTGGTTCTGACGATGCCCAGCGTTTCTTGCAGGAATGGGAGGTGTATGCAGCAGTGCTATGGCAACAGACTAATGAAAACAGACAAAATTCAACAGAAAAAGTATGTTTTGGAGCTGCCCTCCCAGAAGAAAAACTTAATGACTTTCGTGATGAACCAATCGGACAGTTGCAGGAGCTGATGCAAGAAGACAACTAAACCAATAGAC
F1F2029902	ACO1	NM_002197.2	XM_002928265.1	ATCATGAGGTTCGACACGGACGTGGAGCTCACTTATTTCCACAACGGAGGCATCCTCAACTACATGATCCGCAAGATGGCCAAGTAGGCAAGCTGCGCTCGGAGCCCCAGGCTTGGAGCTGCACCGGGGGAGCAAAGCGCCACTAGCCAGCCGGGTCCTTGGCGCAGAGCATCCCCGCATGGAGGCGTGTGAGCACTGAAGTACTGGTGCCATTCCTCCAGGCACAGAATGAGCAGTTTCTGCATTCTCTATTTTTGTGGATCTTTTTTCTCTTTTTCTAGAATTTGGAAGCTAGAATGGTGGGAATGTCAGTAGTGCCAGAAAGAGAGAACTTGAGCTTGTCTGTAAAGTCACTGATCACAGAATGTTGATTTTTCACTCTTGGCCTGTTAATGTTCA…
F1F2241532	ACO1	NM_002197.2	XM_002928265.1	ACAGACAGTTTACAGAAGAATCAAGACCTGGAATTTGAGAGAAATAGAGAACGATTTGAATTTTTAAAGTGGGGTTCTCAGGCTTTCCGCAACATGCGGATTATCCCCCCTGGCTCAGGAATCATCCACCAGGTGAATCTGGAGTATTTGGCAAGAGTGGTATTCGATCACGATGGTTATTATTACCCGGACAGCCTCGTGGGCACGGATTCGCACACTACCATGATTGATGGTTTGGGCGTCCTTGGTTGGGGAGTAGGCGGAATCGAAGCCGAAGCCGTCATGCTGGGCCAGCCCATCAGCATGGTGCTTCCGCAGGTGAGTTGGCTACAAGCTGGTGGGAAATCCCCACCCCCTGGTGACATCCACTGACATCGTGCTCACCATACCAAGCACCTG…
F1F2110846	ACO1	NM_002197.2	XM_002928265.1	TACTGTACCACCAGGCGCCCCTTGTTTTTGTGGTTATGGTGTTTTCAGTTCTCTAGCCCAGCTTGCATTTTTGCTCTGAGGGTATAACGTCAGCTCTTGACTTCCTTCTCTTTTGTGGGGGGACAGGTTGTGAATTAAATTTAGGAACGGTTGTGCCTTGCTGCAGTGGACCAAAAAGGCCTCAGGACAAAGTCGCTGTGACTGACATGAAAAAGGACTTTGAGAGCTGCCTCGGAGCCAAG
F1F2016729	ACO1	NM_002197.2	XM_002928265.1	ACTCTCTGGGAACAGGAATTTCGAAGGTCGAGTCCACCCCAATACCCGGGCCAACTATTTAGCCTCTCCGCCCTTGGTGATAGCCTATGCAATTGCTGGGACCATCAGGATCAACTTTGAGAAAGAGCCGCTGGGGGTCAATGCAAAGGGAGAGCAGGTATTTCTGAAAGACATCTGGCCAACCCGAGACGAGATCCAGGCGGTGGAGCGTCAGTACGTGATCCCAGGCATGTTTAAGGAGGTCTACCAGAAGATAGAGACCGTGAATGAAAGCTGGAATGCCTTAGCAGCCCCGTCAGACAAGCTATATTGCTGGAATCCCAAATCTACATATATTAAATCACCACCATTCTTTGAAAACCTGACTTTGGCTCTTCAGCCGCCCAAATCTATAGTGGA…
F1F2002345	ACO1	NM_002197.2	XM_538698.2	GGAGGGCGCGGAGGCGGCGGCCCCTGGAACAGCGCAGCGCAGGGGAGCGCGCTCTGCACTTGGAGCCTGCCCGCCCGTCAGATCCCGGCTGTGCATTCAGCGGGACACGTGGCCGTCAAGAATCATGAGCAACCCATTTGCGCACCTTGTTGAGCCTTTGGAATACTTAGCACAACCAGGAAAGAAATTCTTCGATTTGAATAAATTGAAGGATTCAAGATATGAACGCTTACCATTTTCAATCAGAGTTCTCCTGGAGGCAGCCGTTCGGAACTGCGATCAGTTTTTGGTGAAGAAAAATGACATCGAAAACATCCTAAATTGGAATGTCATGCAGCATAAGAA
F1F2004962	ACO1	NM_002197.2	XM_002928265.1	TTGTGGTCATTGCTGCCATTACTAGCTGCACAAACACCAGTAACCCATCTGTGATGTTAGGGGCAGGACTGTTAGCAAAAGAAAGCTGTGAATGCTGGGCCTGAACGTGAAGCCTTACATCACAAAACTAGCCTGTCTCCTGGAAGCGGTGTGGTCACCTACTACCTGCGGGAGAGCGGGGTCATGCCATATCTGTCCCAGCTTGGGTTTGATGTGGTGGGCTACGGTTGCATGACCTGTATCGGCAACAGCGGGCCCTTACCTGACCCTGTGGTCGAAGCCATCACGCAGGGAGACCTGGTTG
F1F2016761	ACO1	NM_002197.2	XM_002928265.1	ATGACGTTAGCATCAAGTACCTGGTGCAGACAGGTCGTGATGAAGAAAAAGTAAAGCAAATGAAAAAGTATCTTCAAGCTGTAGGAATGTTTCGGGATTTCAGTGACCCCTCTCAAGACCCAGACTTTGCCCAGGTTGTGGAATTAAATTTAGGAACGGTTGTGCCTTGCTGCAGTGGACCAAAAAGGCCTCAGGACAAAGTCGCTGTGACTGACATGAAAAAGGACTTTGAGAGCTGCCTCGGAGCCAAGCAAGGGGTTTAAAGGATTCCAGGTTGCTCTGGACCATCATAATGACCA
F1F2176842	ACO2	NM_001098.2	XM_002929284.1	GGTCAGTGCACAAAATGGCGCCTTACAGCCTACTGGTGACCCGGCTGCAGAAAGCCCTGGGTGTGCGGCAGTACCATGTGGCCTCAGTCCTGTGCCAACGGGCCAAGGTGGCCATGAGCCACTTTGAGCCCCATGAGTACATCCGCTATGACCTGCTAGAGAAGAACATTGACATTGTTCGCAAACGATTGAACCGGCCTCTGACCCTCTCAGAGAAGATCGTGTACGGACACCTGGATGAGCCAGCCAAACAGGAGATCGAGCGGGGCAAGACATACCTGCGGCTGCGGCCCGACCGCGTGGCCATGCAGGACGCCACGGCGCAGATGGCCATGCTGCAGTTCATCAGCAGCGGCCTGCCCAAGGTGGCTGTGCCGTCCACCATCCACTCGCGACCAT…
F1F2021383	ACO2	NM_001098.2	XM_002929284.1	AATGGACCCTTCACCCCTGACTTGGCTCACCCTGTGGCAGAAGTTGGCGCTGTGGCGGAGAAGGAAGGGTGGCCCCTGGACATCCGAGTGGGTCTGATCGGCAGCTGCACCAACTCCAGCTATGAGGACATGGGGCGCTCGGCAGCCGTGGCCAAGCAGGCGCTGGCCCATGGACTCAAGTGCAAGTCCCAATTCACCATCACACCAGGCTCTGAACAGATCCGTGCCACCATCGAGCGGGACGGCTATGCACAAATCCTCAGGGAAGTGGGCGGCATCGTCCTGGCCAATGCCTGTGGCCCCTGCATCGGCCAGTGGGACAGGAAGGACATCAAGAAGGGGGAGAAGAACACCATCGTCACCTCCTACAACAGGAACTTCACCGGCCGCAACGACGCG…
F1F2014801	ACO2	NM_001098.2	XM_002929284.1	TGGAGGCCTGGCTCTGGGATCATTCACCAGATCATTCTGGAAAACTACGCGTACCCTGGGGTTCTTCTGATTGGCACTGATTCCCACACCCCCAATGGCGGTGGCCTGGGGGGCATCTGCATTGGAGTCGGGGGTGCTGATGCAGTGGACGTCATGGCCGGGATCCCCTGGGAGCTGAAGTGCCCCAAGGTGATTGGTGTGAAGCTGACGGGCTCGCTCTCCGGTTGGACCTCCCCCAAAGACGTGATCTTAAAGGTGGCGGGTATCCTCACCGTGAAAGGTGGCACAGGCGCGATTGTGGAGTACCACGGGCCTGGTGTGGACTCCATCTCCTGCACCGGCATGGCGACAATTTGCAACATGGGCGCAGAAATCGGGGCCACCACATCAGTGTTCCCG…
F1F2056433	ACOT12	NM_130767.2	XM_546042.2	ATATACCCTGGAAGAGCATGACATTTTATCTGTTTGGGTTGAAAAGCACGTGGAAAGACCAGCACATGTGGCTTATCATCTCCTGTCTGACTTTACCAAGAGACCTTTGTGGGACCCCCATTATGTGTCCTGTGAAGTGATAGATTGGGTGAGCGAAGCTGATCAGATATATCATATCACTTGTCCTATAGTGAATGGTGACAAGCCCAAAGACTTGGTAGTGCTTGTATCACGGAGAAAGCCTCTCAAAGATGGTGACAGTTACATGGTGGCAGTGAAATCCGTTATTCTATCATCAGTCCCACCTT
F1F2043533	ACOT12	NM_130767.2	XM_002916230.1	ATGGAGATCAGCATCAAGGTCGTAGTCCAGGACATGTTGACTGGTATTGAGAAACTTGTCAGTGTGGCTTTCTCTACCTTTGTAGCCAAACCAGTTGGAGAAGAAAAGATTGATTTAAAACCAGTCACACTTCTAACTGAGCAAGATCACATGGAACATAATCTGGCTTCTGAGAGAAGGAAAGTTCGATTACATCATGAAGATACCTTTAAGAACTTGA
F1F2004752	ACOT13	NM_018473.3	XM_002915809.1	GTTTGGTTGTTCTTTGTAAGTCAGCCTGCAGGCTTCGGTTCCCTAGGTGTTTAGTGTGTCTGCCTTGTGCCACTAGTTTCCCCGTGGTCTTGTTCATCAGCTCCACAGAGGCAAATGCAAGTGTTTTGCCTTGCTTCAGAACATGCGCTGTTATCACGATGTCTTCTCCTATTTTAGCAGGCGACATGTATGTTATGTTCATATCCACGCTGACTCCCGGCGCTCCCCTTTCAGTGCACAGCAGAGCTATTGTGGATATGTTGTCCACTAAGGTGGCTGTCATACCACCGTGCAGAGTGCCTAATCTGTTGGTGTGGGCGTCTTCTACTTTCATTTCACAAATCACTTTCCCAGGGACAGCAGAGACAAGAGTCACCTTTTCCAAAACTCTGTCAAACC…
F1F2013563	ACOT4	NM_152331.3	XM_002914720.1	GGAGTGAGTTATATGCCCAAATAGCCTCTGAACGGTTACAGGCCCATGGAAAGGAAAAACCCCAGATCCTCTCTTATCCTGGGACTGGGCATAATATTGAACCTCCTTACTTCCCCCTATGCCCCGCTTCTGTGCACAAATTACTGAACAAACCTATAATGTGGGGTGGGGAGCCCAGGGCTCATGCTAGGGCTCAGGAAGATTCATGGAAACAAATTCTAACCTTTTTCTGCAAACATCTTGGAGGTACCCAGAATATAGCTTCCCCTAAATTGTAATGTGTTGGTCTGTTACTGACATGAGAAATTCAAGGTCAGACTCTGGTTTTCAGTAATCATATGTGTATCAGTTGTCCCCTGGATGATGTTAAATTCATGTCGTGGGTATTAATGATGTACT…
F1F2033116	ACOT4	NM_152331.3	XM_002914720.1	GATCATTGACATCTTTGGATTTGGAGGGGGCCTGTTGGAATATCGAGCAAGCCTTTTGGCTGGTCATGGTTTTGCCACATTGGCTCTAGCTTATTATAACTTCGAAGATCTCGCCAAGGAAATTGACAGCATACACCTGGAGTACTTCGAAGAAGCCCTGTGCTACATGCTTCAACACTCCAAGGTGAAGGGCCCAGGCATTGGGCTTCTGGGCTTTTCTTTAGGGGCTGATATTTGTCTTTCTATGGCCTCATATTTGAAAAACATCTCAGCCACAGTTTCCATCAACGGATCTGGGTTCAGTGGAAACAAACCCATACAGTACAAGCAGACGTGCATCCCACCATTGAACCATGATTTTAGAAGACTCAAGGTAGCCTTCTCAGGCCTCCTGGACAT…
F1F2034065	ACOT6	NM_001037162.1	XM_002914721.1	GGGTTGCGCGCCACGCTCTTCCTGCCCCCAGGTGCAGGACCCTTCCCTGGGATCATCGATCTGTTTGGATCTGGTGGTGGCCTTTGTGAATATAGGGCCAGCCTCCTGGCTGGACATGGTTTCGCTGTGCTTGCTTTGGCTTACTTCAGATTTGAAGACCTCCCTGAGAATTTGGAAGCTTTGCACCTGGAGTACTTTGAAGAAGCTGTGAACTTCATGCTGCAGCATCCACAGGTGAAAGGCCCTAATGTTGGGCTTCTTGGCTTCTCCAAAGGAGGTGACCTGTGTCTCTCAATGGCCTCTTTCTTGAAGGGCATCACAGCCACGGTCCTTATCAATACCTGTGTGGCCAACACAATAGCTTCTCTGCATTACAAGGATATGATTATTCCCAGTCTT…
F1F2055132	ACOT6	NM_001037162.1	XM_001489871.2	ATACAGTGTTAGGCCAAGCAATAGTCCATGGAGGTGAGCCAAAGGCTCAGTCAAGGGCACAGGTAGATGCCTGGCAGCAAATTCAGACTTTCTTCCATAAACATCTCAGTGGTAAAAAATTTGCCCAGTCCAGCAAAATATAACATTGTAGTAATCATAGACCAGATACTATGAATAAAAATACTAATTCATAGGGGCACCTGGGTGGCTCTGTTGTTAAGCGT
F1F2123117	ACOT7	NM_181866.2	XM_002923852.1	GTGGACGCCATCAACTTCCACGACAAGATCAGAAAAGGCTGCGTCATCACCATCTCTGGCCGCATGACCTTCACGAGCAACAAAAGTCCATGGAGATCGAGGTCCTGGTGGACGCCGACCCCGTGGTGGACAACTCGCAGAAGCGCTACCGGGCGGCCAGTGCCTTCTTCACCTACGTGTCCCTGAGCCAGGAGGGCAAGTCGCTGCCTGTGCCCCAGCTCGTGCCCGAGACCGAGGATGAGAAGAAGCGCTTTGAGGAAGGCAAAGGGCGGTACCTGCAGATGAAGGCAAAACGGCAGGGTCAACCAGAGCCCCAGCCCTAGGGGCCGCCCCACGCTGGGCCCGGAGGGGCCCCAGAGTCCAGTCATGTAGAATCCACCCCTTGGCCAAAAACCCAAC…
F1F2180319	ACOT8	NM_005469.2	XM_002928050.1	TCAGATGTTCTGGGTGCGAGCCCGGGGCCATATAGGGGAGGGCGACATGAAGATGCACTGCTGTGTGGCCGCCTACATCTCGGACTATGCCTTCCTGGGCACGGCCATGCTGCCCCACCAGTGGCGGCACAAGGTGCGCTTCATGGTCTCCTTGGACCACTCCATGTGGTTCCATACCCCCCTTCCGAGCGGACCACTGGATGCTCTATGAGTGTGAGAGCCCCTGGGCTGGTGGCTCCCGGGGGCTGGTCCAAGGGCGGCTGTGGCGTCGGGACGGTGTCCTTGCTGTGTCCTGTGCCCAGGAGGGCGTGATCCGAGTGAAGCCCTGGGACTCAGAGAGCAAGCTGTAGCCAGAGGGACAGCTTGGCCTGGGGCTTCAAGGGTCACCCTTCTCCCAAC
F1F2208796	ACOT8	NM_005469.2	XM_002928050.1	GGGTAAATCATGCACACCCACGACAGGGAAAAGGGCTGTTAATCTCAGAAGCTCCAAGAACCGTGTACAAAACGAACCAACGAATGCCTGAGCAAACTAACCAGCAACGACCGCGTTAATTGCTTTGTCCAGAGAACAAAATGAAAGGAAGACATTATTGGGTACCCACAACCCAGCGGCTGTTTGGAGGTCAGATTGTGGGCCAGGCCCTGGTGGCTGCAGCCAAGTCTGTGAGTGAAGACGTCCATGTGCACTCCCTGCACTGCTACTTTGTACGGGCAGGGGACCCCAAGGTGCCGGTGCTGTACCAGGTGGAGCGGACTCGGACGGGGACGAGCTTCTCGGTGCGCTCCGTGAAGGCCGTGCAGCACGGCAGGCCCATTTTCATCTGCCAGGCT
F1F2171481	ACOT8	NM_005469.2	XM_002928050.1	GACTGGAGGAAGCTGCCGGGAAAAGCTCTGCGTTCAGTGCGCATCTGTTCGCGTTGGCTCAGCGCAGTGCCCTGCCCCGCAGCAAGTGAACCCCATGTCGTCCCGGCAGGCTCCAGAGGACGAGCAGGGGAGGCGGCGATCCCCCAGGGGGACCTCCGCAGCGTCCTGGTTACCAGCGTGCTCAACCTCGAGCCGCTAGACGAGGATCTGTTCAGAGGAAGACATTATTGGGTACCCACAACCCAGCGGCTGTTTGGAGGTCAGATTGTGGGCCAGGCCCTGGTGGCTGCAGCCAAGTCTGTGAGTGAAGACGTCCATGTGCACTCCCTGCACT
F1F2071100	ACOT9	NM_001033583.2	XM_002927542.1	GAACTGCTTTTCTTTTTCTTTTTTTTTTTAATTAACTGCTTTTCATAGTTCTTGAACTCATTGCCATAATCCAGTTGCAATTTTTCTTTGTTTCTTCGAGTGACCTCTTTATTTTTATTTTAGTTCGTGATAAGTTGCGGGAGATCGTAGGAGCATCCACAAACTGGAGAGACCATGTGAAAGCAATGGAGGAAAGAAAATTACTTCAGAGTTTTTTGGCCGAGTCACAGAAAGGACTGCCGCCCAGGAGAA
F1F2151747	ACOT9	NM_001037171.1	XM_002927542.1	CGCATTCGTGGTTCTCACGTAAAATCTGACACACCTTTAAACTGACCTCCGTTCCGCAGCATTGTTCTTTCTTCTGTCTTTGAGGGTGGCCGTGAGCTTGTGTATGTTCAGCCGTTTTTTATGTCTCATAGGAGCGCAACATTTTCAATCGGATCTTTGGTGGTTTCCTTATGAGGAAAGCATATGAACTTGGATGGGCTACTGCCTGTAACTTTGGTGGCTCCCGACATTTGTAGTAGCAGTGGACGATATCATGTTTCAAAACCCGTGGATGTTGGATCGTTGCTGTTTCTGTCTTCGCAGGTTTGCTTTACTCAGGACAAGTACATTCAAGTCCGAGTACACAGTGAAGTGGCCTCTCTTGAGAGTAAAGAGCATATGACCACCAATGTCTTTCAT…
Contig3046	ACOT9	NM_001037171.1	XM_002927542.1	TGTAAGATGAGCTTAAGCCCAGAACAGGACATTAAGTTCAGTGGCCATGTTAGCTGGGTTGGGAAGACATCCATGGAAGTGAAGATGCAAATGTTCCAGTTACATGGCAATGAATTTTGTCCCGTTCTGGATGCGACATTTGTAATGGTGGCTCGTGATTCTGAAAATAAAGGGCCGGCATTTGTAAATCCACTCATCCCTGAAAGCCCAGAGGAAGAAGAGCTCTTTAGACAAGGAGAATTGAACAAGGGGAGAAGGGTCGCCTTCAGTGCCAAGTCATTACTGAAAATGGCTCCCAGTGCTGAGGAGAGGACTACCATCCACGAGATGTTTCTTAACACGCTGGATCCAAAGACTGTAAGTTTTCAAAGTCGAGTTTTGCCCCCCAACGCAGTGTGG…
F1F2010169	ACOX1	NM_001185039.1	XM_002919856.1	TGAATGACCTGCCCACTCAGCGCGTCCAGCCACGGCAGGTGGCGATGTGGCCAACCGTGGTGGACATCGACAGCCCTGACAGCCTGACGGAAGCGTACAAGCTTCGTGCAGCCAGATTGGTAGAAATTGCTGCAAAAAACCTTCAAAATGAAGTGATTCAGAGAGAAAGCAAGGAGGTAGCATGGAACCTAACCTCCGTGGACCTTGTTCGAGCCAGCGAGGCACATTGCCACTATGTGGCGGTTAAGCTCTTCTCAGAAAAACTCCTCAAAATTCAAGATAAATCTGTCCACTCCGTCTTAAGGAATTTATGTCTCTTGTATTGTCTCTATGGAATCAGTCAGAAGGCAGGGGATTTTCTTCAGGGAAGCATCATGACAGAGTCTCAAATTACCCAAG…
F1F2017306	ACOX1	NM_001185039.1	XM_002919856.1	AAGTACGCCCAGGTGAAGCCTGATGGCACGTACGTGAAACCTGTGAGTAACAAGTTGACCTATGGAACCATGGTCTTTGTGAGGTCGTTCCTCGTGGGAGAAGCCGCCCGGTCCCTGTCCAAGGCCTGCACCATTGCTATCCGCTATAGCGCTGTGAGGCACCAGTCTGAAATCAAGCCAGGTTGAACCAGAACCACAGATTTTGGATTTTCAGACCCAGCAGTATAAACTCTTCCCACTCCTGGCCACTGCCTATGCCTTCCAGTTTGTGGGCGCATACGTGAAGGAGACCTACCATCGGATTAACGAGGGTATTGGCCAAGGGGA
F1F2020129	ACOX1	NM_001185039.1	XM_540441.2	ATGTAACTTACTTCCTTAGGAACTCATCTCCGAGGCTTGGAAACCACAGCCACTTACGACCCTGAAACTCAGGAGTTCATTCTCAACAGCCCTACTGTGACCTCCATCAAGTGGTGGCCTGGTGGACTTGGAAAGACTTCGAATCATGCAATAGTTCTTGCCCAGCTTATCACTAAGGGGAAGTTGCTACGGGCTACACGCCTTCATCGTACCCATTCGTGAAATTGGGACGCATAAGCCTTTGCCAGGTATTACCGTGGGAGACATCGGGCCCAAATTTGGCTA
F1F2011590	ACOX1	NM_004035.6	XM_540441.2	AGACCCGTCGTCGCCGCCGCCGCCACCGCTTCGACCTCTGCCGCCACCGCCGTTGCGTGTCGCCACCATGAACCAAGATCTTCGCAGGGAGCGGGAAGCCGCCAGCTTCAACCCGGAGCTGCTCACGCACGTCCTGGACGGCAGCCCCGAGAACACCCGGCGCCGCCGAGAGATCGAGAACCTGATTACTGAATGACCCGGACTTCCAGCACGAGGACTTGAATTTCCTCACCCGCAGCCAGCGCTACGAGGTGGCCGTTAGGAAGAGTGCCAACATGGTGAGGAAGATGCGGGAGTTCGGCATCGCGGACCCCGAGGAGATCATGTAGGTTTAAAAATTTTGTGCACCGAGGGCGGCCTGAGCCTCTGGATCTCCACTTGGGCATGTTCTTGCCCACT…
F1F2116650	ACOX2	NM_003500.3	XM_002913531.1	TCATATGCCCAGACAGAACTGGGACACGGGACGAATCTTCGGGGCCTGGAGACTGAAGCCACCTATGATGCTGCCACCCAGGAGTTTGTGGTGCACAGCCCCACGTTGACAGCCACCAAATGGTGGCCTGGGGACAGGAGGTTGCTCCACACAAGTGACATTTAGACAGGACCCCCTGCACCTCCAGCCACCAAATGAATATCCATAAAGTCCACCAAG
F1F2021314	ACOX2	NM_003500.3	XM_002913531.1	AGAAAAGATAAAAATAGCAAGAAGACTGATCTTAACTGTCCATCATCTGAAAAAGCAGTCTAGAAAGGGCAGACAGAGAAAATAGAAGGGAACAAACCATTAACAGAATAATTCAAGAAAATACTCCTCAAATGAAGAGCACAAGTTTCAGACTGAAAAGGCCATAGATGTTTACAGACTAGAGGAGACAAACACACACGGAAAAAATAAGTCAAGCACACAGTGTGCAAAATGGAAGGATGCCATCTTGTTAACTGATGCCTTTGACTTCACGGATCCCAGTTTAAATTCAGCACTTGGCTGTTACGATGGAAATGTCTATGAACGTCTGTTCCACTGGGCTCAGAAGTCACCGACCAATACTCAGGAGAACCCTGCCTATGAGAAATACTTAAGACC…
F1F2039700	ACOX2	NM_003500.3	XM_002913531.1	TGACAACACTGTACTCTACCTGCAGATGGCCAGGTTTCTAGTGAAAAACTACCTGCAAACTCAGGCGATCCCAGGCTCCACACAGAAGTCTCTCCCTCCGTCTGTTGCATACCTGACTGCACCCTACCTGGCCAGGTGCCCAGCCCAGAAAGCAGCTGACTTCCTCCACCCAAAACTCTACACCACCGCCTGGGCACACGTGGCAGCCAGGCTCATAAAGGACTCAGCGCATCACCTAGAGACTCTGATACGATCTGGGGCTGACTGGGCTGAGGCATGGAACCAGACCACGGTCATACACCTCCAGACTGCTAAGGCACACTGCTACTATATCAGTGTGAAGAGCTTTACAGAAACTCTGGAGAAACTGGAAAACAAGCCAGCGGTTTGGCAGGTGCT…
F1F2057173	ACOX2	NM_003500.3	XM_541826.2	GACAGGCAGACACAGGTGAGACAGAGGTCCTTAGTACCCCCGGACAGAGCACTAGGCCAGAAGTATCTCTCCTGAGGCACCAGGCAGCTCCAGGCTAGGATGGACAGCCCAGTGCACCGAGTGTCCCTGGGGGATACCTGGAGCAGGCGAGTGCACCCTGACATGGCGAGTGAGAGGTTCATACAGTCCTTCAGCGTGGAACAACTCACCAACATCCTGGATGGAGGTGCCCAGAACACTGCACTCCGGAGGAAAGTTGAATGAACGTTATGTGGCCGCCATCCAGAAGAGATTTCACTTCCAGATAATAGCAAAGCGCCTCGGCTGGTTGGAAAACAGTCCTGAATTCTATTATGCTTACAGAGCCCTTTCTGGAGAACTGGCATTAGG
F1F2064130	ACOX2	NM_003500.3	XM_541826.2	ACAGTCCTTCAGCGTGGAACAACTCACCAACATCCTGGATGGAGGTGCCCAGAACACTGCACTCCGGAGGAAAGTTGAGAGCATCATCCACAGTGACCCAGAGTTTAGCGTGAAGGATAATTATTTCATGACCCAGAATGAACGTTATGTGGCCGCCATCCAGAAGAGATTTCACTTCCAGATAATAGCAAAGCGCCTCGGCTGGTTGGAAAACAGTCCTGAATTCTATTATGCTTACAGAGCCCTTTCTGGAGAACTGGCATTAGGCCTACACACCGTGTTCCTGAAATCCCT
F1F2199142	ACOX3	NM_001101667.1	XM_545908.2	GAAGCAATGACTTTGAAGCAAGAAACAACAGTCAGGTGTACTACTGCCGTCCCCTGGCCCTCGCATTCCTGGAGCTCACTGTGGTGCGGCGGTTCCACGAGTACACACACCAGCCCCACGTGCCGCCTGGGCTGCGGGCCGTGCTGGGCCGCCTCAGTGCCCTCTACGCCCTGTGGTCCCTGAGCCCAGCACACATCCCTGCTCTACCAAGGTGGCTATTTCTCTGGTGAGCGAGCTGGTAAAATGATCCAGAATGCCATCCTGGAACTGTGTTACAAAGCTGAAAGACGATAGCT
F1F2079409	ACOX3	NM_001101667.1	XM_002916553.1	ATGCTGACTTTTGGATCAGCGATTTACAGCTCTGGTTCTGAAAGACATTTAAAATACCTTCCAAAGATCTTCAACATGGAGATTTTCGGCTGCTTTGCGGTGACCGAGCTCAGTCATGGCAGTAATGCCAAGGCCGTCCGAACAACAGCTCACTATGACCCCACAACTGAGGAATTCATCATACACACCCCTGACTTTGAAGCTGCCAAATTCTGGGTTGG
F1F2022302	ACOXL	NM_001142807.1	XM_849435.1	ACAGATGTGTTTGTGACTTTTGAAGGTGACAATGTTGTTATGCTGCAGGTTGTGGTGCGGGCACTGCTGGCTCAGTACAGCAAACAGCATAAAGAGAAGCCACTGGTCAGCTGCCTCCGAAACTGGGCGGAGTCTGGGAGGGACAAGCTGAGAAACCAGCTTCCTGGCATTTAACATGGACACAGTCGATAATCTCGCCTTTCTATTGAAAGCAGTGAATTTTCGTGAAAGAGTTCTTCAGCGGAGTTTGGTGGCCAGAATTTATTATAAGGTGATGACCAAGAAAGAGGACTTTTTCAGTGCCTGGAACGCGTGTCTTCATCACGTTGCCTGCCTGTCTCTGGCACACATCCACAGAGTTACGTTAGAACAGTTCTGCCTGGCGGTGAGGAGCTGTCC…
Contig4941	ACP1	NM_004300.3	XM_002924849.1	GATCACTGAGAGCAACCTAAAAAAACAGTGATTGCAGTTGTAATTGATTTTTTTACCTCTTGGTTTTTCGTACTTTGAACGCATGGGCAGCGGGTGTCGAGTCATGGGGCGGGGGTTTGGTCAGCGGTTTCCGGAGGTCCTGCTGTGCACGCACTGGTGGGAAGCTGACCCCGCTCCCCTAAGGGAGGTGCAGTTGCTGTGTGTCGCGTGGGTGACGTGGTTGCTGGATTCTGCCCTAGCGTCAGCCCTGACACCCGCTCTGCCTTCCCCTCTTTTCAAGGTAACATCTGTCGGTCACCCATTGCGGAAGCAGTGTTCAGAAAACTTGTCACTGACCAAAAGCTTTCAGATCATTGGAGGATAGACAGTGCAGCGACGTCCACGTACGAAATAGGAAAC…
F1F2003545	ACP1	NM_007099.3	NM_173978.2	GGGGCGTGCGCGCGGGAAGATGGCTGAGCCGGTGCCCAAGTCGGTGCTGTTCGTGTGTCTGGGTAACATCTGTCGGTCACCCATTGCGGAAGCAGTGTTCAGAAAACTTGTCACTGACCAAAAGCTTTCAGATCATTGGGTCATTGACAGCGGCGCTGTTTCTGACTGGAACGTGGGCCGGTCACCAGATCCAAGAACTCTGAGCTGCCTCAGAAACTCATGGACATTAACACGGCCCATAAGGCAAGACAGGTTACCAAGGAAGACTTTGCCACATTCGATTATATACTGTGTATGGAT
F1F2014554	ACP2	NM_001131064.1	XM_002921631.1	AGCATAGTCTATAACGGTGATGGCGGGCAGACAGTTTGCGTGGAGCGGGGCGGCTCTTCTCCAGCTCCTTCTTGGCGTGAATCTGATAGTGATGCCCCCCACCCAGGCCCGGAGTCTGCGCTTCGTTACCTTGCTATACCGACATGGAGACCGTTCACCAGTGAAGACATATCCCAAGGACCCCTATCAGGAAGATGAGTGGCCTCAGGGGTTTGGTCAGCTAACCAAGGAAGGGATGCAACAGCACTGGGAGCTGGGCCAGGCTCTGCGGCAGCGCTACCAAGGCTTTCTCAACACCTCTTACCACCGGCAAGAAGGTTTATGTGCGAAGCACAGACTTTGACCGCACTCTCATGAGTGCCGAGGCCAACCTGGCTGGACTCTTCCCTCCCAACGGGA…
Contig2035	ACP2	NM_001610.2	XM_003278972.1	AGAATGCAGTGAGTGGGGCTCAGGCGGAGGTCACCACACTGGCCCTTTCCCCCAGGGCAGTACTGATCCCCTTGATCCATTTTTCATAGCAATTTCTGGATATGGTGGCCAACGAGACCGGGCTTACAGACGTGACACTGGAGACTGTCTGGAATGTCTATGACACACTCTTCTGTGAGGTGAGCCCACTTAGGTTCCCAGGTATGGCCTTTCTTCCCTCAAACCTCCGCAGGCCCAGGTGACCAGGACAAGTAGCCTACCATGCCTGGATACCATTCCCACCGGGAAGGTCCAGGCAAGCCGCTTCTTGTGAAACCAAGGAATTTCCCTTATGGGTAAAAAGACCTCAGAGTGGGAAATGGTTTATCTGTGTCAGCAGTTCTTGGCCTCTCCACCAGA…
F1F2232085	ACP2	NM_001610.2	XM_003278972.1	AAGCATTCAGAAGACTGGGGAGACTTTGGGGGCTAACAGGAGGTCTGGTTTCGAAGGAGCAGAGAGCACTACAGCTGGAGAAGGAAGCGTGGGAGAAAGCCTCCAGAGCAGATTTTTAATGCAGTAGGGTCCTGAGGAGGGGAGTGACGCGCTGCCCGCCACTCACCCCCCTGAAGCCGGGCCTTCTCTGCCTGCTCGTAGATCCCGAAGAGGAAGCGGAAGCTGAAGTCCTTTAGTCGGCTCAGACGCTGCATGGTTCGGGTGAGGCCCAGGGCGGCAGGACCAGCCCGTGTGTTTGCTGTGTATCGCAGCGGGCAGGTTAGCTTCCCAGGCCTAGGCCAGAGCCTCTCCGGGGACAGCTCTCCTCCCCAGCGGGAAGGTGCCTGTGTTCGCAGT
F1F2044526	ACP2	NM_001610.2	XM_002921631.1	GCAATGGGGAACAGGCCCCCTACGCCTCCTGCCACATATTTGAACTGTACCAGGAAGATAACGGGAATTTCTCGGTGGAGATGTACTTCCGGAATGAGAGTGACAAGGCTCCCTGGCCTCTGGTCCTGCCTGGTTGCCCTCACCGCTGCCCGCTGCAGGACTTTCTGCACCTCACAGAGCCGGTCGTGCCCAAGGATTGGCAGCAGGAGTGCCAGCTGGCAAGCGGGCCCG
Contig5216	ACP5	NM_001111034.1	XM_002930832.1	AAACAGCCGGCCTCTGCTGGCTGACCTGGGGCAGGTCACCTCACCTCCCTGAGCCGGTGACCTCCGCGTGAAAAGAGGGCCCCCCCACAATTGGCCCATCGTGAGTGTGCAGGGGACAAGTCAGAGCGGAAGGAGGAAGGCAGGGAGGGAATAAAGGCTCGGTGACCCACCAGTTCTGCCCAGGAGCTCACCTGCCTCTGAGCCCCCGGCTGACTGCCTTGTGCCTCCCCCAGGATGGACACACAGACCGTGCTGCTCATCCTGCAAGCCTGGCTGGTGCTCCCCCTGGCTGATGGAGCCAATCCCGTCCTGCGCTTTGTGGCCCTGGGTGACTGGGGAGGAGTCCCCAATGCCCCATTCCACACTGCCAGGGAAATGGCCAATGCCAAGGAGATTGCC…
F1F2121837	ACP5	NM_001611.3	XM_002930832.1	GGCCAAGGAGGACTACGTGCTGGTGGCCGGCCACTACCCCGTGTGGTCCATCGCTGAGCACGGGCCCACCCGCTGCCTGGTCAAGCATCTGATGCCTCTGCTGGCCACGTACAAGGTCACCGCCTACCTGTGTGGCCATGACCACAACCTGCAGTACCTTCAGGATGAGAATGGCGTGGGCTACGTGCTGAGCGGGGCCGGGAACTTCATGGACCCTTCGAAGAAGCATCAGCGCAAGGTCCCCAACGGCTACCTGCGCTTCCACTATGGGGCTGAGGACTCGCTGGGTGGCTTTGCCTACGTGGAGATCAGCCCCAAAGAGATGGGTGTCACTTACATCGAAGCCTCAGGCAAGTCCCTCTTCAAGACCAGACTGCCAAGGCGAGCCAGGCCCGAGCG…
F1F2192396	ACP5	NM_001611.3	XM_002930832.1	GGGGAGGCACAAACAGCCGGCCTCTGCTGGCTGACCTGGGGCAGGTCACCTCACCTCCCTGAGCCGGTGACCTCCGCGTGAAAAGAGGGCCCCCCCACAATTGGCCCATCGGAATAAAGGCTCGGTGACCCACCAGTTCTGCCCAGGAGCTCACCTGCCTCTGAGCCCCCGGCTGACTGCCTTGTGCCTCCCCCAGGATGGACACACAGACCGTGCTGCTCATCCTGCAAGCCTGGCTGGTGCTCCCCCTGGCTGATGGAGCCAATCCCGTCCTGCGCTTTGTGGCCCTGGGTGACGTGGGGAGGAGTCCCCAATGCCCCATTCCACACTGCCAGGGAAATGGCCAATGCCAAGGAGATTGCCAGGACCGTGCAGATTCTCGGTGCAGACTTCATCCTG…
F1F2235274	ACP6	NM_016361.3	XM_002924550.1	GCTTACTGCGTTCACCAGCGGCGGACGGCCCGCGCCGAGCCGCGCAGGGCGGAGAACCAGCATCCCGTCGACCGGAGTCAGCTGGAGTTGAAAATGGTGCAGGTCGTGTTCCGACACGGGGCTCGGAGCCCTCTCAAGCCGCTCCCGCAGGAGGAGCAGCAGGCAGAGTGGAATCTCCAGCTACTAGAGGTCCCACCCCAAACTCAGTTTGATTACACCGTCACCAATCTCACT
F1F2033217	ACP6	NM_016361.3	XM_002924550.1	CAGGAATCTCAGAGGATTTGCAAAAGGTGAAGGGAGGAATGTGCATCACCAGTAATGATGGAGTAGACTTCCTCAGCCTCTTTGACAAATATGGCTGCTGAGCAGGTGCACAACCTCCTGAGCTGCCCCACGCCTGCAGAGATTTGCACGGATGAATTGAGCAGAGAGCAGTGGACACAGTCTTGTACGTTATGCAGAGGGAAGACAGGGAAAGCCTTCAGATGGCCGTAGGCCCACTCCTTCATATTCTGGAGAGCAACCTGCTGAAAGTTGTGGACCCTGCCACTCCAGCAGACAAAACCAGAAAGCTGTACCTCTACGCGGCTCATGATATGACCCTCATGCCTCTCTTAATCACCCTGGGGATTTTTGACCACAAGTGGCCCCCATTTGCTGTTG…
F1F2040204	ACP6	NM_016361.3	XM_002924550.1	ATATCGAAATCTGGAGTCTACCCGGTGTTTGCTGGCTGGACTTTTCCAGTGTCAGAAAGGAAGGACCCATCATCATCCATGCTGATGAGGCAAGCTCAGAAGTCTTGTACCCCAACTACCAAAACTGCTGGAGCCTGCGGGAAAGAACCAGAGGCCGGAGGCAGGCTGCTTCTTTGCAGCCAGGAATCTCAGAGGATTTGCAAAAGGTGAAGGAAGGAA
F1F2006702	ACPL2	NM_152282.3	XM_003265320.1	GGAAATAAACATCAAATCAGAATGAATCGTAGAAAAATTATTAGAATAATACTTGATGTTCATGATGATTATGGTAGGTATGTTTTAAATATCTGTCTGCTGTAGTCTATTTGCTGTATAGGCTGAAATTTTTGTATTCTATTTAGTATTTTTATAGTCTAGGGAACTATTTTCTAAGACCGGTTTTAGATGTGCTCTTAGTCCTAGGTAAAATTCAATTTACCATACCTGCTTGGTGGTTAGAAGGAAGCTAGAAGCTGAATTCAAGCACTTTCTTCCAATAAAACTAATTATGGCTTATTCCCTTTGATAAGCTGTAGAATTGGATCAATTTTTAAACCGTCTGCATCAATTTCAAATGGTAAATTCTAATTGATTTTTAAATAAGCTTTTGGGAGA…
F1F2100058	ACPL2	NM_152282.3	XM_002925282.1	AAATAGAGCTTCTTCTCCCGCCTCTCTCTCTCATCCTCTATCTGATGCGTCTTGATCACCTTGAAGTGCTCCATGTCGATACAGCCGTTCCTCGTGCATGGGAAGCTGACGTTGTGGCAGAAGCGGCAGAGCATGGAGTCTATGGGGTTGGCAGCGCGAAGTTGCTTGGTGGGGACGTCCACAATCCTGGCCATGTCCTCGTAGGT
F1F2056613	ACPL2	NM_152282.3	XM_002925282.1	ATGGAAGGTCACGCCCCACATCATTTTAAGCTGGTCTCCGTGCATGTGTTCATTCGACATGGGGACAGGTACCCACTGTATGTCATTCCCAAAACCAAGCGACCAGAAATTGACTGCACTCTGGTGGCCAACAGGAAACCGTATCACCCGAAACTGGAAGCTTTTGTTAGTCACATGTCGAAAGGATCTGGAGCCTCTTTTGAAAGCCCCTTACACTCCCTGCCTCTTTACCCCAATCATCCACTGTGTGAGATGGGAGAGCTCACTCAGACAGGAGTTGTGCAGCATTTGCAGAATGGCCAGCTGCTGAGGGACATCTATCTAAAGAAACACAAACTCCTGCCGAGTG
F1F2066561	ACPP	NM_001099.4	XM_002926252.1	TGTCAGTATCTGGAATCCCAGCCTACCCTGGCAGCCCATCCCGGTGCACACGGTCTCTCTTTCTGAAGATCGATTGCTATACCTGCCTTTCCAGGACTGCCCTCGTTTTAAAGAACTTAAGGAGGAGACTCTCAAAATCGACAGAATTCCAGAAGAGGTTGCATCCTTATAAGAATTTTATAGAAACCCTGCCAACATTTACAGGATACCATACCGAGGACCTTTTTGGAATGTGGACTAAAG
F1F2289636	ACRBP	NM_032489.2	XM_002922242.1	AGTCCAGGCAGCCCTCTCTCTCCCACCGAATATGAACGCTTCTTCGCACTGCTGACCCCGACCTGGAAAGCAGAGACCACCTGCCGACTCCGCGCAACGCACGGCTGCCGGAATCCCACCCTCGTCCAGCTGGACCAATATGAAAATCATGGCTTGGTGCCTGACGGCGCTGTCTGCTCTGACCTCCCTTATGCCTCCTGGTTTGAGTCCTTCTGCCAATTTACTCAATATCGGTGCTCCAACCACGTCTACTACTCTAAGAGGGTCCGCTGCTCCCAGCCAGTCTCGATCCTCTCTCCCAACACTATCAAGAGATTGACGCTTCCTCTGATGTCCCTCCCACCACAGT
F1F2119235	ACRBP	NM_032489.2	XM_002922242.1	ATGTACAATATCCAAACTACTGTGCCTTCAAAAGCCAACAGTGCCTCATGAGAAGCCGTGACCGGAAGGTGTCCCGCATGAGATGTCTGCAGAACGAGACTTACAGTGTGTTGAGCCAGGCCAAAAGTGAGGACCTTGTGCTGCGATGGAGCCAGGAATTTAGCACCTTGACTCTAGGCCAAGCCGGATGAGCTGGGGTCCGTCCTATCTCCA
F1F2226322	ACRV1	NM_001612.4	XM_844033.1	AACAAGCTTCAGGTGAGCAGGCTTCAAGTGAACAAGTTTCAGGTGAAAAGCCACTGGGTGACCAGCCTTCAGGCATTCCACCATCAAGCACATTTTCAGGCCCAATATTAAATTGCCACACATGTTCATATATGAATGATCAAGGAAAATGTCTTCGTGGAGAGGGAGTCTGCTCCACTCAGAATTCCCAGCAGTGCATGTTAAAGAAGATCTTTGAAGGTGGAAAACTCCAATTCATGGTTCAGGGTGTGAGAACATGTGCCCGTCTATGAACCTCTTCTCCCACGGAACCACGGATGCAAATTATAATGCTGTCGGAACCAA
F1F2175581	ACSF2	NM_025149.4	XM_537673.2	GGGACCCAACTCCTATGCATGGGTACTCATGCAGCTGGCCACCGCCCAGGCGGGCATCATTCTGGTGTCGGTGAATCCAGCCTATCAGGCTATGGAACTAGAGTATGCCCTCAAGAAGGTAGGCTGCAAAGCCCTCGCTTTCCCTAAGCAATTCAAGAATCAGCAATACTATCAAATCTTGAAGCAGATCTGTCCAGAGTTGGAGAAGGCCGAGCCAGGGGCCTTGAACAGTCAGAGGCTCCCAGACCTGACCACGGTCATCTCGGTGGATGACCCTCTGCCGGGGACCCTGCTCCTGAAGGAGGTGGTGGCGGCCGGAGGCGAAGAGCAGCATCGGGCCCGGCTCCAGTACAGCCAGCAGTTCCTGTCTTGCCATCGACCCCATCAACATCCAGTTCA…
Contig2099	ACSF2	NM_025149.4	XM_537673.2	GATTCCCCTAGGGTAGCTCGCCCTCCCCTCTGCAGTCTCGGGGCTCCCTCCAAACACCCTTTTCCGATCCTGTAGGTGGCTTATGGAACCACGGAGAATAGTCCTGTGACTTTCCTGAACTTCCCCGAGGACACTGTGGAGCAGAAGGCAGAAAGCGTGGGCAGAGTTATGCCTCACACAGAGGCCCAGATCGTGAACGTGAAGACGGGGAAGCTGGTGGAGCTGAACACACCCGGAGAGCTATGGATCCGAGGGTACTGCGTCATGCTGGGCTACTGGGGCGAGCCCCAGAAGACCGAGGAGATAATCGGACAGGACAAGTGGTACCGGACAGGAGACATCGCCATGATGGACAAGCAGGGCTTTCTGCAAGATCGTGGGCCCCCTCCCAAGGATATG…
F1F2070565	ACSF2	NM_025149.4	XM_537673.2	ACAATGGTGAGCCTGATGTATGGCGCCACCCTCATCCTATCCTCTCCGACCTTTGATGGCAAGAAGGCGCTGGAGGCCATCAGCAAAGAGAGAGGCTCCTTCCTGTATGGCACCCCCACAATGTTCGTGGACATTCTGAACCAGCCAGACTTCTCCAGTTATGACATCTCGTCCATACGTGGAGGTGTGATTGCTGGGGCCTCTGCA
F1F2147936	ACSL1	NM_001995.2	XM_002914018.1	AGGAGGCCAACCTCTTATTAGACGGTGTAGAAAATAAGTTAACACCAGGCATTAAAACCATCGTCCTCATGGACTCCTATGGCATCGATCTGTTGGAACGAGGCAAAAGATGTGGCGTGGAAATCATCAGTATGAAGGCGTTGGAGGACCTGGGAAGAGCCAACAGACAGAGGCCCAAGCCTCCGGCACCTGAAGACCTTGCAGTCATTTGTTTCACCAGCGGGACGACAGGCAAAACCCCAAAGGAGCACTGATCACTCATGGAAATATAGTGAGCGATTGTTCAGCTTTTGTGAAAGTCACAGAGAAATCTCTTGACTTGAATGCCAGTGACATACACATTTCGTTTTACCACTTGCACACATGTAATAGAAGACAAACTAGAATGCAGTGTGTAAT…
F1F2094104	ACSL1	NM_001995.2	XM_852283.1	TATAATGACCAGGGAAGTCAAGAATGTTTTTTTGAAAAGTGACCAACGTGTAGGAACTTCATGGTTTCTGGACACTGCTCCAAAATGCTAAAACAGAAGCCTTGTGTGTCTGTGTGTATGTTGTGTGGTCCCTGCTTTGATGAAGACATGGGTGTTATTTTTTTTTCCTACGCTAGTGTGTAATGCTGTGTCATGGAGCTAAAATAGGATTTTTCCAAGGAGATATCAGG
F1F2088449	ACSL1	NM_001995.2	XM_852283.1	ATGGACGACCTCAAGACACTTCAACCCACAATCTTTCCTGTGGTCCCTAGACTGCTGAACCGGATGTTTGACCGAATTTTTTGGGCAGGCAAACACCACGCTGAAACGGTGGCTGCTGGACTTCGCCTCCAAGAGGAAAGAAGCAGAGCTCCGCAGTGGCATCATTAGAAACAACAGCCTGTGGGACAGACTGATCTTTCACAAGATACAGTCGAGCCTGGGAGGAAAA
F1F2053624	ACSL1	NM_001995.2	XM_852283.1	GGCTGTGGGCTGTGCTGACAGCTGGCGGCGTAGCGGCCGGCCAGCCGAGGAGAATTCAGCTTAGGGAGCGACCATCACGGGACGATGCAAGCCCACGAGTTGTTTCGGTATTTTCGAATGCCAGAGCTGGCTGACTTCCGACAGTACGTTCGCACGCTGCCGACCAACACACTCATGGGCTTTGGAGCTTTTGCCGCCCTCACCACCTTCTGGTACG
Contig2963	ACSL1	NM_001995.2	XM_002914019.1	ATAAAACTCGTGGACGTGGAAGAGATGAACTACTTGGCTTCCAAGGGCGAGGGCGAGGTGTGTGTGAAAGGGCCAAATGTATTTAAAGGCTACCTGAAGGACCCAGCAAAAACAGCAGAAGTTCTGGACAAAGATGGCTGGTTACACACGGGGGACATTGGAAAGTGGCTTCCGAACGGTACCTTGAAGATCATCGACAGGAAAAAGCACATATTCAAACTGGCACAGGGAGAATACATAGCACCTGAGAAGATCGAGAACATCTACGTGCGGAGTGAGCCTGTCGCTCAGGTGTTTGTCCACGGAGAAAGCTTGCAGGCATTTCTCATAGCAATTGTGGTACCAGATGCTGAGACATTACGTCCCTGGGCCCAAAAGAAAGGATTCGCAGGTTCCTTT…
Contig3625	ACSL1	NM_001995.2	XM_002914019.1	ACCTACATAGTCAACAAAGCTGAACTCTCTCTGGTTTTTGTTGACAAGCCAGAGAAGGCCAACCTCTTATTAGACGGTGTAGAAAATAAGTTAACACCAGGCATTAAAACCATCGTCCTCATGGACTCCTATGGCATCGATCTGTTGGAACGAGGCAAAAGATGTGGCGTGGAAATCATCAGTATGAAGGCGTTGGAGGACCTGGGAAGAGCCAACAGACAGAGGCCCAAGCCTCCGGCACCTGAAGACCTTGCAGTCATTTGTTTCACCAGCGGGACGACAGGCAACCCCAAAGGAGCACTGATCACTCATGGAAATATAGTGAGCGATTGTTCAGCTTTTGTGAAAGTCACAGAGAATACAGTCAATCCTTCCCCAGATGATACTTTGATATCTTTC…
F1F2043327	ACSL1	NM_001995.2	XM_002914019.1	CCTGAAGCCACCATGCGACCTCTCCATGCAGTCTGTGGAAGTGCCGGGTAGCGATGGCGCTCGGAGATCCCCGCTGCTGGATAGCGATGAGCCCTTGGTGTATTTCTACGAAGATGTCAGAACTTTGTACGAAGGCTTCCAGAGAGGCATCCAGATTTCAAATAATGGCCCTTGTTTAGGCTCTCGGAAGCCAGACCAGCCCTACGAATGGCTTTCATACAAACAGGTTGCCGAGATAGCCGAGTGTGTGGGCTCAGCGCTCCTCCAGAAGGGCTTCAAGCCTTCCTCGGATCAATTCATTGGCATTTTCGCTCAGAACAGACCCGAGTGGGTGATGATTGAACAAGGATGCTTTGCTTACTCTATGGTGGTCGTTCCCCTCTATGATACCCTTGGAAC…
F1F2259517	ACSL3	NM_203372.1	XM_002929226.1	ATACAGATCAATTAACAGTTTGGATGGTTTGGCTTCAGTATTATACCCTGGATGTGATACACTAGATAAAGTTTTTATGTATGCAAAAAACAAATTTAAGGACAAAAGACTCTTGGGAACACGTGAAATTTTAAATGAGGAAGATGAAGTACAACCAAATGGAAAAGTTTTTAAAAAGGTTATTCTTGGAAACTATAATTGGCTGTCCTATGAAGATGTCTTCATTAGAGCTTTTAATTTTGGAAATGGTTTACAGATGTTGGGTCAGAACCAAAGACCAACATCGCCATCTTCTGTGAAACCAGAGCCGAATGGATGATTGCTGCCCAGGCGTGCTTTATGTATAATTTTCAGCTTGTTACCTTGTATGCTACTCTAGGAGCCT
F1F2218324	ACSL3	NM_203372.1	XM_002929226.1	CTGATAACATTATTGACTTTATTAACTCATTTTTATACATCTAGGAAATCATGGATCGGATCTACAAAAACGTCATGAATAAAGTGAATGAAATGAGTAGTTTCCAACGTAATCTGTTTATTCTGGCATACAATTACAAAATGGAACAGATTTCCAAAGGCCATGGTACTCCACTGTGTGACAGGTCAGTGGACTCCTTCTCTCTTTGGTGTCACATAACCATTTTGTTCATATTATTAGACTAGGTAATTGAGATAGTTATAAGAAATAATTTGGTTTTAGAAAGTCAAAGGGACTCTAAAAATTCACCTTGCATAAGAATATGAGCAATTAAAATAGATTGCAGTG
Contig988	ACSL3	NM_203372.1	XM_002929226.1	TTACAAAATGGAACAGATTTCCAAAGGCCATGGTACTCCACTGTGTGACAGGTTTATTTTCCGAAAAGTCCGAGGCTTGCTAGGCGGAAATATTCGGCTTCTGTTATGTGGAGGTGCTCCACTCTCTGCAACCACACAGCGATTCATGAATATCTGTTTCTGCTGTCCCGTTGGTCAGGGATATGGACTGACTGAATCTTGCGGTGCGGGAACAATTACAGAAGTGTGGGACTACAATACTGGCAGAGTGGGAGCACCATTAGTTTGCTGTGAAATCAAATTAAAGAACTGGGAGGAAGGTGGATACTTTAATACTGATAAACCACACCCCAGGGGTGAAATTCTTATTGGTGGCCAAAATGTGACACTAGGATACTACAAAAATGAAGCAAAAACGAA…
F1F2002213	ACSL3	NM_203372.1	XM_002929226.1	AAAAGAACTCTTGCAAACAAAGTTGAAGGATATAGTTTCGTTAGTCCCACGCCTGAGGCATATCATCACTGTGGATGGTAAGCCACCAACGTGGTCCGAGTTTCCCAAAGGGCGTCATTGTTCACACGATGGCTGCGGTGCAGGCTCTGGGAGCCAAGGCCAGCACAGAAAACAAACCTCTTAGCAAACCAGGGCCCTTAGATATTGCAGTAATCATGTATACAAGTGGATCCACAGGACTTCCGAAGGGAGTCATGATCTCCCACAGTAACATTATTGCTGGTATAACTGGGATGGCGGAAAGGATTCCACGACTGGGAGAGGAAGACGTTTATATTGGATATCTGCCTCTGGCCCATGTTTTAGAATTAAGTGCTGAGCTTGTCTGCCTTTCTCACG…
F1F2031096	ACSL4	NM_004458.2	NM_001038694.1	ATGACTTAACATGGATGAGTTTGGGGAAGTGACAGGGAAAGAACACACTGTTACCACTATTTTCCTGATTGTGTGAAAAGTTTAGAAACTGGAAATGCTCGATATGGGCAAAGGGAAGAATACTCAGTAAGGGACTGATACTTGTGCAGCAATTAGGCATGTGGGCTTCTTTTTGACTCTTTCATTAAAATCTGGGATTCTAGATCTGACAGGTTTTCACACTTGAACCATAGTTACTGTAAAAAGCAAAAATTCTTAATACTGTTATTCTTTGCACTTTTTTCTTAATCATTTTATACACACACATATGCATATATATATATGCATATATATATATATATATGTTGCTTACATTGCTTTGTACAGATGTGGGCCACCACTGCAATTAAATACATTCTT…
F1F2278611	ACSL4	NM_004458.2	NM_001038694.1	TGTAGGCCACCACTGCAATTAAATACATTCTTTTTGCTCTAAGATATTTATAATGAAAATATTTAAATATTATGTATATGGTGGTGAAAAGGAAAAATAATCTGATGTTATTATAAGCAAGAATGAAGGTTTTTGTAAAGATTTCTGTTCAGTGTTCTGCAGTGTCCAATTCAAGGCAAGTTCTCTCTGAAGTTATGTGTATGTGATTATTCTCATTTTTCCCAACTTGCCTTGGAAGCTTGAAAAACCACTGTCATCAAGTAGACTACTATTCAGCTTCTACTGTTCTGGCCCACTGTTGATCCTTCAAGGACAAGTCCCTTAGATTTTTTTTTTCTAATATGTGTAATTAGTTTTCCTACTCTTCGGTAATAGGTGTATTTACTAAATAATGTG
Contig5080	ACSL4	NM_004458.2	XM_002924076.1	AGAGAAAAACCTGCCAGGAACCAGGGCCTCAGAGATTGCAGCTTAATTTCAATATTGAGTCCAAGGCTTTTGTTCCTTCATCTTTAGAACCAGAAGAGGACAGCAATTAATTACTATTCATGGCTGAATAACTGCTAACTAAGCTCAAGATGATGTAATTTGGGCAAGAACACCATAGGAAAGCTGTGTTGTGTTCTTCTCAGTGTGTCCTGTCGGAATTGAAATCACAAAAGATACATACACGTGTTCTTCTTAAGAGAAAAAGGAAATCTAAAAACGCTATGGCAAAGAGAATAAAAGCTAAGCCCACTTCAGACAAACCTGGAAGTCCACATCGCTCTGTCACGCACTTCGACTCGCTAGCTGTCATAGACATCCCTGGAGCCGACACTCTGGATA…
F1F2149345	ACSL5	NM_016234.3	XM_859627.1	GAGAGATCTGCATCAAGGGCAGCAATGTGTTCAAAGGATACCTGAAGGATCCTGAGAAAACCAAGGAAGCCCTGGATGAGGACGGCTGGCTTCACACAGGAGACATTGGCCGTTGGCTACCGTCGTCCTTAGTGGGAGTGGTGATTCCTGACCCAGAAGTGCTGCCCTCTTTTGTGGCCAAACTTGGGGTTAAAAGGCTCCCTTGAAGAACTGTGCCAAAACCAAGTTGTAAAGGAAGCCATTTTAGAAGACTTGCAGAAAATTGGGAGAGATGGTGGCCTTAAATCCTTTGAACAGGTCAAAACTGTCTTTCTACATCCAGAGCCATTTTCCATTGAAAATGGACTCTTAACACCAACACTGAAAGCAAAGCGGGCAGAGCTTTCCAAGTACTTTCGA…
F1F2013459	ACSL5	NM_016234.3	XM_002913570.1	GTGAGAGAAAAACCAGGAAGTGAGGTCCCTGAGCACGTTAGAAAGCCCGGCCATGGCCTGACTCGGGACAGCTCAGGCAGGGCACTGTGGGGGACACTCGGAGCCGTGACCACCTGCCTGCCGGGATGCTCTGAAGCCAGCCGGTCCCTGGAGGAACCGGGGCTGAGGGAAGAGGGCCAGAGATTCTGTGCCAGGAAGAACCCGGAGCCAGGAAACTCCGTTCGGAGGAAGCTCTGAGAAATGCACCCTTCTCACAGGGCTTGAACTTCCTGCTGCTATCCACAAAGATGCTTTTTATCTTTAACTTCTTGTTTTCCCCACTTCCAACCCCGGCACTGGTCTGCATTCTCACCTTCGGAGTTGCCATCTTCCTGTGGCTGGTCAGTAGACCTCAGCCAG…
F1F2030386	ACSL5	NM_016234.3	XM_859627.1	CAAAGATGTACCTGACATGAACTACTTTTCAGTGAACAACGAAGGAGAGATCTGCATCAAGGGCAGCAATGTGTTCAAAGGATACCTGAAGGATCCTGAGAAAACCAAGGAAGCCCTGGATGAGGACGGCTGGCTTCACACAGGAGACATTGGCCGTTGGCTACCGAATGGAACTCTGAAGATCATTGACCGTAAAAAGAACATCTTCAAGCTGGCCCAAGGAGAATACATTGCTCCTGAGAAGATAGAAAATATCTACATCAGGAGTAGACCAGTGTTGCAAATTTTTGTGCATGGGGATAGCTTACGGTCGTCCTTAGTGGGAGTGGTGATTCCTGACCCAGAAGTGCTGCCCTCTTTTGTGGCCAAACTTGGGGTTAAAGGCTCCCTTGAAGAACT…
F1F2055589	ACSL6	NM_001009185.1	XM_002912949.1	GGACTGTGTAGCAATACTGTAGTTACTCTTGAAAGTAATGAATCAGAATGATGCAGCTGAAAATGAATAAGCACGTGAGCTTATGATTGAGCCTTTTCCTGTCCCAAGAGGTCTTTAACAATATTTTCTCTATCATCACTGAGTACACTTTATTTTTATTAAAATGATATTGTAACAAGCTGCTAAAAAATATCACAGATGGCAATGTAAAAATCAAGTACTTTTCTCAAGGACTGTGTATCACTAAAAGTAATATATTCTCAATGTTCACAGAACTATTAAACATAAAGGAAAAACATAA
F1F2105628	ACSL6	NM_001009185.1	XM_002912949.1	GGGAGCGGAATCATCAGGAATGTATAGTATCTGGGACGAACTCTTCTTTAATAAGATTCAGGCCAGTCTTGGTGGTTGTGTGTCGGATGATCGTCACTGGAGCAGCCCCCGTTCGTTCCCCCAACGGTGCTGGGATTCCTCCGGGCAGCTCTAGGGTGCCAGGTTTATGAAGGTTACGGCCAAACTGAGTGTACAGCTGGGTGTACCTTCACTACACCCGGGGACTGGGACCTCAGGGCATGG
F1F2043154	ACSL6	NM_001009185.1	XM_002912949.1	TAAAGGAAAACATAACTGATATACTGTACTTAATTATTTGTGGAATAGTAATCAGATAGTAACCAGACACAGCGAATTTCTAACAATGTGGACTACCTCAGTTCAATAACTGATTGTCAAAATCACAGTTAAATCAGACTTAAAACATTAAAACTATGTGTACAGAATCATGCTAAAACAAAACATAATGCACATTCTGCATAACTTCACATGACAGTTCTTA
F1F2006940	ACSL6	NM_001009185.1	XM_002912949.1	TCTTTGTCCACGGGGACAGCTTAAAGGCCTTTTTGGTGGGTATTGTCGTGCCTGACCCTGAAGTCATGCCCTGTTGGGCCCAGAAGAGAGGAATTGAAGGGTCATACGCAGAGCTCTGTGCAAATAAGGAGCTGAAAAAAGCCGATTTTGGAAGATATGGTGAGGTTAGGAAAACAGAGTGGACTCCATTCATTCGAACAGGTTAAAGCCATTCACATCCACTCTGACATGTTCTCAGTTCAGTAATGGCTTGCTGACACCAACACTAAAGGCTAAGAGACCTGAGCTGAGAGAGTACTTCAAAAAACAATAGAAGAGCTTTATTCAATCTACCAATGTAGAAGTTCCAGGAAAGTTCTTCTCAGTATAATGGACTGTGTAGC
F1F2012117	ACSL6	NM_001009185.1	XM_002912949.1	GGTAGTTGTGGACAAACCTCAGAAGGCTGTGCTGCTGCTGGAACATGTGGAGAGGAAGGAGACTCCAGGGCTCAAGCTCATCATCATCATGGAACCGTTTGAGGAAGCTCTGAAAGACAGAGGGCAGGAGTGCGGGGTGGTCATTAAGTCCATGCAGGCTGTGGAGGAGTGTGGCCAACAGAATCATCAGGCTCCTGTCGCCCCCGAAGCCCAGCGACCTCTCCATTGTGTGTTTCACAAGCGGCACAACAGGAAACCCAAAAGGTGCGATGCTCACCCATGGGAACGTGGTGGCTGATTTCTCAGGCTTT
F1F2069546	ACSL6	NM_001009185.1	XM_531897.2	CATGTAGGGGCACCTCTCCCCTGCAATCATATCAAGCTCATCGATGTCGAGGAACTGAACTATTGGACCTCCAAAGGAGAGGGAGAGATATGCGTGAGAGGACCAAATGTGTTCAAAGGTTACTTGAAAGATCCAGACAGGACAAAGGAAGCCCTGGACAGCGATGGCTGGCTGCACACTGGGGACATTGGGAAGTGGCTGCCGGCAGGGACTCTTAAAG
F1F2010755	ACSM1	NM_052956.2	XM_002929070.1	ATTGTCCTGACCCCAGAATTCCGTTTTCCTATGACCGGGATCAGCTCATCAAGGAGCTTCAGCAGCATGTGAAGTCAATTACAGCCCCGTATAAGTATCCCAGGAAGGTGGAATTTGTCTCAGAGCTGCCCAAAACCATCAATGGCAAGATTAAAAGAAGTGAACTTCGGAAAAAGGAGTATGGTCAGATGTAATCAGCAAAACCCTCAGAAACCACTGAGCCATCTTACCAAATCCCTGGTGCCTCAGTTTCCCCACTGTGGGGAGGATAAGGAAGGGAGTGATTGAGA
F1F2046318	ACSM1	NM_052956.2	XM_002929070.1	CAAACCCAGCCCTGTGGTGGGTGAATAACAAAGGGGATGAACTGAAGTGGAGTTTCAGCGAGTTGACAGACTTAACCCGCCGTACAGCCAATGTCTTCACCCAGATCTGTGGCTTGCAGCAGGGAGACCGTTTGGCCGTGGTCCTGCCTCGAGTGCCTGAGTGGTGGCTGGTGGCCATAGGCTGCATGCGAACAGGAATAGTCTTCATGCCAGGAACCA
F1F2037680	ACSM3	NM_005622.3	XM_002927594.1	AACTAAAACACACTTGACATTGAATTTCTTAGAAGTAACACTAATTTTCATTTCTCTCCATTTTTTCTCCATAATTTAACTTACCTGTTTTCTGAGAAGCTATAAATTTAAAAGCTTAAAGCACTGTGTGAGTGCTGGTGAACCAATCAATCCTGAAGTGACTGAACAATGGAGAAAAAGGACAGGTCTGGATATCTATGAAGGATACGGACAGACTGAAACGGTGCTAATCTGCGGAAATTTTAAGGGAATGAAAATTAAGCCTGGCTCAATGGGAAAGCCGTCTCCTGCTTTTGATGTTAAGATTGTAGATGTAAATGGCAATGTTCTACCTCCTGGACAAGAAGGAGATATTGGCGTTCAAGTTCTACCTAACCGACCCTTTGGCCTTTTTGCTCA…
F1F2293048	ACSM4	NM_001080454.1	XM_002927598.1	GATGAAAATGGCAACATCCTACCACCTGGCAAAGAAGGGGAAATTGCCCTCAGACTAAAATCTACACGGCCCTTCTGTTTCTTCTCTGAATATGTGGACAATCCAGAGAAAACTGCTGCCACAATAAGAGGGGATTTTTACACCACTGGAGACAGAGGAGTGATGGACAGTGATGGGTATTTCTGGTTTGTCGGCAGAGCTGACGATGTCATCATATCCTCTGGGTACCGTATTGGGCCATTTGAAGTGGGAGAGTGCGCTAATTGAACACCCAGCTGTTGTTGAATCAGCTGTTGTCAGCAGTCCAGATCCAGTTAGAGGAGAGGTAGTGAAAGTCTTTTGTTGTCTTATCTGCCTACCCTTCGCG
Contig4109	ACSM5	NM_017888.2	XM_002929075.1	AAAGGAGAAATAAGTTGTTATAAAGGGATTGATTCTTTCTGGTTTTGGAGGGTTTGTTTTTGTTTTCTTCTGGCAGGTGGTGAAGGCCTTTATTGTCCTTTCTCCATCTTACTCCTCTCAAGATCCTGAGAAACTAACTCAGGAGCTCCAGGAGACATGTGAAAAGGGTGACTGCTCCATACAAGTATCCCAGGAAGGTGGCCTTTAGTTTCAGAACTGCCCAAGACGGTTTCTGGAAAGATCCAAAGGAATAAATTGAGAATCCAAGAGTGGGGGGAGATGAGAGGCAACCCCCGAAAGGCCCCATAGGCCTCTGAAACTTTAAGAGGAACTGATGGGATCACTGGTTAGCCCTTGTCTGGGGCATCATCCCTTCAACACTGTGAACATCGAAGACTT…
F1F2058344	ACSM5	NM_017888.2	XM_002929075.1	GGGTTTTGTGGCCAGTGGAAGGCGGTGGGTGGACTTGACCAAATCAGACATCTTCTGGAACACGTCTGACACTGGCTGGGTTAAGGCAGCTTGGACCCTCTTCTCTGCCTGGCCTAATGGATCTTGCATTTTTGTGCATGAGCTGCCCCGAGTTGATGCCAAGATTATTCTGAATACTCTCTCCAGGTACCCGATCACCACCCTCTGCTGTGTTCCCACCATCTTCCGGCTGCTGGTACAGGAGGATCTCACCAGGTACCAGTTTCAGAGCCTGAGGCACTGTTTGA
F1F2147855	ACSS1	NM_032501.2	XM_002929318.1	GTGGAGAGGCAGGAAGTCAACAGAGCTGGGGTTTTGGAGATTTCTTCCATAGAGTGAGGTCAAGATGTCTGTCTTGCTGTGTCCCTCATGTATGGATGGGAGCCCTGCTCGGTCCTGGTTCAGAGGTATTGCTGCTGAATACCTCTGCATACCTCTGAATACCTCTGCACCCCACTGTGGTGCAGGCCACTACTTTCACTGGTGATGGGGCATACCGGTACAGAAGGTGGCTACTACCAGATCACAGGGCGGATGGACGACGTCATCAACATCAGCGGCCACAGGCTGGGGACTGCAGAGATCGAGGACGCGATGGCTAACCGATCCTGCTGTGCCAGAGACCGCTAGTCATTGGCTAATCCCCATGACATCAAAGGAGAAGTTGCATTTGACCTTCAT…
Contig705	ACSS1	NM_032501.2	XM_002929318.1	GCAGCGGGAAGATCGGCTGGTTTCTAGGAGGCCAGTTAAACGTGTCTGTCAATTGCTTGGATCAGCATGTTCAGAAGTCCCCGGAGAGCGTCGCTTTGATCTGGGAGCGGGATGAGCCTGGAACTGAAGTGAGGATCACATACAGGGAACTGCTGGAGACCACGTGTCGCCTGGCAAATATGCTGAAGAGACATGGCATCTGTCGAGGGGACCGTGTGGCCATCTACATGCCTGTTTCCCCACTGGCTGTGGCCGCAATGCTGGCCTGTGCCAGAATTGGAGCTGTGCACACCGTGGTCTTTGCTGGCTTCAGTGCAGAGTCCCTGGCTGGGAGGATCAATGATGCCAAGTGCAAGGTAGTCATCACCTTCAACCAAGGACTTCGGGGAGGCGCGTGGT…
Contig5437	ACSS2	NM_001076552.2	XM_002916399.1	CCCCTAGATTGCAAGAGCCCTTGGAGCCCAGAACAGGGACCTGAAGGTCATGTCCCTTACCCAAGTTAAGTATGCAGAGGGCAAGTGAGGGTCTAGACTGAAGCAGGGAGGCAGCTCTGTAATCCTATATCAGTTCTCTCAGGAAGCACCAGTACTTATCTTGGGTATGCATTTGCTCTTCGAAAACACCTGTCTTTGTGTCCCAAAAACAATTGAATTAATAATTTTTTTAAAATACTTTGCTTCTGTTCTAGATTCTGAATTCTCTTTTTGTGCCAGATGGCAGTGTTTGTCTACCCATTTGCTTCAGGGGATGTGCAGACAGGCTGTTTCCAGACGGTTTTCAGTACTACCTGCTTCTTTGCTGGAATAAATGTGTTTTGTTCCTAGGGACCAAAA…
F1F2124799	ACSS2	NM_001076552.2	XM_534395.2	CCAAAGATGCCTTCTACAGGGGGGAAAAGCTTGTGAACCTGAAGGAGCTGGCTGATGAGGCCCTGGAGAAGTGTCGGGAGAAGTAAGTGTGTTTGGACTGGTTGGCTACCGCTCTGGGTCCGCAATTCCCCAGTAACAGATTCCCTTGGTCCCCTCTATCTTAGATGGACATGGGTGGGTCTTTCCAAATTCTCTTTTGAGCCAACCAGCCTACCACTTCAGGTTTTCCTTCTCTAGGGTTTCCAAGTGAGATGCT
F1F2001460	ACSS2	NM_001076552.2	XM_002916399.1	ACAGTGGGTGAACCCATTAACCCTGAGGCCTGGCTGTGGTACCACCGGGTGGTAGGTGCCCAGCGCTGTTCCATCGTGGACACCTTCTGGCAGACAGAGACAGGTGGCCATATGCTGACCCCCCTCCCCGGTGCCACACCCATGAAGCCTGGTTCTGCTACCTTTCCCGTTCTTTGGTGTAGCTCCTGCAATTTTGAATGAGTCTGGGGAAGAGTTGGAAGGTGAAGCTGAAGGCTACCTGGTGTTCAAGCAGCCCTGGCCAGGAATCATGCGCACAGTCTATGGGAACCATGAACGCTTTGAGGCCACCTACTTCAAGAAGTTTCCTGGTTACTACGTAACAGGAGATGGCTGCCGGCGGGACCAGGATGGCTATTACTGGATCACTGGCAGGATTGA…
F1F2033627	ACSS2	NM_018677.3	XM_002916399.1	ACCGGAGCTTGTCGTGGCCATGCTGGCGTGTGCCCGCCTTGGGGCTCTGCACTCCATTGTGTTTGCAGGCTTCTCTGCAGAGTCTCTGTGTGAAAGGATCCTGGATTCCAGTTGCAGCCTTCTTATCACTACAGATGCCTTCTACAGGGGGGAAAAGCTTGTGAACCTGAAGGAGCTGGCTGATGAGGCCCTGGAGAAGTGTCGGGAGAAGGGTTTCCAAGTGAGATGCTGCATTGTGGTCAAGCACCTGGGGCGGGCGGAGCTGGGCACAGGTGATTCTCCCAGCCAATCCCCCCCCATTAAGAGGCCATGCCCAGATGTGCAGATCTCCTGGAACCAAGGGGTTGACTTGTGGTGGCATGAACTCATGCAAGAGGCAGAGGATGAGTGTGAGCCTGA…
F1F2267235	ACSS3	NM_024560.2	XM_532637.2	GAGGTGTGGTGGGCAGCCTCTGACTTAGGCTGGGTTGTCGGACATTCCTATATCTGTTATGGACCCCTTCTACATGGGAACACAACAGTTCTGTATGAGGGGAAGCCTGTGGGAACACCAGATGCTGGTGCTTATTTCCGCGTGCTCGCAGAGCATGGAGTAGCTGCCTTGTTTACAGCNCCGACTGCAATTAGAGCCATCCGTCAACAGGACCCTGGGGCAGCCTTGGGGAGGCAGTACTCTCTGACAAGGTTCAAAACATTATTGTGGCTGGAGAACGATGTGATGTGGATACCCTGGAATGGTCC
F1F2096651	ACSS3	NM_024560.2	XM_002916782.1	AAGACCCACTTCGCGGCCTCGGTGGCCGACCCCGAGAGGTTCTGGGGCAAAGCGGCCGAGCAGATCAGCTGGTACAAGCCCTGGACCAAAACGCTGGAGAACAGATACCCCCCCTTCCACCAGCTGGTTCGTGGAAGGAATGCTTAACATTTGTTACAATGCCATCGATCGTCATATTGAAAACGGTCAAGGAGATAAGATTGCTATCATCTACGACAGTCCTGTGACAAATACTAAAG
Contig1512	ACSS3	NM_024560.2	XM_002916782.1	NAAGGCACAGGTCTTTCACTAGGCTTCAAGCACTGTTTTTTTGGACCAAGCTTCACAATTCATATTTCAGTTTGCAAGTAATTTCTATTTAAATAATTTATGGGAAATAATTCCAAAAATTTGACTCCAATTAGAAAATTGATTCAAATTGACTCAAAATAGGAAACAACGTCATGATGACTGCTTCAGCACTTCTTCTATGTGCCCAAAAATGCTGGGGTCTTCAATTGTAGGTGTTATCTTATATGGCTTGCCATTGACAAGGGCAGACAGAGCTGACCGGGGAATTTTGCCAGACCTCGTTTTGGGTAACTGTTTGACAAACACTGCATTTCGAAAAGCAGCCACAGGGCCAATGCTCTGTCGAACATGGTTTATAATTTCTTCCAAAACTTGTTC…
F1F2031357	ACTA2	NM_001141945.1	XM_002914389.1	GGAACACCACCCGGAGCGGAGGAACCCAGCCGAGCCTCGTCAGGGACCCTGTGAAACAGCTCCATCAAAATGTGTGAAGAGGAGGACAGCACCGCCCTGGTGTGTGACAATGGCTCTGGGCTCTGTAAGGCCGGCTTTGCTGGGGACGATGCTCCCAGGGCTGTTTTCCCATCCATCGTGGGACGCCCCAGACACCAGGGAGTGATGGTGGGAATGGGACAAAAGGACAGCTACGTGGGTGACGAAGCACAGAGCAAAAGGGGAATCCTGACCTTGAAGTACCCCATAGAGCACGGCATCATCACCAACTGGGACGACATGGAAAAGATCTGGCACCATTCCTTCTACAATGAGCTTCGTGTTGCCCCTGAGGAGCATCCAACCCTACTCACCGAGGCG…
Contig893	ACTB	NM_001101.3	XM_536230.2	GGGGGTCGTAGGTGGGGCCTCCTCCCGGGGAGGAGGTCGGTGCCTCCGGGCCCGTGCTCAGGGCGCCTCGCCCCTCCCTCCGCAGGGCGTGATGGTGGGCATGGGCCAGAAGGACTCCTATGTGGGGGACGAGGCCCAGAGCAAGAGGGGCATCCTGACCCTGAAGTACCCCATCGAGCACGGTATCGTCACCAACTGGGACGACATGGAGAAGATCTGGCACCACACCTTCTACAATGAGCTGCGTGTGGCCCCCGAGGAGCACCCCGTGCTGCTGACCGAGGCCCCCCTGAACCCCAAGGCCAACCGTGACGAAGATGACCCAGGTTAGTGGCCCACTGGCCTTCCGTGGGCGGCCACCCCATCCTTTCTTGCCTTTCTGTGCCACGCCCTGTCTCA…
Contig1229	ACTB	NM_001101.3	NM_001195845.1	GCCGCCGGTTTACACCACCCCCAGTTCGCCATGGATGACGATATCGCTGCGCTCGTGGTCGACAACGGCTCCGGCATGTGCAAAGCCGGCTTCGCAGGCGACGACGCCCCCCGGGCCGTCTTCCCTTCCATCGTGGGGCGCCCACGGCACCAGGGCGTGATGGTGGGCATGGGCCAGAAGGACTCCTATGTGGGGGACGAGGCCCAGAGCAAGAGGGGCATCCTGACCCTGAAGTACCCCATCGAGCACGGTATCGTCACCAACTGGGACGACATGGAGAAGATCTGGCACCACACCTTCTACAATGAGCTGCGTGTGGCCCCCGAGGAGCACCCCGTGCTGCTGACCGAGGCCCCCCTGAACCCCAAGGCCAACCGTGAGAAGATGACCCAGATCATG…
Contig1280	ACTB	NM_001101.3	XM_856763.1	ATGTGGCTCTGGACTTCGAGCAGGAGATGGCCACTGCGGCCTCCAGCTCCTCTCTGGAGAAGAGCTATGAGCTGCCCGACGGGCAGGTCATCACCATCGGCAACGAGCGGTTCCGCTGCCCAGAGGCGCTCTTCCAGCCTTCCTTCCTGGGTAAGTGAGCCCTGCCTGCCTTTCTTGCCCTTGGTCTCAGAGGTCACCCTCGTGGCCGTTCCGGAAGCCAAGTCTGGCGTGTTTCCTCTCAGGCATGGAATCCTGCGGCATCCACGAAACTACCTTCAACTCCATCATGAAGTGTGATGTCGACATCCGCAAGGACCTGTACGCCAACACGGTGCTGTCCGGCGGGACCACCATGTACCCCGGCATTGCCGACAGGATGCAGAAGGAGATCACTGCCCT…
Contig5579	ACTB	NM_001101.3	XM_536230.2	AGATGTGGATCAGCAAGCAGGAGTACGACGAGTCCGGCCCCTCCATCGTCCACCGCAAATGCTTCTAGGCGGACTGTTACTTTAGTTGCGTTACACCCTTTCTTGACAAAACCTAACCTGCGCAGAAAACGACATGAGATTGGCATGGCTTTATTTGTTTGGGTTTTTTTTTTTTTAATTGTTTTTTGAATTTTTTTCAGTTTTTTTTTTTCCAGTTTTTTTTTTTTCTTTTTTTTTTTTTTGGTCGTCTTTGACTCAGGATTTAAAAACTGGAACGGTGAAGGTGACAGCAGTTGGTTGGAGCGAGCATCCCCAAAGTTCTACAATGTGGCCGAGGACTTTGATTGTACATTGTGTTTTTTTTTTTTTTTTTTTAATAGTCATTCCAAATATCGTGAG…
Contig5961	ACTB	NM_001101.3	XM_536230.2	AGCACGATGAAGATCAAGATCATCGTCGCCCCCCGAGCGTCAAGTACTCGGTGTGGATTCGGGGCTCCATCCTGGCCTCGCTGTCCACCTTCCAGCAGATGTGGATCAGCAAGCAGGAGTACGACGAGTCCGGCCCCTCCATCGTCCACCGCAAAATGCTTCTAGGCGGACTGTTACTTTAGTTGCGTTACACCCTTTCTTGACAAAACCTAACCTGCGCAGAAAACGACATGAGATTGGCATGGCTTTATTTGTTTGGGTTTTTTTTTTTTTAATTGTTTTTGTAATTTTTCTAGTTTTTTTTCCTTAGTTTTTTTTTCTTTTTTTTTTTGGGGCCGCTTGGACTCTAGGATTTAAAAACTTAGGAACGGTGAAGGTGACAGCAGTTGGTTGGAGCGA…
Contig5964	ACTB	NM_001101.3	XM_536230.2	CAGGAGTACGACGAGTCCGGCCCCTCCATCGTCCACCGCAAATGCTTCTAGGCGGACTGTTACTTTAGTTGCGTTACACCCTTTCTTGACAAAACCTAACCTGCGCAGAAAACGACATGAGATTGGCATGGCTTTATTTGTTTGGGTTTTTTTTTTTTTTTAATGGTTTTTGAATTTTTTTCAGTTTTTTTTTTTCCCAGTTTTTTTTTTTTCTTTTTTTTTTTTTGGCCGCTTTGACTTCAGGATTTTAAAAACTGGAACGGTGAAGGTGACAGCAGTTGGTTGGAGCGAGCATCCCCAAAGTTCTACAATGTGGCCGAGGACTTTTGATTGTACATTGTGTTTTTTTTTTTTTAATTAATAGATGCATTGTTACAGGAAGTCCCTTGCCTCCCAAAA…
Contig5160	ACTB	NM_001101.3	XM_536230.2	AGGGCCGTGGGGTTGTGGGTGTGTGATCTCTAACGGAGACCTTTGTCTCAGGCATGGAGTCCTGCGGCATCCACGAGACCACCTTCAACTCCATCATGAAGTGTGACGTGGACATCCGGAAGGATCTCTACGCCAACACGGTGCTGTCCGGCGGGACCACCATGTACCCCGGCATCGCTGACCGGATGCAGAAGGAGATCACCGCTCTGGCGCCCAGCACGATGAAGATCAAGGTGAGTCCAGCGTGGCTGCGGGCTGGGGCTCCAAGGCCTCGCTGGGAAGCCGGCGGCCTGGACTCCAAGCCGCGTCCTCTGTCTTACAGATCATCGCCCCCCCCGAGCGCAAGTACTCCGTGTGGATCGGGGGCTCCATCCTGGCCTCGCTGTCCACCTTCCAGCA…
F1F2123012	ACTB	NM_001101.3	XM_536230.2	ACCACCACTGCCGAGCGGGAAATCGTGCGTGATATCAAGGAGAAGCTGTGTTATGTGGCTCTGGACTTCGAGCAGGAGATGGCCACTGCGGCCTCCAGCTCCTCTCTGGAGAAGAGCTATGAGCTGCCCGAGGGCCCCCCCCCCCCCCCCCCCCCCCCCCCCCCCAGGTCATCACCATCGGCAACGAGCGGTTCCGCTGCCCAGAGGCGCTCTTCCAGCCTTCCTTCCTGGGCATGGAATCCTGCGGCATCCACGAAACTACCTTCAACTCCAATCATGAAGTGTGATGTCGACATCCGCAAGGACCTGTACGCCAACACGGTGCTGTCCGGCGGGACCACCATGTACCCCGGCATTGCCGACAGGATGCAGAAGGAGATCAACTGCCCCTGGCGCCCA…
F1F2155191	ACTB	NM_001101.3	XR_097021.1	GCAGAAAACGACATGAGATTGGCATGGCTTTATTTGTTTGGGTTTTTTTTTTTTTTAATTGTTTTTGAATTTTTTTCAGTTTTTTTTTTTCCAGTTTTTTTTTTTTCTTTTTTTTTTTTTTGGTCGTCTTTGTACTTCTAGGATTTAAAAACTGGTAACGGTGAAGGTGACTAGTACAGTTGGTTGGAGCGAGCATCCCCAAAAGTTCTACAATGTGGCCGAGGACTTTGATTGTACATTGTGTTTTTTTTTTTTTATTTTTTTTAATAGTCATTCCAAATATCGTGAGATGCATTGTTACAGGAAGTCCCTTGCCTTCCCAAAAGCCACTCCCATTTCTCTCTGAGAAGGGGCAGTCCTCGCCCGAGTCCACACGGGAGGGTGATAAAATTGCTTTTG…
Contig5524	ACTB	NM_001101.3	XM_536230.2	CATGAGATTGGCATGGCTTTATTTGTTGGGGTTTTTTTTTTTAAATGTTTTTGAATTTTTTCAGTTTTTTTTTTCCAGTTTTTTTTTTTCTTTTTTTTTTTTTGGGTCGCCTTGACTCAGGATTTAAAAACTGGAACGGTGAAGGTGACAGCAGTTGGTTGGAGCGAGCATCCCCAAAGTTCTACAATGTGGCCGAGGACTTTGATTGTACATTTGTGGTTTTTTTTTTTTTTAATAGTCATTCCAAATATCGTGAGATGCATTGTTACCAGGAAGTCCCTTGCCTTCCCAAAAGCCACTCCCATTTCTCTCTGAGAAGGGGCAGTCCTCGCCCGAGTCCACACGGGAGGGTGATAAAATTGCTTTTGTGTAAATTATGTAGTCCAAATTTTTTTTAAT…
F1F2166632	ACTB	NM_001101.3	XM_536230.2	CCACGAAAACTACCTTCAACTCCATCATGAAGTGTGATGTCGACAATCCGCAAGGACCTGTACGCCAACACGGTGCTGTCCGGCGGGACCACCATGTACCCCGGCATTGCCGACAGGATGCAGAAGGAGAATCACTGCCCTAGGCGCCCAGCACGATAAGAAAAGAAATAACAAAAGAAATAACAAATAACGACCCCCCCCTAGAAGACGACAAAGTACTACCGTGTGGATCGGGGGTTCCATCCTGGCCTCGCTGTCCACCTTCCAGCAGATGTGGATCAGCAAGCAGGAGTACGACGAGTCCGGCCCCTCCATCGTCCACCGCAAATGCTTCTAGGCGGACTGTTACTTTAGTTGCGTTACACCCTTTCTTGACAAAACCTAACCTGCGCAGAAAAC…
F1F2163671	ACTB	NM_001101.3	XM_536230.2	TGAAGATCAAGGTGGGCACTTTGCTGACCTGGGCCCCCCTTGGGTTGGGGGTGGGTGGGGCTCCTGTGGGCGTGCCCCTCCTCCTGGGTTACGGTGCGCTGGATCCTCCCGCTAACCTGTCCCCTTCCTCCCCCAGATCATCGCCCCCCCTGAGCGCAAGTACTCCGTGTGGATCGGGGGTTCCATCCTGGCCTCGCTGTCCACCTTCCAGCAGATGTGGATCAGCAAGCAGGAGTACGACGAGTCCGGCCCCTCCATCGTCCACCGCAAAATGCTTCTAGGCGGACTGTTACTTTAGTTGCGTTTACACCCTTTCTTGACAAAACCTAACCTGCGCAGAAAACGACATGAGATTGGCATGGCTTTATTTGTTTTGGGTTTTTTTTTTTTTTTAATTTA…
F1F2150819	ACTB	NM_001101.3	NM_001195845.1	GACGAGTCCGGCCCCTCCATCGTCCACCGCAAATGCTTCTAGGCGGACTGTTACTTTAGTTGCGTTACACCCTTTCTTGACAAAACCTAACCTGCGCAGAAAACGACATGAGATTGGCATGGCTTTTATTTTGTTTTGGGTTTTTTTTTTTTTTTTTAATTTGTTTTTTGAATTTTTTTCAGTTTTTTTTTTTTCCCTAGTTTTTTTTTTTTTCTTTTTTTTTTTTTTTGGTTCGTCTTTGTACTTCTAGGATTTTAAAAACTGGTAACGGTGAAGGTGACAGCAGTTGGTTGGAGCGAGCATCCCCAAAGTTCTACAATGTGGCCGAGGACTTTGATTGTACATTGGTTTTTTTTTTTTTTTTAATAGATGCATTGTTACTAGGAAGGTCCCTTGCCT…
F1F2166524	ACTB	NM_001101.3	NM_001195845.1	AGTACGACGAGTCCGGCCCCTCCATCGTCCACCGCAAATGCTTCTAGGCGGACTGTTACTTTAGTTGCGTTACACCCTTTCTTGACAAAACCTAACCTGCGCAGAAAACGACATGAGATTGGCATGGCTTTATTTTGTTTTGGGTTTTTTTTTTTTTTAATTTGTTTTTGTAATTTTTTTCTAGTTTTTTTTTTTCCTAGTTTTTTTTTTTTCTTTTTTTTTTTGGTCGTCTTTGTACTTCAGGTATTTAAAAACTGGAACGGTTAAGGTGACAGCAGTTGGTTGGAGCGAGCATCCCAAAGTTCTACAATGTGGCCGAGGACTTTTGATTGTACATTTGGTTTTTTTTTTTTTTTTTTAATAGATGCATTGTTTACTAGGAAGGTACCCTTTCGTCTT…
F1F2248975	ACTB	NM_001101.3	XM_536230.2	AAGATCATCGCCCCCCCTGAGCGCAAGTACTCCGTGTGGATCGGGGGTTCCATCCTGGCCTCGCTGTCCACCTTCCAGCAGATGTGGATCAGCAAGCAGGAGTACGACGAGTCCGGCCCCTCCATCGTCCACCGCAAATGCTTCTAGGCGGACTGTTACTTTAGTTGCGTTACACCCTTTCTTGACAAAACCTAACCTGCGCAGAAAACGACATGAGATTGGCATGGCTTTTATTTTGTTTTTTTGGGTTTTTTTTTTTTTTTTTTTTTTTTTTTTTTTTAATGTTTTTTGAATTTTTTTTCAGTTTTTTTTTTTTCCTTAGTTTTTTTTTTTTCTTTTTTTTTTTTTTGGTCGTCTTGTACTCTAGGTATTTAAAAACTTAGGAACGGTTGAAGGTGT…
Contig5946	ACTB	NM_001101.3	NM_001195845.1	AAGCAGGAGTACGACGAGTCCGGCCCCTCCATCGTCCACCGCAAATGCTTCTAGGTCGGACTGTTACTTTAGTTGCGTTACACCCTTTCTTGACAAAAACCTAACCTAGCGCAGAAAACGACATGAGATTGGCATGGCTTTATTTGTTTGGGTTTTTTTTTTTTTTAAATGTTTTTTGAATTTTTTTCAGTTTTTTTTTTCCCTAGTTTTTTTTTTTCTTTTTTTTTTTTAGGCGCTTTGTACTCCAGGTATTTTAAAAACTTGGAACGGTGAAGGTGACAGCAGTTGGTTGGAGCGAGCATCCCCAAAGTTCTACAATGTGGCCGAGGACTTTGATTGTAACATTGTTGTTTTTTTTTTTTTTTAAAAGTCATTCCAAATATCGTGAGATGACAATTA…
F1F2163947	ACTB	NM_001101.3	XM_536230.2	TGAAGATCAAGATCATCGCCCCCCCTGAGCGCAAGTACTCCGTGTGGATCGGGGGTTCCATCCTGGCCTCGCTGTCCACCTTCCAGCAGATGTGGATCAGCAAGCAGGAGTACGACGAGTCCGGCCCCTCCATCGTCCACCGCAAATGCTTCTAGGCGGACTGTTACTTTAGTTGCGTTACACCCTTTCTTGACAAAACCTAACCTGCGCAGAAAACGACATGAGATTGGCATGGCTTTATTTGTTTTGGGTTTTTTTTTTTTTTAATTTGTTTTTTGTAATTTTTTTCTAGTTTTTTTTTTTCCTTAGTTTTTTTTTTTCTTTTTTTTTTTTGGTTTCGTCTTGTACTCTAGGATTTAAAACTTAGGAACGGT
Contig5788	ACTB	NM_001101.3	XM_536230.2	AAGATCATCGCCCCCCCTGAGCGCAAGTACTCCGTGTGGATCGGGGGTTCCATCCTGGCCTCGCTGTCCACCTTCCAGCAGATGTGGATCAGCAAGCAGGAGTACGACGAGTCCGGCCCCTCCATCGTCCACCGCAAATGCTTCTAGGCGGACTGTTACTTTAGTTGCGTTACACCCTTTCTTGACAAAACCTAACCTGCGCAGAAAACGACATGAGATTGGCATGGCTTTATTTGTTTTTGGGGTTTTTTTTTTTTTTTTTTTTTTTTTTTATTGTTTTTTGTAATTTTTTTTCTAGTTTTTTTTTTTCCTTTAGTTTTTTTTTTCTTTTTTTTTTTTGGCGTCTTTGTACTTCTAAGGTATTTAAAAACN
Contig5938	ACTB	NM_001101.3	XM_536230.2	AAAGATCATCGCCCCCCCTGAGCGCAAGTACTCCGTGTGGATCGGGGGTTCCATCCTGGCCTCGCTGTCCACCTTCCAGCAGATGTGGATCAGCAAGCAGGAGTACGACGAGTCCGGCCCCTCCATCGTCCACCGCAAATGCTTCTAGGCGGACTGTTACTTTAGTTGCGTTACACCCTTTCTTGAACAAAAACCTAACCTGCGCAGAAAACGACATGAGATTGGCATGGCTTTAATTTGTTTTGGGTTTTTTTTTTTTTTNTTTTTTAAATGTTTTTGTAATTTTTTCTAGTTTTTTTTTCCCTAGTTTTTTTTTTCTTCTTTTTTTTTTTTTTGGTTTCGTCTTTGTACTTCTAGGN
F1F2150306	ACTB	NM_001101.3	NM_001195845.1	AGCAGGAGTACGACGAGTCCGGCCCCTCCATCGTCCACCGCAAAATGCTTCTAGGCGGACTGTTACTTTAGTTGCGTTACACCCTTTCTTGACAAAACCTAACCTGCGCAAGAAAACGACATGAGATTGGCGATGGCTTTATTTTGTTTTGGGTTTTTTTTTTTTTTTTTTAATGTTTTTGAATTTTTTTCTAGTTTTTTTTTTCCTAGTTTTTTTTTTTTCTTTTTTTTTTTTTTGGTCGTCTTTGTACTTC
F1F2292621	ACTB	NM_001101.3	NM_001195845.1	CGGACTGTTACTTTAGTTGCGTTACACCCTTTCTTGACAAAACCTAACCTGCGCAGAAAACGACATGAGATTGGCATGGCTTTATTTGTTTTGGGTTTTTTTTTTTATTTTTAATTTGTTTTTAGTTAATTTTTTCTTTAGTTTTTTTTTCCTTTTAGTTTTTTTTTTTTCGTTTTTTTTGGTCGTCTTGTACTCGAAGGTTAAATTTAAAACGTAGGGTAACGGTAGGTAAGGTAGACAG
F1F2150430	ACTB	NM_001101.3	NM_001195845.1	GCCGGAGTACGACGAGTCCGGCCCCTCCATCGTCCACCGCAAATGCTTCTAGGCGGACTGTTACTTTAGTTGCGTTACACCCTTTCTTGACAAAACCTAACCTGCGCAGAAAACGACATGAGATTGGCATGGCTTTATTTGTTTGGGTTTTTTTTTTTTTATTTTTATTTGTTTTAGTAATTTTTCTTAGTTTTTTTTCCTTAGTTTTTTTTTTTTCTTTTTTTTGGCGTCTT
Contig6178	ACTB	NM_001101.3	NM_001195845.1	AGGAGTACGACGAGTCCGGCCCCTCCATCGTCCACCGCAAATGCTTCTAGGCGGACTGTTACTTTAGTTGCGTTACACCCTTTCTTGACAAAACCTAACCTGTCGCAGAAAACGACATGAGATTGGCATGGCTTTATTGTTGGGTTTTTTTTTTTAATGTTTTTGATTTTTTACAGTTTTTTTTTCCAGTTTTTTTTCTTTTTTTTTTGTTGTCN
F1F2147228	ACTB	NM_001101.3	NM_001195845.1	AAATGCTTCTAGGCGGACTGTTACTTTAGTTGCGTTACACCCTTTTCTTGACAAAACCTAACCTGCGCAGAAAACGACATGAGATTGGCATGGCTTTATTTGTTTGGGTTTTTTTTTTTAATTGTTTTGTAATTTTTCTAGTTTTTTTCCTTAGTTTTTTTTCTTTTTCTTTTTTTTTTGGTTTTCGGCTTGTACTCTAGGATTTAAAAAC
F1F2211707	ACTB	NM_001101.3	NM_001195845.1	GGACTGTTACTTTAAGTTGCGTTACACCCTTTCTTGACAAAACCTAACCTGCGCAGAAAACGACATGAGATTGGCATGGCTTTTATTTTGTTTTGGGTTTTTTTTTTTTTAATTGTTTTTGTAATTTTTTCTAGTTTTTTTTTTTCCTAGTTTTTTTTTTTTCTTTTTTTTTTTGTTCGTTCTTGTACTTCTAGGTATTTAAAAC
F1F2033141	ACTC1	NM_005159.4	XM_002917808.1	CATCATCACCAACTGGGATGACATGGAGAAGATCTGGCACCACACCTTCTACAATGAGCTCCGCGTGGCCCCTGAGGAGCACCCCACTCTGCTCACGGAGGCCCCGCTGAACCCTAAGGCCAACCGCGAGAAGATGACCCAGATCATGTTTGAGACCTTCAATGTCCCTGCCATGTATGTGGCCATCCAGGCAGTGCTGTCCCTGTACGCTTCTGGCCGTACCACAGGCATCGTCCTGGATTCTGGAGATGGTGTAACTCACAACGTTCCCATCTATGAGGGCTACGCTCTGCCCCATGCCATCATGCGTCTGGATCTGGCTGGCCGGGATCTCACGGACTACCTCATGAAGATCCTCACTGAGCGTGGCTACTCTTTTGTCACTACCGCTGAACGTGA…
F1F2052456	ACTC1	NM_005159.4	XM_002917808.1	CTCTGGGCTAGTGAAGGCCGGCTTCGCGGGGGATGACGCGCCCCGGGCTGTCTTCCCGTCCATCGTGGGCCGCCCGCGCCACCAGGGCGTCATGGTGGGTATGGGTCAGAAGGACTCCTACGTAGGAGATGAGGCCCAGAGCAAGCGAGGTATCCTGACTCTGAAGTACCCCATCGAGCATGGCATCATCACCAACTGGGATGACATGGAGAAGATCTGG
F1F2132440	ACTG1	NM_001614.2	NM_001081838.1	GTGATGGTGGGCATGGGCCAGAAGGACTCCTACGTGGGCGACGAGGCCCAGAGCAAGCGGGGCATCCTGACCCTGAAGTACCCCATCGAGCACGGCATCGTCACCAACTGGGACGACATGGAGAAGATCTGGCACCACACCTTCTACAACGAGCTGCGCGTGGCCCCCGAGGAGCACCCCGTGCTGCTGACCGAGGCCCCCCTGAACCCCAAAGCCAACCGCGAGAAGATGACCCAGGTAGGCGCTGCCCCATGCGACCACCGCCCATCTGTTTTCGTTAAACCATGTTCTGCTCAGCTTTATTTTCTGAAATTCAAGTATTTCTTTCGATAATTTCCAGGGTTCTGTTCCTCTCCTGGCATTTCCTCCCTGAAGTCTCAAGGTTTCTATTTGTGTTTC…
F1F2031926	ACTG1	NM_001614.2	XM_002931126.1	GACTCGCCGCCGCCGGCCCGTGCTCCGCGCTCTCTTCCCGCTCGTCCTTCGCGTCCGCCGCCGCCACCTCCGCCGACCGCAATGGAAGAGGAGATCGCCGCGCTCGTCATCGACAACGGCTCCGGCATGTGCAAGGCGGGCTTCGCTGGGGACGACGCCCCCCGGGCCGTGTTCCCGTCCATCGTCGGGCGACCCCGGCACCAGGGCGTGATGGTGGGCATGGGCCAGAAGGACTCCTACGTGGGCGACGAGGCCCAGAGCAAGCGGGGCATCCTGACCCTGAAGTACCCCATCGAGCACGGCATCGTCACCAACTGGGACGACATGGAGAAGATCTGGCACCACACCTTCTACAACGAGCTGCGCGTGGCCCCCGAGGAGCACCCCGTGCTGCTGACC…
F1F2060203	ACTG2	NM_001615.3	XM_002921486.1	ACAATGAGCTGCGGGTAGCACCCGAGGAACACCCCACCCTGCTGACAGAGGCCCCCCTAAAATCCCAAAGCCAACAGGGAGAAGATGACCCAGATCATGTTTGAGACCTTCAATGTTCCTGCCATGTACGTCGCCATCCAAGCTGTGCTCTCTCTCTATGCCTCTGGCCGTACAACAGGCATCGTGCTGGATTCCGGGGATGGTGTCACCCACAATGTTCCCATCTATGAGGGCTATGCACTGCCCCATGCCATCATGCGCCTTGACCTGGCTGGCCGTGACCTCA
F1F2215808	ACTG2	NM_001615.3	XM_002921486.1	CACAGCCCTGGCCCCCAGCACCATGAAGATCAAGATTATCGCTCCCCCACGAACGGAAGTACTCGGTCTGGATTGGAGGCTCCATCCTGGCTTCTCTCTCCACCTTTCAGCAGATGTGGATCAGCAAGCCTGAGTATGATGAGGCAGGGCCCTCCATTGTCCACAGGAAGTGCTTCTAAAGTCAGAACAGACTCTCTGGGGGTTCCCCTGGAGACTGCTCTGTTATCCGTCATGAAACATTAAAACCTGCCT
F1F2026430	ACTG2	NM_001615.3	XM_002921486.1	GACACAGCAGCCCTCAGTCACTGGGAGAAGGACCTCTCGTCCACTCGGTGCTCCAGTCACTGGTTCACTTGGCCACACTCACCATGTGTGAAGAGGAGACCACTGCGCTCGTGTGTGACAATGGCTCTGGCTTGTGCAAGGCTGGCTTCGCAGGAGACGATGCCCCCCGGGCTGTCTTCCCCTCTATTGTGGGGCGCCCTCGCCACCAGGGTGTCATGGTGGGAATGGGCCAGAAAGACAGCTACGTCGGGGATGAGGCTCAGAGCAAGCGAGGGATCCTAACGCTCAAGTACCCCATCGAGCACGGCATCATCACCAACTGGGACGACATGGAGAAGATCTGGCACACTCCTCTACAATGAGCTGCGGTAGCACCGAGGAACACCCCACCCTGCTGAC
F1F2139097	ACTL6A	NM_004301.3	XM_002912449.1	GGGGTGTGTGGACGCCGCTTTGTTGCCTGAGGGGGGTGGCGGTGGAAGTTCAGGGGGTAGGGGGCTAGTGCTTCTCAGGACCCGCACCCCGCGGCCGTCGCAGTCACTTCGCCCGGTAGCCTTTAGCGTAGGAGTCGCGCGGACAACAGCCATGAGCGGCGGGGTGTACGGGGGAGATGAAGTTGGAGCTCTTGTTTTTTGATATTGGATCCTACACTGTGAGAGCTGGTTATGCTGGTGAAGACTGTCCCAAAGTGGATTTCCCCACAGCTATTGGTATGGTGG
F1F2136077	ACTL6A	NM_178042.2	XM_535810.2	AGGAAGCCTCCTTCTCCTTCCACACTCCCCCTGCTTGTGTTCCCTCTCTGACTGTGTCTCTACTGTCAAATAAATACAATCTTAAAAAAAATTTTTTTTCTAAAAAAAAAAAGGCACAATGTATAACCTTTCTTTCCATTTTACAGGGTACTTTTCAACAGATGTGGATTTCCAAACAAGAATATGAAGAAGGAGGGAAACAGTGTGTAGAAAGGAAATGCCCTTGAAAAGAGTTCCCAGAGCTCAGCCTTCCTATTGTCACCTTAAGTTTCATAGCTTTAGTATACTCAGGAAAGAATGACCATCTTTTGTAGAATGTTTATACATTTTGCATATTTCAATTTCCACTTAAATTTTTTAAGGCTTTAACTGGCTCTATAAATTAAGATAAGTTTGTGC…
Contig7085	ACTL6A	NM_178042.2	XM_002912449.1	ACGATGGCTATGTTCTTCAGCAGGGCATTGTGAAATCCCCTCTTGCTGGAGACTTCATTACTATGCAATGCAGAGAACTCTTCCAAGAAATGAATATAGAACTGATTCCTCCGTATATGATTGCATCAAAAGAAGCTGTTCGTGAAGGATCTCCAGCAAACTGGAAAAGAAAAGAGAAGTTGCCACAGGTTACAAGGTCTTGGCACAATTATATGTGTAATTGTGTTATCCAGGACTTTCAAGCTTCAGTACTTCAAGTATCAGATTCAACTTACGATGAACAAGTAGCTGCACAGATGCCAACTGTTCATTATGAATTCCCCAATGGGTACAATTGTGACTTTGGAGCAGAACGGTTAAAGATTCCTGAAGGATTATTTGACCCTTCCAATGTAAAGG…
Contig5227	ACTL6A	NM_178042.2	XM_002912449.1	AGGTGGTAGAAAGAGATGATGGAAGCACCCCTGATTGGAAATCGACGGCGATAAAGGCAAACAGGGTGGGCCCCACCTATTATATAGATACTAATGCCCTGCGTGTTCCCAGGGAGAATACGGAGGCCATTTCACCAACTAAAAAATGGGATGGTTGAAGACTGGGATAGTTTCCAGGCTATTTGATCATACCTACAAAATGCATGTCAAATCAGAAGCCAGCCTGCATCCTGTTCTCATGTCAGAAGCACCGTGGAATACTAGAGCAAAGAGAGAGAAACTGACAGAATTAATGTTTGAACACTACAATATCCCTGCATTCTTCCTTTGCAAAACTGCAGTTTTGTACAGCATTTGCTAATGGTCGTTCTACTGGGCTTATTTTGGAN
Contig2941	ACTN1	NM_001102.3	XM_002917035.1	AAGCACACCAACTACACTATGGAGCACATCCGTGTGGGCTGGGAGCAGCTCCTCACCACCATCGCCAGGACCATCAACGAGGTGGAGAATCAGATCCTCACCCGAGATGCCAAGGGCATCAGCCAGGAGCAGATGAATGAGTTCCGGGCCTCCTTCAACCACTTTGACCGGGATCACTCCGGCACGCTGGGTCCCGAGGAGTTCAAAGCCTGCCTCATCAGCTTGGGTTATGATATTGGCAACGACCCCCAGGTACTCGCCTCCTGCATGGAGCACACTCAGGGGTGGCATCCGGGGCGAGAAATAACGCGTTTCTCCTTTCTCTTTTCTCTCTCTGTCTGGATCTCCCTGTCTCCCCTTTCCCGTGGGCCTCGGGGGCTCGTCCTCTCCTGCTGTCCC…
F1F2162583	ACTN1	NM_001130005.1	XM_861781.1	CAGAAGGCCTCCATCCACGAGGCCTGGACGGACGGCAAAGAGGCTATGCTACGGCAGAAGGATTACGAGACCGCCACCCTCTCGGAGATCAAGGCCCTGCTCAAGAAGCACGAGGCCTTTGAGAGTGATCTGGCTGCGCACCAGGACCGCGTGGAGCAGATCGCCGCCATTGCACAGGAGCTCAACGAGCTGGACTATTATGACTCGCCCAGTGTCAACGCCCGGTGCCAGAAGATCTGTGACCAGTGGGACAACCTGGGAGCCCTAACCCAGAACGCGGAGGGAAGCTCTGGAGCGGACAGAGAAGCTGCTGGAAACCATTGACCAACTGTACTTGGAGTACGCCAAGCGGGCTGCACCCTTCAACAACTGGATGGAGGGGGCCATGGAGGATCTGCA…
Contig4314	ACTN1	NM_001130005.1	XM_003128633.1	GTGCTCTGCCTCGAACCGGGAGAGCTGGGACCCACGTGGCATCGAGCCTCCCTGCCCGCAAAGTGACAGTTTACATAATTATTTTCTGCAAAAAAGAAAAGAAAAGTTACGTTAAAAAAAGTAAAAAACAAAAACCAAAAAACCACATATTTTATTATAGAAAAAGTATTTTTTCTCCACCAGACTTAAAATGGAAAAGAGGAAAAATTAACCTAGTTTGCACCGAAATGTTTTGTTTTATTGTGACATAGGACAATAACCAAGCACAACGTTCTATTCTATACTTTTTATCAATTTTTTTTCTCTCTGTATCATCTGCTGTATTCATTTCTCCAATCTCATGTCCACCTTGCTGTGGGAGTGGAGGGGTGGGGGTAGGGGGGATATCTTGTCAAAAGG…
F1F2117930	ACTN1	NM_001130005.1	XM_861802.1	GGCAGGAGCAGCAGCAGCCGCCGCGGGGAGAGAAGGTGGAGGAAGAAATCCAGCTCGTAGCACGCGCGCACCATCATGGACCATTATGATTCCCAGCAAACCAACGACTACATGCAGCCCGAAGAGGACTGGGATCGGGACCTGCTCCTGGACCCGGCCTGGGAGAAGCAGCAGAGAAAGACGTTCACGGCATGGTGCAACTCCCACCTCCGCAAGGG
F1F2028782	ACTN1	NM_001130005.1	XM_002917035.1	TGGGGGTCATCTCAGGGGAGCGCTTGGCCAAGCCGGAGAGAGGCAAGATGAGAGTGCACAAGATCTCCAATGTCAACAAGGCCCTGGATTTCATAGCCAGCAAGGGGGTCAAGCTCGTGTCCATTGGAGCCGAAGAAATTGTGGATGGGAACGTGAAAATGACCCTGGGCATGATCTGGACCATTATCCTCCGCTTTGCCATCCAGGACATCTCTGTGGAAGAGACTTCTGCAAAAAGAAGGGCTGCTCTTGTGGTGTCAGAGAAAAGACAGCCCCCTACAAGAACGTCAACATCCAGAACTTCCACATAAGCTGGAAGGACGGCCTTGGCTTCTGTGCCTTGATCCACCG
F1F2028455	ACTN1	NM_001130005.1	XM_002917035.1	ACATCGTCGGAACCGCCCGCCCAGATGAGAAAGCCATCATGACTTACGTGTCCAGCTTTTACCATGCCTTCTCTGGAGCCCAGAAGGCGGAGACAGCAGCCAATCGAATCTGCAAGGTGTTGGCCGTCAACCAGGAGAATGAGCAGCTCATGGAAGACTATGAGAAGTTGGCCAGCGATCTGCTGGAGTGGATCCGCCGCACGATCCCCTGGCTGGAGAACCGGGCGCCGGAGAACACCATGCAGG
Contig5494	ACTN4	NM_004924.3	XM_003127117.1	TGGAAAGAGGACCCCGCCCCCTCCCTTCTTCCCAACTTGCAGTTGCCAGGAGATGAGGGGGTGCAACTCCGCACCTCCCCTTTTCTGCAACAGGAGTAGGGTTGGCAGACCAGCCTCTCAGCCCCAGCCGGTCCCCCACCTTGCTTTGTCCGGACCTGTGTTTCCGATTTTTTAAGGACCAAAAAACAAAACAAAACAAAAAACCACAAAACAACAAAAAATCCAACCAAAAAAAAAAAACCTAATAAAAAAAGGAATTAAAAACTTTACAGAGAATTACTATTTACTTTATTAACTTACGGATTATTATATAAATATATATTCACCTAGCAACATATCTTCGCCGCCTCTTGCTCTCATAATGAAGACATAGCTGATTTGCTGCCCTCCCCCAGCCCC…
F1F2025204	ACTN4	NM_004924.3	XM_862239.1	CCCCATCCCCAGCCATACCCTTGTCCATGTCCCCTCTAACTCTGTGTTTCCCCGATGTGTTCCCCTCGCCCTGCCCTCTGCATGTGACCCCGGCCCCTCTCCCCACGTCTCCACGCTGGCCTGGTCGCCACACCGCCCCTCGCACACACCTGCCTTCGGACGCCCGGCAGGACCACGGCGGGGCGCTGGGGCCGGAGGAGTTCAAGGCCTGCCTCATCAGCCTGGGCTACGACGTGGAGAATGATCGGCAGGTACGCGCCCCCTGGGCCCCAGCGGACTGTGGCATTAACTGCTCTTCTTTCTCTCTCTCCTTCTCTCTGTCTCCCTCCCTCTCGCCATTCCACCCCTTGCCATGTGTGTGCCATTTCACTGGCTCTCTTGCCTCCTCCCTGCCCTGTG…
Contig5215	ACTN4	NM_004924.3	XM_003127117.1	AAGGACCAAAAAACAAAACAAAACAAAAAAACCACAAAACAACAAAAATCCACCAAAAAAAAAAAAACCTAATAAAAAAGGAATTAAAACTTTCAGAGAATTACTATTTACTTTATTAACTTACGGATTTATTATATAAATATATATTCACCTAGCAACATATCTTCGCCGCCTCTTGCTCTCATAATGAAGACATAGCTGATTTGCTGCCCTCCCCCAGCCCCTCACTGAATTTTTCTCTGTTGTCTGTCGTTGGGCATGGGTCTCTGGGACCCTCCTGAGGTGGAGGGTGGGCTGCCGGCCTGGCTGCCTGTTAGTTGATGGGTTTTGCTCCCTTCCCCCCTTTTTTGAGTTTATTCTGATTTTGATTATTTTTTTTCTCGGTTTCTGGATAAACCA…
F1F2021706	ACTN4	NM_004924.3	XM_002925838.1	GGGGAGCTGCGGCGGGAGCAGACGGGCTGGTGGGCGAGCGAGAGGCGGCGGAATGGTGGACTACCACGCGGCGAACCAGTCTTACCAGTATGGCCCCAGCAGCGGGGGCAATGGCGCCGGCGGCGGGGGCAGCATGGGCGACTACATGGCCCAGGAGGACGACTGGGACCGGGACCTGCTGCTGGACCCGGCTTGGGAGAAGCAGCAGCGTAAGACGTTCACAGCCTGGTGCAACTCCCACTTGCGGAAGGCTGGCACGCAGATCGAGAACATCGACGAGGACTTTCGAGACGGGCTCAAGCTCATGCTCCTTCTGGAGGTCATTTCAGGAGAGCGGTTACCTAAGCCAGAGCGGGGCAAGATGAGAGTGCACAAAATCAACAATGTGAACAAAGCCCT…
Contig5688	ACTN4	NM_004924.3	XM_002925841.1	AGTATGACAAGCTGAGAAAGGACGATCCCGTCACCAACCTGAACAATGCTTTTGAAGTGGCTGAGAAGTATCTAGACATCCCTAAGATGTTGGATGCGGAGGATATTGTAGGCACTCTGAGGCCAGATGAGAAGGCCATCATGACTTACGTGTCCTGCTTCTACCACGCTTTTTCGGGGGCTCAAAAGGCTGAGACCGCTGCCAACCGGATCTGCAAGGTGCTGGCGGTCAACCAGGAGAATGAGCACCTCATGGAAGATTATGAGAGGCTGGCTAGTGACCTCCTGGAGTGGATCCGGCGTACCATCCCCTGGCN
F1F2160265	ACTR10	NM_018477.2	XM_859632.1	TGAAACTTGTGGGGGCCGCGTCCGAGCGCCCCTTTTTACCGTGGTCTTCACTACCATGCCGCTGTATGAAGGCCTCGGGAGCGGCGGGGAGAAAACGGCAGTCGTGATAGACCTGGGAGAGGCTTTTACCAAGTGTGGTTTTGCTGGAGAAACTGGTCCAAGATGCATAATTCCTAGTGTGATTAAAAAAGCTGGCCTACCTAAGCCTATCAAAGTTGTTCAATATAATATCAATACAGAGGAATTGTATTCCTACCTAAAAGAATTCATCCACATACTATATTTCAGCATCTGTTGGTGAATCCTAGAGACCGCCGAGTTGTGGTTATCGAGCCGGTACTATGTCCTTCCCACTTCAGAGAGACACTCACTCGGGTTCTTTTCAAATATTTTGAGATC…
Contig3716	ACTR10	NM_018477.2	XM_002913012.1	GAGAAACTTGTGGGGGCCGCGTCCGAGCGCCCCTTTTTACCGTGGTCTTCACTACCATGCCGCTGTATGAAGGCCTCGGGAGCGGCGGGGAGAAAACGGCAGTCGTGATAGACCTGGGAGAGGCTTTTACCAAGTGTGGTTTTGCTGGAGAAACTGGTCCAAGATGCATAATTCCTAGTGTGATTAAAAAAGCTGGCCTACCTAAGCCTATCAAAGTTGTTCAATATAATATCAATACAGAGGAATTGTATTCCTACCTAAAAGAATTCATCCACATACTATATTTCAGGCATCTGTTGGTGAATCCTAGAGACCGCCGAGTTGTGGTTATCGAGTCGGTACTATGTCCTTCCCACTTCAGAGAGACACTCACTCGGGTTCTTTTCAAATATTTTGAGG…
Contig716	ACTR1A	NM_005736.3	XM_002913887.1	TTTAGGATCAGAGGCTACATTCAAAGTCACTACCACCAGCCTCTTTCTTCCTCTTCCATTTGCTCACTGCCCTGGGATCAACAGGCTGGTTGCCAGTTGGATTTTTTTGAAACAGGAGGTAGAATCACTCTTGGCAGAGGCCTCTAGCAAAGGAGGGGTATTGGGGATCCAGCCCCCTTAGGACTGGAGAAAGAGCTGCCATTAACCAGGTTGCCTTTTCCCACTCTAGCTGTGCCCCCCCCCCCGGGGGGGGGGGGGGGACGAAGGGAGCTCTAGGTTGTAGAGGTGACAAGGCCCCAACTGGGCTGGATTTGTGCCATTCTTAACTTTGGACTTCTGTGTTAAAGGAGGGTGGGGTCAGACCAGAGTGCCAGGCGCTGACAGGCTCATCTCCCCTGA…
F1F2002373	ACTR1A	NM_005736.3	XM_002756557.1	GAAGTCTCAGAGTCCTCTTTCCACCTACCCTTTCAGATATCTGCACCTCAGGAGAGGCTGTATTCCACATGGATTGGGTGAGTAGTTCTCCTGGGAATAAGAGCGGAACAGGAAGTGAGGGCATCATTATCCCTCACCACCCCATCCCTTTAAAGCAAAGCCTTGACTGCTTTGGCCCCATGGGGCCAGCTCCACAAATACCTACTTTCTCCCTCTCACAACATTCCTTGGGATTCCCTCCACTCCAGGGGCTCCATCCTCGCCTCCCTGGGACACCCTTTTAAGAACGATGTGGGGTCTCCCAAGAAGGAATATGAGGAAGACGGTGCCCGATCTATCCACAGGAAAACCTTCTAAATGTTGGGTACATCAATCTTCACCTCTCTCTGAAGTTAACTC…
F1F2088616	ACTR1A	NM_005736.3	XM_003255403.1	CCCTGATCTTCACGTCTTTCGGAGCCAGTTTCTTCACTTCACTCAGTAGTCTGTCACCGAAACCTGAATAGGCAGCACAGGGGAATCTCAAGTCAATTCTCTGAGCACCTGGAAACTTCCTTGGCAATGGGCCCCAAGAGCAAAGACCAACCTTTGAACAGGGTGGAGCCTCCTGAGAGGACAATGTTCGAGAAAAGTGTGCGCCGCAGGTCCATGTCCGACTT
F1F2019259	ACTR1A	NM_005736.3	XM_002913887.1	TAGACTGCGCATGCGGGTCAGTGGCGTTAGCAGCGGACCCGGGTGGCAGTTCCTTCCTTGGAAGGAGAGATTCTTCTGCCATGGAGTCCTACGATGTGATCGCCAATCAGCCTGTCGTGATCGACAACGGATCTGGTGTGATTAAAGCTGGTTTTGCTGGTGATCAGATTCCCAAATACTGCTTTCCAAACTATGTGGGCAGACCCAAACACGTTCGCGTCATGGCCGGAGCCCTTGAAGGTGACATCTTCATTGGGCCTAAAGCCGAGGAACACCGAGGGCTGCTGTCCATCCGCTACCCCATGGAACATGGCATCGTCAAGGACTGGAACGACATGGAGCGCATCTGGCAGTATGTCTATTCCAAGGACCAGCTGCAGACTTTCTCTGAGGAGCATC…
F1F2025493	ACTR1A	NM_005736.3	NM_001003164.1	CAGAAGTCGGACATGGACCTGCGGCGCACACTTTTCTCGAACATTGTCCTCTCAGGAGGCTCCACCCTGTTCAAAGGTTTCGGTGACAGACTACTGAGTGAAGTGAAGAAACTGGCTCCGAAAGACGTGAAGATCAGGATATCTGCACCTCAGGAGAGGCTGTATTCCACATGGATTGGGGGCTCCATCCTCGCCTCCCTGGACACCTTTAAGAAGATGTGGGTCTCCAAGAAGGAATATGAGGAAGACGGTGCCCGATCTATCCACAGGAAAACCTTCTAATGTTGGGACATCATCTTCACCTCTCTCTGAAGTTAACTCCACTTTAAAAACTCGCTTTCTTGAGTCGGGAGTGTTTGCGAGGAACTGCCTGTGTGTGTGAGTGTGTGTGTGGGTGTG…
F1F2009553	ACTR1B	NM_005735.3	XM_002811670.1	AAAAAATCAAGATCTCGGCCCCACAGGAACGGCTGTACTCCACGTGGATTGGTGGCTCCATCTTGGCCTCGCTTGATACTTTTAAGAAGATGTGGGTATCCAAAAAAGGAGTATGAAGAAGATGGCTCCCGTGCAATTCATCGTAAAACCTTCTAGTGCCCAAAGAGATGTAGCGTGTTAGGAGAGTGGGAGGAAAGAGGAATCAGAGCCCTTAACCCTTGCTGGTCGGAGCTCGTATCTCAGGCCTAGGGTCCCCTGCATGCCCTGAACCCTGGGCAGGTGGGGTAGCCATGCTTCCCTGCGGCCCTCCCCTGCAGACGTGCATGCGTGTGCGCGCGTGCAAGCTCACACAGACACAGTAACATTTAGCTGCATGGATGGAGTCATGAGCTGGAATTT…
F1F2178417	ACTR1B	NM_005735.3	XM_002912392.1	AAGTAAGAACCGGGAGAAGGCAGCAGAGGTGTTCTTCGAAACCTTCAACGTGCCAGCCCTGTTTATCTCCATGCAGGCCGTGCTCAGCCTGTATGCAACAGGACGCACGACGGGAGTGGTTTTAGACTCAGGAGATGGGGTCACTCATGCTGTCCCCATCTACGAGGGCTTTGCCATGCCTCATTCCATCATGCGGGTAGACATTGCCGGCCGTGATGTCTCCCGCTATCTCCGGCTCCTGCTGCGCAAGGAAGGAGTTGACTTTTCACACCTCAGCCGAGTTCGAGGTTGTCCGGACCATCAAAGAGTCGAGCCTGCTACCTATCCATCAACCCGCAGAAGGACGAGG
F1F2036664	ACTR1B	NM_005735.3	XM_002912392.1	GTGCAAAATCACCCCCTGGTTGTGAATTACTGGTGTACTTATAAATGATCTTACCCTCTTGGCAGGATCTCAGCCTTCCTCCCTGGGCTGCCTCTACTGCTGGGCACTGCCTTCATCTGGAGGTATATGTCGGGAGCTAAACATTGTTTTTCCTTGCAGGGTTCGGGGGTGATCAAGGCTGGCTTTGCAGGAGACCAGATTCCCAAATACTGTTTCCCAAACTATGTCGGGCGTCCTAAGCACATGCGAGTGATGGCTGGAGCCCTGGAGGGGGACCTCTTCATTGGACCAAAAGCAGAGGAGCACCGAGGGCTGCTGGCCATCCGCTACCCCATGGAGCACGGCGTGGTGCGGGACTGGAACGACATGGAGCGCATCTGGCAGTACGTCTACTCCAAA…
F1F2004605	ACTR1B	NM_005735.3	XM_002912392.1	AGAAGGACGAGGCTCTAGAGACAGAGAAGGTGCAGTACACCTTGCCAGACGGCAGCATGCTCGACGTAAGTTGCCGGGCCTGGCACTGGGTGGCGGAGGTGATGCTGGCATCTAGAGGAAGAAGAGGTCCGTCCCCCTCAATCTTGTGTTCCAAAGGTGGGGCCAGCGCGCTTCCGGGCCCCCGAGCTGCTATTCCAGCCAGACCTGGTAGGTGATGAGAGTGAGGGGCTCCACGAGGTGCTGGCCTTCGCCATCCACAAGTCCGACATGGACCTTCGCCGAACGCTTTTCGCCAACATCGTGCTGTCAGGTGGCTCCACGCTTTTCAAAGGTACCACCATTTGGGAGGTGGTGCTCAAGAC
Contig5378	ACTR2	NM_005722.3	XM_002917734.1	GGAAATTCAGATTACAGATGAAAAAAGTGCTTAAGAGTGCTTCTTTTTATACCAGAAGCATTAAGGTAATCCAGTGCCAAGTACCATTCTTGCAGTTACGCTTTGATATATCTGACCAGTGCTTCTTTAGTAAGAATAGGTAGATACATAGGAATAATTACTGGCAGTAGGTTATAATTGTTGGGTTAAAAATAACATTGAAATATGGGACTTGTTGCCAGTTGGGTAATTTTCATTGCTTTTTTATTATTATTTTAATTTGAAACCTGGAAGTAGAATAAAATTTGACTACTTAAAATGTTGGCCAAAAAAAAAATCAAGATTTAAATTCATATTTGTACTGAAAAAGTAATCATAACAATAAGTCTCAGTCATCTTATGCTTGAAAGAAGAGTTGTT…
F1F2124390	ACTR2	NM_005722.3	XM_861097.1	AAAGGGCCGGGCAGTAGGGACTTAGGTCGTTCCGCGGCGGCGGCTCTCTTCCGGACCGACGATGGACAGCCAGGGCAGGAAGGTGGTGGTGTGCGACAACGGCACCGGGGCCCTAATTGGAAAGCTCTAAGAGTGGAGAATGTATGGGGCCTGGAGCCATGAAACAATGTACTTTTTCTTAAGATGAAACAAATTCTTTGTATTAAAATAATCATGTTTGTGAAGTGTGGATATGCGGGCTCTAACTTTCCAGAACACATCTTCCCAGCTTTGGTTGGAAGACCTATTATCAGATCAACCACCAAAGTGGGAAACATTAGAAATCAAGGATCTTATGGTCGGTGATGAGGCAAGTGAATTACGCTCAATGTTAGAAGTTAACTACCCTATGGAAAATGG…
Contig7270	ACTR2	NM_005722.3	XM_002917734.1	AGGGTCCTGTCTGCTGCTTTGTTTCTTCTAAGTAGGCATTTTAGATCATTCCTGTCGGCTTCCTATTTTCACTTTACTGCTCTAATGCTGCTAGTTTTAGTCTTTTAGCACGCTAGGTGGTATGCCTTTATTAGCATAAGAAAAAACTTTACAGGGGCTTTTACATATTATTGGGGTGGGGTGGTGAGGGGCGGGTGAGCGGACTAGACTAGAACCCCTTTTAACAGACAACTTCCTCCCTGGTAGTGGTGCTTTCAACAGTCACTGCACAGTTAAAGTAACTTAAAGCTTCTGGAATTAACATTTTAGGGGAACGTTAGACTCAGAATTCAAGTGTTTTTGGTGGGTTTTTGCGTGGGGGCAGGGAGTGGTCCTTTTGATTTTACAATTTTTGATTTT…
F1F2157443	ACTR2	NM_005722.3	XM_861097.1	AAGTACCATTCTTGCAGTTACGCTTTGATATATCTGACCAGTGCTTCTTTAGTAAGAATAGGTAGATACATAGGAATAATTACTGGCAGTAGGTTATAATTGTTGGGTTAAAAATAACATTGAAATATGGGACTTGTTGCCAGTTGGGTAATTTTCATTGCTTTTTTATTATTATTTTAATTTGAAACCTGGAAGTAGAATAAAATTTGACTACTTAAAATGTTGGCCAAAAAAAAAATCAAGATTTAAATTCATATTTGTACTGAAAAAGTAATCATAACAATAAGTCTCAGTCATCTTATGCTTGAAAGAAGAGTTGTTGATATTTTGTAAATGTTAGCAAACTTTCCCATCTGTCAGAAAATCATATTTAATAAATCCCGTCGGTAATTGCTTTTG…
F1F2131162	ACTR2	NM_005722.3	XM_861097.1	CCAGCATTTCTTTCTCTCCTTTTGCATTTTCAGGTAATGTTTGAAACTTACCAGTTTTCTGGTGTGTATGTAGCTATCCAGGCAGTTCTGACTTTGTATGCTCAAGGTAGGTGAAACTTAACTTTTAGAATAATCAACTCAGGGCATTTTATATCAGAGGAATTTGGTTTGTCAGTAAGTTGTAAATCCCAGAAAAGCACAATATTTATATATTTATTTAAATTTTTCAAATATTTACTCAAATATTTTCATAATTTCTAAAATTAGTCAAATAAAATACCACATATATTTTTATTTCTTCATTAAGCAATGAAGGACTTACGGCAAAGAGAACTCAAATTTTCAAAAATTTTTTTATTTTTTTATTAACATATAGTGTATTATTAGCCCCAGGGTTTC…
F1F2130745	ACTR2	NM_005722.3	XM_861097.1	AGAGTGCTTTCTTTTTTATTACCAGAAGCATTAAGGTAATCCAGTGCCAAGTACCATTCTTGCAGTTACGCTTTGATATATCTGACCAGTGCTTCTTTAGTAAGAATAGGTAGATACATAGGAATAATTACTGGCAGTAGGTTATAATTGTTGGGTTAAAAATAACATTGAAATATGGGACTTGTTGCCAGTTGGGTAATTTTCATTTGCTTTTTTTATTATTATTTTAAATTTGTAAACCTGGAAGTTAGAATAAAATTTGACTACTTAAAAATGTTGGCCTAAAAAAAAAATACAAGATTTAAATTTACATAATTTGTACTGAAAAAGTAAATACATAACAATAAGTACTCAGTCA
F1F2288486	ACTR2	NM_005722.3	XM_002917734.1	TTTTAGGGGAACGTTAGACTCAGAATTCAAGTGTTTTTTTGGTGGGTTTTTGCGTGGGGGCAAGGGAGTGGTCTTTTGATTTTTACAATTTTTGATTTTTTAGAGCTTTTTCTGTCTCTGAGGTGTGTAAGATGAAATTTATTTACAGTACTTTGATTTGGCAGGTTTTTATCTACTTTTGCTCTGCCTAGAACTGTTTCCATGATATAAAAAGCAAGTGTAATACTCCATTACCATGTGGCTTAGGG
F1F2030751	ACTR2	NM_005722.3	XM_538516.2	GGAAGGAGGGGCCGGGAAGAAGAAGGAGGAAGAGGAAAGGGCCGGGCAGTAGGGACTTAGGTCGTTCCGCGGCGGCGGCTCTCTTCCGGACCGACGATGGACAGCCAGGGCAGGAAGGTGGTGGTGTGCGACAACGGCACCGGGTTTGTGAAGTGTGGATATGCGGGCTCTAACTTTCCAGAACACATCTTCCCAGCTTTGGTTGGAAGACCTATTATCAGATCAACCACCAAAGTGGGAAACATTGAAATCAAGGATCTTATGGTCGGTGATGAGGCAAGTGAATTACGCTCAATGTTAGAAGTTAACTACCCTATGGAAAATGGCATAGTACGAAATTGGGATGATATGAAACACCTGTGGGATTATACATTTGGACCAGAGAAACTTAACATAGAT…
F1F2150559	ACTR3	NM_005721.3	XM_848216.1	GGAAAGAACACTCCTTTCTTTTGGTTTCAGCAGCTAGAACCACTCCTTAAGTATTATTGAATTTGTATCCTACTTCAAAGTTTTCTTTGTTGCTTTTGTTTTTTTTTTTTTTTTTTTTTTTTTTTTTTTTTTGTTTTTTTTTGTTTTTTTTTTGTTTTTTTTTTTAAAAAGTAAATTTGTGCCTTTATTAGAATGGTGTTAGGCTTTAAATATACCAATTTTGGTAATCAAATTTACTTTTAATAAGAAATGACACTACAGAACTGCAGTACTGGTCCAACAGTCTTCTCTTTACTTTTCCTTTTAAAGCAAGAAACAGGATTCGAGTAGTCAGAAAGCACTAGCGCGCATCAGTTAATCCAAGATACTAGCTTCTTAGTTCCAAAAGCACTTGCAAAG…
F1F2148746	ACTR3	NM_005721.3	XM_848216.1	ACCATTCTAATAAAGGCACAAATTTCTTTTTAATACTTGTTTCAAGCTCTTTAATCTCTTTTATAAGTTAACTAATCTATTTTCTTCAAACCTCTGCTATTAATTCTTTAAAATCACAATTGGTTAGCAAGCTGACTTTTTTATGTGCTCTAAACAAATAATTGTGAACTTTTAATATGTTGAGTGCTTTCATTTTGATAACTGGATCTCCATTTGATATTTTCATTTGTATAACTCATTTGCAGTCTGAAAATTTTTTTAGTGCCAGTCCCTGACATATCATGGAAAGTTCATTTTCTTTGCTATTTTAAAATATCTGGATCATGAAAGAAAAAGTAGATAGAAAATAAAATTAAAAACTAAGAAAAAATTAAAAAAAAAAAAAAAAAAAAAAAAAAA…
F1F2140266	ACTR3	NM_005721.3	XM_001488799.2	AAAGCCTAACACCATTCTAATAAAGGCACAAATTTCTTTTTAATACTTGTTTCAAGCTCTTTAATCTCTTTATAAGTTAACTTAATCTATTTTCTTCAAACCTCTGCTATAATTCTTTAAAATCACAATTGGGTTAGCAAGCTTGACTTTTTTTATGTTGCTTCTAAACAAATAATTGTGAACTTTTAATATGTTGAGTGCTTTTCATTTTGATAACTGGATCTCCATTTGATATTTTCATTTGTATAACTCATTTGTCAGTCTGAAATTTTTTTAGTGCCAGTCCCTGACATATCATGGAAAGTTCATTTTCTTGCATTTTAAATATCTGGATCATGAAGAAAAGTGATAGAAAATAAATTAAAACTAGAAAAATTAAAAAAAAAAAAAAAAAAAAAA…
F1F2139435	ACTR3	NM_005721.3	XM_848216.1	AATTGGTATATTTAAAGCCTAACACCATTCTAATAAAGGCACAAATTTCTTTTTAATACTTGTTTCAAGCTCTTTAATCTCTTTATAAGTTAACTAATCTATTTTCTTCAAACCTCTGCTATAATTCTTTAAAATCACAATTGGTTAGCAAGCTGACTTTTTTATGTGCTCTAAACAAATAATTGTGAACTTTTAATATGTTGAGTGCTTTCATTTTGATAACTGGATCTCCATTTGATATTTTCATTTTGTATAACTCATTTGCAGTCTGTAAAATTTTTTTTAGTGCCTAGTCCCTGACATATCATGGAAAGTTCATTTTTCTTTGCATTTAAATAATCTGGATCATAGAAGAAAAAGTGAATGAAAATAAAATTAAAACTAGAAATTAACCAAAAA…
Contig2351	ACTR3	NM_005721.3	XM_848216.1	GTGGAGGAGGCCGCGGCGGGGCAGGGCGGGGACTGTCTGCCCGCCTGGGTTGCGGAAGTGGTAGCCGCTGACCGAGCCTGCTGCTTTCTCGCTACTGCTTCGGCTTCCCGGCTCCCCCCCCGGACGGAGACGGCGGCCCGGCTGTGGATGGTCAGATAGCTCCGATCTCCTGCCGCCAATCCCTGGCCCCAATCAGCACGGAGCAGACGGCGGCAGCGGCAGTAGCAGGCGAGGAGGAAGATGGCGGGACGGCTGCCGGCCTGTGTGGTGGACTGTGGCACGGGGTATACAAAGCTAGGATATGCTGGAAATACAGAACCACAGTTTATCATCCCTTCCTGTATTGCTATTAAGGAGTCTGCAAAAGTGGGTGATCAAGCTCAAAGGAGGGTGATGAAA…
F1F2086989	ACTR3B	NM_020445.4	XM_002915502.1	GAGCATGGCGGGCTCCCTGCCTCCCTGCGTGGTGGACTGCGGCACCGGGTATTGCCATCAGAGAGTCAGCAAAGGTAGTTGACCAAGCCCAAAGGAGGGTGTTGAGGGGAGTCGATGACCTGGACTTTTTCATAGGGGACGAGGCCATAGATAAGCCCACGTATGCCACGAAGTGGCCGATAAGACACGGGATAATCGAAGACTGGGATCTCATGGAAAGGTTCA
F1F2096994	ACTR3B	NM_020445.4	XM_532772.2	AATCCCTCCTGAGCAGTCACTGGAGACCGCAAAAGCCATTAAGCATCTCCCTCCTCGAAGCACACTGTCGTTTACTTGTGTGTTATGGCCATCGGTTACTGTCCAGCTCTCAGCCAGAGCGAGAAATACTGTTATATTTGCCCCGACATAGTCAAGGAATTTGCCAAATACGACGTGGATCCCCGGAAGTGGATCAAGCAATACACGGGTATCAACGCCATCAA
F1F2006453	ACTR3B	NM_020445.4	XM_002915502.1	AGAAATTATGTTTGAATCATTTAACGTACCAGGACTCTACATTGCGGTTCAGGCAGTGCTGGCCTTGGCTGCATCTTGGACATCTCGACAAGTTGGTGAACGTACGTTAACAGGGATCGTCATTGACAGCGGGGACGGGGTCACTCATGCCATCCCAGTGGCAGAGGGTTACGTCATCGGAAGCTGCATCAAACACATCCCGATTGCAGGTAGAGACATTACGTATTTCATTCAGCAGCTGCTAAGGGAGAGGGAGGTGGGAATCCCTCCTGAGCAGTCACTGGAGACCGCAAAAAGCCAATTAAGGAGAAATACTGTTATATTTGCCCCGACATAGTCAAGGAATTTGCCAAATACGACGTGGATCCCCGGAAGTGGATCAAGCAATACACGGGTATC…
F1F2241708	ACTR5	NM_024855.3	XM_534418.2	GGGACCGGAGCAAAAAGCCCTTGTCGGGCTTTTTAGGCTTTTAATCCTTGTGTTCACATGTCTTTTTCTTCTTTTTAATAGTTCAGAAAATTTTTATAGTTTTTATATAAACTTCTAGGACATGGATTGAAGCACCAGTTCTTATTCATGACTGTAAGCTGTTAGAGTGAAGGCCTCCTGAAGTTACAGGTGCTGTTTTGTTCTGCTTCTTCTGTTCTTAGACCCCCTGACCTGGAGCAACTTGAACCGTCTCTGGAAGATGTGGAAAGCATCAATGATTTTGAACCCTTGTTTTCAGAGGAAACCCCAGAAGTGGAGAAGCCAGTGACCACTGTCCAGGTCAGGCCCCTGGAGCCCACACCAAGCTTCTGCTTTGAAACTGTTGGCATAGATGACCAG…
F1F2144822	ACTR5	NM_024855.3	XM_002915162.1	AAGCAGGAAAGGCGGCAGCAGCAGCTGCGGCGTTTGCAGGAGCTCAACGCCCGCCGGCGGGAGGAGAAGCTGCAGCTGGACCAGGAGCGGCTGGACAGACTGCTTTACGTGCAGGAACTTCTAGAGGATGGCCAGATGGATCAGTTTCACAAAGCTCTGGTGGAACTGAACATGGACTCCCCAGAAGAGCTGCAGTCCTACATCCAGAAGCTTAGCTCGGCGGTGGAGCAGGCGAAGCAGAACGATCCTCAGTCAGAACGTCACCTCGAGGTGATGTGGTGACAGCAAGCCAGA
Contig6705	ACTR5	NM_024855.3	XM_002915162.1	ATGGCGCTCGGGACTGGGCCTTGGACCACCTGGACGATGACGAAGTCTGGATCACCAGGAAAGAGTATGAAGAGAAGGGGGGAGAGTACCTCAAGGAACACTGTGCATCCAACATCTATGTCCCCATCCGCCTGCCCAAGCAGGCCTCACGCTTCTCAGACACACCAGGCCCCCCGGCAAAAGGCTCCGCGGCCAGTGGGGGCAGTGCTGGCGAGCAGGN
F1F2179797	ACTR6	NM_022496.3	XM_002928486.1	GAAGAGATGGTGTTAAGTGGAAAATACAAATCTGGGGAACAAATTCTTCGTCTGGCTAATGAGAGATTTGCTGTTCCAGAAATACTTTTTAATCCTTCTGATATAGGAATTCAAGAAATGGGTATTCCAGAAGCTATCGTCTATTCAATTCAGAACTTACCTGAAGAAATGCAGCCGCATTTTTTTAAGAACATTGTTTTGACAGGAGGAAATTCCCTTTTCCCAGGATTTAGAGATCGGGTTTACTCAGAAGTTCGATGTCTCACTCCAACAGATTATGATGTTTCAGTTGTGCTGCCTGAAAACCCTATTACTTATGCCTGGGAAGGTGGAAAATTGATATCAGAGAACTGACGATTTTGAAGATATGGTAGTAACAAGAGAAGATTATGAAGAAAA…
Contig556	ACTR6	NM_022496.3	XM_002928486.1	AAAAGAGGGAGCCGAAGGGTCAGGTGCAGGAAGCGGCTGCTGTTTGATTCTCGTTAAAATGACGACCTTAGTGCTGGATAACGGAGCCTACAATGCCAAAATCGGTTACAGCCATGAAAATGTGTCGGTAATTCCTAACTGTCAGTTCAGATCAAAAACAGCACGTCTTAAAACTTTTACTGCTAACCAGATAGATGAAATAAAGGACCCTTCTGGACTCTTTTACATCCTTCCTTTTCAGAAGGGCTACTTGGTGAATTGGGATGTTCAAAGACAAGTGTGGGATTACCTTTTTGGAAAAGAAATGTATCAGGTAACAAATTAGAGTTGATTTTTTAGATACCAATATTATTATTACAGAACCATACTTTAACTTCACTTCAATTCAAGAATCAATGA…
F1F2032389	ACTR6	NM_022496.3	XM_002928486.1	ATGATGTTTCAGTTGTGCTGCCTGAAAACCCTATTACTTATGCCTGGGAAGGTGGAAAATTGATATCAGAGAATGACGATTTTGAAGATATGGTAGTAACAAGAGAAGATTATGAAGAAAATGGACATAGCGTCTGTGAAGAGAAATTTGATATTTAAGAAACATTCTGAATTAAAGTTTTGACTGGTTGTAATTGAAAGGTTGAATTTCAATGTTCTTTTTAAAGGAGGTTACCTTTCATCCTAAGATAAGATCTTGAACTTATGTAAATACTTTGATCCTTGGCTAATTTTCAAAGGTTTCTTAGCTACGTTATTACAGTAAACTGTATCTCAGCTCATATTTTCATTTAGGAGTTAGACTACCATAACAGTGCTCACACTGTTCCTGAGAATAGGT…
F1F2033574	ACTR6	NM_022496.3	XM_002928486.1	AGAGTACCGGAAAAAGAGGGAGCCGAAGGGTCAGGTGCAGGAAGCGGCTGCTGTTTGATTCTCGTTAAAATGACGACCTTAGTGCTGGATAACGGAGCCTACAATGCCAAAATCGGTTACAGCCATGAAAATGTGTCGGTAATTCCTAACTGTCAGTTCAGATCAAAAACAGCACGTCTTAAAACTTTTACTGCTAACCAGATAGATGAAATAAAGGACCCTTCTGGACTCTTTTACATCCTTCCTTTTCAGAAGGGCTACTTGGTGAATTGGGATGTTCAAAGACAAGTGTGGGATTACCTTTTTAGGAAAAGAAATGTATCAGGTTGATTTTTTAGATACCAATATTATTATTACAGAACCATACTTTAACTTCACTTCAATTCAAGAATCAATGAA…
F1F2173914	ACTR8	NM_022899.4	XM_853222.1	CCAGATTCCCCTGCCCTACCTTTACCAGTTTCGATTAGGAGATGAAAAACTCCAGGCTCCAATGGCTTTGTTTTACCCTGCAACTTTTGGAATTGTAGGACAGAAAATGACAACTTTGCAGCACAGATCCCAGGGAGACCCTGAGGATCCTCATGATGAGCATTACCTGCTAGCCACGCAGAGCAAGCAGGAACAGTCTGCCAAAGCTACTGCTGACCGAAAGTCTGCAT
F1F2096721	ACTR8	NM_022899.4	XM_002928977.1	GGAAGACTGCCATCTCGCTCTTTGAAGGGAAAGCCCTGGGCCTGGATAAAGCCATTCTTCACAGCATCGACTGCTGTTGTAAGCATGGTTTGGAAGCTGGTTGGGTGAAGGAGGCCAAGCTAGAGTGTGGTTGTGCAGCATTGCATGTGCATTGAAAAACTGTGGGGCTCCTGCTTTGTGCTCGCATTGTCTGGTATTAGGAATTGGTT
F1F2027268	ACTR8	NM_022899.4	XM_002928977.1	GAGAAGGAGAAGGAGCAGCGCGGTGTGAAAAGGCCCATCGTGCCCGCGCTAGTGCCGGAGTCGCTGCAGGAGCAAATCCAGAGCAACTTCATTGTTGTCATACATCCAGGTTCAACAACCTTAAGGATTGGTCGAGCCACAGACACACTTCCTGCCAGCATTCCTCATGTCATCGCACGAAGGCACAAACAACAAGGGCAGCCATTATATAAGGACAGCTGGCTCCTAAGGGAAGGACTAAATAAACCAGAAAGTAATGAGCAAAGACAAAATGGCCTTAAAATGGTGGATCAAGCAATATGGTCTAAAAAGATGTCAAATGGTACAAGACGGATTCCCGTGTCCCCTGAACAGGCACGCTCATACAACTAAGCAGATACGACCTGCAATTTTAGATCA…
F1F2021773	ACTR8	NM_022899.4	XM_002928977.1	CTTGATTGTCCTTTTGCTTGATTTAAAGTCTGCCAAAGCTACTGCTGACCGAAAGTCTGCATCCAAACCCATTGGATTTGAGGGGGATCTTCGTGGCCAGTCTTCCGATCTTCCAGAAAGACTCCATGCCCAGGAAGTGGATTTGGGATCCTCCCAGGGAGACTGTCTGATGGCTGGCAATGAGTCTGAGGAGGCTCTCACAGCACTGATGTCCAGGAAGACTGCCATCTCGCTCTTTGAAGGGAAAGCCCTGGGCCTGGATAAAGCCATTCTTCACAGCATCGACTGCTGTTCATCTGATGATACCAAAAAGAAGATGTACAGTTCCATCCTCGTGGTGGGAGGTGGTTTGATGTTTCATAAAGCTCAAGAATTTCTGCAACACAGAATTCTCAACAA…
F1F2024163	ACTR8	NM_022899.4	XM_002928977.1	AAACAACAAGGGCAGCCATTATATAAGGACAGCTGGCTCCTAAGGGAAGGACTAAATAAACCAGAAAGTAATGAGCAAAGACAATATGGCCTTAAAATGGTGGATCAAGCAATATGGTCTAAAAAGATGTCAAATGGTACAAGACGGATTCCCGTGTCCCCTGAACAGTATTATAGATGTATCTTGCTAATTCCTGATATCTATAATAAACAGCACGTTGAAAGAATTAGTGAATATGATCCTAATGAAGATGGGTTTTTCAGGGATTGTGGTCCATCAGGAGTCTGTCTGTGCCACCTTCGGAAGTGG
Contig4642	ACTR8	NM_022899.4	XM_002928977.1	GCGCCCCCTGTCCTTTCATTTTTATTCCTACTGTAAACATCTTTTGAGACTTGTCATGTTTCACTGTGCTGGGTTGAGTTTTTGAAATGCCCTTCGTACCTTCTTGACCAACAGATTACCCACCTGCCTTTTCTTCTAACTCTAGACTCTGTCTGGCCTATGGGGGGTCTGACGTGTCGAGGTGTTTCTACTGGCTGATGCAGCGAGCCGGATTCCCTTACCGAGAATGCCAGCTAACAAACAAAATGGATTGTCTTCTTCTGCAGCACCTTAAAGAAACTTTCTGTCATTTAGAN
F1F2022194	ACVR1	NM_001105.4	XM_851106.1	GTGGTGAATTTTTATCAGCAATATTGCCTGTGCTTCTCTTCTTTATTGCACTAGGAATTCTTTGCATTCCTTACTTGCACTGTTACTCTTAATTTTAAAGACCCAACTTGCCAAAACTTTGGCTGCGTACTCCACTGGTCTGTCTTTGGATAATAGGAATTCAATTTGGCAAAACAAAATGTAATGTCAGATTTTGCTGCATTTTACACATGTGCTGATGTTTACAATGATGCTGAAACATTAGGAATTGTTTATATACAACTTTGCAAATTATTTATTACTTGTGCCCTTAGCAGTTTTTACAAAACTGCTTCGTGCATATGTTAAAGCTTATTTTTATGTGGTCTTATGATTTTATTACTGAAATTGTTTTTAACACTATACTCTGAAATGGACATT…
F1F2160960	ACVR1	NM_001105.4	XM_851059.1	AAAACTTTACATGTGTGTGTGTGAAGGCCTCTCCTGCGGGAGTGAGGACCATTGTGAAGGCCAGCAGTGCTTTTCCTCACTGAGCATAAATGACGGCTTCCATGTCTACCAGAAAGGCTGCTTCCAAGTCTATGAGCAGGGGAAGATGACCTGTAAGACCCCGCCATCGCCCGGCCAAGCTGTGGAGTGCTGCCAAGGGGACTGGTGTAACAGGAACATCACGGCCCAGCTGCCCACTAAAGGGAAATCCTTTCCTGGAACACAGAATTTCCACTTGGAGGTCGGCCTCATTATTCTGTCCGTAGTATTTGCAGTATGCCTTCTAGCTTGCCTCCTGGGAGTCGCTCTCCGAAAATTTAAAAGGCGCAACCAAGAACGCCTCAATCCCAGAGATGTGGA…
F1F2030444	ACVR1	NM_001105.4	XM_002923802.1	TTAGTGCTGTCTATAGCTAGTGGTCTCGCGCATTTGCACATAGAGATATTTGGGACCCAAGGGAAGCCAGCCATTGCTCATCGGGATTTAAAGAGCAAAAACATCCTGGTTAAGAAGAATGGACAGTGTTGCATAGCAGATTTGGGCCTGGCAGTCATGCATTCCCAGAGTACCAATCAGCTCGATGTGGGGAACAACCCCCGTGTGGGCACCAAACGCTACATGGCCCCTGAAGTTCTAGATGAAACCATCCAGGTGGATTGTTTCGATTCTTACAAGAGAGTTGATATTTGGGCCTTTGGACTTGTCTTGTGGGAAGTGGCCAGACGTATGGTGAGCAATGGTATCGTGGAGGATTACAAGCCACCATTTTACGACGTGGTTCCCAATGACCCAAGT…
F1F2022527	ACVR1B	NM_020327.3	XM_002687257.1	ACCAGATGTTTGCCAAGTGCCTGTGCTGGGCACTTGGAATACTATACATGAGCAAGACAGGCGTGGGCCCCCTCTTGGAACACTGAAGAAGGGGCTGACCCCAGTTAGTGGGTGCCTGGTTCAAGAGCAGATGTTTGTATAGTTGGTTCTGAGAGTCTTTTGAACCTGGAATGATTGCTCGCAGAGAAGATCACTGAGGAGCAGGGTGCCGCCCCACCCCAAAGAGCCCGGTGGTGGACAGTGAGACCCTAAATCACTGCATTCATTCTAAGCCCCCCCCTCCTGCCCCCCAGGGGAGGCACATGATGTATGCAGCCTGAGAGCGGGGCCCTCCTCCAGCCCAGTGATTCTGCCAAAGCTTGTGGAGGAGGGGCACGCCTCTCCCTGCTTACATGGGTC…
Contig903	ACVR1B	NM_020327.3	XM_002687257.1	GTGGGAGGGAGGCATCTGCATGGGTCTTTTACTGGATTATCTGATTACGGTGGAGGGAAGATGTGAGACCTGCACCCACTTCAGGGGCCCTGTGAAAGGAAACAGCCCGAGCCAAATCTGTTCTTTTAACCTGAGTATAGTATTTAATGACGTCTAGAAGCACGGTTGTGGGTGGTGATTTGCTCAGCATATCTTAGGTATATAATAACTTTGAAGCCATAACTTTTAAACTGGAGTGATTTGGGTTGTTTCTTTTTTCCTTCCTCCTTTCTCTCCTCTCTTTCCTTTCTTTCTTTTACTTTCTTAATTTTATTGGAAGGGTCTGAATTTTAACTTTTTTTAATATTATTGTTTATAAAAGGAAAACCATCTCTATGTGATGATTACCTCTCAATCTCT…
F1F2176062	ACVR1B	NM_020327.3	XM_002823248.1	TAGGGACCGAGCCCGGGAGACTCCCTCACTCCCATGTTGGGTTTGAGACACAGACACCTTTTATATTTACCTCCTAATGGCATGGAGACTCTGAGAGCGAAGGGTGTGGAGAACTTGATGCCACAACTTGAGCTGGCTGTGGTGGGAAGTCCGCAACCCTGGTGCGCTGGCGGGTGGCCTGGACCGCCTGGACGAAGCCGAGTGTCGCCAGGGCACCAGTGCCGTGCAGCACTGAGGGTTTTCCTCCAGGGACCAACCCCAGCACTCCGAGGTGGCCCAGAGGCACCAAGAGGACAGCGCCCTCTCAACAGGCAGCTCTGGG
F1F2231911	ACVR1B	NM_020327.3	XM_003313693.1	TGGAGACGGGATCTGCCGCCTGTCTGTCCAGCCATGTGTGTGTGCATGTGCCGAGGTGCGTCCCCTGTTGTGCCTGGTCCGTGCCACGCCCTTACACATATGTGTGTGTGTATGTGTGTGTCTGTAGGTGCGCACTTACCTGCTTGAGCTTTCTGTGCATGTGCAGGTCGGGGGTNTGGTTGTCATGCCGTCTCTGCGTGCTGGTGCCTCTGTTCGGTAGTGAGCAGCGTCTGGTTT
F1F2095149	ACVR1B	NM_020327.3	XM_002921578.1	AGTGCTGGTACGCCAATGGCGCGGCCCGCCTGACCGCTCTGCGCATTAAGAAGACCCTCTCACAGCTCAGCGTGCAGGAAGATGTGAAGATCTAAGCCTCTCCCTCCCCTGCACGCAGCCCTGGGCAGCGGGAACTACACACAGAGCTGCCACGTTGAGCGTACAATGGAGGCCTACCTCTCGTTTCTGCCCTTCGCAGTGAGTGACAGG
F1F2110048	ACVR1B	NM_020327.3	XM_543663.2	GGGAAGCCCTTCTACTGCCTGAGCTCTGAGGACCTCCGCAACACCCACTGCTGCTATACTGACTTCTGCAACAAGATTGACCTGCGGGTGCCCAGTGGTCACCTCAAGGAGTCTGAGCACCCTTCCATGTGGGGCCCTGTGGAGCTGGTGGGCATTATTGCTGGCCCAGTGTTCCTCCTGTTTCTCATCATCATCATTGTTTTCCTTGTC
F1F2019229	ACVR1B	NM_020327.3	XM_002921578.1	TCAGGGTTGCCCCTTTTTGTCCAGCGCACAGTGGCCCGAACCATCGTTTTGCAGGAGATTATTGGCAAGGGCCGGTTTGGGGAAGTGTGGCGTGGCCGCTGGAGGGGTGGTGATGTGGCTGTGAAGATTTTCTCTTCTCGTGAAGAACGGTCTTGGTTCCGGGAAGCAGAGATATACCAAACGGTCATGCTGCGCCACGAAAACATCCTTGGATTTATTGCTGCTGACAATAAAGATAATGGCACCTGGACACAGCTGTGGCTCGTCTCAGACTACCATGAGCATGGCTCCCTGTTTGATTATCTTAACCGATACACAGTGACCATTGAGGGGATGATTAAGCTGGCCTTGTCTGCAGCTAGTGGGCTAGCACACCTGCACATGGAGATTGTGGGCACC…
F1F2214420	ACVR1C	NM_001111031.1	XM_001144708.2	AAGAGAAATGAATGATATTCAGATGTTTCATTAGCTTCTAGTTTATGGAAATATGCATTTTGTAGTAATATGTATACTTATTTTCTTTAGAAAAATAGTATTTTAGAATTTAGTAAGAACTCAGTGATAGCCTTCATACCAAAATGTTTAAATTTACTAACAGTAAGTCATAAAGTATTTATTTTAAAGCTTTTTAAATATTATTGCATAACTTTCAGCTGCCTCCAATGTAAATACTTATCTGCCTAAATGTTATATTTTTATGTATGCATTTCTGGAAATGTATTGTTTTGTAAAGTGGCAAAGTTAATAAATCAATCACTCCTTGCACTTGTTTCTGTGAAGCATATAGAGCTCTATTTTTAAATAAAAAGAAAATGTGTACAAATAAAAAAAAAA…
Contig197	ACVR2A	NM_001616.3	XM_001487856.2	GACGACTTCTTTGTTTGGGGGTGAACTGAGACCCCAATAATTTTTTCCTCATGTGTATGGTGCTCCTTATGATTCGTCTTGTATTTTGCCTTTCTGATACCCATCAGAACTGCTGCTCTAACTTCCACTCTTTACCTTGCCCAAATCTCCATGTAAGGAATGCTTTATGATCAACTGCCATAGGACTGATGGATTAACCAGTGTTTGGCTTTATTCGAAGTCTTTGCCCTGCACAGCTCTTGTATGTATTTTAGATGCTAGGAAGTTTTTAGCATGTGAAGTGTGACTCTTGTTTGAATGTTTATTACAGGTACCTTGTGAATTCCAGAACAGAGACTGTGCCTCAAAATTGTTGGTCCCATGAACCTGTACTATCTTTCATGGTGATGTTTTGAAAAT…
F1F2000948	ACVR2A	NM_001616.3	NM_174227.3	AGGGAGGAGGCTAGGCTATATTACCTATATCAACATCGTTACCTCTAAATGTCATTGCTATATTTTAAGTTTTTAAGTTTAACTTGTTATCCCTGATTTGTTTTAAAGCAGTAACATCTGAAATCTGTAGCTTAAAATTTAAAACCTCTATCCTAGGTATAATTCTTTACATATCACAGACATCAAATATTACTCTAACAAGATGGCACCAAGCAGAAATAGAGTGGTAAAGTTACAAGTCTCAAAGCAGAGAGTGAGGAATTCTGGATAAATGACACTTCCTGAGGTGATCCTTAAACAGTGATTAAGAATGTCCCACACACTGTTTGGTGAAAAGAAATACACTACAATTTTACATATATAAATAGGAAAAAAAATCTATTTTAAAAGAATAAAAAT…
F1F2166193	ACVR2A	NM_001616.3	XM_001487856.2	ATCAATTAAGATGTCAGGTCCTTTTTGAAATAAAGAAGTGAACTTAACATTGAAAAGGGAATTCTTAGGAATACAGTGAAAACTTGGGTACATATGAGACCCAAGAGCACAAAGTTCTGCATGGTGTGTGGCACACAGACAACAATGCTGTTACTCTTCTTTCCTCCCCTGCTTTTAGAGTCTGTTGACCTATGCATTATTTATAAATAATATAATTTATTATTCCCAGAGATTAAGTGCACATTATATGTAAAATGTAGTGTACTGTGTGGTTAAATAGCCATTTGAAGATAATACATTCACAGTGAGCTCCTGACAGTGACATGTAAAAAGTTCTTTTATAAAATCAATGTATGGATTTTAAAATGACCTGACTAAAGTACATAGTGTAATACTGGC…
F1F2173988	ACVR2A	NM_001616.3	XM_001487856.2	ACAAAAACAAGAAGTATTATGATGAATGTTTGGCTTATGTGAGCACTAGTGATAAATTTTATAAGATCAGTTATTCAAAAGATAGTTTTCTCTTCATGTTAGAAAAAATTTTTAGAAATCCTGGGTATTGTACTTAACTCTAGCTAACCAACTTTAAGACTTGTATCCTTTTGAAACTATATTAATAGAAAAACACTTTTTATAAGCAGTAAAATAAGAATGTTCCAATGACTACCTGTCCTGATACCTAGTCTTGTTAAAACTTTCATTTGCAGGGCATTTTCATGTTTGGTTTACAGTCAGCGTAGAGTGGGCAAGCTTACAAAAAGTTTGAGCTAGGGATACTGAAAAAAGAAGTCAAAGAATGAG
F1F2045995	ACVR2A	NM_001616.3	XM_002923194.1	TCTATCCTCCTGTACTTGTTCCAACTCAAGACCCAGGACCACCCCCGCCTTCTCCATTACTAGGTTTGAAGCCACTGCAGTTACTAGAAGTGAAAGCAAGGGGAAGATTTGGTTGTGTGTGGAAAGCCCAGCTGCTCAATGAGTACGTGGCTGTGAAAATATTTCCAATACAGGTATGTTATTGCATCTTTCTCATCTGCATGTATTTTTAAAAAGATAAACTGGCTCAATTA
Contig6163	ACVR2A	NM_001616.3	XM_002923194.1	AGGAAGTTGTTGTGCATAAAAAAAGAGGCCTGTTTTAAGAGATTATTGGCAGAAACATGCTGGAATGGCAATGCTCTGTGAAACAATAGAAGAATGTTGGGATCACGATGCAGAAGCCAGGTTATCAGCTGGATGTGTAGGTGAAAGAATCACTCAGATGCAAAGACTAACAAATATCATTACCACAGAGGACATTGTAACAGTGGTCACAATGGTGACAAACGTTGACTTTCCTCCCAAAGAATCTAGTCTATGATGGTTGCACCATGTGTACACAGTGTGAAACAGGACTCTGAGCTGGAGCTGCTAAGCTAACGAAACTGCTTACAGTTAAATTTTCTGTGAGAAAATGAGTAGGAGGTCTCTTGGACATGTCAAAAAAGAAGACCCTCACGTTTA…
Contig1969	ACVR2A	NM_001616.3	XM_002923194.1	NAGTCCAGCTTCAAATTTTAACGCCAACCCAAAGTCAGCAATGCAAGCTGTCAGTATTGTTTTTTCAACAGCACATTTTTTACTTTTTGATGTCCCTGTGAGATATGGCGGGTTTGTGGCCATCTTTTAGGCCAGGTATGTCCTCATGCAAATATGCCAGTCCTCTAGCCATGGTTTCTGCAATATGACACAATTCATTCCAAGAGACCACATTAGCCTTAAGAAAGTCTGACAGTGAACCCTTTTCATGAAATGCTGTGATTAGCCAAAGATCCACATCAACACTGGTGCCTCGTTTTTTCTGCACCAATGAACTGCAATATGTTCTCATGCTTCATTCCAGGTAAACTATAAACTTCATATTCATTTTGCCATGATTGTTTGTCCTGTATTGGAAAT…
F1F2046873	ACVR2A	NM_001616.3	XM_002923194.1	GGAAGCCGAGCCGACTCCGCGGTGCTAAACTTGGTAGATCAGAAACTCAGGAGTGTATTTTCTATAATGCTAATTGGGAAAGAGATAAAACCAATCGAACTGGTGTTGAACCCTGTTACGGTGACAAAGATAAAAGGCGACATTGTTTTGCTACCTGGAAGAATATTTCTGGTTCCATTGAAATAGTGAAGCAAGGTTGTTGGCTGGATGATATCAACTGTTATGACAGGACTGATTGTATAG
F1F2014152	ACVR2B	NM_001106.3	NM_001106.3	AGTTTGATGTCAATTCTTGTGAAGAGCTTCTCCATGTAACAGACACACAGTTAAAGAACACAGCAGAATACAAAATTTGCAGGACCAATTTTGGAACCAACAGAAAATGTCACCTCTCATTTGCCATCTTTATGTATCAGTTTTACCAGCTACTTCTAAATTTGTACATTACGTTTAAGGAAAAGAAGGAAACCCCTAAGGCTTGTCTAACTTAGTGGAGAATGTGTGTGTCGGGTTTGGGATGGATAGTGAAGTCTTACTGAGCTGTGTTATCTAACTTGTATATAACAATTGTAATTAAAAGTTTGGATTCACCTGTTTCATGCGGTTTAAAGCAATGAGTAATTACAAACTCTGGAAATGTGACTAGTATTATGACTTAAGGCTGTAGAAGTGAGG…
F1F2168042	ACVRL1	NM_001077401.1	XM_002921579.1	GACAGTGACTGCACCACAGGCAGTGGCTCAGGACTCCCCTTCCTGGTGCAAAGGACAGTGGCACGGCAGGTGGCCCTCGTGGAGTGTGTAGGCAAGGGTCGCTACGGTGAGGTGTGGCGTGGCCTGTGGCATGGAGAAAGCGTGGCCGTTCAAGATCTTCTCTTCAAGGGATGAACAGTCCTGGTTCCGGGAGACTGAGATCTATAATACAGTGCTGCTCAGGCACGACAACATCCTCGGCTTTATTGCCTCGGACATGACCTCCCGCAACTCGAGCACGCAGCTGTGGCTCATCACGCACTACCACGAGCACGGCTCCCTCTACGACTTTCTGCAGAGGCAGACACTGGAGCCGCAGCTGGCCCTGAGGCTAGCTGTGTCGGCTGCCTGCGGCCTGGC…
F1F2016954	ACVRL1	NM_001077401.1	XM_002921579.1	AAGCGGTACATGGCCCCCGAGGTGCTGGAAGAACAGATCCGCACTGACTGCTTCGAGTCCTACAAGTGGACAGACATCTGGGCCTTTGGCCTGGTGCTATGGGAGATTGCCCGTCGGACCATTGTCAACGGCATTGTGGAGGACTACAGGCCACCCTTCTATGATGTGGTGCCCAATGACCCCAGCTTTGAGGACATGAAGAAGGTGGTGTGTGTTGATCAGCAGACCCCCACCATCCCCAACCGGCTGGCTGCTGACCCGGTCCTCTCAGGCCTGGCTCAGATGATGCGGGAGTGCTGGTACCCCAACCCCTCTGCCCGCCTCACTGCACTGCGAATCAAGAAGACACTGCAGAAATTGAGCAACGGTCTTGAGAAGCCCAAAGTGATTCACTAGCCA…
F1F2027883	ACYP1	NM_001107.3	XM_002914701.1	GGGGCGCCGAGGTTACCGGGCGGTGGGAACCGTTGGCGACTCGGTCGCGGGAGTAGTCCCCGGCGCCCGAGAGGAGGACGAGGAGGGTGTGGGCTTGAACATGGCAGAGGGGGACACCCTGATATCAGTGGATTATTGAAATTTTTGGGAAGGTCCAAGGGGTGTTTTTCCGCAAGTACACTCAGGCTGAGGGAAAAAAGCTGGGATTAGTTGGCTGGGTCCAGAACACTGACGAGGGCACCGTGCAAGGACAGTTGCAAGGTCCCATCTCCAAAGTGCGTCATATGCAGGAATGGCTTGAGACAAAAGGAAGTCCCAAATCACACATCGACAGAGCAGACTTCAGGAATGAGAAAGTCATAGTAAAGTTGGATTACTCAGATTTCCAGATTGTGAAAT…
F1F2242211	ACYP1	NM_203488.1	XM_002914701.1	CCAGACCCTGGGGTGTGCCCTTCTCTGGCAAAAGTCGGAGCCCCTAGATGTGCGTCGGAGTCATCCTGCCGCCGGATTCCGGTGTCCGCCCGCTTAGCGGGAGTGGGCCTGCTGATAGCCTTTCTTAGCTCGCTCGGCTGCGTGGTACGGGCCCCAGGTGTGGGCTTGAACATGGCAGAGGGGGACACCCTGATATCAGTGGATTATGAAATTTTTGGGAAGGTCCAAGGGGTGTTTTTCCGCAAGTACACTCAGAGATCACAAGTAGGCAGAGAGGCAGGCAGAGAGAGAGAGGAAGAAGCAGACTCCCCGCTGAGCAGAGAGCCCGATGCGGGACCCGATCCCAGGACCCTGAGATCATGACCTGAGCCGAAGGCAGCGGCTTAACCCACTGAGCTA…
Contig3036	ADA	NM_000022.2	XM_534428.2	ATGAAGGCCTTCGAGGAGGCTGTGAGGAGCGGCATTCACCGCACCGTGCACGCAGGGGAGGTGGGCTCCGCGGACGTGGTGAGAGAGGCTGTGGACACGCTCAAGACGGAGAGGCTGGGCCACGGCTACCACACGCTGGAGGACGGGGCCCTTTACGCCAGGCTGCTGCAGGAGAACATGCACTTCGAGGTGTGCCCCTGGTCCAGCTACCTTCACAGGCGCCTGGAAGTCGGACACGGAGCACCCAGTGGTTCGGTTCAAACAGGACGAGGCTAACTACTCACTCAACACAGACGACCCACTCATCTTCAAGTCCACCCTGGAAACGGATTACCAGATGACCAAACAGAGCATGGGTTTCACCGAAGAGGAGTTCAAGAGACTGAACATCAACGCGGC…
F1F2122094	ADAL	NM_001159280.1	XM_002825375.1	AGCTGAAACATTTTAATTTTGACCCAGTCTCAGGTGTGGGATCTGTCTTACAAATCCATCGACTACATCTTTGCTTCTGACAGCACCAGGTCTGAACTGAGGAGGAAGTGGAATCATCTGAAACCCAAAGTGTTACATTTTTAAGCTGCAGTGAGGTGAACTACTTTTGAATATGTGTTGCAACCAAGAGCTTCCTGACATCTCCCACATAGTAAACTGTCCACCACTCCCTCTGAAGCACAGCAGCCAGGTACCACGGGCTCCATCACCAGTAGCTTACTCATGACTGGTCCCATGGCTGGCAGGCTCTAAAGTCTTACAGAGCTTACCTCCATGCTGCTTACTGGAAGGGACCTGAAGGTGGCGGCTATCTAAACTCCCCACACAGCACCTTGGTGG…
F1F2042001	ADAL	NM_001159280.1	XM_002913185.1	GTGATTTTAATATGCAGCCGTGGTTGAGAGCCCCTGCCTTGGTGTTTTTGGATTTTGTTTTAAAAAGGATAAACAGGCCTATTTAGTTAGAGATATGCATGGATGCATTTATAGACTTGTTTAGACTCTTAAAAGAAGCATGGTAAAGAGGGAAATATAGACTAAACATGAGTTACAGTTTTTAAAAAAATCATTTCCTTGTTAATTTTAAAACTTTTGTTTTTTGTTTTATTTTGGTTTTTGGTTTTATTTTTGTTTTGTTTTGGTCAGACCGATGATAAGGGTGTTTTTGCAACACACCTTTCTCAAGAGTACCAACTAGCAGCTGAAACATTTAATTTGACCCAGTCTCAGGTGTGGGA
F1F2086967	ADAL	NM_001159280.1	XM_002913185.1	ACCAAAAACAAGAAACACAAGTACTTCTGGATCTGCTTCCTGACAGAATTGGGCATGGGACATTTCTCAACTCCTCTGAGGGAGGATCCCTGGACCTGGTAGACTTCGTGAGGCAATACCAGATACCACTGGAACTCTGTTTGACCTCAAACATCAAAAGTCAGACAGTTCCATCTTGTGACCAGCATCATTTTGGATTCTGGTACAGCATCGCCCATCCA
Contig3613	ADAM10	NM_001110.2	XM_535496.2	TAACCACTAAAGAAGGATGATTTGTTCAACTAGTAGTTAAAATTGTAGATAGGCCTTCTGACATTTTTTTCCTTAAAATATTTTAACAGCAGTGAAGGTGAAACAGCACAATGTCCCATTCCAAATTTATTTTTTAAACAGATGTAAATAATTGGCTTTTTAAAGAAAGAAAGCAAAAGCATTTAATGTATTAACAGGCTTATTGCTATGCAGGAATGGAAGGGGGCAATTTACAAAAAGTTTTAAGCTTGTTGACGTATTTATTGCTTCTGTTTTCCAACTACATCACTTAAATTAGAAGTAAACAGCTATGATTTTTTCTGGCTTCACATAGGAGGCAAATTTAGGGAACATTGAAAAGATTTGTGTTTTGGCTTATTTTTTCCTTTTTTGTTTCTT…
Contig906	ADAM10	NM_001110.2	XM_535496.2	GTGGAGCATGCACTTCGTTGGTCGAACGATCACCTTGCAACCTGGGTCCCCTTGCAATGATTTTAGAGGCTACTGTGATGTTTTCATGCGGTGCAGACTAGTAGATGCTGATGGTCCTCTAGCTAGGCTTAAAAAAGCAATTTTTAGTCCAGAGCTCTATGAAAATATTGCTGAATGGATTGTGATTTATTGGTGGGCAGTATTACTTATGGGAATTGCCCTGATCATGCTAATGGCTGGATTTATTAAGATATGCAGTGTTCATACTCCAAGTAGTAATCCAAAAGCTGCCTCCTCCTAAAACCTCTTCCAGGCACTTTAAAGAGGAGGAGACCTCCACAGCCCATTCAGCAACCCCAGCGTCAGAGGCCCCGGGAGAGTTATCAAATGGGAACACAT…
F1F2017450	ADAM10	NM_001110.2	XM_002929271.1	AAACATCAAATAAAGTACTTGATTATGATACCTCTCATATTTACACTGGACATATTTATGGTGAAGAAGGAAGCTTTAGCCATGGGTCCGTTATTGATGGAAGATTTGAAGGATTCATCCAGACTCGTGGTGGCACATTTTATGTTGAGCCAGCAGAGCGATATATTAAAGACCGAACTCTGCCCTTTCATTCTGTCATTTATCATGAAGATGATATTAACTATCCCCATAAATATGGTCCACAGGGGGGCTGTGCAGATCATTCAGTATTTGAAAGGATGAGGAAGTACCAGATGACTGGTGTAGAGGAAGTAACACAGACACCTACAAGAAGAACATGCTGTTAATAGTCCAGAACACCTGAGGAAAAAACGTACAACTTCAGCTGAAAGAAATACT…
F1F2004736	ADAM10	NM_001110.2	XM_001172405.2	TCAGTTAAGAGGGAAGGAGCGAGGGAAGGAACGCGGGGAAGGGAGGAAGGAAGAGAACGAGGGGGAGGGAGGTCCCTGTTTTGGAGGCGCTGGGAGCTTTGCCGGCCCCTGAAGTGGAGCGAGAGGGAGGTGCTTCGCCGTTTCTCCTGCCGGGGGAGGTCCCGGCTTCCCGTAGAGACTCCGGACCAAGCCCCTTCAGCTTCTCCCTCCGGATCGATGTGCTGCTGTTAACCCGTGAGGAGGCGGCGGCCGCGGAAGATGGTGTTGCTGAGAGTGTTAATTCTGCTCCTCTCCTGGGCGGCGGGGCTGGGAGGTCAGTATGGAAATCCTTTAAATAAATACATTAGACATTATGAAGGATTATCATATGATGTGGATTCACTACACCAAAAACACCAG…
F1F2069390	ADAM11	NM_002390.4	XM_002919767.1	AGGCGGGAGCTGCCTCTTCAACAAGCCCCTCAAGCTCTTGGACCCCCCTGAGTGTGGGAACGGCTTCGTGGAGGCAGGAGAGGAGTGCGACTGTGGCTCGGTGCAGGAGTGCAGCCGGGCGGGCGGGAACTGCTGCAAGAAATGCACCCTGACTCACGACGCCATGTGCAGCGACGGACTCTGCTGTCGCCGCTGCAAGGTGAGGGACACCCA
F1F2243213	ADAM12	NM_021641.3	XM_002916124.1	TCGACAAATGCTCCATAAGTCAGGACCCGTTCACAAGCCTCCATGAATTTCTGGATTGGAGAAAGATGAAGCTTCTACCTCGCAAATCGCATGACAATGCCCAGCTCATCAGCGGGGTTTATTTCCAAGGGACGACCATTGGCATGGCCCCGATCATGAGCATGTGTACCGCAGAGCAGTCGGGAGGGATCGTCATGGACCATTCAGACAGCCCCCTTGGTGCCGCCGTGACCCTGGCACATGAGCTGGGCCACAACTTCGGGATGAACCACGACACGCTGGAGCGAGGCTGTGGTTGCAGCGTGGCTGCGGACAAAGGNGGCTGCATCATCGAACCCCTCCACGTACGGGTTCCCGTTCCCCA
F1F2000023	ADAM17	NM_003183.4	XM_846956.1	AGGTGAAGTGAATCTGGCTTATTTTGAGGCTTTCAGGTTTTAGTTTTTGTTTTTTGTTTTTTTTGGTTTTTAAAATACCCTTCAACCTGTGGTGCAGAAGCAGAAAATACAGCTGGATTAGGTTTATGAATATTTACATTTTTGTAAATTTACCTTTGTATTGAGAACAGCACTGATTAAGATCAGTTTTGGGGGTTTTTTTGTTTTTTGTTTTTTAATACACTGTAATGGTCCGCTGACCCTTGGGAGGCATTTAGCAGTTACTTGTGAGGACAACTGGAACACAGAGTTTATTTTTGCCTTCAGGGAAAGACAAAGGAGAGAAAACGGAGTTACAGGTTCTTTCTAAACCGTGGGTTCTGTCTTTAGGCATTCCCAGAGCCTCCAGCAGGGAGAACC…
F1F2134827	ADAM17	NM_003183.4	XM_002923232.1	ACGCCGAACAGAAGAATTTATTCTTGAGGAAAGGGAAGCCCTGTACGGTGGGCTTCTGTGACATGAATGGCAAGTGTGAGAAGCGAGTACAGGACGTCATCGGAGCGGTTTTGGGACTTCATCGACCAGCTGAGCATCAATACTTTTGGGAAATTTTTAGCAGACAAACATCGTAAGGTTCCGTACCTGGTTTTACTCCTTGATATTTTGGATCCCCTTCAGCATTCTTGTCCATTGCGTGGATAAGAAACTGGACAAGCAGTACGAGTCCCTGTCCCTGTTCCACCCCAGCAACGTGGAGATGCTGAGCAGCATGGACTCCGCCTCGGTGCGCATCATCAA
Contig6772	ADAM17	NM_003183.4	XM_002923232.1	AGAGTTCTAGCCCACATAGGAGATGATGATATTACAATAAGAATCAACACAGATGGGGCGGAATATAATATAGAGCCACTCTGGAGACTAATTAATGATACTAAAGACAAAAAAATTTTAGTTTATAAATCTGAAGATATTAAGAAATGTTTCACGTCTACAGTCTCCAAAAGTATGTGGTTATATAAAAGACGGATAATGAAGAGTTGCTTCCAAAAGGGCTGGTAGACAGAGAGCCACCTGATGAGCTTGTTCATCGAGTGAAGAGAAGAGCCGAGCCCAATCCCATGAAGAACACGTGTAAATTGTTGGTGGTAGCAGATCATCGCTTTTACAGATACATGGGCAGAGGGGAAGAGAGTACAACCACGAATTACTTAATAGAACTCATTGACCGAG…
F1F2012354	ADAM17	NM_003183.4	XM_002923232.1	GAGAAAGGCTTGAGGGGCAGGGCCGGGCGGTTCCCCTTCTCTCCCAATGTGAGCAGTGTCCCGAGCCCCCGTCAGGCGAAAGGCTGCCTAGAGAGGTGGAGCCGGTAGCCGGGCCGGGAACATGAGGCAGTGTCTCCTCTTCTTGACCAGCGTGGTTCCTTTCGTGCTGGCGCCACGACCTCCGGGCGATTCCCCGGAGCGACTCGAAAAGCTTGATTCTTTACTCTCAGACTACGATATCCTCTCTTTATCCAATATCCAACAGCATTCAGTAAGAAAAAGGGATCTACAGGCCTCAACACATTTAGAAACACTACTGACTTTTTCAGCCTTGAAAAGGACATTTTAAATTATACCTGACATCAAGTACTGAACACTTTTCCCAAAATTTCAAAGTCG…
F1F2029003	ADAM19	NM_033274.3	XM_002816129.1	ATCTCAAAGCTCAGAATGAAGGGGCCTTTTCTCTGATCGCTGGAGTAGACTTGGCCAGAGAGAACCGCAATGGGGCCGTCCTTGTGCTCAGCCTCCCCGGGAAGGGGCTGCTGTGTGTTTGGTGCTGGCTCCAGACCTGAGTGTGGGTCCAAGTTCATGTGGGAAGAGGAGCCCAACTAAAATCTGGTGGAGTCAACCTGCCCTTTGTTCAGATGGAGCTGGATAGAAATCTTTTTAAACACTAACTTAGCCTGCCAGTTTTACAATGGAAATGTTTTCCTTAAGAACTGGGGAGCCATCTCTGAAATGTAAACCTCAAGGGGCTAGCACTCCTGTCTCCCTGTCTCTGGGGGATTTTATCCCAGGTGCCTGACTCCAAAGTTGTAACTACCTACTTGC…
F1F2181423	ADAM19	NM_033274.3	XM_002912522.1	TGGGGCCGAGCATTCCAAGTCCACCCCCGGGGACTGGGTCCTTCATTTCACCAACCAGACCAAGAAACGACCTCGCAGGATGAAAAGGGAAGATTTACACTCCATGAAGTATGTGGAGCTTTACCTCGTGGCTGATTATGCAGAGTTTCAGAAGAATAGACGAGACCAGGACGCCACCAAACACAAGCTGATGGAGATCGCCAATTACGTTGATAAGTTTTATCGATCCTTGAACATCCGGATTGCGCTCGTGGGCTTGGAAGTCTGGACGTCATGGGAATATGTGTGAAGTTTCGGAGAACCCCTACTCTACTCTCTGGTCATTTCTCAGTTGGAGGCGCAAGCTGCTCACCCAGAAGAACCATGACAACGCCCAGTTAATCACGGGCATGTCTTTCC…
F1F2244587	ADAM22	NM_004194.2	XM_001914823.1	GGATACAATGCAACAAACGGGATGTGCTTTGTGGTTACCTTTTATGCACCAACATTGGTAATATCCCCAGGCTTGGAGAACTTGATGGTGAAATCACATCTACTTTGGTTGTGCAGCAGGGAAAGACATTAAACTGCAGTGGTGGGCATGTGAAGCTCGAAGAAGATGTAGATCTTGGCTATGTGGAAGATGGGACACCTTGTGGTCCCCAAATGATGTGCTTAGAACATAGGTGTCTTCCTGTGGCTTCTTTCAACTTTAGTACTTGCTTAAGCAATAAAGAAGGCACTGTTTGTTCAGGAAATGGAGTTTGCAGTAATGAAACTGAAGTGTGTTTGTAACAGACACTGGATTGGTGCCGACTGCAGCACATACTTCCCTCACAATGATGACACAAAG…
Contig6735	ADAM22	NM_004194.2	XM_854749.1	TAGGTTAATGACAGGTGATTAAGCTCATCGTTTTTGAGGAGTACTAGGATCTGTGTGTGCGTGTTTGTGAGAGAGAAAATGAAAGAGAGAGAAAGAGACTCATAAAGTTTTATTTTGTTTTAAAATATTAGCCAAAGAATCATAAAGCTGGTATGTGTAAACTTGTCAATTTTCAGATGATTTACATTTTCAAGGTCCTCTTTAATCATCGTTTCTGTTTGTTACAGCGATTTGCTGTCCTCTGAATACGTAGAGAGACATGTTGAACATGGAGGGAAGACAGTGGAAGTTAAAGGAGGAGAACACTGCTACTACCAGGGCCACATCCGAGGAAACCCCGCCTCCTTTGTTGCATTGTCTACATGN
F1F2056261	ADAM22	NM_004194.2	XM_854749.1	GGCGTGAATGAATTTGGGAAAACTGATTTAATGGCTGTTACACTCGCCCAGTCATTAGCCCATAACATTGGTATTATCTCAGACAAAAGAAAGTTGGCAAGTGGTGAGTGTAAATGTGAGGATACTTGGTCCGGATGCATAATGGGAGACACTGGGTATTATCTTCCTAAAAAGTTCACCCAGTGTAATATTGAAGAGTATCATGACTTTCTGAATAGTGGAGGTGGTGCCTGCCTTTTCAACAAACCTTCTAAGCTTCTTGATCCTCCTGAGTGTGGCAATGGCTTCATTGAAACCGGAGAGGAGTGTGATTGTGGGACCCCCGCAGAGTG
F1F2043622	ADAM22	NM_021722.3	XM_002913971.1	TCAACTTTTATAGAAACCCAGCCTCACGGAATCACTGCAAATCTATCTGCTCTTCAGAAAATACAAAGACCCTCTGAGATGCCCCAGAGGAGAGGAAGCGGAGTCTCACATCAGGAGACCATTTTCTTTTTGTCATTGGCTTAGGATCTAAGTGAACCATGAGAAGAACTACTGAAATGTTACACTATAACATGGGAACACTAAAGGTACTGGTATGCTCCTGGATAATCCGCATGACAGATATATGTAGAAATATCACTAAAATTAACTCACATGACTCAAATGTAGCAAGTTTCCCAAGGGACAATAGTGGATTCAGAACTGACATTCTGAAGCACATCCTCATTGTAGACAGCAATGCTATGTGCATGAAGCTTCTGTTTATTG
F1F2099259	ADAM22	NM_021723.2	XM_854749.1	AGTGAAAGGATTCCAGACACAAAACATATTTCAGACATCTGTGAAAACGGACGACCTCGAAGTAATTCTTGGCAAGGTAACCTGGGAGGCAACAGAAAGAAAATCAGAGGCAAAAGATTTAGACCTCGGTCTAATTCAACTGAGACTCTGTCTCCTGCCAAGTCTCCATCTTCATCAACTGGGTCTATTGCCTCCAGCAGAAAATACCCATACCCAATGCCTCCACTT
F1F2237983	ADAM32	NM_145004.5	XM_002925254.1	AGAGATTTGATTAAAAACACTTACAATTTTAGTCTTAATTTTACAGAGGAATACTGCAATTTGAAAATGTTTCTTATGGAATCGAGCCTCTGGAATCTGCAGTTGAATTTCAACATCTTCTTTATAAATTAAAGAGTGGAATAGTGAATTTGAAGATCTAGTGAAGATAACCAGGCACAGAACAAAACCCAGGGGACTAAT
F1F2285789	ADAM33	NM_153202.1	XM_001916016.1	AAGAGTCAGGCGCGTGGTCCCCCTGGAGGAGCCGGTCTCGAAGCTAGACTCGGGGCTGGTGTCCTTGAAGGCTGAAGGGCAGGAGCTCCTGCTGGAGCTGGAGAAGAGCCAGTGAGTACCAGGCTGGGGAGGAGGCTAGCAACCAAGAACAGCCCCCCATCTCTGGGGGGAGGAATCTGGTGGGGGGCAGGGACTGAGGGGAACACATGAGGGA
Contig5199	ADAM8	NM_001109.4	XM_002928707.1	TAAACTGCTCTGCCCAGTGCAACAACCACGGGGTGTGCAACCACAAGGGAGCGTGCCGCTGCCACCCGGGCTGGGCCCCGCCCAACTGCACAGAGCTGCTGCCCCACGTGCACACAGGGTCCAGGAGCCTCCTGGTGGGCCTGCTGGCATCTGTGGTGCTGCTGGTGGCTCTCCTGGCAGGTGTGGTCTTCTACCAAAAGGCCTGGAACCGAGGCTCTTGGAGGAGCTCAGTGCCCAAGACTACCAAGGGGCTCTCCAACCCCCTGTTCCATGAGGGGCCCAGTGTGCCAGCCAAGCGTGGGGCTCCAGCCACCATCACCCACCCCAGCCAGCTCACCAGGCCCATGGCCTCCAGGATGACCCCTAAGCAGCCGCCCCGTGCTCCTCCAGTCACCATGT…
Contig1139	ADAM9	NM_003816.2	XM_002925248.1	CCCGGCCAGCTCTGGGGCCCCGGCAGGGCTGGGAAAGGATGGAGCAGGCGGAGGCAGAGGCGACCCAGTGTTGAGTGGAACCTGCGGAATCTGCCGCGATGGGATCGGGCGCAGGCTCGCCCTTTCGGGTCCTCCGGCTCCAGTGGCTGCTGCTGTTTGACTTGGTGGGCCCAGTTCTCGGTGGGGCTCGGCCAGGCTTTCAACAGACCTCACATCTCTCTTCTTATGAAATTATAACTCCTTGGAGATTAACTAGAGAACGAAGAGAAGCCCCGAGGCCCTATTCAAAACAGGTGTCTTATATCATCCAAGCTGAAGGAAAAGAGCATATTATTCACTTGGAAAGAAACAATGATCTTTTGCCCCAAGATTTTGTAGTTTATACCTACAATAAGGAAG…
F1F2292552	ADAMDEC1	NM_014479.3	XM_002926631.1	TAATGGGTTGAGGGGATATTTTACACACCATGACCAAAGATACATGATAAAGCCTCTGAAAAGTACAGACCAAGAAGAACATGCTGTCCTCACGTATAACCAGGAGGAGCCAGACCTGGCTAATTATACTTGTGGTGTAAGAAGTGTTGGCAGGAAACAAGGCCATATTCGAACCTCCAGGTCACTCAATAGCCCAGAAGAAAAAACTATCTTCAGGCTGAGAAATACATTGATCTCTTGTTGGTGCTGGATAATGCCTTTTATAACATGCATAAGGGGAATCTAACTCTGATAAGAAGCTTTGTGTTTGATGTGATGAACCTACTCAATGTGATTTATAATACCATAGATGTTCAAGTGGCATTGGTAGGTATGGAAATCTGGTCAGATGGTGATAAG…
F1F2276555	ADAMTS1	NM_006988.3	XM_001496488.1	AAGAAAGACTGGGTGATCACAGGAAGAGGATGTAATGCCGGTATAAGAATAAGGTGTGTAGAAGGGATCCCCAGGGTTTGGGGACATGGAGATCACTTGTCTCACAGTGGGGAGGCTACTGAGGGGTAGCAGGTCCATCCCCAGCAGCTGGTCCAGCAGTCATATCCTGGTGAATGTCTGTTCAGCTCTTCTACTATGATAGAGAATATGACTTTTTTTTTCCATATGTATATAGTAAAATAATGTTACTATAAATTACTACATACTTTATAAGTATTTGTGTGTTCCTTCTAAGAAGGACTATAGTTTGTAATAAATAGCCTATAATAACATA
F1F2268693	ADAMTS10	NM_030957.2	XM_849227.1	GACAGTGGCCCCCATGTGGTGTACAAGCGCTCCTCTCTGCGTCACCCCCACCTGGACACAGCCTGTGGAGTGAGAGATGAGAAGCCATGGAAGGGGCGGCCGTGGTGGCTCCGTACCCTGAAGCCACCCCCCGCCAGGCCCCTGGGGAATGAGACAGAGCGTGGCCAGCCAGGCCTGAAGCGCTCCGTCAGCCGCGAGCGCTATGTGGAGACCCTGGTGGTGGCTGACAAGATGATGGTGGCCTACCACGGGCGCCGAGACGTGGAACAGTACGTGCTGGCCATCATGAACATTGTTGCCAAACTTTTCCAGGACTCAAGTCTAGGGAAACATACGTTAATACTACCT
F1F2124931	ADAMTS12	NM_030955.2	XM_003133870.1	GTGGGGTTTCAGAACTCTTCGGCTCGACGGGCACTGCTGGAGGCCACAAAAGAGCTCGGCTGTTGGGCTTCCTTGTCACATCGCAAGGCTCGTCATGGTTCTTGGCACACGTGACACTGCGGATCCGCACCCCCCCCGCGCAGGAGACAGAACACTGGAAAAAGAGAGAAGGCTGTCAGATTAGTGGGAAAGATGCACCGGTTCTCAGGCTCAGGTTTACAGTGGGTGAGAACAGCCCTGATGAAACAGAGTTGTGCGACCCGACCGTTTTCTTCCACTTTTACATTTGGTCTCTGAGCTCCTTTAAGTTCTCCAACGGAAATATGTGTCTCCTAGAGACCAGGTGGGGCTTGGGACCAACCTTTTACTCTTCACAAACTAAACATACAACGTGACAGA…
F1F2237933	ADAMTS18	NM_199355.2	XM_002920767.1	AACCGTCCCATAGCTGTATAAATTCTATCTTCTTAGACAGGAAGGGACTCACTCTCTAGTAAAAAAAAATAAAAATAAAAAATAAAAATCCATTTTAACTTTCAGTATTATCTATATCTTTTGCCATGCTGTATTTTCCTTTGCCTGAGTGAATTCAGAGACATCGTTTTCCATGGAAGGATCACAGATAAACACAGGAATTAACACGGCTGTGTTTTCACGGCAGCACACCTCAGGCTGGATGTCTGGTGGATGAGCCCAAGCAAACAGGACAGTATAAATATCCGGACAAACTACCAGGACAGATTTATGACGCCGACACACAGTGCAAGTGGCAGTTTGGAGCAAAAAGCCAAGTTATGCGGCCTCGGGTT
F1F2066863	ADAMTS18	NM_199355.2	XM_002920767.1	TTTACCAGATGACTTACTAAGCAGGGCAGGAGAAAGCGTTGCATATTTTGGGTTCAGTTGCTGGCTTGGTTCTTGCATTGCAGAATGAGGAACTGACTTGAGTGTTTTGATCTCGTAAGCAAACGGCCTTTACACTTATGTAACCTAGTAAGACATCGAAAGTTACAAAGTGAAAATTACAGATAACCAATTCAATTTCAGTTTCCAAAGGCAGCTTCTGACTTACCAGGACT
F1F2229285	ADAMTS2	NM_014244.4	XM_002921136.1	AGATCTGTCTTGGTGCTGGAGGGGCCGGAGGCCAGAGTGCACATGTGACCGCTTGGTGACCACCTCTGGGAGCCACACCCCTCCAAGCTGGAGCTGCAGGTTGGAAGTCAAGGGGGGAAACCCACCGGTCCCCTTTCAGACACTGCCCACCAGCGAGGCGTGAGGCCAGAAGGGGTCTGGGGCACACAGTGTTGTGCCGCCGTGCCAGGTGGCCCAGCCCCGAGATTTCATGGAGGGCCGCTGCCAAGGTGACAAGTCAATGTTCTGTAGGATGGAAGTCTTGTCTCGCTATTGCTCCATCCCTGGCTACCAAAAGCTGTGCTGCCAGTCTTGTAACCTGCACGACAACCTCACCGAGGTGGACAACAAGGCCGAGCCCCGCCCAGGAAGCTCAACGAC…
F1F2091198	ADAMTS2	NM_014244.4	XM_002921136.1	ACAAGTACATGATCCATGAGGACTCACTCAACGTGGATGGCAACAACGTCCTGGAGGATGACTCCGTGGGCTATGAGTGGGCTCTCAAGAAGTGGACTCCCTGCTCCAAGCCCTGCGGTGGAGGCTCCCAGTTCACCAAGTATGGCTGCCGCCGGAGGCTGGACCACAAGATGGTACACCGAGGCTTCTGCGACGCCCTCACGAAGCCCAAAGCCATCC
F1F2177684	ADAMTS3	NM_014243.1	XM_002929948.1	GAAACCCATCCAGAAGCTTGGAGAACGTGTGTCGCTGGGCTTGCCAACAACAAAAGTCTGATCCGAACCACCCCGAACACCATGATCATGCAATTTTCTTAACCAGGCAAGACTTCGGACCTGCTGGAATGCAAGGATATGCTCCGGTCACAGGCATGTGTCATCCAGTGAGAAGTTGTACCCTGAATCATGAGGATGGTTTTTCATCTGCTTTTGTAGTAGCCCATGAGACTGGCCATGTGCTGGGAATGGAGCACGACGGACAAGGCAACAGGTGCGGCGATGAGACCGCTAATGGGGAGCGTCATGGCTCCCTTGGTGCAGGCCGCGTTTCATCGCTACCACTGGTCCCGGTGCAGCGGCCAAGAGCTGAAGAGATACATCCATTCCTACGACTGT…
F1F2220297	ADAMTS3	NM_014243.1	XM_539311.2	AAATGCTTCAGAAAGAATCTGGAAAACAGAGCTTTTGCAGACTAACTGTGCTTATGTTGGTGACATCATGGACATTCCAGGAACCTTTGTTGCCATTAGCAACTGTGACGGTCTGGCTGGAATGATAAAAAGTGATGATGATGAGTATTTCATTGAACCTTTGGAGAGAGGTAAACAGATGGAGGAAGAAAATGGAAGGATTCATGTTGTCTACAAGAGATCAGCAGTAGAAGGGGCTTCTGGAAACATAGTCCACGACTAGCCGATACAGAGGTCGAATCTGGGAGCCTTGACGATGTAGGTACTATTTCCAGCAGCATCACCAGCAGCTGAAGGACGCCGC
F1F2242673	ADAMTS3	NM_014243.1	NM_014243.2	GAAAACTGAACTCGACTCGTGATGGTTCTTCCGTCACTCTGGTTGATAGCAGCCGCTCTGGTAGAGGTTAGGACTTCAGCTGATGCACAAGCTGGTAATGAAGAAATGGTGCAAATAGACCTGAAGCTTGTCAACAGTCAAGTTACTGATGGTGGTGTGGTGGTGTTCTTGTCTCTGAGAGAGGGGCCCATTGCACTGAATTCTTAGGCTGAATTGAA
F1F2245168	ADAMTS4	NM_005099.4	XM_001927507.2	AGAGCCCACGGGGAGACCCCCAGACACATAGACACGGGCGAGCGCGAGAGGAGGAGAGAGACAGAGACAAAGGCACAGCAGAAGGAGCCAGAGACAGGACAGGCACAGAGGCAAAGCCAGACAGTTTGAGGAAGCCCAGAAGGAGAGGCCAGAGAAGCTGCAGAAGACAGGGGCAGGGAGCGACAAAGACCCAGGAGAGGAGAGTTTGGAAGAGCCAGGCCACTCGGCGCCTCTCCTGAGCCTGGGGGCCAAGTTTTCGCCATCTCCTCTGAAGGTCCCCAGCCCCTCTGAAAACTCTGCCTCTGAGCCTGGCACAAGTCCAAGCCCCCAGGCTGTAGAGAGGAGCTTTCCAAAGCCAGGGCAGGGAGGACTGGGTGCCCAGACGGCCTCAATCCCTCG…
F1F2026771	ADAMTS5	NM_007038.3	XM_531407.3	GGGTACAACTGACATTTTTTAAATCATGAAGCATGATTTCAAGGTAGAGTAAGATATTAAAGATTGACATGTTGATGTATACAAATGGTAAAATGTCAGCTGCTTACTATCTTCTAATTTTTTCAGAAGTGATGGTGTTTTTCCATAAATGTAATGTAGTTGAAAAACCAAAAATCTTGGAAAACTAAGACGGGTCTTGTTTAAAATGTCTCTTCAGCTTTGGCAAATTTTGAACCTGAATCATCTATTGAAAGCATTACTGTGTCTTGTAGCCTG
F1F2019097	ADAMTS6	NM_197941.2	XM_855810.1	ACTAACGTTGTGAGGACCGTTGCCCTGGGCTCCCTTGACTAACGGTAGAAGAGGGGACAGCTAGTGTTCCCCCAGGAGTGTGCACCAGCCTCAAGGCCAGGAGCAGAGGGCTTCCAGGCGCAGCATCAGATGACTCTGCTAGAAGGAACCAAGCACAGCATGTAACAGGACTAAACCTGAGTGGGGAAACAAATCATATTCTACAGCACATCACAATACCGCTGCTAACTGTGCAGTCAACCACATGACTACGTGATATGCTCTCTTCCTAAATAATAGCAATAGGATTGTCAGTGGAGGCTGAGCCACCATGTCAGGCCCTCCAAAGTACTGTGCTATGTGGACTACTTAGGGAGGCCCAAGGAAACTGGAACCCCATGACTGAGAGCAGTATCTGCC…
F1F2210702	ADAMTS6	NM_197941.2	XM_855810.1	ATGGTAGAGACCGAAGAAACAGGCCCTTTGCTGCCATCACACAGGATGCCTCAGTTCTTCTTTGGTTCACCCCAACTCAGTTGTGTTGACATCCTCACCGGCCACAGAACAGCTTCTGCCCCGTGGGACTGTTGCACGCGTGTTGAGCTTACTGAAATGATGCCATGCAAAAGATAGACTGGCTCAGTAACAACCAGGCAGACCCTTTTGCTGACAATTGTGATGGGTTCCAGATGTCCCTTCTTTGATATGGCAGAAGGGCTATTTATTTATATGAAAGCAAGTGTGTGTGTGTGCGGGC
F1F2098983	ADAMTS6	NM_197941.2	XM_535255.2	GGGAGACTTGCTTACTATGGAACGTCTGTGTTCTTTCGAGTAAATCCAATAGCCTGTTTACCTCCTTGGACCATTAAGATAATTTTTATTATGGACTTAGCAATGACACTGAATCCATTTGTATTTAAAACTGTTTAAAATGTAGCTGTTATGACTTGGTCAACTATGGAAGTAAAAGAAGATTCAGAAATCTTAAGTCATAGCTTAAAAATATTTACTATACTTTTATTCTCACTACAACAGCACCA
F1F2050983	ADAMTS6	NM_197941.2	XM_003134012.1	TGCCTTTTCCCCACAATTTACTCTATTCCTAATCCTCCTCCCTCTAGTGGCCACCAATGCAATTCTTTACCTCTGGCTGGGAGAGCAGGACAGTTGGCTTCCTTCAAAGCCAACACCCTTGCTGCTGCATGGACTGGTGTCCAAAGACAGGAGGTGGTCTGTAAAAGATTGGATGACAACTCTATTGTTCAGAACAATTACTGTGACCCAGACAGTAAGCCACCTGAAAA
F1F2103286	ADAMTS6	NM_197941.2	XM_855810.1	TATTAAACCGAACAACAGTGAAGGAATTAGCTGAAGGCAGTGCATCAGTTACTGCAGCTGTGCGAGTCTATAAATCCTGTGCTAAAAGACTGTGGCCAACTTGCCATTGTGCAAGTGAAGCTGAGATTTCCATTAAAACTTTAAGAGAAAAACATTTCGATTTCATGCAGAAGCCAGACCAGGGGTATGGTAGAGACCGAAGAAACAGGCCCTTTGCTGCCA
F1F2035503	ADAMTS6	NM_197941.2	XM_003265987.1	TCGATCCACAGCAGGCAGTATCTAAGTTATTTTTTAAACTTTCAGCCTATGGCAAGCACTTTCACCTAAACTTGACTCTCAACACAGATTTCGTGTCCAAACATTTTACAGTAGAATATTGGGGGAAAGATGGACCCCAGTGGAAACATGATTTTTTAGACAACTGTCATTACACAGGATATTTGCAAGATCAACGTAGTACAACTAAAGTGGCTTTAAGCAACTGTATTGGGTTGCA
F1F2075661	ADAMTS6	NM_197941.2	XM_855902.1	AATGGTGCCTGGACTATTGACTGGCCTCGGAAGTTTGATGTTGCTGGGACTGCTTTTCACTACAAGAGACCAACTGATGAACCAGAATCTTTGGAAGCTCTAGGTCCCACCTCAGAAAATCTCATTGTCATGGTTCTCCTTCAGGAACAGAATTTGGGAATTAGGTATAAATTCAATGTTCCCATCACTCGGACCGGCAGTGGAGACAATGAAGTTGGCTTTTCATGGAA
F1F2043577	ADAMTS6	NM_197941.2	XM_002919303.1	TGGACTGGTCAGAATGTACTCCCAAATGTGGTCCAGGATTCAAGCATCGGATTGTTCTGTGCAAGAGCAGTGACCTCTCTAAAACATTCCCAGCTGCGCAGTGTCCAGAAGAGAGCAAACCCCCTGTCCGTATCCGCTGCAGTTTGGGCCGCTGCCCTCCTCCTCGCTGGGTGACTGGAGACTGGGGCCAGTGTTCTGCTCAGTGTGGCCTTGG
Contig5115	ADAMTS8	NM_007037.4	XM_003130083.1	CCTGGACCCCAGCGGCCAGGCCTCCACCACCTGCAGTGAAGCTCTGAAACCTGAGGATGCCAAGCCCTGTGGAAGCCAGCCCTGCCCGCTGTGATCCTGGGCAGGGTGGGGGATGGTCTCGTGCTCATGGACTCGGGGTGCTGGAGCACAGACCAGGGTACCCACTGCAGGGACCCTACTTGTGGAGGTGGCATGGTCTACCCAGGCGTGTCATTGCCACAGCCCCTCCATGTGGCATAGAATTCTTAATGGGGAGACGAGGATGCAGAATAGAACAGATCCTAAAGTCTACTATCTGGTGGGTAGGACCTAGTGTGGGTTCGGGTAGAGGGTATAGGTTAAAAGGTTAAAAATGCGCTTATTGACCCAAACAGGAGACTCAGCCTGTTTGCAAAGGAC…
F1F2201074	ADAMTS8	NM_007037.4	XM_002912697.1	GAGGAGGAAGTGGACAGGCCCAAGGCGGTGGTGGATGGAGGCTGGGCCCCATGGGGACCCTGGGGAGAATGCTCCCGGACCTGTGGAGGAGGAGTTCAAATTTTCACACCGTGAGTGCAAGGACCCTGAGCCTCAGAATGGAGGAAGATACTGACCTGGGTCGGAGAGCCAAGTATCAGTCATGCCACACAGAGGAATGCCCCCCTGACGGGAAAAGCTTCAGGGAGCAGCAGTGTGAGAAGTATAATGCCTACAATTACACTGACATGGAT
F1F2027187	ADAMTS8	NM_007037.4	XM_002833636.1	AGAAGTGACCTTGACTGTCCTCGGTATTCAGCTCCATGGCCGGAGGGGCTGCAGAGCTGCAGGACTGTGGTGAGCCGCGGGTTCTCAGGCCTCCACCTGCAGGCGTGGATCCATTTCAAGTATTTATGCAAATGTGTCTCTGAACTAAAGTGTGATCTTGTGCCAAGGCAGTGGTATGAGCTGGTTCAATGTTTCTTTGGAAAGGGCCAAAGGACCCGAAGCCCAAGGACGGGAGCTAACACTCGGTCAGC
F1F2169857	ADAMTS9	NM_182920.1	XM_002923066.1	CGGAAACAAGGAGGAGTACACACAGTGCACCAAGAACCCAGTGGCGATTTGGGTCTTGGACACCATGCTCAGCCACTTGTGGAAAAGGTACTCGGATGAGATACGTCAGCTGCCGGGATGAGGACGGCTCTGTGGCTGACGAGAGCGCCTGTGTGACCCTGCCCAGACCGGTGGCAAAGGAAGAATGTTCTGTGACCCCCTGTGGACGGTGGAAAGCTTTGGACTGGAGCCCTTGCTCCGTGACGTGTGGGCAAGGCAGGGCCACCCGGCAAGTGGTATGTGTCAACTACAGTGACCACGTGATTGATCAGAGTGAGTGTGACCCAGATTACATCCCAGAAACCGACCAGGACTGTTCCACATCGCCGTGCCCTCAGCGGACCCCAGACAGTGGTCTCG…
F1F2062812	ADAMTS9	NM_182920.1	XM_843300.1	AGGTCGCCAGGATGGAACCCGAGTCATAGGAAAATGTGGTGGTTACTGTGGAAAATGTACCCCATCCTCTGGCACCGGCCTGGAGGTCCAAATATTATAGTTAAGGTGCTCTGAAGAGGAAGTCATTATGGGATGGATGAAGGATAGTAATGCAATACCTCCACCTGAAATTTGTGTGCGTGCGTGTGTGTGTGAGGACTTGTATGAGTGGGTGTGTGTGTACATATGCACATATATACATAGA
F1F2062748	ADAMTS9	NM_182920.1	XM_002807595.1	TGTGTGTGTACATATGCACATATATACATAGACACACACACACATATACACGTATATGTGTGTGTGTGTGTATGTGGAATATCCTAATGATGTAAAGTTTAATATTTATGTTTGAAATTATTTATTGTGATGTAATATTTTTGTACGTAAAATGATTCTATTACGACTGCCTTTTGCATAATTTGTCCCTTGCAGTCAGATCACTG
F1F2083183	ADAMTS9	NM_182920.1	XM_002923066.1	TGGCTGGCGTTATTCTGCATGGACTGAATGTTCGAAAAGCTGTGATGGTGGAAGCCAGAGGAGAAGGGCTATTTGTGTCAACACCCGCAATGACGTCCTGGATGACAGCAAATGCTCACATCAAGAGAAAGTCACTGTTCAGAGATGCAGTGAGTTCCCCTGTCCACAGTGGGAAACGGCAGACTGGTCAGAGTGCCTGGTCA
F1F2242681	ADAMTSL2	NM_014694.3	XM_548397.2	ACCGTGGACGGCCAGCGGCAGCTCATGGTCCCCGCCCGCGACGGCACGTCCTGCAAGCTCACCGACCTGCGGGGGGTTTGCGTGTCTGGAAAATGTGAGCCCATCGGCTGTGACGGGGTGCTCTTCTCCACCCACACGCTGGACAAGTGTGGCGTCTGCCAGGGGGACGGGAGCAGCTGCACCCACGTGACCGGCAACTACCGCAAAGGGAACGCCCACCTCGGTTACTCTCTGGTGACCCACATCCCAGCCGGGGCCCAGACATCCAGA
F1F2172012	ADAMTSL3	NM_207517.2	XM_003268445.1	GGGCGCTGGTCCTCAGTCACACTTGGTTGGGGAAGGTTTTTAAATTAAAAGAAAGATCGTTTGTAAGATACTCTTTGTACATATTTATTATATGACTTAAAGGTGCAATATTTTATTTTGTACAGTATGTAATAAAGAACGTGGGACATATATTTTTTCTTATCAACAAAATTTCCTATTAAATAGCTTCTCCTTTGTATTTAAAGTCGCTGTTTTTCGTTGGCTATCGTACTGTTGCCTTGGTATCGTTCAAGTGACATTCCTGTGTACTGTATTTTACTACTGTTCCTATCACATAAGAGTTAGTGTTTCTTTCATGACTCCTTATGTAATTCAGAAATAAATCTACTTTGATTATGCAGTGGAATACCTTTAAAAAAAAAAAAAAAAAAAAAAAAA…
F1F2003882	ADAMTSL4	NM_019032.4	XR_044545.1	CAGCCAGCCCTGCAGCCAGCGCCCCGGTAAAGAGCCCTTCCCCCACCAACCCCCCTAACAGTGGAGTTAACTGAAGTATGGGAGGGATGAGAGAGGACCAGTGGGAGTGGGCACTGCATCTCCAGAGGGAAGGGTCTGGGTGACGTGCCCACTGGCCTCCTCTTGTCCCCAGATGATCAATGCAAGGACAGCTCTCCACATTGCCCCCTGGTGGTACAGGCCCGTCTCTGCGTCTATCCCTACTACACAGCCACCTGTTGCCGCTCTTGTGCCCATGTCCTGGAGCGTTCTCCCCCCAGAGCCTGCCTGAAATGGGTACAGGAGACCCTCTCCTCATGGTTTCCTCATGCCACCATCAGTCACCCACCCATCAGCCCACTCTGTACTCTCTGGCTCTCC…
F1F2153360	ADAMTSL4	NM_025008.3	XM_540302.2	ACTTCCCAACTAGGGAGAGCAGAAATCCGGGAGATTCCAGGAGCTCGGAGGTCCCGGGTTCGAGACCCCATCAAGCCAGGAATGTTTGGTTACGGGAGAGTGCCCTTTGCTTTGCCACTGCATCGTAACCGCAGGCACCCCCAGAGACTGCCCAGGGCTGAGACCTCCCAGACCTCAGATCTTCCATCCCTGACTCCAAGAACAGAACCATTCTCCACAAACCACACAGCTCAAACTCAGCTCGCTCCTACAGAACTTTCTGCCCGGCCCCCACACCCCCCAGCAGAACCTCCAAGCCCTGAAACTACTCAGACAGAAGTGCCCTCTAGAACGAGGCCTTTCCCCACGCAGCCCCACCCAGAGCCCAGGCCTCTGGCACAGAGCCTGCCTCGTCCATCC…
F1F2269719	ADAMTSL4	NM_025008.3	XM_540302.2	AGATACCCTAATCTTTTCCTTTCTGTCCCTCGGGGCAGAGGCCACCAGAGCCAGGAGCACTGGAAACCTGGGGGAATCTCCATGGGTCCCTCATGGAGCCTGCCCCCCACTATCCAGATGGCTGGCTGCCTCTGCTGAATGATGGCCCCCATCCAGTTCGCTCTGGAGCCTCTTTGCTCCCAATAGCCCTGTGCCAAGGTNTTCTGGGGACAGTGAGCAGCTGAGAGCCTGCAGCCAAGCGCCCT
F1F2148925	ADAP1	NM_006869.2	XM_843423.1	GGAGCCCAAGGCTATCATGAAGATCGAGCATCTGAACGCCACCTTCCAGCCCGCCAAGATCGGCCACCCCCACGGCTTGCAGGTCACCTACCTGAAGGACAACAGTACCCGTAACATCTTTGTCTACCACGAGGACGGGAAGGAGATCGTGGGACTGGTTCAATGCGCTCCGAGCCGCCCGACTTCCACTACCTGCAGGTGGCCTTCCCCGGGGCCAGCGATGCCGACTTGGTCCCGAAGCTCTCCCGGAACTACCTGAAGGAAGGCTACATGGAGAAAACGGGGGCCCAAGCAAACAGAAGGCTTCCGGAAGCGCTGGTTCACCATGGATGACCGGAGGCTCATGTACTTCAAAGACCCTCTGGATGCCTTTGCTCGCGGGGAAGTCTTCATCGGCAG…
F1F2121848	ADAR	NM_001193495.1	XM_002922528.1	GGAGCCGGTGAGGCCGAAGCCGCCGGCGCACGACAATGGCCCCACGAGGACAGGCTACGTGGACTTCGAGAACGGCCAGTGGGCCACGGACGACATCCCGGACGACCTGAACAGCATCCGCGCCGCGCCGGGCGAGTTCCGCGCCATCATGGAGATGCCCTCCTTCTACAGCCACGGCTGGCCGCGGTGCTCCCCCTACAAGAAGCTGACCGAGTGTCAGCTGAAGAACCCCATCAGCGGGCTGCTCGAGTACGCCCAGTTCGCCAGCCAGACCTGCGAGTTCAACCTGCTGGAGCAGAGCGGGCCACCACACGAGCCTCGATTTAAATTCCAAGTCATCATTGGTGGCCGAGAATTCCCCCCGGCAGAAGCCGGCAGCAAGAAGGTGGCCAAGCAGGA…
F1F2181607	ADAR	NM_001193495.1	XM_547564.2	GAGAGGAAAGATCCCGAGTCATGCCCCCTCTTGGGGGCCCCGAGTCCCTGCGGCAGGACCCTCCGGAAGGTCTCCATCTGCCCCTGTCGCTCCCGGGACCTCTAGGTCGGCCGAGTCAGCGTGTACGACTCCAAACGGCAGTCGGGGAAGACCAAGGAGACGAGCGTCAACTGGTGCCTGGCGGACGGCTACGACCTGGAGATCCTGGACGGGACCCGGGGCACGGTGGACGGGCCACGGAACGAATTGTCCCGGGTCTCCAAAAAGAACATTTTCCTCCTGTTTAAGAAGCTCTGCTCCTTCCGGTACCGCAGGGATCTGCTCAGACTGTCCTACGGTGAGGCCAAGAAAGCCGCCCGAGACTACGAGATCGCCAAGAACTACTTCAAGAAAAGCCTG…
F1F2202822	ADAR	NM_001193495.1	XM_002922528.1	AGAAGAGCGTGTCCTTCCATCTGTACATCAGCACGGCCCCGTGTGGGGACGGCGCCCTCTTCGACAAGTCCTGCAGCGACCGCGCCGTGGAGAGCTCCGACTCCCGTCACTACCCCGTCTTCGAGAACCCCAAACAGGGCAAGCTGCGCACCAAGGTGGAGAACGGGGAAGCACGATCCCAGTGGAGTCCAGCGACATCGTGCCCAGTGGGACGGCATCCGGCT
F1F2128149	ADAT2	NM_182503.2	XM_002912648.1	ACGAAATGAAGTTAATCAAACCAAAAATGCTACCCGACATGCAGAAATGGTGGCCATTGACCAGGCCCTAGACTGGTGTCATCGAAGTGGCAAGAGTCCTTCTGAAGTATTTGAACACACCGTGCTGTATGTCACCGTGGAGCCCTGTATTATGTGCGCAGCTGCTCTCCGCCTGATGAAAATCCCGCTGGTCGTGTATGGCTGTCAGAATGAACGGTTTGGTGGTTGTGGCTCTGTCCTAAATATTGCCTCTGCTGATTTACCAAATACCGGGAGACCATTTCAGTGCATTCCCGGATATCGGGCTGAGGAAGCGGTGGAAATGTTAAAGACCTTCTACAAACAGGAAAATCCAAATGCACCCAAGTCAAAAGTCCGGAAAAAGGAATGTCAGAACCT…
F1F2125496	ADC	NM_052998.2	XM_002921853.1	AGGGGACTGGCTGGTCTTTGAGAACATGGGCGCCTACACCGTGGGCATGGCTTCCCTCCTTGGGGGGACCCAGACCTGCCGAGTCACCTATGCCATGTCCCGGGTGGCCTGGGAAGCGCTTCGAGGGCAGCTGCTGCCTACAGAGCAGGATGAGGACACCGAGGGCATGTGCAAGCCTCTGTCCTGTGGCTGGGAGATCACAGACACCTTGTGCGTGGGCCCTGTCTTCACCCCGGCGAGCATCATGTGAGCGGACCCCGTTTCCCCCCCAGAGAACTCCAGCGGGGCTGCAGAGATGCCTCTGGGAGACGTGAGGAAAGCAGCAAGCAGGGACACCCTCTCGGCCAGGACTCTGGTGCTCGCTCTCGCCTTCCCCCCACGCCTCCGCCTGTAGTGTTT…
Contig6523	ADC	NM_052998.2	XM_002921853.1	GCATCATCGCCAAGAAGGAGGTTCTTCTGGACCAGCCTGGAAGGGAGGAGGAAAGTGGTTCCATCCCCAAGACCATCGTGTACCACCTCAGTGAGGGCGTGTATGGGATCTTCAACTCAGTCCTGTTTGACAACACCTGCCCTACCCCCATCCTGCAGAAGGTGAGCCTACCCCAAGTGGCCTGTTTTCAATTGTGTGTGTATGTGTGTGTTTAAATACATTCGTGGGGGGTGTTTTTATCTTAATTTTTAAAAGTAACACATATTCTATTGTGAAATGGCAGGATGATGAAGATACACCAACTN
F1F2140086	ADCK1	NM_001142545.1	XM_002926358.1	CGGAAATGCCCGGGCACAGGGAAGGCGGAGGTGGTCCTGCTGGACCATGGGCTCTACCAGGTGCTCACCGACGAGTTCCGCCTGGATTACTGCCGCCTCTGGCAGTCGCTGATCTGGACTGACATGGAGAAGGTGAAGAAGTACAGCCAGCGCCTGGGGGCCGGGGGTCTCTACCCCTTGTTTGCCTGCATGCTGACTGCCCGGTCTTGGGACTCGGTCAACAGGGGCATTGGCCAAGCCCCGGTCACTGCCACAGAGGACGCGGAGATCCGCAACAATGCGGCCAACTACCTCCCCCAGATCAGCCAGCTCCTCAACCATGTGCCCCGCCAGATGCTGCTCCTCTTCAAGACCAACGACCTGCTCCGAGGCATCGAGGCCGCCCTGGGCCACCCGGGC…
F1F2098868	ADCK1	NM_001142545.1	XM_547933.2	TAAAAGTCCCTGCGAACCGCGTCACCCGCGTGCGGCGTGGAACCTGGCGCCACGTCCCCGCGTCCCTGGGGGGTCTGGGAACATGGCCAGAAAGGCGCTCAAGCTTGCTTCATGGACTGGCGCGGCCCTGGCTGCCTCGGGCTTCTACCTTTACAGTAACAAGTACTTGGATCCTAATGACTTCGGTGCTGTCAGGGTGGCCGAGCAGTTGCCACGACAGCTGTCATCAGTTACG
F1F2148263	ADCK1	NM_020421.3	XM_001494170.2	GAGCAAAGTCCCTGCGAACCGCGTCACCCGCGTGCGGCGTGGAACCTGGCGCCACGTCCCCGCGTCCCTGGGGACAGCTGTCATCAGTTACGACTATCTCACCTCCCTGAGGAGTGTCCCCTATGGTTCTGAGGAGTACTTGCAGCTTCGGTCCAAGGTGCACCTCCGTTCTGCCAGGCGTCTCTGCGAGCTCTGCTGTGCCAACCGGGGCACTTTCATCAAGGTGGGCCAGCACCTGGGAGCCTTGGACTACCTGCTGCCAGAGGAGTACACCAGCACCCTGAAGGTGCTCCACAGCCAGGCCCCACAGAGCAGCATGCATGAGGTCCGCCAGGTCATCCGCGAGGACCTGGGCAAGGAGATCCATGATTTGTTTGTGAGCTTTGACGACACCCCCCG…
F1F2275720	ADCK2	NM_052853.3	XM_002914190.1	CTCGGAATCTAGAACACTTCCAGTGCAACTTCCTGAATGTGAATTCTGTCAAATTCCCCACCCCCCTGCGTCCCTTTGTCACCAGGGATGTCTTGGTGGAGACTTACGAAGAGAGCGTGCCTGTGTCCAGCTACCAGCAGGCGGGGATCCCCACTGACTTGAAGAAGAAGATCGCCCGGCTGGGGATCAACATGCTGCTGAAGATGATATTTGTGGACAACTTTGTCCATGCAGACCTCCACCCGGGGAACATCCTGGTCCAGGGCGCTGACGGTCTTTCCAAGAGTCGAGAGGCACCGCTACAGCAGATGGATGTCTGCAACACGCTGGTGGTGGCCATGACCCCT
F1F2025478	ADCK2	NM_052853.3	XM_002914190.1	GACGTGGAGGCGTTCAAGGCTGAGATGGCCACACTGGTGACCCAGGCCAGGAAGAACACCATCACCCTGGAAAAGCTTCAAGTTTCCAGCCTTCTGTCCAATGTCTTTAAGTTACTGATGACTCACAAGGTAAAGCTTGAGAGCAACTTTGCCTCCATTGTATTTGCCATCATGGTGTTGGAGGGCCTTGGCCGCTCACTGGACCCCAAACTGGACATCCTGGAGGCAGCAAAGCCCTTCCTTCTGAAAGGACCAGCGTTCCCCCGCTGACCGCAGCAGTGGGCATGCAGTGGGCATGCAGTGGGCCTTCGTCTCAGGACTAAAGGCCACTTCCGACAGCCTCCCATGGCAGCCTGAATATTCTAAAATTGGGATGCATGGAAGGCATACCACATTTTT…
F1F2079972	ADCK3	NM_020247.4	XM_002925756.1	ACGACCGATCCTTCACCGACCTCTACATTCAGATCATCAGGGCAGCCGCCGACAGGGACAGGGAGACGGTGCTGAAGAAGTCCATCGAGATGAAGTTCCTCACTGGCTATGAGGTCAAGGCCATGGAGGATGCCCACCTGGACGCCATCCTCATCCTGGGAGAGGCCTTCGCCTCGGAGGAGCCCTTCGACTTCGGCACGCAGAGCACCA
F1F2112952	ADCK3	NM_020247.4	XM_002925756.1	AATGGCCGTGCTGAACATGAGCAATGTGCTTCCCGAAGGCCTGTTCCCCGAGCACCTGATTGACGTGCTGCGGCGGGAGCTGGCCCTGGAGTGTGACTACCAGCGGGAGGCCGCCTGTGCCCGCAAGTTCAGGGAGCTACTGAAGGACCACCCCTTCTTCTACGTGCCCGAGATCGTGGATGAGCTGTGCAGCCCCCATGTGCTGACCA
F1F2132126	ADCK4	NM_001142555.1	XM_541612.2	GACAGAGACTGTTCTGGGAGCACTTCTCAGAGGAGGAGGAAGAGGAGGCCTCAAGGTGGGCCACAGGGGCCTGAAGCTTGAAGTCCTGTCCCTTCCCCTCCCTTCTGCCCCAGGCAGTTGTTGGCAGATGATCCCTTCTTCCGGGTACCGGCTGTGATTAACGAGCTATGCACAACACGGGTGCTGGGCATTGGAGCTGGCCGGAGGGGTGCCCCTGGACCAGTGCCAGAGCTTGAGCCAGGACATCCGGAACCAGATCTGCTTCCAGCTCCTGAGGCTGTGTCTGCGGGAGCTGTTCGAGTTCCGATTCATGCAGACAGACCCCAACTGGGCCAACTTCCTCTATGATGCCTCCAGCCACCAGGTGACCCTGTTGGACTTCGGTGCAAGCCGGGAATT…
F1F2005056	ADCK4	NM_001142555.1	XM_002923697.1	ACGGAGGTGGCCGTGAAGATCCAGTACCCAGGCGTGGCCCAGAGCATCCAGAGTGATGTCCAGAACCTGCTGGCGGTGCTCAAGATGAGTGTGGCCCTGCCCGAGGGCCTGTTCGCTGAGCAGAGTCTGCGGGCCTTGCAGCAGGAACTGGCTTGGGAGTGTGACTACCGTCGTGAAGCGGCTTGTGCCCAGAGCTTCAGGCAGTTGTTGGCAGATGATCCCTTCTTCCGGGTACCGGCTGTGATTAACGAGCTATGCACAACACGGGTGCTGGGCATGGAGCTGGCCGGAGGGGTGCCCCTGGACCAGTGCCAGAGCTTGAGCCAGGACATCCGGAACCAGATCTGCTTCCAGCTCCTGAGGCTGTGTCTGCGGGAGCTGTTCGAGTTCCGATTCATG…
F1F2045695	ADCK4	NM_001142555.1	XM_002923697.1	AGGCTTTGAAACCAAGGCATTCTCGGAGGCCCACATGGAGGCAGTGATGATCCTGGGGGAACCCTTCGCCACCCCTGGCCCCTATGACTTTGGGCTGGTGACACTGCCCGCCGAGTGCAGGGCCTCATCCCCGTGCTGCTGCGACACCGGCTGCGCCCACCGCCCGAGGAGACCTACGCCCTCCACCGCAAGCTGGCAGGGGCTTTCCTGGCCTGCGCCCGCCTCCGCGCCCA
F1F2114885	ADCY2	NM_020546.2	XM_002923423.1	GTTACGGGAGAAACGCGTTCGACGGACTCACAAAGACGGCGGACGTGAAATAAACAAAAATTCTTAAGGCAATAAAACTAGGGGGTGTATATTATCTTCCGGTGCATGTTCTTTTCTGGAAAATATGGTAGCTCGCCAACCGCATCTGCTAGTCTGATATTAAACACACAGTATTTGTGAATAAGTTGATTTCTGTCACCCCACATGGGAGTTGACTGTGTTCACCCACGTGTCTCATCGCCAG
F1F2100759	ADCY2	NM_020546.2	XM_002923423.1	GTGTCTCTCTTTATATTCTTCGTCACACTGCTCGTTCTGGGTAGACAGAGTGAATATTACTGTAGGTTAGACTTCTTGTGGAAGAACAAGTTCAAAAAAGAGCGGGAGGAGATAGAAACCATGGAGAACCTGAACCGCGTGCTGCTGGAGAACGTGCTGCCCGCGCACGTGGCGGAGCATTTCCNGGCCCGGAGCCTGAAGAACGAGGACTTATACCACCAGTCCTATGA
F1F2100490	ADCY2	NM_020546.2	XM_002923423.1	GGTGTCATTGGAGCTCAGAAGCCGCAGTATGATATCTGGGGCAACACGGTAAATGTGGCCAGCAGGATGGACAGCACGGGCGTGTTGGACAAAATACAGGTCACCGAGGAGACAAGCCTCGTCCTCCAGACCCTGGGGTACACGTGCACCTGCAGAGGAATAATCAACGTGAAAGGCAAGGGCGAGCTGAAGACGTACTTTGTAAACACAGAAATGTCACGGTT
F1F2120856	ADCY2	NM_020546.2	XM_535798.2	TGACATCAGAGACCCGTATTTAAAACAGCACCTGGTGAAAACCTACTTTGTCATCAACCCCAAGGGAGAGCGAAGGAGTCCTCACCTCTTCAGACCTCGCCACACTCTCGATGGAGCCAAGATGAGGGCCTCCGTGCGCATGACCCGGTACCTGGAGTCCTGGGGAGCAGCCAAGCCCTTCGCACACCTGCATCACCGAGACAGCATGACCACAGAAAACGG
F1F2055894	ADCY2	NM_020546.2	XM_002923423.1	AATCGCACCTTGAGAACCAAGTCCCAAAAGAAGAGATTTGAAGAAGAATTAAATGAAAGGATGATTCAAGCAATTGATGGGATTAATGCCCAAAAGCAGTGGCTGAAGTCTGAAGACATTCAGAGGATCTCGCTCCTATTCTACAATAAAATACTAGAGAAAGAATACCGAGCCACCGCCCTGCCAGCGTTTAAGTACTACGTGACCTGCGCGTGTCTCATTTTCTTCTGCATCTTCATTGTGCAGATCCTAGTATTACCGAAAACGTCCGTCCTGGGGATCTCCTTTGGAGCTGCATTTCTCGTG
F1F2053379	ADCY3	NM_004036.3	XM_002913791.1	GAGCTTCTACTACTTCTCGCGCCACGTGGAAAAACTGGCAAGGACACTGTTCTTGTGGAAGATTGAGGTCCACGACCAGAAAGAACGTGTCTACGAGATGCGGCGCTGGAATGAGGCCTTGGTCACCAACATGCTGCCTGAGCACGTGGCCCGCCATTTCCTGGGGTCCAAGAAGAGAGATGAGGAGCTGTACAGCCAGTCCTACGTACGAGATCGGAGT
F1F2145806	ADCY4	NM_139247.2	XM_001927556.2	AGAGATCATGGCACGGCTTCAAGCTGGACAGGGGTCACGGCCAGAAAGCACCAACAACTTCCACAGCCTCTATGTCAAGAGGCACCAGGGAGTCAGCGTGCTGTATGCTGACATCGTGGGCTTCACACGGCTGGCCAGTGAATGCTCCCCTAAGGAGTTGGTGCTCATGCTCAACGAGCTCTTTGGCAAGTTCGACCAGATTGCCAAGGTCAGAGGGGACCTTCCTCCCTACCCAGGGACCTTCAAATGCCCACCCTGGAGAACCCTTTACAAGGGAAACTCCTGCCACCTATGATCCCAGTCCCATTTCAGAGCCCATGTATTCTAATGGAAGATATCCATAGACTAGAAGTACTTTCTAACAACCCACGTA
F1F2178825	ADCY4	NM_139247.2	XM_001927556.2	AAGGCTGGGAGGCTACAGGAGTGCCTGGCGGATGGGACTGCCGCGAGGCTGGGGAAACGGGGTGGAAGTGGCTTGGACCTAGTGAGAGAGGCACAACTGGGGTCCGGACCGGCCACAGGCAGTAACGCTACACCTGGCCCTCTTCAGCCCCGGAGTCCGCCCTCTACCCCGACTAGGCACCGGGGCAGGGAGGACCATGGCTCGTCCTCTTCAGTCCCCGGCCGCCCCCCAGCGAAGATCTCTTCTACGAGACCTACTACAGCCTGAGCCAGCAGTACCCACTGCTGCTGCTGCTGCTGGTGATCGTGCTCTGCGCGCTCCTGGCGATCGCTGGCTGTCGCGTCAGCCAGCGGCAGGGA
F1F2021967	ADCY4	NM_139247.2	XM_537394.2	CAGTTCATCGGCCAGAACCGGCGCAATGAGGACCTCTACCACCAATCCTACGAGTGTGTCTGTGTCCTGTTCGCCTCCGTTCCAGACTTTAAGGAATTTTACTCTGAATCCAACATCAACCACGAGGGTCTAGAGTGTCTGCGGCTGCTCAATGAGATCATTGCAGATTTTGATGAGCTGCTCTCAAAGCCCAAGTTTAGTGGGGTGGAGAAGATCAAAACCATCGGCAGCACCTACATGGCAGCCACAGGCTTAAATGCCACCTCTGGACAGGACACACAGCAGGTACAACCTCCCTTCCTCGCCTACCAGCCCCCCTCTGGGCTTGCACTGCTGGGCCCTCACTGCCCCATCCTGGTGGACCGGCCCATTGCTAGGATGCTGAGCGAAGCTGCAGCC…
F1F2040218	ADCY4	NM_139247.2	XM_002921060.1	GTGGAGCCTGGACCGGAGCCGTACCCCCCGAGGACTAGATGAAGACCTGGATACTGGGGATGCCAAGTTCTTCCAAGTCATCGAACAGCTCAACTCTCAGAAACAATGGAAGCAGTCAAAGGACTTCAGCCCACTGACACTGTACTTCAGAGAGAAGGAGTTGGAGAAAGAGTATCGACTCTCTGCCCTCCCCGCCTTCAAATACTATGCAGCCTGCACCTTCCTGGTCTTCCTCTCCAATTTCATCATCCAGATGCTGGTGACCAACAGGCCCCCAGCTCTGGCCATCACCTATAGCATCACCTTCCTTCTCTTCCTCCTCCTCCTCTTCGTCTGCTTCTCAGAGCACCTGACGAAGTGTGTCTTGAAAGGCCCCAAGATGCTACACTGGCTTCCCAC…
F1F2040763	ADCY4	NM_139247.2	XM_002921060.1	AGCTAGGGGAGCCCACCTACCTCGTCATCGATCCCCGGGCTGAGGAGGAGGATGAGAAGGGCACTGCAGGAGGGCTGCTGTCCTCTCTCGAGGGCCCCAAGATGCGTCCATCACTGCTAATGACGCGCTACCTGGAGTCCTGGGGCGCAGCCAAGCCTTTTGCTCACCTGAGCCACCTAGAGAGCCCTGTGTCCACCTCTACCCCTCTCCCAGAGCCGTACCCCCCGG
F1F2057486	ADCY5	NM_183357.1	XM_002922575.1	CAAGATGAATCGCCAGAGAACCAACTCCATCGGGCACAACCCACCCCACTGGGGGGCCGAGCGTCCCTTCTACAACCACCTGGGGGGCAACCAGGTGTCCAAGGAGATGAAGCGGATGGGCTTCGAAGACCCCAAGGACAAGAATGCCCAAGAAAGTGCAAACCCTGAGGATGAAGTGGACGAGTTTCTGGGCCGCGCCATTGACGCCAGGAGCATCGACAGGCTGCGGTCTGAGCATGTCCGCAAGTTCCTCTTGACCTTCAGGGAGCCTGACTTAGAGAAGAAGTACTCCAAGCAGGTGGATGACCGATTCGGTGCCTACGTGGCCTGTGCCTCGCTTGTCTTCCTCTTCATCTGCTTTGTCCAAATCACCATCG
F1F2026577	ADCY6	NM_020983.2	XM_001102486.2	AGTAAGGTCTCCCTTCTAGGCACAGGGCGGAGGAGGGAGATGCTCTGGGGACCCAGCTCTGTCCGTATTTCAGGGGAATGTCTCCATTTGCCAAATCCTAGTCCCATGATCTGTCCCCAAAGGGGAACAAAGGGACTTTTGACAGCTCAGATTTAGCCCCGGTTCCTGCACAGCTCCAGAAGAAAAGGGGCATCTGGCCTCATTGGTACTGTGAAAACGCCCAGCCAGAGAGCGAGCATGTGTGTGGGGATTCAGAAGATCAGGAGTTGAAAGTTCACCTGCAGGTGCCAAAGAGAGCAGGCCAGCCAGGGAGTGGGGTGGTACCAGACTCTTGATCTCAGGACCCCCCTGGGGTCATGATCAGGTACCTCTGCCCCTGTGCACTCTTGCTGTCTGCTG…
F1F2180413	ADCY6	NM_020983.2	XM_003126089.1	TCTGGGGGAACACAGTGAATGTCTCTAGCCGTATGGACAGCACAGGAGTCCCTGACCGAATCCAGGTGAGGGGGATGTGAGCAGAGGCTAGGAAGAGTATGGGTCCAGAGGGCTTCTACAGGTCCCTCTCTAAGGTCAGCGAGGACAGGGGTAGGGTGGTAGTGTTCTGTGATTGAGGTGGGGTTTGGGGGGGGGACTAGCATGATTAGAGACCCCTGGACCCCTGCAAATGTGCAGGAAGGATCCCAGACTAAATGGGTTCCCTTCCATTCCTCAGGTGACCACGGACTTGTACCAGGTTCTAGCT
F1F2245973	ADCY6	NM_020983.2	NM_001195147.1	AAGGGCAAGGGGAGATGACCACCTACTTCCTCAATGGGGGCCCCCCCAGTTAGCAGGGTCCAGCTACCAATTCAACTGTCAGGACCAAGGTGGGCATCTGAGTGGACTCTGTGCTCACTGGGAGGAGCTGTGGCAGGGGGCACCAGGCCTCCAGACCCTGCTGACCACAAAAGGGAACAACACCCCAGTAGGCTGTGCTTGGACCACACTTGCTAGTCTGCCCTCAGGCTGGTGAACAAGGATAACCAAGAGGATTATGCAAGTG
F1F2068108	ADCY6	NM_020983.2	XM_001504099.1	GCTCAAGTACATGACCCCCGTGATTCTGCTGGTGTTTGCGCTGGCTCTGTATCTGCATGCCCAGCAGGTGGAATCAACTGCCCGGCTGGACTTCCTTTGGAAACTGCAGGTGGCCGAGGGGGCTTCTGGTGGACGGGGAGGGTCCTGAGGACAGAATCTGGGCTGAGCCAGAAATGCAGCTCGTTGGCTGGCTGAGGCTCGGGCTGCCCAAG
F1F2081816	ADCY6	NM_020983.2	NM_001195147.1	TGAACCCCCGCTTCGGAGCCTACGTCGCCTGTGCGCTGTTGGTCTTCTGCTTCATCTGCTTTATCCAGCTTCTCGTCTTCCCACACTCCACCGTGATGCTTGGCATCTATGCCGGTATCTTCCTGCTGTTGCTGATCATTGTGCTGACCTGTGCCGTGTCCTCCTGTGGCTCTCTCTTCCCCAAGGCCCTGCACCGTCTTTCCCGCAG
F1F2044462	ADCY6	NM_020983.2	XM_001504099.1	GCTCAAGTACATGACCCCCGTGATTCTGCTGGTGTTTGCGCTGGCTCTGTATCTGCATGCCCAGCAGGTGGAATCAACTGCCCGGCTGGACTTCCTTTGGAAACTGCAGGCAACAGGGGAGAAGGAGGAGATGGAGGAACTGCAGGCATACAACCGGAGGCTGCTGCATAACATTCTGCCCAAGGACGTGGCTGCCCACTTCCTGGCCCGGGAG
F1F2069162	ADCY6	NM_020983.2	NM_001195147.1	ATGGGGCAATGCTCATGCTCCTGGTGAGGCTCTGTGGTCTGCCCTCAGCCGGGGTGCTCAAGATGCCCTGAACCCCGAGGATGAAGTAGATGAGTTCCTGGGCCGCGCCATCGATGCCCGCAGCATCGACCAGCTACGGAAGGACCATGTGCGCCGCTTCCTGCTCACTTTCCAGAGAGAGGATCTTGAAAAGAAGTACTCGAGGAAGGTCGG
F1F2282975	ADCY7	NM_001114.3	XM_002914220.1	TGGGTGACTGCTACTATTGTGTGTCGGGTCTGCCTGTGTCCCTGCCCACCCATGCCCGGAACTGCGTGAAGATGGGGCTGGACATCTGCGAGGCCATTAAGCAGGTGCGAGAGGCCACGGGTGTGGACATCAGCATGCGTGTGGGCATACACTCGGGGAACGTGCTGTGTGGGGTCATTGGGCTGCGCAAGTGGCAGTATGACGTGTGGTCCCATGACGTGTCCCTGGCCAACAGGATGGAGGCAGCTGGAGTCCCTGGACGGGTGCACATCACAGAGGCGACGCTGAAGCACCTGGACAAGGCGTATGAGGTGGAGGACGGGCACGGGCAGCAGCGGGACCCCTACCGTGAACGGA
F1F2201798	ADCY7	NM_001114.3	XM_002914220.1	GGAACTGGTCTGGGACCTGTTTAATCCCTCTGATGTGAGACTGGGACAAGAGGCCACGACCTCAGCCCAGTACCTGGTTCTCGGTCCCTGAGGGGCTGCTGAGCCCTGCAGCTGCCATGTACGTGCTGCCAATGGTCTTGATCTTCTCCACGCTGCTGAACTTGGGCTTCAGGAGCAGCTATGAGACAAAGGGACACCCTGAGGTCTGAGAAGGGGTGGGGTCCCTCCTGCCGCTGCTCCTAATGCTAACATTTCTCATGCTCCGCCCCCCCCCCAGCCCGTGAATGGACAGCCAAGTCCAT
F1F2011522	ADCY8	NM_001115.2	XM_516003.3	CTTTATTGTGTTTTATATTTCTTATGACACAGATTTCTGGTTGGTGGCTTAACATTTGTAACTGATGACCTGTTGACCAAGGCTTATTTTTTTTGCCAAACTAGAGAAAAATGTTCATATACTTTTGATGTAAATGTGTTTATATTTATTTGAAATGAAACAAAGGCCGAGGAAACATCCACTGGTTGTTCTCTGCTTTAATCGCTGCGTGTCTTACTTGGAATAACACAAAAGCAGGAAAGCACGCAGGACCCTCGCTGGGCTAACCGGCCAGCCTGGGGCCAAGCCCAGCATTTCCCCTGCTGAGGTTTCCTCGGGCTCTTCCACGTCGGTTGAAGAGGGGTACAGCCTCCATTGCTCAGCCCCAGTCTGTAGCCAGCCTAGAGCGTTTGGGAGACA…
F1F2118448	ADCY8	NM_001115.2	XM_539166.2	AGCTAGAGTACACAGCCCGCCTTGACTTCCTTTGGCGAGTACAGGCCAAAGAGGAGATCAATGAGATGAAGGAGCTAAGGGAACACAATGAGAACATGCTCCGGAACATTCTACCCAGCCACGTGGCCCGCCACTTCCTGGGAGAAAGACAGAGACAATGAGGAGCTGTATTCTCAATCCTATGATGCCGTCGGGGTGATGTTTGCCTCATCCCGGGGTTT
F1F2010866	ADCY9	NM_001116.2	XM_002924902.1	AAACTCACCAACAGTCAGACTTCCCTGTGTGAGATCTTACAGGAAAGGGAAGGTGGGCAGGAGTGAGCTTGGACCAGTCAGCTCTCCTTCCGCTGAGATTCAAGAACATCCGGGAGAAACAGATGCCCATTTTGTTGATGTTATCAAAGAGGACAGCCTGATGAAAGATTATTTTTCAAGCCACCCATCAATCAGTTCAGCTTGAACTTCTTGGATCAGGAGCTAGAGCGATCCTACAGGACCAGCTATCAAGAAGAGGTTATAAAGAATTCTCCCGTGAAGACTTTTGTCCAGTGCCACCTTCAGCTCCCTGCTGGATGTGTTTCTGTCAACAACAGTGTTTCTGATTCTCTCCATCACCTGCTTTCTTGAAGTATGGGGCTGCCTCCATGTCTCCTC…
F1F2040085	ADCYAP1	NM_001117.3	XM_003262019.1	AAGCTGAGTCCCACTGTAGGTCCCCTGCCTGACTGACTTTGGGCGCTGGATATTGGAAATGGATGCAAAGTACAATGTGTTTTTCTCCAGTGCTGTCAATATTTCTCATCTTGTGAAATGACCAGGATGCTCCCCTTTGAACCCAGCTCTGTAGGAGTCACACTTTTCTTTTGTGATTTTCTGAAGACTCTTTCTCACCCTCTTGCACTGTTGAAGTACCGTTTACATTTTTCACTCACTTCTCTTTAAACTTGTGAATGCTTTTTGTTGTTTGGTGCAAGTACCTATTGTAAAGTTTAGGAATCCCTGTGTAGTTACCACTAAGTAATTTATGCTCTAAATATGAACCCTTTGTTTCTTGTTTATTGAGTTTGTAGGTAAAATGTATTTTTCTACATT…
F1F2102346	ADCYAP1	NM_001117.3	NM_001009776.1	TGTGCACAAGGATTGAAAATTCGCCTGAGCTGTTTATGTTTTTATATAAAATAAGTAGAAAAATAGACAATCATTGTTTTGAATATTACTCCTATTTTTGTAAAATGGAATTAAAAGGATAGTATTTTTATCCACGACAGGCCTGAAGATATTAATACTGATCATTTGCTACTGTACATAATGATGCCCTGCTCCAGGGAGATTTGGAGGTAATGATTTGGGAGAATTGCTGAAGGG
F1F2041807	ADCYAP1R1	NM_001118.3	XM_002919267.1	ACGTGTTGGAAGCCTGCCCATGTGGGTGAAATGGTCCTGGTTAGCTGCCCTGAATTCTTCCGAATCTTCAACCCAGACCAAATGTGGAAGCTAGAAACCTTTGGAGAGTTCGATTTCCCTGACAGTAACTCCTTGGATCTCTCAGACATGAGGGTGGTGAGCCGGAACTGCACAGAGGATGGATGGTCAGAGCCCTTCCCTCATTACGTAGATGCATGTGGGTTTGATGACTATGATGAATACGAGCCCGGGGACCAGGATTATTACTACTTGTCAGTCAAGGCCCTGTACACAGTTGGTTACAGCACATCCCTTGTCACCCTCACCACTGCCA
Contig1320	ADD1	NM_014190.2	XM_002916549.1	ATGATGGAGCAGAAGAAGAGGGTGTCCATGATCCTGCAGAGTCCTGCTTTCTGTGAAGAGTTGGAATCAATGATACAGGAACAATTTAAGAAGGGGAAGAACCCCACAGGCCTGTTGGCGCTACAGCAGATTGCAGATTTCATGACCGCGAACGTACCGAACGTCTACCCCGCAGCTCCGCAAGGGGGGATGGCGGCCTTGAACATGAGTCTTGGTATGGTAACTCCTGTGAATGACCTGAGAGGATCTGATTCAATCGCCTATGACAAAGGGGAGAAATTACTGCGGTGTAAGTTGGCAGCATTTTATCGGCTGGCAGATCTCTTTGGATGGTCTCAGCTTATCTACAATCATATCACAACCAGAGTGAGCTCTGAGCAGGAACATTTCCTCATTGTT…
F1F2010100	ADD1	NM_176801.1	XM_545914.2	TACGAGGATGAGCTGAGAACGCCCCCCACCCCTCCCCACTAAGGTTACGTTTCCATTTTGTACTGTGAGCCTTGAAGTAGAGTAGACCTGATTTAGGGTTTCTTGTTGTCATGTCAGTAAAAGCCCCTAGAGCCCAGCCCCCGCGGCCGTCTCGGTGCAGGGCACTGCCTCTCTCGGGGTGCCCCACCCAGGTCCCACAGCTGCCCTTCAGCCCTGTCTCTCGCCCCAACCCGCCAGACCTGCCGCAGGATCCCACCTCTGGAGAGGACAGTGAAGCTGCCACCTTTAAGCCGACTCTCCCCGACCTTGTCCCCTGATGAGCCTTCAGAAGCGCTCGGCTTCCCCACATTGGAGGGAGGAGGAGGAGGGGGGAGGAGGAGGGGCTCTGTGAAGCCCATG…
F1F2044342	ADD1	NM_176801.1	XM_002916548.1	ACGGAAGCAGCCCCAAGTCGAAGACTAAGGTGTGGACGAACGTTACACACGATCGCGTGAAACCCTTGCTGCAGTCTCTCTCGTCCGGTGTCTGCGTGCCAAGCTGTATTACCAACTGCTTGTGGACTAAAGAGGATGGACATAGAACCTCCACCTCTGCTGTCCCTAACCTGTTTGTCCCATTGAACACTAACCCAAAAGAGGTCCAGGAGATGAGGAACAAGATCCGGGAGCAGAACTTACAGGACATTAAGACGGCTGGCCCCCAGTCCCAGGTTTTGTGTGGTGTAGTGATGGACAGGAGCCTCGTCCAGGGGGAGCTAGTGACAGCCTCCAAGGCCATCATTGAGAAAGAGTACCAGCCCCATGTCATT
F1F2289105	ADD2	NM_001185055.1	XM_002914899.1	AGCGGAGCATGCGGTGCAAGATCAGCAGCGTTTATCGTCTCCTAGACCTCTACGGCTGGGCCCAGCTGAGCGACACCTACGTCACGCTGAGAGTCAACAAGGAGCAGGATCACTTCCTGATTAGCCCCAAGGGAGTTTCTTGCAGTTAAGTCACCGCATCCAGTCTGATCAAGGTGAACATCCTGGGAGAGGTGGTGGAGAAGGGCAGCAGCTGCTTCCCCGTGGATACCACGGGCTTCTGTCTGCACTCGGCGATCTACGCAGCCAGACCGGATGTGCGCTGTGTCATCCATCTGCACACACCAGCCACTGCCGCCGTGTCGGCTATGAAGTGCGGCCTCCTGCCTGTCTCCCACAACGCCCTGCTAGTGGGGACAGTGGCCTATTATGACTTCAATG…
F1F2115803	ADD3	NM_001121.2	XM_001497059.1	GGAGTTGCTACGTGAAGCATGAGTTCAGATGCCAGCCAAGGCGTGGTCACTACTCCTCCTCCTCCCAGCATGCCTCACAAAGAGAGGTATTTTGACCGCATCAATGAAAATGACCCAGAATACATTAGGGAGAGAAACATGTCTCCTGATCTACGACAAGACTTCAATATGATGGAGCAGAGGAAACGAGTTACTCAGATCTTGC
Contig5636	ADD3	NM_001121.2	XM_002925113.1	GCTGAACTCCCCAAATACTTACATGAAAGTGAATGTGCCTGAGGAGTCTCGGAACGGTGAAACCAGTCCCAGGACCAAAATCACATGGATGAGAGCAGAGGACTCTTCTAAAGTTAGTAGTGGAACACCTATCAAAATTGAAGATCCAAATCAGTTTGTTCCTTTAAACACAAACCCAAATGAGGTACTAGAAAAGAGAAATAAGATTCGAGAACAAAACCGGTATGACTTGAAAACAGCAGGACCACAATCTCAATTGCTTGCTGGAATTGTTGTGGATAAACCACCTTCTACCATGCAATTTGAAGATGACGATCAGGCTCCACCAGCTCCTCCCAACCCCTTCAGTCATCTCACAGAAGGAGAACTTGAAGAGTAGTAAGAAGACAATCGAACGTA…
F1F2002510	ADD3	NM_001121.2	XM_002925113.1	GAACAGATGAAGAAAGGCCACAACCCAACCGGATTGCTGGCATTACAGCAGATTGCAGATTACATCATGGCCAGTTCTTTCTCGGGCTTTACTTCACCTCCTCTCAGTCTCGGCATGGTCACACCTATCAATGACCTTCCTGGGGCAGATACGTCCTCATACGTGAAGGGAGAAAAACTTACTCGCTGTAAGCTTGCCAGCCTGTACAGACTCGTGGACTTGTTTGGATGGGCGCAGCGTGGCAAATACATATATTTCCGTGAGAATAAGTAAGGAGCAAGACCACATAATAATAATTCCTAGAGGCCTGTCTTTTTCTGAAGCTACAGCCTCCAATCTGGTGAAAGTCAATATAATAGGAGAAGTGGTTGATCAGGGAAGTACTAATCTGAAAATTGA…
F1F2057804	ADD3	NM_001121.2	XM_002925113.1	AGATGGGCTGGAATGGTGAACACAGTGACTAGGCTAGTGCTTCTTGAGCTGACTAAAGAATCGGGTTCCTCGGAGAGTGTAATTAGTAACTAAATGTGTCCTCTTGACATGGACCCAATCAAATAGGTCTCCTCCATGAAGTGCGGGATCCTTCCAATTTCGCAAGAGTCCCTCATCCTGGGAGATATTGCCTATTATGACTACCAAGGGTCACTTGATGAACAAGAGGAGAGAATTCAACTGCAGAAAGTTCTGGGGCCAAGTTGTAAGGTGCTGGTACTCAGAAATCATGGTGTGGTCGCCCTTGGAGAAACAGTTGAGGAGGCTTTTCATTATATATTTAGTGCGCAGATAGCCTGTGAGATTCAGGTGCGGGCATTAGCAGGGGCAGGTGGAGTA…
F1F2053249	ADH1C	NM_000669.3	XM_535667.2	GAGAAAACAGTATAAGGATTCACCAGTCTCCTGCCTTGAAGAGAAAACGGAGCCATGAGCACAGCAGGAAAAGTAATCAAATGCAAAGCAGCTGTGCTATGGGAGATAAAGAAACCCTTTTCCATAGAGGAGGTCGAGGTCGCACCACCTAAGGCCCATGAAGTTCGTATTAAGATGGTGGCCTCAGGAATCTGTCGTTCTGATGATCACGTGGTTAGTGGAACGCTTGTCACA
F1F2053068	ADH1C	NP_000660.1	XM_535667.2	GATAAGGATTCACCAGTCTCCTGCCTTGAAGAGAAAACGGAGCCATGAGCACAGCAGGAAAAATGGTGGCCTCAGGAATCTGTCGTTCTGATGATCACGTGGTTAGTGGAACGCTTGTCACACCTCTCCCTATAATCTTGGGCCATGAGGCAGCTGGCATTGTGGAAAGCATTGGAGAAGGAGTGACTACAGTAAAACCAGGTGACAAAGTCATT
F1F2128806	ADH4	NM_000670.3	XM_857192.1	GAAAAGGCAGTAAATGGTATTTATTCAAAGACAGGTCATTACAGGACACAGAACACACTGAACAGACGTGGAAGAGCTTCTTAAATCAGAAAGAAACTTCCAAGCCTAGTTTGCCAAAGGAAAATGGGCACCAAAGGGTCAAAGTTATTAAAATGCAAAGCAGCCGTTGCCTGGGAAACAGGCAAGCCTCTTTGCATACGAAGAGGTTGAGGTAGCTCCCCCCAAGGCTCATGAAGTTCGTGTGCAAATAATCGCCACTAGCCCTGTGCCATACTTGATGCCCATCCCTATCAATCCTAAATTTAAAGATAGGCCTTCTTTCCAGTTGATCCTTGGCCATGAGGGTGCCGGGAATTGTGGAAAGTGTGGGGCCAGGAGTGA
F1F2294146	ADH4	NM_000670.3	XM_002921201.1	GACGTGGAAGAGCTTCTTAAATCAGAAAGAAACTTCCAAGCCTAGTTTGCCAAAGGAAAATGGGCACCAAGGGCAAAGTTATTAAATGCAAAGCAGCCGTTGCCTGGGAAACAGGCAAGCCTCTTTGCATAGAAGAGGTTGAGGTAAGACTACCCCCCAAAGGACTACAATGAAAGTTCGTGTGCAAATAATCGCCACTGCCCTGTGCCATACTGATGCCCATCCTATCAATCCTAAATTTAAGATGGCCTTCTTCCAGTGATCCTTGGCCATGAGGGTGCCGGAATTGT
F1F2032001	ADH4	NM_000670.3	XM_002921201.1	AAATTTCTGTACAAAACTCAGTCTTGACAAAAACCCCCTTATTGATCAAGAACTAATGCAAGACAAAACCAGCAGGTTCACCTGCAAAGGAAAACCGATTTACCATTTCATGGGGACCAGTACCTTCGCTCAGTACACTGTAGTATCAGATATAAATCTTGCCAAAATCGATGATGATGCAAATTTAGAGAGAGTTTGTCTGTTTGGATGTGGGTTTTCAACTGGCTATGGAGCTGCAATCAACACAGCCAAGGTCACCCCTGGTTCTACTTGTGCTGTCTTTGGCCTAGGAGGAGTTGGTCTTTCTGCTATAATGGGTTTGTAAAGTAGCAGGAGCTTCCAGAATCATAGCTATTGACATCAACAGTGAGAAGTTTACGAAGGCCAAAGCCCTTGGAG…
F1F2033855	ADH4	NM_000670.3	XM_002921201.1	ATAAAAGGCAGTAATGGTATTTATTCAAAGACAGGTCATTACAGGAGACAGAACACACTGAACAGACGTGGAAGAGCTTCTTAAATCAGAAAGAAACTTCCAAGCCTAGTTTGCCAAAGGAAAATGGGCACCAAGGGCAAAGTTATTAAATGCAAAGCAGCCGTTGCCTGGGAAACAGGCAAGCCTCTTTGCATAGAAGAGGTTGAGGTAGCTCCCCCCAAGGCTCATGAAGTTCGTGTGCAAATAATCGCCACTGCCCTGTGCCATACTGATGCCCATCCTATCAATCCTAAATTTAAAGATGGCCTTCTTCCAGTGATCCTTGGCCATGAGGGTGCCGGAATTGTGGAAAGTGTGGGGCCAGGAGTGACCAACTTCAAACCAGGTGACAAAGTAATT…
F1F2032003	ADH5	NM_000671.3	XM_002921200.1	GGGATGTCCGCCCCTAGCCGACTGAGCCCGAGGCCATGGCGAGCCAGGTTATCAAGTGCAAGGCTGCTGTTGCCTGGGAGGCAGGAAAGCCTCTCTCCATAGAGGATGTAGAGGTGGCACCCCCAAAGGCTCATGAAGTTCGAATTAAGATTATTGCCACTGCAGTTTGCCACACCGATGCCTATACCCTGAGTGGGGCTGATCCTGAAGGGAGTTTTCCAGTGATCCTAGGACATGAAGGTGCCGGAATTGTGGAAAGTGTTGGTGAAGGAGTTACTAAGGTGAAGGCAGGTGATACTGTCATCCCACTTTACATCCCACAGTGTGGAGAATGCAAATTTTGTCTAAACCCTAAAACAAACCTTTGCCAGAAGATAAGAGTTACTCAGGGGAAAGGAT…
F1F2021649	ADH5	NM_000671.3	XM_002921200.1	AACCCCCAGGACTTCAGTAAACCCATCCAGGAAGTGCTCATTGAAATGACTGATGGGGGTGTGGACTATTCCTTTGAGTGCATTGGTAATGTAAAAGTCATGAGAGCAGCACTGGAGGCCTGCCACAAAGGCTGGGGTGTCAGCGTCGTAGTTGGAGTAGCTGCATCTGGTGAAGAAATCTCCACTCGCCCATTTCAGCTGGTAACAGGCCGCACGTGGAAAGGCACTGCTTTTGGAGGATGGAAGAGTGTGGAAAGTGTCCCAAAGTTGGTGTCTGAATATATGTCCAAAAAGATAAAAGTTGATGAATTTGTGACTCATAATCTGTCTTTTAACCAAATTAATGAAGCCTTTGAACTGATGCATGCAGGAAAGAGCATTCGAACTGTTGTAAAGCTT…
F1F2096682	ADHFE1	NM_144650.2	XM_002916371.1	AGTTGCTATCTTTGACTATGAACACTTGAAAGTAAAAACTGGCATTGCTTCCCGAGCCATCAAGCCCACACTGGGACTGATCGATCCCCTGCACACCCTGCACATGCCTGACCGGGTGGTTGCCAACAGCGGCTTCGATGTGCTTTGCCATGCCCTGGAGTCCTACACTGCCCTCCCCTACCACATGCGGAGCCCTTGCCCTTCAAATCCTATCACCCGG
F1F2020227	ADHFE1	NM_144650.2	XM_002916371.1	GCCTCAGCCAACTTCTCTACAGAGGACCTCGGGGTTCTGCAGGCTGGCCTGGTCCATCTGTGTTCCGTGGGGTTGGTCGCTGGGCTGTCCTCCATGTGGAGGCACAGCAGTGCTCTTGTCCTTGGTGGTAGGGAAGCAGCAGGTTATATATTCAGCTATCTTGTGACTGAATGACACCCTCTCTCTCTCTACAGTCAGCACTTTGTGTCTTCTAGGAGCTGACACCCGCACTGCCAGGATCCCAGATGCTGGGCCTATTTTGGCAGACACACTCCGGAAATTCTTATTCGATCTGGATGTTGATGATGGCCTAGCTGCCATTGGTTACTCCAAGGCCGATATCCCTGCATTAGTAGAAAGGAACGCTGCCCCAGGAAAGGGTCACCAAGCTTGCACCAC…
F1F2045113	ADHFE1	NM_144650.2	XM_002916371.1	ATTAGATATGGAGCAGGAGTTACAAAGGAAGTGGGAATGGACCTACAAAACATGGGTGCTAAAAATGTTTGTTTGATGACAGACAAGAACCTCTCCCAGCTCCCTCCCGTACAAATGGTTATGGACTCCCTAGTAAAGAATGGCATAAGTTTTAAAGTTTATGATAATGTGAGGGTGGAACCAACAGATAGAAGCTTTATGGAAGCAATTGAATTTGTCAAAAGGGGAGCTTTTGATGCCTTCGTTG
F1F2007673	ADI1	NM_018269.3	XM_002929307.1	TGATAACGCTACCCGCCGGCATCTACCACCGCTTCTCGCTGGACGAGCGGAACTACGTGAAGGCCATGCGGCTGTTTGTGGGCGAACCTGTGTGGACGGCGTACAACCGGCCCGCTGACCACTTCGAGGCCCGGGGCCAGTACCTGGACTTTCTGGCTCAGACAGTGTAGTGGCGCTCAGGGGCCAGGCCGCCTTCGCCCTGGTCCTGAGTCCCAGCAGAGAGCCTGTTCTCTTCCTCTTACGCCGTAGACATGGACCCTGGTGAGCTTTCCTTGGCAGGACTATCCAATCAGTGTGTTTAATGAAGGGAGCTTCATTATAAAAGTGGTTTTTTACGTGGCAGCGACTCTGGGACGGTGGACAAGCCACATTCATTTCCCCTAATTCAAGGTCAGCTTG…
F1F2006491	ADI1	NM_018269.3	XM_002929307.1	GAGGCGGCCCCACCGCGCCGAGCCCAGCCGCCCGGTTGGCCTGGAGCAGCTGCGCCGGCTCGGGGTGCTTTACTGGAAGTTGGATGCTGACAAATATGAGAATGACCCAGAATTAGAAAAAGATCCGAAAAGAGAGAAACTACTGCTGGATGGACATCATAACCATATGCAAGGATAAACTGCCAAATTATGAAGACAAGATTAAAGGTGTTCTACGAGGAGCACCTGCACCTGGATGACGAGATCCGCTACATCCTGGACGGCAGCGGCTACTTCGACGTGCGGGACAAGGAGGACCGGGTGGATCCGCATCTTCAG
F1F2114229	ADIPOQ	NM_004797.3	XM_002914810.1	CTAATGTGGACCAGGCCTCTGGCTCTGTGCTCCTCCATCTGGAAGTGGGAGACCAAGTCTGGCTCCAGGTGTATGGGGATGGGAACTCTTATGGGGTCTATGCAGATAATGTCCATGACTCTACCTTTACAGGCTTCCTTCTCTACCATGACACCAATTGATCACAACTAACTTAGAGACTCCAACAGCCCAAAGTGAAAGTACAGCCCATAGATTTTGA
F1F2016985	ADIPOQ	NM_004797.3	XM_002914810.1	TTTTCCATCCTGACTGCACTTTGTGGGTCTGATTCTACACTTGAGGGGGTCAGGATGCTGTTGCCACGAGCTGTTCTACTGTTACTGGTCCTGCCTACACATGGCCAGAACTCCGTGACAGAAGGGCCTGGAGTCCTGCTTCCCCCACCCAAGGGGGCCTGCACAGGCTGGGTGGCAGGTATCCCAGGGCATCCTGGCCACAATCGGGACCCCAGGCCGTGATGGCAGAGATGGCACTCCTGGTGAAAGGGTGAGAAAGGAGATCCAGGTCTCATTGGTCCTAAGGGTGACACTGGT
F1F2055681	ADIPOQ	NM_004797.3	NM_001006644.1	AGAAAGTGCCTATGTACACCGGTCAGCATTCAGTGTGGGACTGGAGAGCCGGGTCACTGTCCCCAATGTTCCCATTCGCTTTACCAAAATCTTCTACAATCTGCAAAACCACTATGACGGCACCACTGGCAAATTCCACTGCAACATTCCTGGGCTCTACTACTTCTCCTACCACATCACAGTCTACTTGAAGGATGTCAAAGTCAGCCTCTACAAGAAGGACAAGGCGATGCTCTTCACCTATGACCAGTATCAGGAGAATAATGTGGACCAGGCCTCTGGCT
Contig5203	ADIPOR1	NM_015999.3	XM_537118.2	GATGGACTGGGGACTCTTCAGAAATTCGCTTTCTGGAGGAAAATATCCCTCCCTTACCCCCATCCTTACTTTGTAACCTGGCTTATAACAGGCCATCCATTTTTGTAGCACACTTTTCAAAAACAATTAGAACCTGGTCCCATCTTTCTTGGGCCTGGATCTGCTTTTACAGCAGGAAGAACAAAGCCACCAACTTTTACATAGCCCGGCTAATCATGGAAGTGTGTCCAGGCTTCAAATAACTTGACTTTTATTTTTTTTTTTTCTTGGCAGAGTAATGTAAAATTAAAATGGGGAAAGATATTTAATATTTAATACTAAGACTTTAAAAAGAAACCTGCTATCATTGCTATGTATCTTGATGCAAAGACTATGATGATAATAAAAGAAAGTACAGAA…
F1F2288940	ADIPOR1	NM_015999.3	XM_537118.2	TGCCGTATTTTTTTTTTCAAGATTGAGATACATTTTATCTAAAGCATATCCAGATAAACTAACATGACGCAAGAACAAAGGCATTAGCAAAAATTGGTCAAGATATACAGTACTGTGATGGGCTCGTTCGTACTGTGTCTTGGATTTCTGCAAGTCCAGGCTGATTCCCTTGTCCTTCTAGAAACTACCATTCTTTAGGGCCCTTCTTAGAGTGTATGTATTCCAGGTCTGGGAAGGACGCTGGAGGGTCATCCCATATGACGTACTCCCTGATTGGCTGAAGGACAATGACTACTTGCTACATGGCCATAGACCACCTATGCCCTCCTTCCGGCTTGCTTCAAGAGCATTTCCGCATCCATACAGAAACTGGCAACATCTCGGACCA
F1F2056485	ADIPOR1	NM_015999.3	XM_002760657.1	AAGGGAAGGTCTAGAACCAGGAGAAGAAATTGGAACTAGATGTTCTTTTGGGATTCCTGGGAGCACTGTCCTCCGTGGAGGCAGTCGCTTCTATCTCGTGAATTCCCACTGTCCAAACAAAATACCAACATTTCCAAAAGTGCTGTTTTAGTCAGAGTTTCTATGACTGGTGCCATTTTCTCCTGAAATTTTAGACCACAGTTCTAAACTCTTTTGCTTTAGTGCTGATTTAACACCATCAAGGTGCATGTACTGTCTTAGGCTTTTTTTTTTCTTTCCCTCTCTAGGTTTTGTGCTGTTTCTCTTTTGGGAATCTTGACCATGCTCAGACCAATATGTACTTCATGGCCCCTCTACAGG
Contig2885	ADIPOR1	NM_015999.3	XM_843263.1	GGACCGCGGCCCCCAGCAGAGCCCGCCCGCCGGCCTGTTCACCATCACAGGGAGATCTCTGCCCCCTGGGGCTGAGAGACCCCAACCTTTCCCCAAGCTGAAGCTGCAGGGTTTTGGGGTACCAGCCAGATGTCTTCTCACAGAGGATCTGTGGTGGCACAGGGCAATGGAGCTCCGGCCAGTAACAGGGAAACGGACACGGTGGAGCTGGCTGAACTGGGACCCCTGCTAGAAGAGAAGGGCAAACGGGTAATTGCCAACCCAACCAAAGCAGAAGAAGAGCAAGCATGCCCCAGTGCCCCCAGGAAGAGGAGGAGGAGGTGCGGGTACTGACGCTTCCCCTGCAGGCCCACCATGCCATGGAGAAGATGGAGGAGTTTGTGTATAAGGTCTGGGAAG…
Contig3021	ADIPOR2	NM_024551.2	XM_003273687.1	GGTGTCAGGGAGAGTGGTAGGGGAAGGATCTGGTTCACAGAATTCTAAATCTTGGCTCATAGGCAAACCACCAAAATAGCACTCGAGTCTTGGGTTACTTGTCACCCAAGGTTTCAGGTGATTGAGTTACATCTTGGGGATTATGGGTTTTAGAACTAAACATTGAAGCCCTAAGTCTGGGGGCTGGCACCCTCCAGTAGGCGTTTGGCATATGGGAAGAGTCTGGTATCCAGCAGAGTGTTGTCTTGTTGGTAATCTCCTTTCTCTCCCCTTCCAGTCTCCAGCAAAAGCTGGGAACTGGGAAGAAGGACTCCACTATAGAACTGGGGAAGGATTTAAGAGTATTTTGGTTCTGGGTAAGCTCACTGCCTTGGGTACCAAGGGACCCAACGAGAGACT…
F1F2014751	ADIPOR2	NM_024551.2	XM_534929.2	GGAATTTTGTACAGAACGAAACATGCAAGTACCACACACTGTTTCAATTTTGCACAAAGTGACTGTAGGAGGATCAGGTGATGGCCCCAGAATGTATAATGCCTTGGTGCACCAAGGTGCCTTCTAAAGGCTGGCATACCTTGGACCCTGTGGGGCAGAAAGTATAGCCCCAGCCCAGTGATCACATGACCACTCTCATGTCTGAGAGCCTTAGGGAGTCCCAAGGTGGAAGGAAGCTGTATGTGTTTTCTCAGTGGAAGCAGCATGTGAATGGCTGACAGGATGTGTTAGATAAAGGCTCTAGTTAAGGTATCATTTGAGAGAGTGATTTGTTTTCTATGCTGAGAGTGACCCCTTCTAAAGAGTAGAGCCATTTACTTGGGAAAGTCAATTATGCCA…
F1F2255414	ADIPOR2	NM_024551.2	XM_002914097.1	GGAGGGATTCCTGAAGGCCGCCACCATAGGGCAGATCGGCTGGCTGATGCTGATGGCCAGCCTCTATATCACAAGGCGCCGCCCTCTATGCTGCGCGCATCCCTGAACGCTTTTTTCCTGGCAAGTGTGATATCTGGGTAAGTATGACCAGGGGGAGGTAGTATGTATACATACATATCTGATAGTATATTACTGGCAGACCAGGAAGTGAAATAATTGAAGTTGTTTTAGACTCAAAATTGAGAGACCCGTATTTTAGTTGTAACTTCTTTTTCTTTAGTTGTGTGTTCTCTGAATAGGTAAAGTACAGTAGAGG
F1F2240142	ADIPOR2	NM_024551.2	XM_002914097.1	GGAAAGAATGGAAGAATTTGTTTGTAAGGTATGGGAAGGTCGGTGGCGAGTAATCCCTCATGATGTACTACCAGACTGGCTCAAGGATAACGATTTCCCTTTTACATGGACATCGGCCCCCAATGCCTTCTTTTCCGGGCCTGTTTTAAGAGCTATTTTCAGAATACACACAGAGACAGGCAACATCTGGACACATCTTTTAGGTTGTGTATTCTTCTTGTGCCTGGGATCTTTATATTGTTCGCCCAACATCTCC
F1F2092045	ADIPOR2	NM_024551.2	XM_002914097.1	ACACCTTCCAGAAGCCGGGGACTGTGACCCTGAACAGGGCCTGCAGCGTCTGCAGGCCTCCCTTACCGGCCATTGATGCCAGTGCCAGAGGAGCCCCAAACTTTGACAGCCTCGTGGGCTTTGTGATGCCCCTGGGGCTCCACCTGGTACACGACTGAGAAGAGAAAAACAAAAATAAATCATACCTCAAAGGATGGAGTGCATCAATTTGGAGAAAAGGAGAAATGGCCCAAA
F1F2009601	ADIPOR2	NM_024551.2	XM_002914097.1	CCGGGTCCCCTCCCTTCTCCGCTCCCCCTTCCTCCCCCTCCCCTCAGTTGTGGTTCCCGAGGAGTGCGAGACCTGCGACGAGGCGGCGACAAGCTCTGGGGTCAACTCACTATCCAGAAAGTCCATACTCCCAGAAGGGACAGAAAGAAAGACCTCTTTGTAAGAAAGGCTTGGGTAGCCCATGAACCAGACAGCAGAAAACCGATTGGGGTGCAGCAGGACTCCAGAGCCAGATATAAGGCTCAGAAAAGGACACCAACTGGATGGTACAAGGAGAGGTGATAATGACAGCCACCAAGGAAGTTTGGAACCTGTTTTAGAAGCATCTCTTCTTTCTTCTCATCATAAAATCTCTGAGGAACATGAGTGCAATGAGGAAGCTTCTCAGGAAGATGAGGG…
F1F2125264	ADK	NM_001123.2	XM_536396.2	CATGACGAGCTAAATCCTTAATCTACTAGTAACTTTTTGTTTTATTGTACTGTTATGAGAACTTTTTTCCCTCCTCTTTTATTAATAGACTGAAGACATTAAAGAGATAGCCAGAAAAGACACAGGCTCTGCCAAAGGTGAACCAGAAGAGGCAGCGAATCGTGATCTTCACCCAAGGGAGAGAAGATACTATAATGGCTACAGGTACGTGTGGAAATTATGTGCAAAGCCCAGTATAATGAAGATTAGTCATTTATGACAGAATTCTGTATTCTTTATAATTTATTTGAAACAGCAACTTTTCTTTTTTTTTTTTACCTACCTTTATGTC
Contig1032	ADK	NM_001123.2	XM_002921980.1	ATGTGGATGCTCATTACTATGAGCAAAATGAGCAAACAACAGGAACTTGTGCTGTGTGCGTCACTGGTAGCAACAGGTCCCTTGTGGCTAATCTTGCTGCTGCCAATTGTTATAAAAAGGAAAAACATCTTGATATGGAGAAAAACTGGACATTGGTAGAAAAAGCAAGAGTTTATTATATAGCAGGCTTTTTTCTTACAGTTTCCCCAGAGTCGGTATTAAAAGTGGCTAAACATGCTTCTGAAAACAACAGAATTTTCACTTTGAATTTGTCTGCACCATTTATTAGTCAGTTCTACAAGGAGTCATTGATGAAAGTTAGTTGCCCTATATTGACATACTTTTTGGAAATGAGACGGAAGCTGCCACTTTTGCTAGAGAGCAAGGCTTTGAGACTGA…
Contig1436	ADK	NM_001123.2	XM_002920390.1	GGAGGACGCGCTCCCGGTCGCCGAGTGCCCCGAGCAGAGGAGCAGTTGCCGTGGTACCTGCTGCTGCTGCTGCCGGTGCGGACGCAGAGCATCTGAGGCGAGCGCTGGTGCGTGGGGCAGGAAAGTGAAGCCATGACGTCCATCAGTGAAAATATTCTCTTTGGAATGGGCAATCCTCTTCTTGACATCACTGCTGTAGTGGATAAAGATTTCCTTGATAAGTATTCTCTTAAGCCGAATGACCAGATCTTGGCTGAGGACAAACACAAGGAATTGTTTGATGAACTTGTAAAAAAATTCAAGGTACGAAATATCATGCTGGTGGCTCTACCCAGAATTCAATGAAAGTGGCACAGTGGATGATTCAGCAGCCATACAAAGCAGCAACATTTTTTGGAT…
F1F2159760	ADK	NM_006721.2	XM_858911.1	AGGGCGCACGTCGAAGCCTAAGTGGGGTGGGAGCACGAAGATGGCTGTCGGCCGAGGAGGAGCCGAAGCCCAAAAAGCTGAAGGTGGAGGCGCCGCGAGCGCTGAGTGAAAATATTCTACTTTGGAAATGGGCAATCCTCTTCTTGACAATCACTGACTGTAGTGGATAAAGATTTCCTTGATAAAGAGAGAGAGATCACAAGTAGACAGAGAGGCAGGCAGAGAGAGAGAGAAGCAGGCTCCCTGCTGAGCAGAGAGCCCGATGCGGGGCTCGATCCCAGGACCCTGAGATCATGACCCGAGCCGAAGGCAGCGGCTTAACCCACTGAGCCACCCAGGCGCCCCAGGACTGGATTCTTGACAGTGCTTTCCTCCACCAGGAAATGGAGCCAGAGTACA…
Contig4787	ADM	NM_001124.1	XM_002916145.1	AGAGGAATGCGAGGGAGTGTCTGCCAGGCTCACGGAAGGGAAAAACTGAGAATTAAATGCTTGTGAGACCCCTAGGGACAGGGGTCGGAGTCGCTGCCGTGCCTTCCCACAAACTGATTTCTCACAGGGTAGTCATCCCATCGGGGCACAAGCCCCACTATTACTTGAACTTTCCAAAACCTAGAGAGGAAAAATGCAAATGTGTGTTGTATAATACAGAGGTTAACTATCAATATTTAAATTCGTTGCTGTCAAGATTTTTTTTTGTAACTTCAAATATAGAGATATTTTTGTACCTTATATATTGTATTAAGGGCATTTTAAAGCAATTGCATTTCCCCTCTCCCCACTTATTTTAATACGTGAATGTCTCAGCGAGGTGTAACGTTTGCTGCGTGA…
F1F2233808	ADM	NM_001124.1	NM_001003183.1	GAGTGGTTTCTTGGTGACACTAGGCGGAACAACTCGAGCCTTGCCACCTCTGGTTTCTCATCGCAGCTTGGACGCTAGGGTTTTGCCAGTGCCAGAGCGACGTCTCAGACTTTATATTCCCCAGATCTTGGCAGATCACCCCATCAGCAGGGTCTGCGCATCGCCGCCAGCATGAAGACTGGTTCCCGTCGCCCTCATGTACCTGGGCTCCCTCGCCTTCTTGGGCGCGGACACCGCACGGCTCGACGTGGCGTCAGAGTTTCGAAAGAAGTGGAATAAGTGGGTCTCTCAGTCGCGGGAAGAGGGAACTTCGGGTGTACCAGCAACTAT
F1F2044936	ADNP	NM_015339.2	XM_848191.1	CTCGAGGCCGAGTCAAGGTGTGAGATGCACAATGCGAAACCTAGGCCCCAGCTTTTGCACCATGATGCACAGGGTTGTACTTTTTGTACTGAACTGATAGGTGGCCTAGTGGTTATGCCCTGTACTACCATTTTGAGGATCTGGACTCCGTTCCTGCCTTGCTCTTTGGACCACATTGTCAATTCACACCGAAACTATGTTCCAACTTCCTGTCAACAATCTTGGCAGTTTAAGAAAAGCCCGGAAAACTGTGAAAAAAATACTTAGTGACATTGGGTTGGAATACTGTAAAGAACACATAGAAG
F1F2058382	ADNP	NM_015339.2	NM_009628.2	CCGTATGCCTTTTTTTATTTCCTGAGCCTTATCATTCCTAGTTTAGTTCTTGGTGGGATTGGTTTTTCTGTGTGTCTTCCCAGTTCTAGCTAAGAGATGGGATTTTTAAGTAAGGTTGGGCTAGAGTTGATATCACTATGTTTTTGTAAACTTCTTTCACTGTTTTTCTAGGATTTTAAACAGTTTGAACCTAATGACTTTTATTTGAAAAACACTACATGGGAGGACGTAGGACTGTGGGACCCTTCGCTTACGAAAAATCAGGACTACCGGACGTAAA
Contig2739	ADNP	NM_015339.2	XM_002912978.1	AAAAATTCTTCTCTGCCTACAAAAGTCATTTCCGGAATGTCCATAGTGAAGACTTTGAAAATAGGATTCTTCCTTAATTGCCCCTACTGTACCTTCAATGCAGACAAAAAGACTTTGGAAACACACATTAAAATATTTCATGCTCCAAACGCCAGCGCACCGAGTAGCAGCCTCAGCACTTTTAAAGATAAAAGCAAAAATGATGGCCTTAAACCTAAGCAGGCTGACAGTGTAGAACAAGCTGTTTATTACTGTAAGAAGTGCACTTACCGAGATCCTCTTTATGAAATCGTTAGGAAGCACATTTACAGGGAACATTTTCAGCACGTGGCGGCGCCTTACACAGCAAAGGCAGGTGAGAAGTCACTCAACGGTGCAGTCCCTCTAGGTTCAAATGCC…
Contig729	ADNP	NM_015339.2	XM_543051.2	GATGGTGCTTCTCCGTCTGAGAGTGGCCCCGGTTCCCAACAGGTGTCGGACTTTGAGGACAACACAAGTGAAATGAAAGCGGGAACCTGGTCTGATGAGTCTTCCCAGAGTGAAGACGCAAGAAGCAGTAAGCCAGCTGCCAAAAAAAAGGCTACCGTGGCAAGGCGACAGAGAGCAGTTGAAATGGAAGAATAGTTCCTATAAGGAAAAGTTGAAGGGTTTTGGTCCAAGGACCAGTCACAGTGGAAGAACGCATCTGAAAATGACGAGCGCTTATTCTAACCCACAGATTTGAGTGGCAGAATAGCACAATTGACAGTGAGGACGGGGAGCAGTTTGACAACATGACTGACGGCGTTGCCGAGCCCATGCACGGCGGCCTGACCGGCGTGAAACTGA…
F1F2287112	ADNP2	NM_014913.3	XM_002920374.1	ACGGGTTCTCCCTCCCGGCCAGACCGTCCCGCTGAGGGGTGCTGCCTGCAGGCCAGGTGGTCCCTCCAGGGCTCCTTTCTCCCAACCAGACAGTCTCGTCAGGTGTTTTGCCCGTGAGCCCGGGTGTCAATTCTGGGGTTCTTCAGCTTAGTCAGCCGGTCGTGTCGGGTGTGCTCCCTGTGGCCCAGCCGGTGAGACCTGGGATCCTCCAGCTTAACCAGTCTGTGAGCACCAGCATTCTGCCTACAAACCAGCCGGTGAGACCGGGCGCTTCTCAGAACACCACGTTCCTCACGTCGGGCTCTATCCTCAGACAGCT
F1F2000442	ADNP2	NM_014913.3	XM_003122295.1	GACAGAGGGGCCGCTCGTTAGCGAAGACGCGCTCCAGATTTTAGCTTTAAACCCCAAGAAATACGAAGACCGTTCCTATGAAGAAAAAAAGCAGTTTCTTAGAGACTATTTCCACAAGAGACCATATCCTAGTAAAAAGGAAATCGAACTTCTTTCTTCACTCTTGTGGGTGTGGAAAATCGACGTGGCTTCGTTTTTTGGAAAAGAAGATACATTTGCATGAAAGCAATAAAAAATCACAAGCCTTCTGTACTTTTAGGCTTTGATATGTCTGAACTTAAAAATGTTAAACACAGGTTGAACTTTGAGTATGAGCCACAAAACCTGTAAAAAACAATTAGGCAATCTAAAGTGCTAGATAATTAGTGGTTTTCTCAATCGAGTATTTAAAATGTTATT…
F1F2017179	ADNP2	NM_014913.3	XM_002920374.1	AAACAGGCGAAGCAGTGGAAAACCTGTCCGGTTTGCAACGAGCTCTTCCCCTCCAACGTCTACCAGGTTCACATGGAGGTGGCCCACAAGCACAGCGAGTCCAAGGCTGTGGAGAAACTGGAGCCTGAAAAGCTGGCCGCGTGTGCCCCGTTTTTAAAGTGGATGAGAGAGAAGGCGGTCCGGTGTCTCTCTTGTAAGTGCTTGGTGTCCGAGGAAGAGCTCATCCATCACTTGCTAATGCATGGCCTGGGCTGCTTGTTCTGTCCCTGCACTTTCCATGACATCAAAGGCCTTTCTGAGCACAGTCGGACTGTGCACCGAGGGAAGAAGAAGCTACCTGTGGATTACAGCAACCGAGGTTTCCAGTTGGATCTTGACGCTAACGGCAACCTGATGTTC…
F1F2006252	ADNP2	NM_014913.3	XM_001496080.2	ACGCGGCGGCGGCGCTCCGGGCGCCCAGCGGAAAAAATTCAAAAATGTTTCAAATTCCTGTGGAAAATCTTGACAACATCAGGAAGGTACGGAAAAAGGTGAAAGGCATTCTTGTGGATATTGGGCTTGACAGCTGCAAGGAGTTGCTGAAGGACCTTAAAGGCTTTGATCCAGGAGAGAAGTACTTTTTTAACACATCATGGGGAGATATTTCTCTTTGGGAACCTTCTGGAAAGAAAGTGAGATACCGCACGAAGCCATACTGCTGCAGCCTCTGTAAAATACTCCAACGAAAGTGCTCGCCTCGTTCAAGACCCACTTACATCGGTAGCCACGAGGATGACATCGA
Contig3426	ADO	NM_032804.5	XM_002820908.1	GCCACCGGGGTTTTGATTTGGGGGGAAAGGGGAGGTAGGGGACTATCTGAAGCGCTTCCGTCCTAAAGCCATAATGAAAATATTCTCTTCTCTGTTCCCTATCCTATACAAAATACACTAAATGCCCCCACCCCCTTTACCCGGGTAAATAGGGTTTGTTTTCCACTTACGTCCTATGCCCTTTTACTTATTGTTATAGTTTTAACTTATTGACTGCATGACCCAGTGGTTTGAATTGTTTTTAGTTCAAGTCATTGGTAAAAACTAGGCTTAAAAAGATGAGCTACTACTTAAAATGAGCTATCTTGCCTAATTCATTTGTTGTGGAATAGATCTTTTTTCCAGAGTTGGGGCATCACCCCAGTAACATAACTATGCATGTAGAGGACAAGATTTAGT…
F1F2288162	ADO	NM_032804.5	XM_002698851.1	TAAAACTTGGGACAAAGTACTTCCTAACCTCTTAAACAATTGTGCTATCTGTAACTAGTTTTATTTTTGTCCTTTTAGGAAGCTCAGCAACTTTACCTTGTTTACAAATGTATTTACACCATTTGCTTCAGGCTATGGAGCACTATTGTTTCCCTCTTTTTACTATTTATAGGATTCTTTTTTTCACAACACTTTTAATAAAAACAAACTGTAGAAATAAACACGTTAAAATCTGCCCAGCTGTTGTCTAAGCCCTCTTGATTGACTTTGCCCCAAATGGCAATCCAGTTCT
F1F2024747	ADO	NM_032804.5	XM_848230.1	AGATCGACGCTGTGGACGGACCCGCCGCCTTCCTGGACATTCTGGCCCCGCCCTATGACCCCGACGATGGCCGGGACTGCCATTATTACCGGGTGCTGGAGCCCGTCAGGGACAAGGAGGCCTCCGGCTCGGCCTGTGACCTGCCCCGAGAGGTGTGGCTCCTGGAGACCCCGCAGGCCGATGACTTCTGGTGCGAGGGGGAGCCCTATCCGGGTCCCAAAGTCTTCCCTTGAAGCCGCTCGCGCCTGGCTGCTGTGGGCCGAAGACGTGCCCTGTTCACATCTGGGCCTCCCTGCCCGCGACCCACCATAAGGGCTTTGTCCGTACCCCCACGGCCTGGGCGTTGGATCTACTGGAATGGGCTGTAGCCGCTTCCTCCGGAGCCGTGGGAAGCGCTGA…
F1F2044651	ADORA2B	NM_000676.2	XM_002920873.1	AGAGTCTGGTCACTGGGACTCGAGCGAGAAGAGTCATCGCTGTCCTCTGGGTCCTCGCCTTTGGCATCGGACTGACCCCGTTCCTGGGGTGGAACAGTAAGAACACTGCCGCCAACTGCACGGAGCCCTGGGATGGAGCCACAAATGCAAGCTGTTGCCTCGTGCGGTGCCTGTTTGAGAACGTGGTCCCCATGAGCTACATGGTGTACTTCAACTTCTTCGGGTGCGTCCTGCCCCCGCTGCTCATCATGTTGGTGATCTACATCTGGATCTTCCTGG
F1F2030441	ADORA3	NM_000677.3	NM_001003178.1	AAGGGGCAGAAAGTGATTGCCCCTGGATGGGCTCTCTCTAAGAAAAGCAGGGGTCTCCCAGGGAGCGTTCCACCAGAGAAGAGAAGGAATGAGTGAGTCGTGATGTTCAGACTGTCGCAGCTGCCCCTGGACCTCTAGCAAGATGTCCGGTGAGAGCTAGGCTCACCGGGCCACACGGATCCCGTCCACACGCCTGTTGCTTGGGAGTCGCCTTGGGGAGGGCAAGATGGCTGTCAACAGCACTGCCCTGTTGATGGCCAACGTCACCTACATAACCGTGGAGATTCTCATCGGGCTCTGTGCCATCGTGGGCAACGTGCTGGTCATCTGGGTGGTCAAGCTGAACCCCAGCCTGCAGACCACCACCTTCTATTTCATTGTCTCCCTGGCCCTGGCTGA…
F1F2006601	ADPGK	NP_112574.3	XM_861887.1	AACGGGGCCATGAATATGCTGGAGGTGTTTGTGTCTAGCCTGGAGGAGTTTCAGCCAGACCTGGTGGTCCTCTCTGGATTGCACATGATGGAGGGACAAAGCAAGGAGCTCCAGAGGAAGAGGCTCTTGGAGGTCGTTAGCTCCATTTCTGACATCCCTACTGGTATTCCCATCCACCTCGAGCTGGCCAGTATGACCAACAAGGAGCTCATGAGGAGCATCGTGCATCAGCAGGTCTTTCCTGCGGTGACTTCTCTGGGCCTGAACGAACAGGAGCTGCTGTTCCTCAGCCAGGCGGCATCTGGCCCTCACTCCTCTCTCTCTTCATGGAATGGCATCCCCGACGTGGGCATGGTCAGTGACATCCTCTTTTGGATCTTGAAGGAACACGGGAGGAGT…
F1F2167743	ADPRH	NM_001125.2	XM_002915257.1	TGGGAGTTTCTCCGGGATGGGGAAAAGATTCATCGGCAGCTGGCCCAGCTTGGTGGTTTGGATGCCATAGATGTGGAGAGGTGGAGAGTCAGCGATGACACGGTGATGCACCTGGCCACAGCAGATGCTCTTGTGGAAGCCGGCAAGGTCTTGGATTTGGCTCACCTGTATTCCCTACTTGCTAAGCATTACCAAAGACTGCATGGAAGACATGGATGGCCGCGCACCAGGGGGTCTTCAGTGAAGAATGCCTTGCTGCTGAAGCCGGATGAGGCCAATGGCTGGAGATTCCCTTTAACAGCCATGAGGTGCTGCGGGCAGCTATGCGTGCCATGTGCATCGGCCTCCGGTTCCCTCACCACAGCCAGCTGGACATGCTGATCCAGGTGAGCATCGAGA…
F1F2223024	ADPRH	NM_001125.2	XM_002915257.1	GCCACGACGCCCCCATGATTGCCTACGATGCCATCTTGGCTGCGGGAGACTCCTGGAAGGAGCTTGCCCACCGAGCCTTTTTCCACGGGGGAGACAGCGATTCTACTGCTGCTATTGCTGGCTGCTGGTGGGGAGTTATGTATGGTCTGAAAGGAGTGAGCCCCTCAACTATGAGAAACTGGAATACAGAAACCGGCTGGAGAAGACAGCCAGGGCTTTGTATGCTCTGGGCTCAAAGGAGGACACTGTAATTGCCCTTTAGTGAGATGTGATGTCATCTCTTGTTTTTTCCCTCTTTGTGTGGTCCAGTTTCTTTTCACTTTTTCCCAGGTCAAGAGTTTTAACCTTATACTCCAGGAGTTTTGTAGATGACATGT
F1F2177999	ADPRHL2	NM_017825.2	XM_002917141.1	GCAGAAGTTTGCCCCGGCTCTCAGCCCAGCTGACACACGCCTCCTCCCTGGGTTACAACGGTGCCATCCTGCAGGCCCTGGCTGTGCACCTGGCTTTGCAGGGGGGAGTCGTCGAGTGAGCATTTCCTCGAACAACTCCTGGGCCACATGGAAGAGCTGGAAAGTGACGCCCAGTCTCTCTCAGATGCCAGGGAGTTGGGCATGGAGGAACGTCCCTACTCCAGCCGACTGAAGAAGATCGGCGCTCTTCTAGAGCAGGACTCTGTCACCAGAGAGGAGGTGGTGTCCGAGCTAGGCAATGGCATTGCTGCCTTTGAATCTGTGCCCACTGCCATCTAACTGCTTCCTGCGCTGCATGGAGCCTGACCCCGTT
F1F2034399	ADRA1A	NM_000680.2	NM_001195843.1	TCAACCTGGCGGTGGCCGACCTCCTGCTCACCTCCACCGTGCTGCCCTTCTCAGCTATCTTCGAGATCCTGGGCTACTGGGCCTTTGGCAGGGTTTTCTGCAATATCTGGGCGTGCGGTGGACGTCCTGTGCTGCACCGCCGTCCATCATGGGACTCTGCATCATCTCCATCGACCGCTACATTCGCAGTGAGTGACAGG
F1F2094697	ADRA1B	NM_000679.3	XM_002912525.1	TCCTTTTACATCCCTCTGGCGGTCATTCTGGTCATGTACTGTCGCGTCTACATCGTTGCCAAGAGGACCACCAAGAACCTGGAGGCCGGAGTCATGAAAGAGATGTCCAACTCCAAGGAGCTGACTCTGAGAATCCACTCCAAGAACTTTCATGAGGACACCCTCAGCAGTACCAAGGCCAAGGGCCACAACCCCAGGAGTTCCATAGCTGTCAAACTTTTTAAGTTCT
F1F2244871	ADRA2A	NM_000681.3	XM_002913574.1	GCCCGGGCCACCCCTTACTCCCTGCAGGTGACGCTGACTCTGGTGTGCCTGGCCGGCCTGCTCATGCTGCTCACGGTGTTCGGCAACGTGCTTGTCATCATCGCGGTGTTCACAAGCCGCGCGCTGAAGGCGCCCCAGAACCTCTTCCTGGTGTCTCTGGCCTCGGCCGACATCCTGGTGGCCACGCTCGTCATCCCTTTCTCGCTGGCCAACGAGGTCATGGGCTACTGGTATTTCGGCAAGGCGTGGTGTGAGATCTACCTGGCGCTCGACGTGCTCTTCTGCACCTCGTCCATCGTGCACCTGTGCGCCATCAGCCTGGATCGCTACTGGTCCATCACGCAGGCCATCGAGTACAACCTGAAGCGCACGCCGCGCCGCATCAAGGCCATCATCGTC…
F1F2025695	ADRA2A	NM_000681.3	XM_002913574.1	CAGAACCGCGAGAAGCGCTTCACGTTCGTGCTGGCCGTGGTCATCGGCGTGTTCGTGGTGTGCTGGTTCCCCTTCTTCTTCACGTACACGCTCACGGCCGTGGGCTGCTCCGTGCCGCGCACGCTTTTCAAGTTCTTCTTCTGGTTCGGCTACTGCAACAGCTCGTTGAACCCGGTCATCTACACCATCTTCAACCACGATTTCCGCCGGGCCTTCAAGAAGATCCTCTGCCGGGGGGACAGGAAACGGATCGTGTGAGCGCCGGGTGCGCGGCCCGCGAACAGACTGGCGCCCGCTGTAGTCGGCGGGGATCGAGGGGCGCATCTATGCAGTCCCAGCACACTGAAACCCGGGTCCTGCCTACTCGGTGTTTTCCTGGCCCGGCCTTGCCCTGCGGCT…
F1F2176676	ADRA2B	NM_000682.5	XM_849354.1	CCGCCCCGCCATGGACCACCAGGAGCCCTACTCGGTGCAGGCCACCGCGGCCATCGCGGCGGTCATCACGTTCCTCATACTCTTCACCATCTTCGGCAACGCGCTGGTCATCTTGGCTGTGCTGACGAGCCGCTCGCTGCGCGCCCCGCAGAACCTGTTCCTGGTGTCGCTGGCCGCTGCCGACATCCTGGTGGCCACGCTCATCATCCCCTTCTCGCTGGCCAACGAGCTGCTGGGCTACTGGTACTTCCGGCGCACGTGGTGCGAGGTGTACTTGGCGCTCGATGTGCTCTTCTGTACCTCGTCCATCGTGCACCTATGCGCCATCAGCCTGGACCGCTACGTGGGCGGTGAGCCGGGCCCTGGAGTACAACTCCAAGCGTACCCCGCGCCGCATCA…
Contig2423	ADRB1	NM_000684.2	XM_003255109.1	GGGATTTCTACCTCACACTGTGCACATTGCACAGCAAGATAGAAAGACTTGTTTATATTAAACAGCTTATTTATGTATCAATATTAGTTGAGAGGACCAGGCGCTGAGCCTCTATGACATGTGACCCTGTCCATTGAAGACAGGACAGAAGAAAGAAAAAAAAAAAAACCAAGAGGAAACAGTTCAGATTACTGCACACATAGGGAAAAAAAAAAAACAAAAACACAAAACAAGGAGTAGATTCCAAATACCGTTTTTGCACAGTGTTAGGAATTGTAAAGTCCACACAAGATATTACTTGCACAAAAAGAAATTAAATATTTTTTAACTGGGGCAGGGGCAGATCTTAAAAAACAAAAATAAAATTCGAACTCGACTTCTGTTGTCCGGTATGTTATT…
F1F2007619	ADRB2	NM_000024.5	XM_002918156.1	TAACAACAGTAACAGCAGGACCGACTACACTGGGGAGCACAGTGGATGTCACCTGGGGCAGGAGAAAGACAGCGAACTGCTGTGTGAGGACCCCCCAGGCACGGAAGGCCTTGCGAACCGTCAAGGTACTGTGCCTAACGATAGCATTGATTCACAAGGGAGGAATTGTAGTACAAACGACTCACTGCTCTAAGGCAGTTTTTCTACTTTTTATGAAACCCCCCTCTCCCAACAAAACACTACACAGACTATTTAACTTGAGTGTAATACATTTAGAATAAAATTGTATAGAGATGTGCAGAAGGGCTGCCTTCTGCCTTTTTTATTTTTTTAAGCTGTAAAAAAGAGAAAGCCTATTCGAGTGATTGTTTCTTGTACAGTTGAGTTTCCTTTTTTTGC…
F1F2031910	ADRB2	NM_000024.5	XM_002918156.1	GCCCTTTGGGGCCAGCCACATCCTCATGAAAATGTGGACCTTTGGCAACTTCTGGTGTGAGTTTTGGACTTCCATTGACGTGCTGTGCGTCACGGCCAGCATCGAGACCCTGTGCGTGATTGCAGTGGATCGCTACTTTGCTATCACATCACCCTTCAAGTACCAGAGCCTGCTGACCAAGAATAAGGCCCGGGTGGTCATTTTGATGGTGTGGATCGTGTCGGGCCTTACCTCCTTCTTGCCCATCCAGATGCACTGGTACCGGGCCACCCACCAGGAAGCCATCAACTGCTATGCCAAGGAGACATGCTGTGACTTCTTCACGAACCAAGCTTATGCCATTGCCTCCTCCATCGTGTCCTTCTACTTACCCCTGGTGGTCATGGTCTTCGTCTACTC…
F1F2254418	ADRBK1	NM_001619.3	XM_540822.2	GAGGCGGTGCTGGCCGACGTGAGCTACCTGATGGCCATGGAGAAGAGCAAGGCCACGCCGGCCGCGCGCGCCAGCAAGAAGATCCTGCTGCCCGAGCCCAGTATCCGCAGTGTCATGCAGAAGTACCTTGAGGACCGGGGCGAGGTGACCTTCGAGAAGATCTTCTCCCAGAAGCTGGGGTACCTGCTCTTCCGAGACTTCTGCCTGAAACACCTAGAGGAGGCCAAGCCCTTAGTGGAGTTCTATGAGGAGATCAAGAAATACGAGAAGCTAGAGACAGAGGAAGAGCGCTTGGCCCGNAGCCGGGAGTCTTCGANACCTACATCATGAAGGAGCTGCTGGCCTGCTCGC
Contig2073	ADRBK1	NM_001619.3	XM_002921299.1	AGAACCTCCGAGGGGACGTGTTCCAGAAATTCATCGAGAGTGATAAATTCACACGGTTTTGTCAGTGGAAGAACGTGGAGCTCAACATCCATCTGACCATGAACGACTTCAGTGTGCACCGCATCATTGGGCGGGGCGGCTTCGGCGAGGTGTACGGGTGCCGGAAGGCCGACACGGGCAAGATGTACGCCATGAAGTGTCTGGATAAGAAGCGTATCAAGATGAAGCAGGGGGAGACCCTGGCCCTGAATGAGCGCATCATGCTGTCCCTTGTCAGCACTGGGGACTGCCCGTTCATTGTCTGCATGTCGTATGCCTTCCACACCGCCGGACAAGCTCAGCTTCATCCTTGATCTCATGAACGGCGGGGACCTGCACTACCACCTGTCCCAGCACGGA…
F1F2166653	ADRBK2	NM_005160.3	XM_543453.2	TTGGGCTGCATGCTTTTCAAGCTCCTGCGAGGGCACAGCCCTTTCAGACAACACAAAACCAAAGACAAGCATGAGATAGACCGAATGACCCTCACCGTGAATGTGGAGCTCCCGGAGGCCTTCTCCCCGGAACTGCGGTCCCTTCTAGAAGGCCTGCTCCAGAGAGACGCCAGTAAGCGGCTTGGCTGCCATGGAGGCGGGGCACAGGAAGTGAAGGAGCACATCTTTTTCAAAGGCATCGATTGGCAGCAAGTCTACTTACAAAAGTACCCTCCACCTTTGATTCCCCCCGGGGAGAAGTCAATGCTGCCGACGCCTTTGACATTGGCTCCTTGATGAAGAGGATACCAAGGGCATCAAGCTTCTTGATTGCGACCAAGATCTCTACAAGAACTTCCC…
F1F2195003	ADRBK2	NM_005160.3	XM_002922777.1	CACCCGATTCTGTCAGTGGAAAAACGTAGAATTAAATATCCATTTGACCATGAATGATTTCAGCGTGCACAGGATCATTGGACGAGGAGGATTTGGTGAAGTGTATGGTTGCAGGAAAGCAGACACTGGAAAAATGTATGCAATGAAATGCTTGGATAAGAAGAGGATCAAGATGAAACAAGGAGAAACATTAGCCTTAAATGAGAGGATTATGTTGTCTCTTGTGAGCACAGGGGACTGTCCATTCATTGTCTGTATGACCTATGCCTTCCACACTCCAGATAAGCTCTGCTTCATCTTGGATCTGATGAACGGAGGCGATTTGCACTACCACCTTTCACAACATGGGGTGTTTTCAGAGAAGGAGATGCGGTTTTATGCCACGGAAATCATCCTGGG…
F1F2190486	ADRBK2	NM_005160.3	XM_002922777.1	TATCCGGAGTGTGATGCAGAAGTATCTTCAGGAGAGAAATGAAATCACCTTTGACAAGATTTTTAATCAGAAGATTGGTTTCTTGCTATTTAAAGATTTCTGTTTGAATGAAATTAATGAAGCTGTGCCTCAGGTGAAGTTTTATGAAGAGATAAAAGAATATGAGAAGCTCGAAAATGAGGAAGACCGCCTTTGCAGAAGCCGGCAAATTTATGACACCTACATCATGAAGGAGCTCCTGTCTTGCTCACACCCATTCTCAAAGCAAGCCGTAGAGCATGTTCAAAGTCACCTATCC
F1F2026957	ADRBK2	NM_005160.3	XM_002922777.1	GCAGGAAGTAGCAGAAACAGTTTATGAAGCAGTAAATGCAGACACGGATAAAATCGAGGCCAGAAAGAGAGCTAAAAATAAACAACTTGGACACGAAGAAGATTATGCTCTAGGAAGGGACTGTATCATGCACGGGTACATGCTGAAGCTGGGGAACCCGTTCCTGACTCAGTGGCAGCGTCGGTATTTTTACCTCTTTCCCAACAGACTTGAGTGGAGAGGAGAGGGCGAGTCCCGGCAAAATTTACTGACAATGGAACAGATTCTGTCTGTGGAAGAAACTCAGATTAAAGACAAAAAGTGCATTTTGTTGAGGATAAAAGGAGGAAAGCAATTTGTCTTGCAATGTGAGAGTGACCCCGAGTTTGTGCAGTGGAGAAGGAGCTGACGGAACCTTCA…
F1F2152350	ADRM1	NM_175573.1	XM_002925734.1	ATGGAACCAGCACGGCAGCCAGCCCAACCCAGCCCATCCAGCTGAGCGACCTTCAGAGCATTCTAGCTACAATGAACGTGCCGGCCGGGCCAGGAGGCGGCCAGCAAGTGGACCTGGCCAGTGTTCTGACGCCCGAGATCATGGCACCTATCCTTGCCAACGCGGATGTCCAGGAGCGCCTGCTGCCCTACCTGCCCTCTGGAGAATCACTGCCGCAGACGGCAGAGGAGATCCAGAACACGCTGACCTCGCCCCAGTTCCAGCAGGCTCTGGGTATGTTCAGCGCCGCCTTGGCCTCTGGGCAGCTGGGCCCCCTCATGTGCCAGTTCGGCCTCCCTGCAGAGGCCGTGGAGGCCGCCAACAAGGCGATGTGGAAGCATTTGCCAAAGCCATGCAGAA…
F1F2082886	ADRM1	NM_175573.1	XM_002747740.1	AGTCGGAAAGGGACTCGTGTACATCCAGCAGACGGACGACTCCCTCATTCACTTCTGCTGGAAGGACCGCACGTCGGGCACCGTGGAGGACGACCTGATCATCTTCCCGGACGACTGTGAGTTCAAGCGGGTGCCGCAGTGCCCCAGTGGGAGGGTCTACGTGCTCAAGTTCAAGGCAGGCTCCAAACGGCTCTTCTTCTGGATGCAGGTAGCCCAAGACTGACCAGGACG
Contig4999	ADSL	NM_000026.2	XM_002914560.1	GAGAACATCATCATGGCCATGGTGAAAGCTGGGGGTAACCGCCACGGATTGCCATGAGAAAATCAGAGTGCTTTCGCAGCAGGCAGCTGCTGTGGTCAAGCAGGAAGGGGGTGACAATGACCTCATAGAGCGAATCCAGGCCGATGCCTACTTCAGTCCCATTCACTCCCAGCTGGACCATCTACTGGTATCCTTCTTCGTTTACAGGTCGTGCATCCCAACAGGTGCAGAGATTCTTAGAAGAGGAGGTATATCCCCTGCTGAAACCATTATGAAAGTGTAAATGAAGGTGAAAGCAGAATTATGTCTAGTAGCGTTAGGAAAAAATTAAACAAGAAGTCGTTGGCTTCATTAACTTTTATTGCTGAGTCTTGGAAAATGTTATTCTGATGCTTTATT…
F1F2019869	ADSL	NM_001123378.1	XM_002914560.1	AACTTGAAGCGGGTCCGAGATGACCTGCGCTTTCGGGGTGTGAAGGGCACCACTGGCACTCAGGCCAGCTTCCTGCAGCTCTTCGAGGGAGATGACCAGAAGGTAGAACAGCTTGACAAGATGGTGACAGAAAAGGCAGGATTTAAAAGGGCTTTCATCATCACAGGGCAGACCTACACACGGAAACTGGATATTGAGGTGCTGTCCGTGCTGGCTAGCTTGGGGGCATCTGTGCACAAGATTTGTACCGACATACGACTCCTGGCAAACCTCAAGGAGATGGAGGAACCCTTTGAAAAACAGCAGATTGGCTCAAGTGCAATGCCATACAAGCGGAACCCTATGCGCTCTGAGCGGTGACTGCAGCCTCGCCCGTCACCTGATGACCCTTATCATGGA…
F1F2045260	ADSL	NM_001123378.1	XM_001917207.1	AGTAGGTACTCCCGGTCGGGATGGCGGAAAGCGGCGACCGCGGCGGGCAGCAGGCGCCCTGCGGGTACGACAGCTACCGCTCGCCGCTTGCCTCCCGCTATGCCAGCCCGGAGATGTGCTTCGTGTTTAGTGACAGGTACAAATTCCGGACCTGGCGGCAGCTCTGGCTGTGGCTGGCGGAGGCCGAGCAGACATTGGGTTTGCCTATCACAGATGAACAGATCCAGGAGATGAGGTCAAACCTGGACAACATCGACTTCAAGATGGCAGCTGAGGAGGAGAAGCAGTTGCGACATGATGTGATGGCTCACGTGCACACGTTTGGCCACTGCTGCCCAAAAGCTGCAGCCATAATTCATCTTGGCGCCACCTCCTGCTA
F1F2024347	ADSS	NM_001126.2	XM_537220.2	AGGCATTGAGGACTTGGAAATACCACGTGATTAAAACTGGAACTGGTAAGGCACACACCGAGGCACCGGTATGTTCCGTTTAGAAATCAGCCTGGTCTTCTAGCAGGACAGCAAAGGATAGCAGAAGGCACCTGGAAAGTTAAATAGTGACCCTGAGAAGAGTGGGGATCTTTTCATCCCAAGGATTGAACATTATAAATGAATTGATACTATTCTTGTACTTTCTTCCCTTACCAGTGAAATGGATCGGGGTAGGTAAATCCAGAGAGTCTATGATTCAGCTCTTTTAAGGATTTCCAGTGACGCAAGAAACACTCCTTCAGGAGGGAGGGAAAGGACTATTAAATATTTCATTTATGATCTGCAAATTTCAAGAAGGCAGACATCGAAGT
F1F2271069	ADSS	NM_001126.2	XR_090500.1	AATAAAGTTGAAGTTCAGTATAAGACGCTGCCTGGTTGGAACACAGACATATCAAATGCAAGGACGTTTAAAGAACTACCTGTTAATGCACAAAATTACGTTCGATTTATTGAAGATGAACTTCAAATTCCAGGTAAGTGTACTTTATGAACAACGGTCTTCTGTTTCTAACTTAACGGTCTACCTTTGAGATACAATAAAAGAAAGATCAGTATTATTTTGTAGAGTGTTCATGATTTGCAGCAATGCCCTAGAAAATATAAAATAATCTTATTCTTAGAGT
F1F2076887	ADSS	NM_001126.2	XM_537220.2	ACTTCGGAAAATCCCTGGCTGAACGAGGGTGAAGCTTTTAAGTTGCGGTATCTTAGCCCAAATTTTCGTTGTGACCGTGTATCAGTACTGCGATAACAAACAACGTAGTCTGGTTCGTGCTTTTCCAGGGAGGAAATAATGCCGGCCATACAGTTGTTGTAGATTCCGTGGAATATGATTTTCATCTTTTGCCCAGTGGAATAATTAACCCAAATGTTACTGCATTCATTGGAAATGGTGTGGTAATTCA
Contig1751	ADSS	NM_001126.2	NM_001126.3	GAAAAAAGGCTTATCATATCTGACAGAGCTCATATTGTATTCGATTTTCATCAAGCCGCTGATGGTATCCAGGAGCAACAGAGACAAGAACAAGCAGGAAAAAACTTGGGTACCACAAAAAAGGGCATTGGCCCAGTTTATTCTTCCAAAGCTGCTCGGAGTGGACTGCGGATGTGTGATCTGGTTTCTGACTTTGATGGCTTCTCTGAGAGGTTCAAAGTTCTGGCTAACCAGTACAAATCTATATACCCCACTCTGGAAATCGACATTGAAGGCGAATTACAAAAACTCAAGGGTTATATGGAAAGGATTAAACCAATGGTGAGAGATGGAGTTTATTTCCTCTACGAGGCCCTCCATGGACCACCAAAAGAAAATCTTGGTAGAAGGCGCAAATGC…
F1F2231918	ADSSL1	NM_199165.1	XM_850419.1	AGGTGAAGGTCGGCGTCTCATACAAGCTGAACGGGAAAAAGGATCCCCCTATTTCCCAGCGAACCAGGAGATACTGCAGAAGGTTGAAGTTGAGTATGAGACGCTGCCCGGGTGGAAGGCGGACACCACGGGCGCCAGGAAGTGGGAGGACCTGCCCCCGCAGGCCCAGAACTACGTGCGGTTCGTGGAGAATCACGTTGGAGTGGCAGTGAAATGGGTTGGTGTTGGCAAATCAAGGGACTCGATGATCCAGCTGTTTTAGGCAGACCGCGCTGGCCGAGCGGTCCCCAGCGGCCTGTCCCCCTCGACAGCCAGACGTCAGCGCCTGGAAGGAAGAAGC
F1F2141213	AEBP1	NM_001129.3	XM_846080.1	TGGGCGATGGGGCTGTGGACTGAGGAAGGTTTTGACATCTATGAGGACTTCCCAGATCTCAACTCTGTGCTCTGGGGAGCAGAGGAGAGGAAATGGGTCCCCTACCGGGTCCCCAACAACAACCTGCCCATTCCTGAACGCTACCTCTCCCCAGATGCCACGGTATCCACAGAGGTCCGAGCCATCATTGCCTGGATGGAGAAGAACCCCTTTGTGCTGGGGGCCAACCTGAATGGTGGTGAGCGTCTTGTGTCCTACCCCTACGACATGGCCCGGACCCCCACCCAGGAGCAGCTGCTGGCTGCGGCCATGGCAGCTGCCCGGGGAGAAGACGAGGATGAGGTATCCGAGGCCCAGGAGACCCCGGACCACGCCATCTTCCGCTGGCTGGCCATCTCC…
F1F2020184	AEBP1	NM_001129.3	XM_846080.1	GGATGGCTATGTGATCCCTCACTATGACGACATGGACTACTACTTCGGTCCTCCCAGACCCGGGAAGCCCCACGCTGAGCTGGAGACAGATGAGGAGAAGGAGGAGCTGAAGAAACCCAAAAAGGAGGGCAGCCCCAAGGAGGACGAGAAGGATGACAAGTGGAGCGTGGAGAAGGGCAAGGACCACAAAGGGCCCGTGAAGGGTGAGGAGCTGGAGGAGGAGTGGGCTCCGACCGAGAAAGTCAAGTGTCCCCCCATTGGGATGGAGTCCCACCGCATTGAGGACAACCAGATCCGGGCCTCGTCCATGCTGCGCCATGGCCTGGGTGCCCAGCGAGGCCGGCTCAACATACAGGCTGGGGCCACCGAGGACGACTACTATGACGGGGCTTGGTGCGC…
F1F2261575	AEBP2	NM_001114176.1	XM_543783.2	TAGAGTTTTCTTTTCCAGCCCTGCTACTGCCTAGTGTGTATTATTTTGGGCAATTTATAAAAAGAAAGGATGTAGTAGTCTCTCATGATTCCTATCTGGAATAGTTCTGTAGTGTTATGGATTTACCTTTGAAAATACAGAGTACTCATTCATATTCTACTTCTCCCCTACATGGCATTCCTGACATCCTTCTTTATTTTTATTTAGTGTGTTGTTGGTGGCTGCAATGCCAGCTTTGCTTCTCAGGGAGGGCTAGCTCGCCATGTACCCCACACACTTCAGTCAGCAGAACTCCTCAAAAGTTTCTAGCCAGCCAAAGGCCAAAGAGAATCTCCTTCTAAAGCTGGGATGAACAAAAGGAGAAAATTAAAGAACAAAAGAAGAACGCTCATTACGTAA…
F1F2015665	AEBP2	NM_001114176.1	XM_001916164.1	ACCGGGGGCGGCGGAAGCAGCGCGACCTCCGGGGGCCGGCGAGGCAGCTTGGAGATGTCGTCGGACGGGGAACCCCTGAGCCGCATGGACTCGGAGGACAGCATAAGCAGTACTATAATGGATGTAGACAGCACAATATCCAGTGGGCGTTCAACTCCAGCAATGATGAATGGACAAGGAAGCACTACTTCTTCAAGCAAAAATATTGCCTATAATTGTTGTTGGGACCAGTGCCAGGCTTGCTTCAACTCTAGTCCAGATCTGGCAGATCACATCCGTTCCATACATGTAGATGGTCAGCGAGGGAGGGGTTATTTTGTTTGCTTATGGAAAGGTTGTAAAGTATATAACACTCCGTCAACCAGTCAGAGTTGGTTACAGAGGCATATGCTGACGCAC…
Contig3622	AEBP2	NM_153207.4	XM_543783.2	AAGGATGTTTGTCTTGACAGTGTCTATTGATTTGAAGTCATATTAGGAAATATTTTGACAATGAAAATTATCAAGAGATAATTTACCTTTCGATTATGATAAATAGATGTGATTGGTTGCCATTTGTGTTCTTTTGCAGAAACTCTGATAAGAAAAGTGTTCAATTTGTATTTAAGCAAACAGTGAACGACATTTGCAATCAACTAAAAATTCGTCTATCGAATTAGGGCTGAAAATTTCTGTTAAAAGAGTGTTGCAGTATGTCTGGTGGCTCCCTTTTCAGGACTAGGGTTTTCTCATGGAGTACAGTATGTTAATATTTACCTTATATAACTAATCTGTTAACGGTTTTTGAAAAACCTCTATTTCCAATTATTTGAATAATCCTCATATTTTCAT…
F1F2156713	AEBP2	NM_153207.4	XM_001916164.1	GGAGAAATTAAAGAACAAAAGAAGACGCTCATTACCACGACCACATGATTTTCTTCGACTGCACAAACACTGGATGCGATAAGACATCGAGCCATATGCTTTAACCTCTCAGCTCACATAGAAAGTTTAGGGAAGGGACACAGTGTTGTTTTTCATAGTACTGTAATAGCTAAGAGAAAAGAGGATTCTGGAAAGATAAAACTTTTGCTTCATTGGATGCCTGAAGACATTCTGCCTGATGTGTGGGTGAATGAAAGTGAACGACATCAGTTAAAAACTAAAGTAGTTCATTTATCAAAGCTAACCCAAAGATACTGCCTTGCTTTTGGATCCAAACATATACAGAACAATGCCGCAGAAGAGGTTGAAGAGGTAAAAATAAATAAATACATAAAAAGC…
F1F2015037	AES	NM_198970.1	NM_001128497.1	CCCGAGCCTCCCGAGCCGGGGCGCACAGCCGGGGCGCAGCCCGCGCCCCCCGCCGCGACTGACATGATGTTTCCACAAAGCAGGCATTCGGGCTCGTCTCACCTACCCCAGCAACTCAAATTCACCACCTCGGACTCCTGCGACCGCATCAAAGACGAGTTTCAGCTGCTGCAGGCTCAGTACCACAGCCTCAAGCTGGAATGTGACAAGCTGGCCAGCGAGAAGTCAGAGATGCAGCGTCATTATGTGATGTACTATGAGATGTCCTACGGCTTGAACATTGAGATGCACAAGCAGGCTGAAATCGTCAAGAGGCTGAATGGGATTTGTGCCCAGGTCCTACCCTACCTTTCCCAAGAGCACCAGCAGCAGGTCTTGGGAGCCATCGAGAGGGCTAAG…
F1F2016481	AFF1	NM_001166693.1	XM_002913606.1	AAAAGCAGAATTAATGACGGACAAGGTTGGGAAGGCTTTTAAGTACTTGGAGGCCGCCTTGTCCCTTATTGAGTGTGGGATTGCCATGGAGTCGGAGAGCCCGGCGTGCAAGGCGGCTTACTCGGTGTACTCAGAAAGCGTGGACCTCATTAAATTTATAATGTCGTTAAAATCCTTCTCAGACGCCTCAGCTCCACAAGAGAAAATATTTGCTGTTTTATGCATGCGTTGCCAGTCCATTTTGAACATGGCGATGTTTCGTTGTAAAAAAGATATAGCAATAAAGTATTCTCGTGCTCTTAACGAACACTTCAGCGGTCTTTTCAAAGTTGCCCAGGCGCCTTCTCCATGCATTGCAAGAACCACAGGCACACCGTCCCCTCTCTCTCCAATGCCTTC…
F1F2006411	AFF1	NM_005935.2	XR_093346.1	AGTCAGCGTAAGTCGGAGCAGTGGAGGGAGGAGCTGCCGCCCACGGGGAAGCCATCTTGAGCTCGCATGCACCATGGAGGATGTGGCGCTGCGGTCCCTACCCCCTGCTTCAGCGAAAGGCAGTCACCATTGACTATATTCTGAATTTTCTACCTTGGGGAAGAAGGGAACCAACATTTATACCTGACCAGATGGCTAAAGTGCTTTTTAATTTTTGTTTAAGTAGAGCTGGAATTTGAGGTTGCTGATTTGTGGTCTACAGTTATGTGGTAACTCATGTTGTCTAACCAACTCACAGTTTTGTCAGCAAACAAAAATGAAATCTACTTCTTAGAGAGGCTATATTTTTCTGCTACAGATTATTTTATATTTATAGCAAAAGTCAACTTTCTGAGCCCT…
Contig3406	AFF1	NM_005935.2	XM_003265864.1	TAAGTGATGCTTAACACAGGCAGTATTAACTTCGCCTTTTGTTCGGGCCATCAACGTGTATTGTTAAAATTACTGCACATCTCCCCTCAGATATCAAGTATACACTGTTCTTGTATGTGTGTGTGTGCGTGTGTGTGCGTGTGTGTATGTGTGTGTGTTTATAGGCATGTGTCCCAAATCTTTCTTGTTTTTTGTTTCTTTCTGAATGTGATCATGTTTTGGATGATACCTGAGCAGGGTTGCCTTTTTTTATTTATTACCATTATATATTATATTATATTATATATTTGTTGCTTTCTTATAACTTTAGAGGAAGTCAAATCTTGGTATTAAAATTGTTTAAAAAAGGAGTAAATTGGTCCAGTTGATAAATGATCACTGGTCTGAAATACGAATTTG…
F1F2127617	AFF1	NM_005935.2	XM_002913606.1	GGGAGCAGCATTCCACCCCACTCCTTCCACACTAGTGCCCACCACCAGCCTGTTAACACTCCTGCCTCTGGACCACTTCCTGTTGGTAACATTAGCCACAATCCAAAGATGGCACAGCCAAGAATGGAACCAATGTCAAATCCTCATGTCAAAAGCTATGGCCCACCCGACAGCCAGCACCCGACCCAAGATCGCCTCAGTCAGGAGGGCTGCGGCTCCAGTCATCACAAAAAGGGTGAGCGCAGAGCTGATGGAGACCGCTGTGCTCTGGTGACAGGCTTGGCTCCAGAGAGGGAGCTCGCTCCCTTACTCTGCTTGCCTTCTCCAGTTCCCCCACTGTCACCTGTACATTCCAACCAGCAAACTCTTCCCAGGACACAAGGAAGCAGCAAAGTTCAC…
F1F2013016	AFF1	NM_005935.2	XR_093346.1	AAAAACAAAACAAAACCAAAAAATCAGTTGCTTTCTCAGTGGCCTTATTCTTTGTGAGTAGTGTTTCCCTGCCCCCAACCTTTATATTGAGAATTTGTCCCTTGAAAAACTAATCAATTTGCAGAGATCAATTTGTAGTATTTTGAACATGGAATATTTCTGATTCTTACTGCATTGTACCTAAAAGGATTCCCGGTGACTACTTTTTAAATAGAGTATGTGAAAAATAGTGGCTGATGAATCCTTAATGTTCATAGGTCTTTTTCCTGTTACAGTTGTATATAGAAATCTAGAGAATTTTAAAAATCGACTGCACTTTTTCACTGCATGCTTAAATTCCCAAAGGCAGAATTTGTACTGAGGTAGATAATTGAAAGGACTAGATTATAAAATGAGACA…
F1F2207382	AFF1	NM_005935.2	XM_003265864.1	ACGAATTTGTCTTTAGTTCTTGTGGAATAACGTGCCAGCTGTCTAGCCCACACAGTGAGTTTGTACGTAGGATAGGGAAGCCGTGATGCTCTCAATGGGAAGATGTGCAACCCAAGTGACGGGGACTCCATGTATTTTATCTACTTCAGCAATGGAACTGCGACTTGGGGCTTTTGTGAATAAAATTTAGCCGCCTTGTATAGTCCTTTGAAAGAGACATATGTGATCTGTAGAAAATTATAGTTTTTCTTTTTTAAGAAGTAAAAATTTGCAAAAGATTACTTTACCAAAGTATAAATGTAGCCACAGATTCTTTTGTTTGTTGTTCTNTGTAA
F1F2117026	AFF1	NM_005935.2	XM_002913606.1	AGAAGCAGAAAGGAGGAGGCTGGCCTCAGAGATGATCTTGCCTTTCCTAACTAAAGGACAGAAGTGCAATGTAGACTGAGTGGGCGTGTGAGTGGTCTAGAAACATTTCCGTACTTTTTTTAACCAGCAGGATGCAAATGGCAGATGAAATGAGGAGAAGCAGTTTCAGCTCTGAGAGCACGTTCCTGTCCCCTCAGTAGCCACCCTTGTCTAGTTGCAG
F1F2012636	AFF2	NM_001170628.1	NM_001191543.1	GTGTTTCGTTGAGTTTCCAAACGTACGGATTTGCATTTGGATATTGCGCCGCTAAATGCATTGGAAAGATACTTGCTCTGTCATATCTTTCCCAAAGCTGTCTGATTTGGAGTTCATTTTATTCAAGTTTGCATCCTGGAGGTTGAAGTTGGAGTATGAAGTTGGAAAGCTTTTTTTTGAAGGCAGAATCAATTGAGCTGTGAGGGCTTCCCCTTCACATACTTCTCAACAGACTTGATAACATTCACCTGCGTGAGCTGGCAGGTGCAAGAACCAAACTGGATCACTGGGTAGGACTACTCAGTTTAAGGCAAATGAACTGCTTGCTTAGAGAAGCATCACTATCCCCATTGAGAAACTGTGTGGCGAGACAGTGTAGCTACACAATATACAAATGAA…
F1F2176669	AFF2	NM_001170628.1	XM_002918731.1	CCGAATGTGGCAATGCGATGGAGCGTGACCCTCTAGAAGCCAAGTCTCCCTATACCATGTACTCTGAGACCGTGGAGCTCCTCAGGTATGCGATGAGACTGAAGAACTTTGCAAGCCCCTTGGCTTCGGATGGGGACAAAAAGCTGGCGGTATTATGCTACAGGTGTTTATCACTTCTCTACTTGCGGATGTTCAAGCTGAAGAAGGACCATGCTATGAAGTACTCCAGATCACTGATGGAATATTTTAAGCAAAATGCCTCAAAAGTCGCTCAGATACCGTCTCCCTGGGTAGGCAATGGAAAGAACACTCCATTCCCCGGTGTCTCTCAACAATGTCTCTCCCATTAACGCAAATGGGCAGCTGTAACAACGGCCCGGTCACCATTCCCCAGCGCAT…
F1F2137525	AFF2	NM_001170628.1	XM_002832218.1	TGGAGGGTAGGGAAGTCCTTCCAAGCCAGGCTGCAGTTCTTGCCCCATTCTGCTTCTGACATGAGATGTTAATGAATCATTCATCAGGCTCACATTGGATTAGGGGACACTGAACTGCTTTTCCAATCCATGATCAATCATCGTTCTTCTAAGAGATTGGAGCTTTGCTGTTTCATTAACTGTGCAGTGTAGACTAATGGTGTTTAAATAAAAATCATTCAAAATTTCAAACTCTTTGCCAGTGACCTTTTTGCTTTGTCTTAGACTTTGAGGAGGGAAGGGGGAAGCAAAGGAAGCCTGCTCCCAGGCGCCTGGCAGCATGCTGCGGTGGCGAACCCAGTGGCCGCCAGCACTTGCTGGTAAGTGGTGGCAGCGTGCAGACCAGCTAGGGGGAAACCT…
F1F2141027	AFF2	NM_001170628.1	XM_002918731.1	AAATCCCTGAGAAGAAGCAACGCCTGGACGAGGCCCCCTCTATCTGCCTGCTGCCCCCCTGCATCTCACCAGCGCCACCCCACAAACCTCCGCACAGTAAAGAGAACAGTTCATCCAGGAGAGCAAATAGAAGGAAGGAAGAAAAGCTGTTTCCTCCTCCACTTTCCCCACTGCCAGAGGACCCTCCACGCCGCAGAAACATCAGTGGCAGCAATGGCCCCTTTGGTCAAGACAAGAACATCCCTATGATCGGACAGATCACCTCTAACTAAACCGAAGAGAAGTGAAGGCAAAATTCTGTGCTACTTTCAAAAGGGATAATACCGTAAAATAGAATAGGAGACAACTCCAAAAAAGACAAGCTCTAGCTGCCATTACGGTTACCAACACAGCTATGT
F1F2060572	AFF2	NM_001170628.1	XM_002832218.1	GGCAAGTTCGTGTTAGGATGTTGGCTGGGCTTTGTATTTTTAATTAACTTTGGATTTTTTAGTGGTTTTGTCATATTACTGTCTGAGTTTGGTAGGTAGAATTAATTTGAAAAGAGTATACTAGTGTGGTCCTCGGGGTATAATTTAGCCGTAAGCATGTTGTTAGCCAGCCTGTAGACTGTTAATTACTTAATAATCTCATTGGGAAAATACTTGTAGTTTTATATTTGGATGACATAATTGGGAAAGCAGATTAG
F1F2088943	AFF2	NM_001170628.1	XM_549313.2	AAAGTCCGTCCACGGCCGACCCAGAAAACTCCAGAAACCAAGGCTTTGAAGCATAAGTTGTCGACAACTATTGAGACAGCCTCTCAAAGGACGATTGGAAAAAACAGCCCAAAAAAGTCGAGAAGAACACCAGCATTGATGAGTTTACCTGGCCCAAACCAAATATTATCAGCAGCACCCCCAAAGAAAAAGAAAGCATGGAGCTTCCTGACCCACCAAGAAGCCGCAACAAAGTCACTGCCCACAAACCACG
Contig1885	AFF3	NM_001025108.1	XM_001161010.2	AAGTAGTATGTCCCATCCCCCGAAGACAACCACTGCTCACAGTTATTCATGTAGATTCTTCTAGAGATTCTCCCATTTAAACATATAATGTCTGTTATCATTTTTTTTCTATTTGAAGACACATTATTTCCTCAGAAGTTCAACACAAGTTCAGCTGACCTTATCCTTCCATGACCTGAGTGGATGCCTTCCTTTATCACAATATTAGAGTTACCTTTGAAAGAAAGTTACCCAAATACATTCCTGATCAAAATCTGGAATTTGTTACTGCTCTCTATACAGATCAGACTTATGTGCAGGATTGTGCCTGGAAATAAAGGCTTGGTTAAAACACATATTTCTGGAAACATTCAAATTGCAAAATGGAAACTCGGACCCACTATCTAAAGAATGTACTGG…
F1F2186469	AFF3	NM_001025108.1	XM_002919953.1	TCCAAAGAAAGGTGATGCTGAGCCAGAGAGTCCAGACAATGGCACATCGAATACATCAATGCTAGAAGATGACCTTAAGCTAAGTAGTGATGAAGAGGATAATGAGCAGCAGGCAGCCCAGAGAACAGCTCTCCACACTCTGTCTGACAGTGCCGTGGTCCAGCAGGCCAACTGCAGAGCCTCCGTGCCTTCCAGCAAGGGCAGCAGCAGCGGCAGCAGCAGCAGCGGCAGCAGCTCATCTAGTGACTCAGAGAGCAGCTCTGGATCTGACTCGGAGACTGAGAGCAGTTCCAGCGAGAGTGAGGGCAGCAAGCCTCCCCACTACTCCAGCCCCGAGGCTGAACCAGCGTCTTCTAACAAGTGGCT
F1F2018783	AFF3	NM_001025108.1	XM_849267.1	AACGGATGAAGCATAAAGCAGATGCAATGGTGGAAAAGTTTGGGAAGGCTTTGAACTATGCTGAAGCAGCTTTGTCATTTATTGAGTGTGGAAACGCAATGGAACAAGGCCCGATGGAGTCGAAACTCTCCTTATACAATGTATTCGGAAACAGTAGAGCTCATCAGGTATGCTATGAGACTAAAAACCCATTCAGGCCCCAATGCAACACCAGAGGACAAACAATTGGCTGCATTATGTTACCGCTGCCTGGCTCTCCTGTACTGGCGGATGTTTCGGCTCAAAAGGGACCACGCTGTGAAGTATTCAAAAGCACTTATCGACTATTTCAAGAATTCATCTAAAGCTGCCCAAGCCCCATCTCCATGGGGGGCCAGTGGAAAGAGCACTGGAACCCCA…
F1F2071769	AFF3	NM_001025108.1	XM_849267.1	TCCCTTTCGGGCGCAATGAACTTCTCTCCCCTTTAAAGGATAGTGATGAAGTCAGGTCTCTCTGGGTCAAAATTGACCTGACCCTCCTGTCCAGAATCCCAGAACACCTGCCCCAGGAGCCTGGGGTCTTGAATGCCACTGCAGCCAAGGATGCTGAGAGCACACAGGCAAGCCATCCATCTGACACTCCAGCCGAAAAGGCTTTGCCAAAATCCAAGAGGAAACG
Contig477	AFF4	NM_014423.3	XM_003259950.1	ATAATAGGGCTCTTACAGGGTGGGAAGGATTTTAATTTTCCAGTTGCTAATTGAATAAAATGGCCTCATTATGTATTTTCAATTTTAGGAGTTTGCCTCTGGGTCCCAGGAACATCTAAGGGAATGACAGTTTTAGGCAGATTGTGATGTATTTTTTTCTTTAAGTAAGTTGGGAAGCAAAGCATTTCACATCCATGTAGACTCCTATCACCCATATTTCCTAATTATGTGGAGCACAGATTTCATTTTGATTTTACATATTAATGTGTTGAGAGAGGCAGACATTTTTTCCAGAAACAAATAACACTGTACTTCTAAGGTTGCTGTTCAGTAAAATAAAGAGAAAATTGTCAAATGATTTGGAATATGTAGAGGAAGAGGCCAAGTTGGTCATGTCTT…
F1F2022747	AFF4	NM_014423.3	XM_517928.3	GAGAGAGCTTGCATTGTGAAGCAAGAGCCTACAGAAGGCACCTGTTCTAAATGAAAGTTCTGGTTCTGGAGGCTGGCAGCACCCTGGAGTTTCAGAGCAGCCAGTGGTCGCTCCAGTCAGTGATGCCTGATTGTGTAGAGGAGAGGTACACTGTGCACTCTTCTAGGTGTGAGGGTATGCAGCTTTGGATTTTAAAATTATGTACACATACACACTTTATATATATGTATGTATGTATGAAAACATGAAATTAGTTTGTCAACAATGTGTGTGTTTAGTATTTTAGCTTAGTGCAACTATTTCCATATTATTTATTAAATTGATCTAAGACACTTTCTTGTTCGACACCTTGAATATTAATGTTCAGGGGTGCAATGTGTATTCCTTTTAGTATTGTTA…
F1F2012087	AFF4	NM_014423.3	XM_002912906.1	AGCAATTGGGCCCTCTCATCTTTAATGCGAGCATCATGACAGACCTCGTTCGATACACCCGCCAGGGACTGCACTGGCTTCGCCAGGATGCCAAGCTAATATCTTGAACTGAACACATTCTCGTTGCCTCTGATTTTCTCCACAACACTGTGTCACATCACAAAGGAAAACTGCCATAACATACCACCTAGTCGACACTAAGAATGAGGAATGGTTTTCTCCTCCCTGGTTCATGTGTTGTTGTTATTTATAACCCAAAGCCACGATGTCAGTTGACCCCTTTAATATTCCCAATATAGAAAAGTTACTTAAATGTTTTTAAATCTGCAGCACATTGATAAGATGGTGTCAGTGATCTGTAATAAGCTTGAAATTCCAGTTGCAATTCATAACTAATCA…
F1F2148117	AFF4	NM_014423.3	XM_002912906.1	CATGGCCTCCCCTCTAACGGCTATTCATACACCATGCAAAACAGAACCTTCCAAATTTCCTTTTCCAACTAAGGAATCTCAGCAGTCCAATTTCGGCCCCGGAGAACAAAAAAGATACAATCCTTCTTCTAAAACTTCAAATGGACACCAGTCTAAATCCATGTTAAAAGATGACTTAAAACTAAGCAGCAGTGAAGACAGCGATGGGGAGCAGGATTGTGATAAGACAATGCCAAGAAGTACACCAGGAAGTAACTCTGAACCTTCACACCATAATAGTGAAGGCGCTGATAACTCCAGGGATGATTCTAGCAGCCACAGTGGATCTGAAAGCAGCTCTGGATCTGACTCAGAGAGTGAAAGTAGCTCCAGTGACAGTGAGGCAAATGAGCCATCCCA…
F1F2011822	AFF4	NM_014423.3	XM_001504421.2	GGGCAGGCAAACTTTGTAGGAGAAGGATATCATGTCAAGGGTTTCATAAAAGGACAATCTTGAACTTCATGGATTGTATTAAAACCGTGTGTTCTTTTTTTATTGCTAATAATTTGACAGTTAATTGAAAAAGAGTAAGTTACTATGGAACAAAGGATGACTCCCCCTCCTAAGGGTTGCCGCTTACGTCTCTTTCAGTGATGATGTTTGAAGGGTTGACTCTCTCTTCAGAATTCTTATTTGTAAACTGTTTTTTTCCACACTAGATCATGATGCTCTTATGGGAGCATGCAGTGACTGATGCAGGAGTGGGCTGGAGCTTTGCTGCGCGTGCTTTTGCTACACAATTTAAGGTATAATGCCCGGGT
F1F2058963	AFF4	NM_014423.3	XM_001504421.2	GAGGGGAGCCAGGGTAGCGCTTAAGCCAGCTCTGTAAGAGTTGTATATCAGAGTACCTTTCCCTGTAAGGTGCATATTGGAGTCAAAGGTGAGAAATGTGCCCTCTGTCATGCCCTTGTCATGTGCCCCTATCATGTCTGGTGTGCCTTAAATCTTACCTTTGAATGAAAACTCTATGGATTGTTTACAGATATTTTACACTAGGACCAGATCACCCAGTATGGTTGGTCTTTGGCAGTAGTAATGTTCAGTACTCTTTCTTTTTTAATCTTCCTTTAGGGTCACATAAAGATGAATTAGTTTAGAAAAGCTAATGCTTTGGTACATGACTTAGTCTAA
F1F2226018	AFF4	NM_014423.3	XM_002912906.1	ACGGGGCACTGGGAATAGCTACCCTGATCCGAGTGGACCTAAAGAAACGAGTTCTGCTACTCCTGGACGAGACTCCAAAACTGTACAAAAGGGATCAGAAAGTGGGCGAGGGAGGCAGAAGTCCCCTGCACAGAGTGACAGCACAACACAGAGGAGAACTGTAGGCAAAAAACAACCCAAAAAGGCTGAGAAGGCAACTGCTGAAGAGCCCCGGGGAGGCCTGAAGATAGAAAGTGAAACCCCTGTAGACATGGCTCAGCATGCCCTCAGCAGACAT
F1F2046811	AFF4	NM_014423.3	XM_001504421.2	ATGCTTAGTATTAAGGATATTCTACACATGAAAAATCATTTAAATATGAGAAGATGGCATTCTACAGATAGAAAATGAAATGCGTCTGAGTTGATATGCATTATGTCAAGAACTGTGAATGTGTTAATAACACTATAGCAATCACAAGGTGACTATAGGTTGCATTTAATGCATTACAAAAGAGGGCAGGCAAACTTTGTAGGAGAAGGATA
Contig4225	AFF4	NM_014423.3	XM_002912906.1	AAAATGCTCAGGAATCCAAATCCCCATTCCCTATGTATTCAGAGACAGTGGAGCTCATCAAATACACTATGAAGCTAAAGAATTACTTAGCCCCTGATGCTACAGCTGCAGATAAAAGGCTCACGGTACTTTGCCTGCGATGCCAGTCTTTGCTGTACCTGAGGCTGTTCAAACTGAAGAAGGAAAATGCTCTGAAGTACTCAAAGACACTGACGGAGCACTTGAAGAATTCTTATAATAATTCTCAAGCACCATCACCTGGCTTGGGAAGCAAAGCTGTTGGGATGCCTTCCCCTGTTTCTCCAAAGCTGTCGCCCGGCAATTCCGGAAATTACTCTTCTGGGGCCAGTAGTGCTACAGCAAGTGGTTCTTCAGTGACCATTCCACAGAGGATCCACC…
F1F2026137	AFF4	NM_014423.3	XM_002912906.1	CCAAATCACGCTCTTCCAGCCCTGGGAAACCACAGGCTGTTTCTTCATTAAGCTCCAGTCATTCCAGGTCTCATGGGAATGATCACCATAGCAAGGAACATCAGCGTTCCAAATCACCTCGGGACCCTGATGCAAACTGGGATTCTCCTTCCCGTGTACCTTTTTCAAGTGGGCAGCATTCAAATCAGTCTTTCCCACCTTCATTGATGTCAAAGTCCAGTTCAATGTTACAGAAACCCACTGCCTATGTGCGGCCCATGGATGGACAGGAGTCCATGGAACCAAAGCTGTCCTCTGAGCACTACAGTAGCCAGTCCCATGGCAACAGCATGACTGAACTGAAGCCCAGTAGCAAAGCACATCTCACCAAGCTGAAAATCCTTACCAACCATTGGATGC…
F1F2165600	AFG3L2	NM_006796.2	XM_547682.2	AAAGAGCGGGAAAACGGAGAAAGAGGAGCCCCGGGATGAGAAAGTTGCCAACCAGATCCGAGAAGTGAGACCATTTTAGCTTGTGCCTTTGTCAAGGTCGACTCTGGCTCTCTCACAGGAATAAGGACACTGTGGGGTTGATCGTAACCATCTGCTGACCTGGTTGAGATGGTGGGAAAAAGGGGTCCTTAGCCCTCAGTCTCTGAAGTCACAGCCTGGGTGGCAGGGTGACTTTCTGAAGGCCCAGGAGAATGTGTCCCAAGCCCTCCAGGCTCTCGTACAGTGGCTGGGAGCATGGAGAGGGCACCCAGCACCGCTCCCTCCGCCATCCGTGGTGCCAGCTGGTGTGTGTTGGGCATCGACCGACCACCGTGGAGGCTTGCCAGTGTGGAAGAGGTG…
F1F2013050	AFG3L2	NM_006796.2	XM_002929104.1	CCCTGGAACATGCAGACCCACTTCTAAAGGTCTCCATCATCCCTCGGGGCAAAGGACTGGGTTATGCTCAGTACTTACCCAAAGAGCAGTACCTGTACACCAAGGAGCAGCTCTTGGACAGGATGTGCATGACCCTGGGGGGCCGAGTGGCGGAAGAAATCTTCTTTGGGAGAATTACAACCTGTGCTCAAGATGACTTGAGAAAAGTAACCCAGAGTGCCTATGCTCAAATTGTTCAGTTTGGCATGAACGAGAAAGTTGGGCAGATCTCCTTTGATCTCCCACGTCAGGGCGATATGGTTTTAGAGAAGCCTTACAGCGAAGCCACCGCGAGACTGATAGATGACGAAGTACGAATACTTATTAATGATGCTTATAAGAGAACAGTGGCTCTCCTCA…
Contig606	AFG3L2	NM_006796.2	XM_002929104.1	ATGAGAACACACTCAATCAGCTGCTCGTGGAGATGGACGGTTTTAACACAACTACAAACGTCGTCATTTTGGCGGGCACCAATTCGACCAGATATTCTAGACCCTAGCACTGTTGCGGCCAGGGCGCTTTGATAGGCAAATCTTTATTGGACCACCTGACATAAAAGGAAGAGCCTCTATTTTCAAAGTTCACCTCAGACCACTAAAACTGGACAGCACCCTGGAAAAGGAGAAATTGGCCAGAAAACTTGCATCCTTGACTCCAGGGTTTTCAGGAGCTGATGTTGCTAATGTCTGTAACGAAGCGGCTCTGATAGCTGCGAGACACCTCTCAGATTCCATAAATCAGAAGCACTTTGAACAAGCAATTGAGCGAGTGATTGGCGGCTTAGAGAAAAA…
F1F2004715	AFG3L2	NM_006796.2	XM_002929104.1	TGAAGGATGAAATAGATGTGAAGTTCAAAGATGTGGCTGGCTGTGAGGAGGCCAAGCTAGAGATAATGGAATTTGTGAATTTTTTGAAAAACCCAAAGCAATATCAAGATCTAGGAGCAAAAATCCCAAAGGGTGCCATTCTCACCGGTCCTCCAGGCACTGGAAAGACACTGCTAGCTAAGGCCACAGCTGGAGAAGCCAACGTCCCTTTCATCACCGTTTAGTGGATCTGAGTTTTTTGGAGATGTTTTGTTGGTGTGGGTCCAGCTAGAGTCCGAGACTTATTTGCCCTTGCTCGCAAGAACGCCCCCTGCATTCTCTTCATTGATGAAATAGATGCCGTGGGAAGGAAAAGAGGAAGAGGCAACTTCGGGGGG
F1F2042861	AFM	NM_001133.2	XM_002928490.1	AGTGTTATATCAGATTAGCTTAAGAGATAGCAAGATTTGATATTTTGTTCTTTCTCTAAGGTCTAATGCAAGAAACCTTGTACACATCGCAGGTTTCTTTATGAATACTCAAGGAGACATCTGGAACTGTCTGTACCGGAGCTTTTAAGAATTGCTGGGGTGTATGAGAATCTTCTGAAGGAGTGTTGCCGCACAGAAAACCCTCCCGACTGTTACCGCCATGCAGAATACAAATTCAATGAAACAACTGAGAAAAGCCTCAAGATAGTACAGCGAGAATGTGAGCATTTCCAGAATTTTGGGGGAAAGATGACTTGAAATACTACTACCTTATCAAACTCACAAAGATAGCTCCCCAGCTCTCCACTGAAGAACTGACCTTTCTTGGCAAGGAAATGG…
Contig3939	AFM	NM_001133.2	XM_532408.2	TTGTTTTCGCTCCTACGCTTCTCACTGTTGCTGCCCGTTTTGAGGAGATGACTAAAACTTGTTGTGAAGCACAAGACAAAGCTAATTGCTTTCGGACAAACGCAGAACCTGTCATACAATATTTAAAAGCATCATCTTCTTTTCAAAAAAATGTTTGTGGGGCATTTATGAAGTTTGGACCACAAGTTTTAGGATTGATAAATGTTGCTATACTTAGTCAAAAGTTTCCCAAGATTGAATTTAAGGAACTTATCTACCCTCCTAGAAGATGTTTCTTCCAACTACCATGGATGCTGTGAAGGGGATGCCGTACAGTGTATCCGTGACAGGAGCAAGGTTTTGAGCCATATTTGCTCCAAACAAGATTCCATCTCCAGCAAAATCAAAGAGTGCTGCGAA…
F1F2042501	AFM	NM_001133.2	XM_002928490.1	ATGATGTCAGTATCACCCAGAAATTTATAGAGGAGAATGTTGGATATATCACTATCATCGTATTCGCTCAACATATTCAGGAGGCCTCCTTTGAAGAAGTAGAAGTGTTGGTAAACGCCATGAAGGAATATCGAGATAAATGCTTGGGTGACAGGACTCTCCTAATGTGTTCCAAATCAGCTAATGATGTTTTATTGGAAAATATATGTGCTCTGGAGGGACTGCCACAAAAACATAATTTTTCACACTGCTGCAGTAAGGTTGACTTGGAAAGAAAACTTTGTTTCTTCCATAATAAGAAAGCTGATGTAGGATTT
F1F2161283	AFMID	NM_001145526.1	XM_845762.1	GAGCTGACCCCACTGTACATCTCACTGACATTCATACTTTTGAGTAGTAAAGGACAAAAGCATATATACAGACTTTATGTATGTGCTGGATGGGGGCATTTCGTCGAAAACTGATTAATAGCTAGCCTATTTATGGTTATTCATTTTACTAAGCATCTGTGTGGGAGAAAAATATTTGGGTTCAAAATGAATAACTAAATCATGGTTTTTGGTTAGGATCTAAATATACGGGTTTCAAGCCTGCTGCGGACTTTGAGAGATAATGTTTATGATAGATGTGTTACTTCATGCTAGAAACAGGCAAGGACTCTGTAATCTAGTGTCATGAATCAAAAATAACTGAATACTCATGTGTGGGAGATATTTTTAAATGTTTTGTTGTTAGCTATTTTGAAGTTA…
F1F2264569	AFMID	NM_001145526.1	XM_548277.2	AAACAGATATAAGATAAATACTTGACCTATTTTTTTGAAAGATTTAAAATTTGTTTAAGATATTTATTTGAAGGACCTACTTAGTATGTAAAAATGATTATCTTAACTCGCTATAACCAGCCTACAGATTTTTTTAATGTGAATTTTTTTCCTTCATTTTTAACAGTACAAATGTCGAAAAGCAAGTTTGATATTTTTGTAAGATAATTTATTTGGGGATTCAGATTCCCTGTTAGACAATCATGACCTTTTCCCCTTGCTCTTTATATATAAGTCAGCCGTCTTTCATTTGTCTAGTGATTGTTAAGATGTGCTAGAATGTAGATGCCTCATCCAGCTGTCTGAAACAAAAATAAAAAACAAAAAAAATAAAAAAAAATAAAAAAGTTAAAAAAAAAA…
F1F2124559	AFMID	NM_001145526.1	XM_001170094.2	TTGTTGTTTTATTTTTTTTTTTTTTTTTTTTTTTTTTTTTTTTTTTTTTTTTTTTTTTTTTTTTTTTTTTTTTTTTTTTTTTTTTTTTATTTTTTCTTACTTAACTTTTTAATAAAATGAGAAGAAACACAGTAGTCTGTCTCATAAAGAACATTTATAATACATAACAATCCATAAAGCCTCATGGTGAGGTAGGAACAGCTTTGGAAAACAACGCACGGTCATAAAACATACAAAAAGTTAGGTAAAATGTTGCAGCACTAAAGGACATTTTATATGCATCTGCATTGAATGAGATGATAATTGCATTTAACTGTGCCACATCTGGCC
F1F2217341	AFMID	NM_001145526.1	XM_001496769.1	ATGCTCAGAATTTCAGGTTTTTATACTCTAGTATAGCTTGGTCTTATTTCTTACTGTAAGAAAGCTTAATAGCAATGTGATTTAAGGTTCTGTTTTGTTTTTTAAGAGGGGGATGTGAGTGATTTAATTCATGGGTACTTTTAGAACCTGATGATATTCCCATTGCCTTTTATTTTCTAATTAAAGAATTCCTACATACTTTAGAAAAATATAAAATATTCCTACAAAAAATAAAAAAAAAAAAAAAAAAANAAAAAAAAAAAAAAANAAAAAAAAAAAAAAAAACAAAAAAAAAAAAAAANAAAAAAAAAAAAAAAA
F1F2037696	AFP	NP_001125.1	XM_001916560.1	ACAGTTGAGCCTCTCCAGCAAAATCAGTCTGTGCTGTGCACAGCTGGCGCCGTTCCGAGGGGACTGCGTGATCAGCTCAGAAAACGAGCAGAAGCCTCATCTTGCATCCTTGCCACTCGGCAGATTTACAGAAGACCGATCTGTGTGTGAACAATTCTCCCACGAGCCAGATGATTTCCTGCAAGAGTTTCTTTATGAATATTCAAGAAGACACTCAGAATTGGCAGTTCCTGTGATTTTAAGAGTGGATACGGTCTATCAAAATTTATTGGCAAACTGCTGTAAATTAGAAAATCCTCTGGAATGCTATAGCCGTGGGCAAGAGATGTTCCAAAGAGTGGTTCGTGAAAGCCATGAGCATGTAAAACATCACTGTGATTTGCATGAGAAATTGGGAGA…
F1F2189193	AFTPH	NM_001002243.2	XM_847586.1	AAGAGGGCGGAGGGTAATGGGATGGGGGTCCCGCGACAGCGCTGAAACTCCGGGTGGGCGTCCATGGCGCTGCTTCGCTGACAGGGCTGTGAGCAGCCTGCCTTCCGCTCTCACCAGCTCCGCGTCGGACTAGCCGGTCCTTCCCCGGGGGAGCCAGTTACTCCCCGGGCCCCTGAGCCATGCCCATCGCGGCCGCCCCGAACGAGCCAGGTGTAAATTAATTATTTGAAAGCAGTTGAGCAATGGAGCCAGACATCATTCGAATGTACTCTTCATCCCCACCACCACTAGACAATGGAGCCGAGGATGATGATGATGATGAATTTGGGGAGTTTGGTGGGTTTTCAGAAGTTAGCCCTTCTGGTGTAGGGTTTGTTGATTTTGATGCACAGATTATAC…
Contig3162	AFTPH	NM_001002243.2	XM_001088813.2	AGCCAGTGGCACAACTCCACCTTTTGTTACTGGTACTCAAGATTCAATGAGCGATATCACTTTTGAAGAGTCCTCAGAGCATTTTCCACATTTTAGTGAACCAGGTGATGACTTCGGAGAATTTGGGGATACGAATGCTGTTTCTTGCCAAGATGAAATTATATTTACAGAGTCTGACCTAAAACAGACTTCTGATAATTCATCAGAGGAATGTAAGTTGGGAGGAAAGTCTACTGAGACAGGCACTGATCCTGTTTCAAAACTGGAAATTGGGCAAGAAGGTGAATTTGGAGATTTCGATTCTGTGCCAAATATACAAGATGACTGCAGTGCTTTTCAAGACTCTGATGATTTTGCGGACTTCAGTTCGGCTGGGCCTAGCCAAGTTGTAGATTGGAA…
F1F2024793	AFTPH	NM_001002243.2	XM_002927661.1	GATACAACTAGAAGAAATAGGATATGAAGTTTTAAATGATAGAGAAGCATTAACCATTCAGGAAAACAATAAAATTAACAGAGTCAGTGAACTGAATTCTGTAAAAGTAGTGTCTTTGGGTAGAAGTTTTGATGATAAAGGAGACATGGATGCAGAGGATCAGGTTTGTGTTTCAGAAATAAGCATAATGAGTACCAGAGTTTTCAGTACTGAAAAACAAGGCCTTCCAGCATTGCAGCAGGACAAATTTTTAAAATCAAGTGTTCAGTCAAAGCCTTGGAATTTGGCAGACTCAGCTGATAATTCAGAATCCAGTATGAGAGAAGAGTATAAAACTGAA
F1F2103396	AFTPH	NM_203437.3	XM_001165739.2	ACCACCCGTCCAGTTTGACTGGAGTAGCAGTGGCCTTACTAACCCTTTAGATGCTAGTGGAGGTTCCACTCTTCTGAACCTTGATTTCTTTGGGCCCGTGGATGACAGTAGCTCTAGCAGCAGCACCACAATCCCAGGTGTGGATCCAGAGTTGTATGAGTTAACAACTTCTAAGCTGGAAATCTCCACCTCAAGCCTCAAAGTGACTGATGCATTTGCAAGA
Contig627	AGA	NM_000027.3	XM_002924739.1	GGAAGCAGCATGGAGGACGTTAGCCTCTGGAGGCTCTGCCCTGGATGCGGTTGAGCAGGGCTGTGCCGTGTGTGAGCGGGAGCAGTGTGACGGCACCGTGGGCTTTGGAGGGAGTCCCGATGAGCTCGGAGAAACCACACTGGACGCCATGATCATGGACGGCACGACTATGAACGTAGGAGCGGTAGGAGATCTCAGGAGAAATTAAAAACGACAATTGGTTGTGGCTCGGAAAGTGCTGGAACATACAGCACACACGCTGTTGGTGGGAGAGTCAGCCACCAAGTTTGCGGAAAGTATGGGGTTTATCAATGAGGACCTATCTACCGCTGCTTCTCGAGCCCTTCACTCAGACTGGCTTGCTCGAAACTGCCAGCCAAACCACTGGAGGAATGTTGT…
Contig3183	AGA	NM_000027.3	XM_002924739.1	NCTGGAGGAATGTTGTACCGGATCCTTCAAAATACTGTGGGCCTTACAAGCCACCTGGTATCTTAAAGCAAGAAGGTCCTACCCATAAAGAAACAGGAGATAATTACGGTCATGATACAATTGGCATGGTCGTAGTCCATAAGATGGGGCGTACTGCTGCTGGTACATCTACAAATGGTATAAAATTCAAAATACCTGGTCGAGTAGGAGATTCGCCAGTCCCCGGAGCAGGCGCCTACGCGGAGGACAGCGCGGGAGCGGCTGCAGCCACCGGCGACGGCGACATTCTGATGCGCTTTCTTCCCAGCTACCAAGCTGTAGACTATATGAGAAGAGGGGAAGATCCAACCGTAGCCTGCCAGAAAGTGATTTCCAGAATTCAGAAGTATTTTCCAAACT…
Contig3867	AGAP1	NM_014914.3	XM_003277472.1	GATGAGGATAGCACACAGCAAGGGACCCCCCCCCCAAGCCCCTGTCTGGAGACCTGGAGCGCGGCACAAGGGACAGGGACGAGAGGGGGAGGGGAGGCAAGGAGAAAGGAGAAGGGTAACTCTCCTTAACCGGCAGTTAAGCACATCAGTACACTTCACCTCTACCAAACGGAACACTCGGATTTCATCTCCTCTCCGAGGAGCTTGACGGCATAAATCAGAAGCAAGCAGAGTTTGTCAGGTTTGAAGCCCCTATGATGGTATGTGTCAAATCAGTTGTAGCTAATCTGTCCAGGGAGAATAACTGGCTTCATTACACTTGCATAGTTGGGTTCTTCCAGCATTACCGCTGTTTAATAGAACATGATTAGTCATCACCGAGAAGAAAGCATATTAGCT…
F1F2155557	AGAP2	NM_001122772.1	XM_001917855.1	GGGTGCTCTCGGGTTGTGAGTGTCTGTGACCGTGACTGCGTACCTGTGACTGTGCAGCGCCCGTGGTGATCTGGGGTAGGGGGCACCCCTGCAATGGGACCCCTCCCCCACTATTCTTCCTGTCCAGCCCCTCCCTCCCACTGGAGCAGCTCCAGACCCATCCCTCAACCCCATGATCCCTCCCAGCCAGGGCTAAGAGGATGTGAGTTGGCTGGGAGGGTTTCCAGGCCTCCTTCCCCATCCCCAGGAAGGGGGTGGTGGGGTGGATTTACCTGGCCCAGCCCTGCCTCCTTTAATCAATCCAGCCCTTGGACCGTCTGTGTCAGTGGTTTCCGGTCTTTTTTTTTTTTTTCTCTAGTCTAAATTATTTTGTCAAAGGACCAGTAATTGGGGAGGGGT…
F1F2107107	AGAP2	NM_001122772.1	XM_002916049.1	CAAGATGCTCAAGTTTATCAGCGGGATCTTCACCAAGAGCACAGGGGGGCCTCCTGGCTCCGGGCCCCCTCCTGGTCCCCCGGGCCTGTCTTCTGGCAGCGGGTCCAGGGAACTGCTGGGCGCAGAGCTCCGCGCCTCCCCTAAGGCTGTGGTCAATAGCCAGGAATGGACTTTGAGCCGCTCCATTCCTGAACTGCGCCTGGGTGTGCTAGGCGACGCCAGGAGTGGGAAG
F1F2017683	AGAP2	NM_001122772.1	XM_002916049.1	GAAGCGGAGTTTGGACAGTCGAGGAGAGACAACAGGGAGTGGACGAGCCATCCCCATCAAACAGAGCTTCCTACTGAAGCGAAGTGGCAACTCCCTGAACAAAGAATGGAAGAAGAAATATGTGACTCTGTCCAGTAATGGCTTCCTACTCTACCACCCCAGCATTAATGATTACATCCACAGTACCCATGGCAAGGAAATGGACTTGCTACGAACAACTGTCAAGGTCCCTGGCAAGAGGCCCCCAAGAGCCATCTCTGCTTTTGGTCCCTCAGCCAGCATCAACGGGTTGTCAAGGACATGAGCACTGTGCAGATGGGTGAAGGTCCTGAAGCCACCACACCCACCCAAGCCCAAGCCCCAGCCCCAGTTCCCTGCAGCT
F1F2054057	AGAP2	NM_001122772.1	XM_002916049.1	GAGTGGGAAGTCATCGCTCATCCACCGATTCTTGACAGGTTCCTACCAAATGCTGGAGAAGACAGAAAGTGAGCAGCACAAGAAAGAGATGTTGGTGGATGGACAGACTCATCTGGTGTTGATCCGAGAGGAAGCTGGGGCACCTGATGCCAAGTTCTCAGGCTGGGCAGATGCTGTTATCTTGGTCTTCAGCCTGGAGGATAG
F1F2293330	AGAP2	NM_014770.2	XM_001917855.1	CAGCAGAAGGGGCCTTCTGGTGTTTGGGGACTAGGGGGCCATGGGCGTCAAGGCCAGAGGTTGCTGTTAGCCCGGCAAGACAGGTCTGGGCAACATGCATGCCCAGAGGCAGCTGGCTATTGCTGCAGTGAGAGCAGAAGTCAGACGACACGAGGTGGCCAAGCAGTCTCTAAGCCGCCTCAGGAAGCTGGCAGAGAGGGTGGGCGATCCTGAACTTCGGGACAGCATCCAGGCCTCACTGGACAGTGTGCAAGGGCCCCAGCACTAAGGAACTGGTGGAACTGAAAGTCATCTCCAGCCTACTCTCCTCTCATTTACCTCTGAGGTGGCAAAGNGCTAACAAAGCCAGCTATGTT
F1F2137360	AGAP3	NM_001042535.1	NM_001042535.1	ACAACTACTTCCTGCGGCTCTGCAGCTTCCGTAACGCCAGCGAGGTGCCCATGGTGTTGGTGGGCACGCAGGATGCCATCAGTGCCGCCAACCCACGGGTTATCGATGACAGCAGGGCCCGCAAGCTATCCACGGACTTGAAGCGCTGCACCTACTATGAGACGTGCGCGACCTATGGGCTCAACGTGGAGCGTGTCTTCCAGGATGTGGCCCAGAAGGTAGTGGCCTTGCGGAAGAAGCAGCAGCTGGCCATCGGGCCCTGCAAGTCACTGCCCAACTCCCCCAGCCACTCGGCAGTATCCGCCGCCTCCATCCCGGCCGTGCACATCAACCAGGCCACGAATGGCGGCAGCAGCGCCTTCAGCGACTACTCCTCCTCAGTCCCCTCCACCCCCAGCG…
F1F2034346	AGAP3	NM_001042535.1	NM_001042535.1	TGGGCTCTGCCCCAGGAGCCCGGCAGGGGCGCAGGGCCTCTTTCTGGCCTCTCTCCTCTCTCTCTCCATCCACTGTGCCCCTCGGGCCTCGCCGACCGCGCTCGGTGCAACGTGCCGTGTGGTGTCTGTGCCGCAGACGGGCCACCGCCCACTCACTTCTGGACTTTGCTCTCCCTGGTTATCGTGCCCCGTGCGCCCCGCTCTCCCTCAGCCCCACCGTCCACCTCT
F1F2033305	AGAP3	NM_001042535.1	XM_001495140.2	AAGGGGGTCGGTTTAAGAAGGAGATTGTGGTGGATGGCCAGAGTTACCTGCTGCTGATCCGAGATGAAGGGGGCCCCCCTGAGCTCCAGTTTGCTGCCTGGGTGGATGCGGTGGTGTTCGTGTTCAGCCTGGAGGATGAAATCAGCTTCCAGACGGTGTACAACTACTTCCTGCGGCTCTGCAGCTTCCGTAACGCCAGCGAGGTGCCCATGGTGTTGGTGGGCACGCAGGATGCCATCAGTGCCGCCAACCCACGGGTTATCGATGACAGCAGGGCCCGCAAGCTCTCCACGGACTTGAAGCGCTGCACCTACTATGAGACGTGCGCGACCTATGGGCTCAACGTGGAGCGTGTCTTCCAGGATGAGGGGTAACTGACTCTGCTGTCCCCTGCAGTGG…
F1F2153119	AGAP3	NM_031946.4	XM_002915510.1	CAAAAGATTCAGATTTAAAATGTAATTTCCTAGATATGCGGTGTTTTCTGCAGCAGAGCTCAGCATGACTTTCACTAGGAAAAGTTGCTGCATTTACATCTTTTCCTCATGAACAAAAAATAATTACAACAAGAGTTTCATTGATTTCTTTTTCTTTTTCTTTTCTTTTTTTTTTCTTTTTTTTTTTTTTTTTTTTTTTTTTTTTTTTTTTTTTTTTTTTTCTTTTACTACACGTCTGGTTTACTTGGCTCGTCACACACACACACCAGATATGTACACAAACATAAATACTCCAATGTACACATTTACACGGGACTCTCCGATCACCTCCTCGCCTCTTTCCTCCAGCACCCCCGACCTTGTCTGTCCGTCCAGGCTCCGTTTTAGGATGAAGGCTTC…
F1F2178213	AGBL1	NM_152336.2	XM_002922997.1	AGTGTAGATCAGATACATATGGGAAACGGTCAGCCTATTTTGGACTTCATGCCGGTCAGGAGTTAGTCTGGCCCCTGGGAGATGATCTTGTTGGAAATGGAGAGTGGACTTAGGTTTACGTTTCTCCTGTTCCTCTCTCCGCAGGGCAGCGTCCCTACCAGCTGATCACTGCCCGAGTGCATCCAGGAGAGAGCAACGCCAGCTGGGTAATGAAGGGGGCCCTGGAGTTCCTGGTCAGCAGTGACCCTGTGGCTAGACTCCTACGGGAAAACTTCATTTTCAAGATCATCCCCATGCTCAATCCAGACGGTGTCATCAATGGCAAGTACGTCAGGTGCTCAGCTCAACTGGGTCCTCATTTACGTCACCATTGGAATGCATTGTGTCGCTCAGTGGGTG…
F1F2067417	AGBL2	NM_024783.2	XM_002921656.1	TTCAGACGAGGAAACAGCGAAATGAACAGTATCAGAAAAATAATTTGATGAGGGAGTTAAAGTTAACGGAAGATATCCCGGAAAGGGCAGGGTTTGCTTCTACTCTGCAAAAGCAGCCTACCTTTTTCAGAAATTCAGAGAATGCCAGTTCTTCCGCGATGCGAAATGAAAAACCAAGGTTGAATGAGCTACATGGGAGAGACAAAGGCAGCTCCCTGGACCCATCGAAGATGACCT
F1F2050838	AGBL2	NM_024783.2	XM_002921656.1	CTTCTCCAGCAGCGGGCCACTGCAGGCTCCAAGGTGGCCAATAGAATGTGAGGTCATCAAGGAAAGCCTTTGTCATATCGAGTGGGTTCCACCTCAACCAGAATATTTCTATCAACCTACAGGAAATGAAAAATTACCAGAAATTGTAGGAGAAGAAAAAGGCACAGTTGTCTATCAATTAGATTCAGTGCCCACTGAAGGTTCCTATTTCACCAGTGCCAGAGTGGGAGG
F1F2130217	AGBL3	NM_178563.3	XM_532727.2	GGCTACTTTTTGTGGATCTACCCTGGGTAATAAACGGGGCACTCATTTCAACACAAAAGACTTGGAGTCAATGGGATATCATTTTTGTGATTCTCTCTTGGACTATTGTGATCCAGACCGAACCAAGTATTATACAGTGACCTGAAAGAATTAGAAGAAATGGAAAAACAGTAATAAACTTGGAAAAAATCCTTGAGGATTCAGATACTTCTCGAAAGAAATGACACTGGAATCTAGACTCTAGTAGCCGAGGCTCTGACAGTTCAGAATCAATGATCTCAGAC
F1F2106976	AGBL3	NM_178563.3	XM_002927625.1	TGGAAATCTGCAGAAGGTAGTCAAAGTGGCAGAATATGAGTACCAGTTGACCCTGCGCCCTGACCTCTTCACAAATAAACACACCCAGTGGTACTATTTCCAAGTCACTAATACCCAAGCAGGAATAGTCTACAGATTCACTATCATCAATTTCACTAAGCCTGCTAGTCTTTACAATCGGGGTATGCGCCCACTGTTTTACTCTGAAAAAGAAGCCAAGACTCATAA
F1F2016584	AGBL3	NM_178563.3	XM_532727.2	CACTAATTTGTATGGAAACTGTTTCAAAGTAAAATCCTTCAAGTGTCCCATGAGCACGCACACTCCCAGCTGGGCTGAGAAGACAAGGATACCAGCAGAAGATCTGCGTCACAACTTTAAAAGCAGAATGAAAGAATGTACTTCTTTCCCGAGCAAGAAGACTGGCATAAATTGGACAGATGATGAAAAGAGAATCTACAGGGATAAAAGAATAGCTCAAACTCAAGAGATTCTGCAGTATTTGCTCCCTATCATGGAAAGCACTAAAAATGTACAAACCCCTCAGAAGAAACAAATACTCAACCCAAGAACCAACTTCCAATTC
Contig4775	AGBL3	NM_178563.3	XM_532727.2	GGCTACTTTTTGTGGATCTACCCTGGGTAATAAACGGGGCACTCATTTCAACACAAAAGACTTGGAGTCAATGGGATATCATTTTTGTGATTCTCTCTTGGACTATTGTGATCCAGACCGAACCAAGTATTATCAGTGCCTGAAAGAATTAGAAGAAATGGAAAAACATATAAACTTAGGAAAAAATACCTAGAGGATTCAGATACTTCTCTGTAAAGAATGACACTGGATCCTAGACTCTAGTAGCCGAGGN
F1F2028542	AGBL5	NM_001035507.2	XM_002913778.1	AGAAGGCCAGTGGTGTGTGGATTATGCCCCAACAGTCCGCCGAGGCTGAGCAGCCGGCCCCCGACACCATCCCCCCAAAAGAGAGTGGTGTCGCTTACTATGTGGACCTGCATGGACATGCTTCCAAAAGGGGCTGCTTCATGTATGGCAACAGCTTTAGTGACGAGAGCACCCAGGTGGAAAATATGCTGTATCCAAAGCTGATCTCCTTGAACTCCGCACACTTCGACTTCCAAGGCTGCAACTTCTCAGAGAAGAACATGTACGCCCGAGACCGCAGAGACGGCCAGTCGAAGGAGGGAAGCGGCCGGGTCGCAATCTAACAAAGCCTCAGGGATAATCCACAGCTACACACTTGAATGCAACTACAACACTGGGCGCTCGGTGAACAGCATCCCT…
Contig4415	AGBL5	NM_021831.5	XM_002913778.1	AGAGAGAGCAGTGAGCCGGAGCCGGGACCCCACTCTGCAGCAGGGCTGCCTCAGGCCGGGCCCCCACGGCCCCGCTCTGCCCCTGCCTTTTCTCCTATTTCCTGTAGTCTATCTGACTCCCAGTCCCGGATTTGTTACAACGGGGGGCCCTTGGGCCAACCTGAGGTTTGTTTTGTCCCTAAATCTCCCCCACTCACTGTTTCTCCCCGGGTCTGATGCCTCAATCTTCATGCCCAGTATACAGCCCCAAGATGGGAACACAGTGAGAAATGTGCTAGTCCCCTCCCTCAGCTGCTGATTCCATGTGACAACCTACTCCTTGGAATGCCAGCCACCCTCTTCTGAGGCATCGCAGAGCATCACCTTGAGATAGAACAAAGACAGGAACCTAGTTACCCC…
Contig3217	AGER	NM_001136.3	XM_002929639.1	GAGACAGAGCCAGGAGCCTGGGAAGGAAGCAGGATGGCAGCAGGGGCAGCAGCAGGAGCCTGGATGCTGGTCCTCAGCCTGTGGGGGGCAGTAGTAGGCGATCGAAACATCACGGCCCGGATTGGGAAGCCACTGGTGCTGAACTGTAGGGGAGCCCCCAAGAAACCACCCCAACAGCTAGAATGGAAACTGAACACAGGTCGCACAGAAGCTTGGAAGGTCCTGTCTCCCGAGGGAGACTCCTGGGATAGCGTGGCTCGAGTGCTCCCCAATGGTTCCCTCCTCCTGCCAGCAGTAGGGATCCAGGATGAGGGGACTTTCCGGTGTCAGGCAACAAGCAGGAATGGAAAGGAGATGAGGTCCGCCTACCAAGTCCGAGTCTACCAGATTCCTGGGAAG…
F1F2164312	AGER	NM_172197.1	XM_002929639.1	CAGAGGTCCGAGTGATTGATACAGCCTAGAAGGTGGAAAACTAGTTCGTGGTGGTACTGTGACCCTGACCTGTGAAACCCCTGCCCAGTCCTCCCTTCAGATCCACTGGATCAAGGATGGCATACCCCTGCACCTTGCCCCCAGCCCTGTGCTGCTTCTCAGTGATGTGGAGTTTGACGATGAGGGAAGCTACAGCTGTGTGGCCACCTATCCCAGCCATGGGCCCCAGGAAAGCCCGGCTGTCCGCGTCGTCATAGGCTCTGTGGAAGGGCAGGGACTGGGAACTGTAGCCCTGGCCCTGGGGATCCTGGGAGGCCTGGGGGTCGCTGCCCTGCTCATTGGGGCCATCATGTGGCGAAGACAGCGACCCCGAAGAGAGGAAAGGCCCCAGAAAACCAG…
F1F2005101	AGFG1	NM_001135187.1	XM_002919720.1	AACAGTCATGCAGCTCAGAATTCTGCAAATGCAGATTTTGCAAACTTTGATGCATTTGGACAGTCCTAGTGGTTCGAGTAATTTTGGAGGTTTCCCCCACAGCGAGTCACTCTCCTTTTCAGCCCCAAACTACAGCATTTAGAATGCTTTCATCTAGCTGCAGTTTTGGTGAATTTACTTCAGCTTTTCCTCTCCAGGCTTCCAACTAGTGGAAGTGCTGGATCAGTAAATGCTAATTTTGCTCATTTTGATAACTTCCCCAAATCCTCCAGTGCTGTATTTTGGAACCTTCAATACTTACCCAG
F1F2007920	AGFG1	NM_001135189.1	XM_003133699.1	AGAATTGAGAACATCTTGAATTCTTAAATTAGAATTTCAGAAGACTTCTAGTGATTAACTTTTATGTCTAAAAGAGAAAATTTTATAAAAAAGGCCATGTAGAAAATTTATTAAAACTACTATGACTGCTATATTCAGGAATATGTCAGTGGTAAAGCATTTAAATGTAGCTTGTCAGATTCACCGTAATCCTTCTAATTTCTTTGCAACTTCTTAATTTTGTGAAAATTTGTATATATGAAGTAATTTGCATGTATGTGTATTTACAATTTTTTTAAGTATCTTGAATTCTCAGACTGCAGAAGTCCTATTTTAACTATTGATTTTTAAACAAAATTACTGTCTTTGAATGTATTGGAAGCAGACATGCATTAACTGTGACATGATTGCACCTCTAGT…
Contig2776	AGFG1	NM_004504.4	XM_001137107.2	GGTTAAATCCACCACACAGGGTAAAATCTATCTCCATGACAACATTCACACAACAAGAAATTGAATTTCTGCAAAAACACGGAAATGAAGTCTGTAAACAGATTTGGCTAGGATTATTTGATGATAGATCTTCAGCAATTCCAGACTTCAGGGATCCACAAAAAGTGAAAGAGTTCCTACAAGAAAAGTATGAAAAGAAAAGATGGTATGTCCCTCCAGAACAAGCCAAAGTGGTGGCATCAGTTCATGCATCTATTTCAGGGTCCTCTGCCAGTAGCACAAGCAGCACACCCTGAGGTCAAACCACTGAAGTCTCTTTTAGGAGATTCAGCACCAGCACTGCACTTAAATAAGGGCACACCTAGTCAGTCCCCAGTTGTAGGTCGCTCTCAAGTGCAG…
F1F2178905	AGFG2	NM_006076.4	XM_002711917.1	GGGGAGCTGGGCGGCTGCAGCCAGGCGGGGAACCGCCACTGCTTCGAGTGCGCCCAGCGCGGCGTCACCTACGTGGATATCACCGTGGGCAGCTTCGTCTGCACCACCTGCTCTGGCCTCCTGAGAGGCCTAAAACCCCCCTCATCGAGTCAAGTCCATCTCCATGACAACTTTCACTGAGCCTGAAGTGGTATTCCTGCAATCCCGTGGAAACGAGGTTTGCAGGAAGATTTGGCTGGGCCTTTTTGATGCTCGGACATCTTTAATACCAGATTCCAGGGACCCTCAGAAGGTGAAGGAGTTTCTCCAGGAAAAATACGAGAAAAAGAGATGGTATGTCCCCCAGACCAAGTCAAGGG
F1F2026996	AGFG2	NM_006076.4	XM_003124360.1	TTGCCTACTACTTAGACATGCCCAACTCCTGTCAAGCACTTTAGTTCGCTGTGGTGTCATGTTTGGATACCGGTGTTTTATATTTATACATAGAGAATTTTCTAATATAGTCTATTATATATACACACACACGCGCGCACACATAGAGATATATAGACACAGGCCGCCATTCTGCCCCCAGATAGCTCTCTCACATGGGGAACGGAACCGGACCCCCATCTGTGCCTCGACCCAGCAAAGCCAGAGCTCCAGAGGGTGGTGGGGGTGGGGGGCAGTCACGAGTCCTGA
F1F2124232	AGGF1	NM_018046.3	XM_003123715.1	GATGTCGCTACTCTGCCAGCTATCACTGTTCTGTTCCTTTCTGTTCAACTTTTCTCTCAGCTTTTTGCTGAGAAATTATGCTGAAATAGGCTCTTTTCTGGCAGTGAAGAGAAGCTAAAGCTCTCTCATCTACTATAAAGAAATGTCTTCAAGATTTATAAATAGGAAAAGAAAATTCTGGAAAAAATTATATAATGGGAGAAGATAATTCAGAAAGAAAGGCTACGTGCTGGAATTTCTACTCTGATTCGTACAGGGTACTTAGGAAGAAAAGGGCATGGTGGGGAAAGAAAGTAAATACATTACTAAAGATGAGACATAGACCAAATGAATTGTCAAGACTCTGTGTGTCTAAGCTGGGATAATCAGAGGTCCTATAACTCCAAATCTGACAAAAAG…
F1F2058368	AGGF1	NM_018046.3	XM_003123715.1	AGAACTTAGATAAAAAATGTTGAGAACACAGGGATAGTGGTGCATAAATTTTACTATTCTTGAAATATTCTAAGTAATATAATTGAACTAATGAACAGGTGATATGTTATAGAAAATTAGTCTTTCAGTGTTTTCTTCTGTGAAGAATTTGTTGATTTATACTATAAAGCATTTACATTTGGTTTGTTTTATAGCTGAAATATTTAGATATGAGCAATTGAGTACAGTATTGAAATATTCCATGTGCTGGTATTTATAGTTTTGATAAATCCCATTGCTGGCAATGGAGTTGTGCCAGAGAAATCTGATTT
F1F2020551	AGGF1	NM_018046.3	XM_536317.2	AAATGTGACCCTTACGTCCTTGAGCATGGTGATGAAGTGAAAATTGGAGAGACCGTACTCTCTTTTCATATCCACCCTGGCAGTGATACCTGTGATGGCTGTGAACCAGGACAGGTTAGAGCTCACCTTCGTCTTGATAAGAAAGATGAATCTTTTGTTGGTCCAACACTAAGTAAGGAGGAAAAAGAGTTGGAAAGGAGAAAAGAATTAAAGAAAATACGAGTAAAATATGGTTTGCAGAATACAGACTATGAAGATGAAAAGGCAATTGAAGAATCCAAAAATACAAAGATAGAGCTGGAAAACGGAGGGAGCAGATTGGAAGTGAAGGGACTTTCCAAAGAGATGATGCTCCTGCATCTGTTCATTCTGAGATTACGGATAGCAACAAAGGTCGGA…
F1F2002396	AGK	NM_018238.3	XM_002921691.1	GCAGCAGAAGAGAACCCTCCTCGGCCCTCTTTGTATAGGAGAATATTACGCAGGCTCGCGTCCTACTGGGCGCAGCCGCAGGACGCCCTTTCCCGAGAGGTGAGCCCCAAGGTCTGGAAAGAAGTGCAGCTGTCCACCATCGAACTGTCCATCACGACGCGGAACAGTCACCTTGACCTGATGAGCCAAGAAGACTTCATGAACATCTGCATTGAGCCTGACACGGTCAGCAAAGGAGACTTCATAACCATAGGAAGCAGAAAGGTGCGGGACCCCGGGGCTGCGTGCGGCCGGCACCGAGTGTCTCCAGGCCAGCCAGTGCTCTCTGCTGCTTCCCGAGGGAACAGGGGGCTCTTTCAGCATCGACAGTGAGGAGTACGAGGCGATGCCTGTGGAGGT…
F1F2016462	AGK	NM_018238.3	XM_002921691.1	ACAGACCAGTAGTTTGAGTCCTACCCTCTTTGCTGAAAGTGGAAACAGAGTCCAACATATTACAGATGCCACCCTTGCCATTGTGAAAGGAGAGACTGTTCCACTTGATGTCTTGCAGATCAAGGGTGAAAAGGAACAGCCCGTGTTCGCAGTGACCGGCCTTCGATGGGGATCCTTCAGAGACGCCGGCGTCAAAGTTAGCAAATACTGGTATCTCGGGCCTCTAAAAACCAAAGCAGCTCACTTCTTCAGCACTCTTAAGGAGTGGCCTCAGACACATCAAGCATCCATCTCGTACACGGGACCTACAGAGAGACCTCCCAGTGCAGCAGAAGAGAACCCTCCT
F1F2018456	AGK	NM_018238.3	XM_539880.2	GGAGCGGGAGCCGCCCGGCAAATCCTTAGGAGAAGATGACCGTGTTCTTTAAAACACTTAGAAATCATTGGAAGAAAACGACAGCTGGGATCTGCCTGCTGACATGGGGAGGGCCATTGGCTATAATGGAAAGCACTGTGACGACCTGCTAAGGAGAGCCGCCTGTCAAGAAGCTCAGGTGTTTGGCAATCAACTCATTCCTCCCAACGCACAAGTGAAGAAGGCGA
F1F2107842	AGL	NM_000645.2	XM_002920773.1	TGGCCTAGACATTCTCAAGTGCCCAGTTTCCAGAATGTATCCTACAGATGATTCTGTTCCTTTGTCTGCCGGCACACTGGATCAACCATTGTTTGAAGTAATACAGGAAATAATGCAGAGACATATGCAGGGCATACAATTCCGAGAAAGGAATGCTGGTCCGCAGATAGATCGAAACATGAAGGATGAAGGCTTTAATATAACCGCAGGGGTTG
F1F2005979	AGL	NM_000645.2	XM_002920773.1	TGAGCACACTGGTATTCTGAAAGATTTAAGTAGACTTGCTTGATGTCACTTGGGGTACAGGTAGGATTTGAACCCTAGTCTTTGACTCCTTTTCTAGTTTCATGATTGCCTTGCTAGGTAGAATTACTTAAGGAAGTTTAAACTTATATATTGCTTAGTTTTAGTTTGTCTTTTTTTTTTTTTCAACCGTGGTCTTTGTTTATTTTCTTGTGTTGCAGGTTACAACATGATTCATTTTACCCCTATTACAGACTCTTGGACTATCTAGATCATGCTACTCCCTTGCCAACCAGTTAGAATTAAATCCTGACTTTTCAAGACCTAATAAAAAGTATACCTGGAATGATGTTGGACAACTAGGGAAAAATTGAAAAAGGAATGGCATATTCTTTGATTACT…
F1F2002288	AGL	NM_000645.2	XM_002920773.1	AATCCTAATCTGGTTCACAAACGTGGCATATACAAAGATAGTTATGGAGCTTCAAGCCCTTGGTGTGACTATCAACTCAGGCCTAATTTTACCATAGCAATGGTTGTAGCCCCTGAGCTCTTTACTGCAGAAAAAGCATGGAAAGCTCTGGAGATTGCAGAAAAAAAAATTGCTTGGTCCCCTTGGCATGAAAACTTTTGGATCCAGATGATATGGTTTACTGTGGAATTTATGACAATGCCTTAGACAATGACAACTACAATCTTGCTAAAGG
F1F2037122	AGMO	NM_001004320.1	XM_002928497.1	AAAGTTGTATATGGTCTAACACATCCCATTAATACATTTGAACCATTCAAGGTGCAGTTCCACCATTTAGTTTACATATGGACTACATTCTGGGCCACACCTGGATTCTTCAACAAGTTTTCTGTCATATTTAAAGGACCAGGATGGGGTCCAGGTAAACCAAGACTTGGACTGAGAGAAGAAATCCCAGAGGTCACGGGAGAAGAAGTACCATTCTCATCACCAGTGTCTTATCTATTAAGGATCTATGCAGTTGTACAGTTTGCTTTGATGCTAGCATTTTATGAAGAGGCCTTTGCAGATAAAGCTGCACTGTCACAGGTCACACTCCTTCTGAAGGTTTGCTTCATTATCCTGACATTAACCTCCATTGGATTTCTTCTGGATCAAAGACCTAAG…
Contig4001	AGMO	NM_001004320.1	XM_002917407.1	GGTATGTTCTCCATGGAGCTCTGTTCCTAGCTGTTCTCTGACAAAGGGCTTGTTCTGTGTAGCACAGTTCTGGTCCTCTTTGTTCAGCCTCTGGCTTCAACCACTGAATCGCAAATATTCTCCAGCTGGGAATCAGACAAGGGCAGACATGAACCCAGAAGCCCAACAGGATGTTTCAGTTTCCCAGGGAATTCGCATGATGTTTTACATGGTGAAGCCCAATGAAACGTCATTCCAAACCCTGGAAGAGGTGCCTGATTATGTAAAGCAGGCAACTCCATTTTTCATTTCCTTAATGCTTCTTGAACTGGCCATCAGCTGGATTCTCAAAGGGAAGCCATCAGGTCGTTTGGATAATGCATTAACATCAATATCAGCCGGCATTTTTTCTCGGCTTCC…
Contig579	AGPAT1	NM_006411.3	XM_855613.1	TTCTGCTTCCCCCCTGTCCCTGTGGTACGGTTCTTTAGTGGTCCTGGCCCCCAATCCAGTCCCCCTGCAGCCCTGCTGTACCATTCTAACCACACACAAGGGAAGAGGCAGACATCAGGTGCTGCATTCACTTCTGCTCCCTGGGGAGTTGGGGAAAGGAACTGAACCCTGGCTGGAGGGGCTGGGAGGGCTTTTAATTTATTTCTCTTTCTTTTGTAGGCTTTCCCTCTCTGAGCCAGTTTTCTATTTCCTCCCGTGGCATTAACCACTCCTGCCTCGCACCCCAGACCTGTGCCCACAAAACTGGAGAGGTGGGCTGGGAGCAAAAAGGAGAGGGCGGGACCCAGTTTTGCGTGGTTGGTTTTTATTAATTATCTGGATAACAGCAAGAAACCGAGA…
F1F2270903	AGPAT1	NM_006411.3	XM_002929636.1	GACATCTATCTCAGGGTGTGTACACTGAAGCAGGGCGAAGCTGTGTCTGGCAGCCGGGACAGAGGCTGAGGGCAGTTCCACACCCAGATACAAGGTCCCACGTGACTCAAGTGAGGCAAGGTGGCCAGAATGGAGCTGTGGCCGGGGGTATGGACTGTGCTGCTGCTGCTGCTCCTGCTGCTGCTCTTCCTGCTGCCCGCCCTGTGGTTCTGCAGCCCCAGTGCCAAATACTTCTTCAAGATGGCCTTTCTACAATTGGCTGGATTCTCTTCCTGGCTGTGCTCGCCTATCCCTGTGTGTGCTGTGCG
Contig313	AGPAT1	NM_006411.3	XM_855682.1	TTGAGAACATGAAGATTCTTGGCGCCTGATGCTGCTCCACATCAAATACCTGTATGGGATCCGAGTGGAGGTGCGTGGGGCTCACCACTTTCCCTCCCTCACAGCCCTACGTCGTGGTCTCCAACCACCAGAGCTCACTCGACCTGCTTGGGATGATGGAGGTACTGCCAGGCCGCTGTGTGCCCATTGCCAAGCGTGAGCTGCTGTGGGCTGGCTCTGCTGGGCTGGCATGCTGGCTGGCAGGAGTCATCTTCATTGACCGGAAGCGCACAGGGGATGCCATCAGTGTCATGTCTGAAGTTGCCCAGACCCTGCTCACCCAGGATGTGCGGGTCTGGGTTTTTCCTGAGGGCACAAGAAACCACAATGGCTCCATGCTGCCCTTCAAACGTGGCGCCT…
F1F2255967	AGPAT2	NM_001012727.1	XM_548370.2	ACCACGGCCGGACAGTGGAGAACATGAGGATCATCAAATGGTTTGTCGTGAAGTTCAAGTATGTGTTCGGCCTTCGTTTCGAGATCAAGGGTCTCCAGAAGCTGGAGGTGGACCACCCCTGTGTCATCATTTCTAACCACCAGAGCATTCTGGACATGATGGGCCTGATGGAGGCCCTGCCCGAGCGCTGCGTGCAGATCGCCAAGCGGGAGCTGATCTTCTTGGGGCCCGTCGGTCTGATCATGTACCTCGGGGGCATCTTCTTCATCAACCGGCAGCACTCCAGGACCGCCATCGACCGTGATGGCCGACGTGGGCGAGCGCATGGTCAGGGACAATCTAC
F1F2180911	AGPAT3	NM_001037553.1	XM_001146861.2	GGAAATGCCACTGGCTTCTGAGCCACAGAGACGGTCGCCAAGTACTGTAACTGTGAATGAGCCTCTCTCTTTGGAAAACCACGCGGACCCCCAGCTCGGTGCGTGTGATGGACGTCGGGGCTCTTTTCCCGAACTGACGGATGGGTCCTGCCTGCCTGTTGGCCAGTTTCAAAAGAGTGATGAATTCTCTACAGGGTGCAAAATGTATTATATGGGTGTTTCCTTTTGTACACTTCATTTTTACAAGTTTTGCTACTCACAAGCTTTATGTAGTCCAGGATAGAGGTATTTTTGGCCTATGGGAGCCTGTGGGGGTGGGGTGGGGATGGGCAAGCTACCTGAAACTTTACCAGTCTGCGTTCTGAACAACCGGCTGTGTCCGCCACACTCTGTGGCGAT…
F1F2056681	AGPAT3	NM_001037553.1	XM_002925876.1	GGTCTACGACGTCACGCTGAACTTCCGTGGAAATAAGAACCCGTCTTTGCTGGGAATCCTCTACGGGAAGAAGTACGAGGCCGACATGTGTGTGAGGAGGTTTCCTCTGGAAGAGATCCCACTGGATGAGAAGGTAAGCGGCCCAGTGGCTTCATAAACTGTACCAGGAGAAGGACGCCTTGCAAGAGATGTACAACCAGAAGGGCACGTTCCCAGGACAGCAGTTCAAGCCCCCGCGCCGGCCCTGGACACTCCTGAACTTCCTGTCCTGGGCCACCGTCCTCCTGTCTCCTCTCTTCAGTTGTGTCTTGGGCGTCTTTGCGAGCGGCTCGCCCCTCCTGATCCTGACGTTCCTGGGG
F1F2055448	AGPAT3	NM_001037553.1	XM_002925876.1	AGGGAGCTGCTTTACGTGCCGCTCATCGGCTGGACGTGGTACTTCCTGGAGATCGTGTTCTGCAAGCGGAAATGGGAGGAGGACCGGGACACCGTCATCGAGGGGCTGAAGCGCTTGTCCGACTACCCCGAGTACATGTGGTTCCTCCTGTACTGCGAGGGCACACGCTTCACAGAGAAGAAGCACCGCGTCAGCATGGAGGTGGCCCTGTCCAAGGGGCTCCCCGTGCTCAAGTACCACCTGCTGCCTCGCACCAAGGGCTTCACCACGGCGGTCCAGTGCCTGCGAGGGACAGTGG
F1F2039904	AGPAT4	NM_020133.2	XM_002920655.1	AGTCTGGCTTTTTCTTTCCAGTGTTGGCGGACTTACAGCTCCTATAAACTAGTGGCAATTTCTGCACCCCAGCCTGCTCCCTTTCAGTTTCTGATTTCTAAGCCCATGTGCCAGGGGCCGCCAGAAAGGAGGTATGTGCTGTTCGTGCTGTTTGCAGGCGCCTTCACCTCTGGGCGCGGCGGATGTCTGTGTCTCTTTCTGTCTCCCTGCTCTCCTCTCCTCGGCTGGACCTCACTAAACCTCTGGAAGGGACGCTGTCCCGAGTGCTGGGCCTTTTTCCCCTCTGGAAGGATTCCGCTGCAAGTATTTATTTGTCGGGATAAAAGCAACCGCGCGCCATGGACCTCATCGGGTTGCTGAAGTCTCAGTTCCTGTGCCACCTCGTCTTCTGTTACGTGT…
F1F2043962	AGPAT4	NM_020133.2	XM_002920655.1	AGTTTGAGAAATGTAGTTTCAGCTGTATATGACTGTACACTCAATTTCAGAAATAATGAAAATCCAACACTGTTGGGGGTCCTAAATGGGAAGAAATATCACGCCGATTTATATGTCAGGTAAGTTGGTTCCATTTCCTTTCCAAAACAGAGAGAGCCCATCAAAGTAATTAAATCACAAACGGCCTACAGCCCTCTTTCCAGGGAAGTCTGTTTAGTGTTTTCTTGTCTGTCATCTGTCATGAAGTG
F1F2001749	AGPAT4	NM_020133.2	XM_002920655.1	CAGTGTTGGCGGACTTACAGCTCCTATAAAACTAGTGGCAATTTCTGCACCCCTAGCCTGCTCCCTTTCAGTTTCTGATTTCTAAGCCCATGTGCCAGGGGCCGCCAGAAAGGAGACGCTGTCCCGAGTGCTGGGCCTTTTTCCCCTCTGGAAGGATTCCGCTGCAAGTATTTATTTGTCGGGATAAAAGCAACCGCGCGCCATGGACCTCATCGGGTTGCTGAAGTCTCAGTTCCTGTGCCACCTCGTCTTCTGTTACGTGTTCATCGCCTCGGGGCTCATAGTCAACACTATCCAGCTCTTCACTCTCCTCCTCTGGCCCGTCAACAAGCAGCTCTTCAGGAAGATCAACTGCAGACTGTCCTACTGCGTCTCCAGCCAGCTGGTGATGTTGCTGGA…
F1F2032265	AGPAT5	NM_018361.3	XM_002923402.1	GGGTTAAAGTGGCTTCCATTGTATGGGTGTTATTTTTTCTCAGCACGGAGGGATCTATGTAAAGCGAAGTGCCAAATTTAACGAAAAGGACATGAGAAACAAGCTGCAGAGGTACATGAACGCGGGAACTCCAATGTATACTAGTGATTTTTCCAGAAGGAACAAGGTATAATCCAGAACTAACAAAAAGTCATTTCAGCTAGTCAAACATTTGCTGCTCAAGAAGGCTTTGCAGTATTAAAGCATGTGCTGACACCAAGAATAAAGGCAACTCACGTTGCTTTTGACTCTATGAAGAATTATTTAGATGCGGTCTATGATGTGACAGTGGCTTTTGAAGGGACTATTGATGATAAAGGACAGCGGAAAGAAGCCCCGTCCATGGCCGAATTTCTTTGC…
F1F2017746	AGPAT6	NM_178819.3	XM_003269624.1	GGCACGCCTCGGCCGGCGGCGGCGGCCAAGGGCGGGAGGGATCGTCCGCGGAGGGATTGGGAGATTCGGAGCCTCACGGCCGCTTTGGCAGCATGTAAGCAACTTCTTGCCAAGAACCCAGGTCACTGCTGAGAAGGGGGCCTTAGGGAGAAGAATATCCAGAGGAAACCAATGCCAGACACGTCTGGAGTTACACTCAACGCAGGCAGCATGAGACATTCTGTGCCAGCATCTGTGTCCTGCTGGCAAAGACTGTAGCTCTCCAAGTTGGAGGGTCCTGGAAGCAGCACGCACCAGGAGCCTCTCGAGAGGAAGAATGGGGCCAGATGTGAACTCTCTACAATGAACACAGTTTTCAGCTTATGAAGGAGTTTTAAGTAAATAATTATTTAATTTCCA…
F1F2214235	AGPAT6	NM_178819.3	XM_532792.2	GAAGACGGTGGTTTGTTCTCGGGGGAGGGCACTGGCCTTGCCTGGATCCTCCACCATGTTCCTGTTGCTGCCTTTTGATAGCCTGATTGTCAACCTTCTGGGCATCTCCCTGACTGTCCTCTTCACCCTCCTCCTTGTTTTCATCATAGTCCCTGCCATTTTTGGAGTCTCCTTTGGCATCCGAAAGCTCTACATGAAAACTTTGTTAAAAATCTTTGCGGTAAGTTTTACTATTTTACAAATGGTTGCTTTCACAGAGAGGGGAGAAATACTGTTATTAGTAAAGAGTTTTCTTTCTTTTTTTNTTTTTCTTTTACGTTTAGTTTATTTATTTTATTTATTTTAGTTC
F1F2115711	AGPAT6	NM_178819.3	XM_002918549.1	GGGCTTGTGGACCTGCTGTGGGATGGTGGTCTGAAGAGGGAGAAGGTAAAAGACACGTTCAAAGAGGAGCAGCAGAAACTGTACAGCAAGATGATCGTTGGGAACCACGAGGACAGGAGCCGGTCCTGAGCCCGCGCCTTGCGCTGGCGGGAGCCACTGCTGGCAGACCCTGACCCGCGAGCCGGCTGGAGTTGCTGCCGCCGCTGCCCCTGCTGCCCCCA
F1F2008753	AGPAT6	NM_178819.3	XM_532792.2	AAAACTTCTGGAAGGAGCGGGAAGTAGCAGAGCAGAGGTCCCTCCCTCACTACGCACTTTCACACAATCTCTGCCTGGACTCGGATGCTTGTACTGAAGATTGGTCCTGCCTCATTCACTTCCAAAGTCCATCAATTCTGGGAGAGCTGGCATTTTCGGGCTGCCTCCTGTGGCCTTTTTTACTGTCCTTCTGCCTGTAGGCAGTCAAATAATGTGACTTGGAACGGGGTTTGCTATCCTATGGGGACTTGCTTTCTCTCCCAGGCTGGTGCTGTCTGACGGGACCATCGGAAGACGGTGGTTTGTTCTCGGGGGAGGGCACTGGCCTTGCCTGGATCCTCCACCATGTTCCTGTTGCTGCCTTTTGATAGCCTGATTGTCAACCTTCTGGGCATCTCC…
Contig6239	AGPAT6	NM_178819.3	XM_002918549.1	ACTAAATAAAAGGCAAAATTAAAGATTCAGAGTCTAATAATGCTTTCTTAATAGTGAGAAAATTAATGTTTTCAGTAAAATGTTAGAGGGTGAGAGGTTGGGATACTTTCCTTTTGGGATCTGGGGCTGTCTCCACATAGTGGGGATTGCGTGTGAGAGTGGCTTCACTCCCGGTTATTCCTCTGTGTGAGATTAGGTGGGTCAAGTGCACGGGGGACTCATGGGTGTGATCCAGAGAGCCATGGTGAAGGCCTGCCCGCACGTCTGGTTTGAACGCTCTGAAGTGAAAGATCGCCACCTGGTGGCTAAGAGACTGACTGAGCATGTGCAGGATAAAAGCAAGCTACCCATCCTCATCTTCCCAGAGGGAACCTGCATCAATAATACATCAGTGATGAT…
F1F2161571	AGPAT9	NM_032717.3	XM_002912460.1	CCATGGAGGGCGCGGAGCTGGCCGGCAAGATCCTTTCCACCTGGCTGACGCTGGTGCTCGGCCTCATCCTCCTGCCTTCGGCCTTCGGGGTGTCTCTGGGCATCTCCGAGATCTACATGAAAATCTTGGTGAAAACTTTAGAGTGGGCCACAATCCGAATTGAAAAAGGAGTCCCAAAGGAGTCGGGTCTTAAAAGCTCAGCTTCTGTTGGTATTATCCAAAGAGATGAATCACCCATGGAAAAAGGGCTCTCTGGTCTGCGAGGAAGGGACTTTGAGCTGTCTGACGCGTTTTATTTCTCCAAGAAGGGCTTGGAAGCCATTGTGGAAGATGAAGTGACCCAGAGATTCTCCTCAGAGGAGCTGGTGTCATGGAATCTCCTCACAAGGACCAACATGA…
F1F2056051	AGPAT9	NM_032717.3	XM_002912460.1	ACTTTGTTTCGTCTTTGCAATTTTGAGGACTCGCTGAGCCATCAGATGATGTGATTCTGGGACAGCTGGCCGATGAACACGCAGGCTTCGCGTCTGCAAGCTTTCGTGTATTATCCAAAGAGATGAATTCACCCATGGAAAAAGGGCTCTCTGGTCTGCGAGGAAGGGACTTTGAGCTGTCTGACGCGTTTTATTTCTCCAAGAAGGGCTTGGAAGCCTATTGTGGAAGATGAAGTGACCCAGAGATTCTCCTCAGAGGAGCTGGTGTCATGGAATCTCCTCACAAGGACCAACATGAATTTCCAGTACATCAGTCTGCGGCTCACCGCGGTGTGGGTGCTGGGTGTCCTAGT
F1F2096248	AGPAT9	NM_032717.3	XM_001134987.2	TGATTCCGCTTCTTTGCCTGCTGCAGTTACTTGTGTTTTGTTTTTGAAATCTGCTTCCTGTTACCCGCAAAGTTTGTTGAACCGTCTTCTGCACCAAGTTGCCCCATTGCTCGGTTCCTGTGTCATACGGCATTTTCTCATGTCCTGATGCTTTCTTTTAAGGTATTATCCAAAGAGATGAATCACCCATGGAAAAAGGGCTCTCTGGTCTGCGAGGAAGGGACTTTGAG
F1F2026274	AGPAT9	NM_032717.3	XM_002912460.1	TTCATTGGCATCAGTTTGTTGGTTATAGGAACCACACTGGTTGGGCAGCTGCCAGACAGCAGCCTCAAAAACTGGTTGAGTGAACTGGTCCACCTGACCTGCTGCCGCATCTGTGTGCGAGCCCTCTCCGGCACCATTCATTATCACAACAAGCAGTACAGACCCCAGAAGGGGGGCATTTGTGTTGCCAACCATACTTCCCCAATAGACGTCTTGATCTTGACGACGGATGGATGCTATGCCATGGTTGGCCAGGTCCATGGTGGATTGATGGGAATTATTCAGAGAGCTATGGTCAAGGCTTGTCCACATGTCTGGTTTGAACGCTCAGAGATGAAGGATCGACACTTGGTCACTAAGAGACTGAAAGAACACATTGCTGATAAGAAAAAACTACCC…
F1F2028771	AGPS	NM_003659.3	XM_001154159.2	ATGAGCACCCTATGAAACTTACGGTTTAACACTTAAAGTAATCTTGTTCACATATTCGTAAAGAACATGAAATGCTTATACTGATATACAGTTTCTATAAATAATTATTTTTTTGGACCTCGTAAGGAATTTCCCCAAAAGTTTACAGTGCCTTGTTGGGATTTTTGTTTTGTTTTGTTTTTCCATGAAATAGCCATTGTTTAAAATGAGTGGGAGAGGATAATTAAGTCTTTAAAGACTGAGATTGTTTAGTAGTTCAGGGCTCTTCCTCTTCAAGAATATGTCAGGATTTAAGTAGTTATGTGTAGAAATACTGAAAATCCTTTCCACAGTGTGGGTTTGAATCGTCTGTTCTAGTCTGTTTCACTAGTTATACGGTGGACCTGTACTTCATATATC…
Contig2927	AGPS	NM_003659.3	XR_116333.1	AGCAAGAACAATTTTTACATTTAAACCTGGATATTAAAATAAGTAAAATTATTACTTTGAATCACTGTCTAGTCAAGGTTCATGATTCACATTTTGGGATGGATTCTTTTCTTAATGCAATACCTAACTTTTGATAATTTTTTAAAATTAATATTTGATCAAATAATATAAGTCAAAGTGCAGACGATCCTTTAAAAGGACACGCTGTCTGTCTATGTAGCAACAGCTCCAAAGTATTTTTGGGCAGTTTGATACCTTTTATATCTGAAGTATACTTAAACAGAAAAGTGAAAATTTAAATTGACAAAATGGTATTTTTAAGACTTCAAAATGATAAAACAATTTGTAATAAAATTGGCCTCAAACTAATAAGCTTAAAATCTGTAAGCAAATCAAAAT…
F1F2029040	AGPS	NM_003659.3	XM_001154159.2	GAGTGGGAAGCTCATTGTTCTCTTTGCATATGGGTTTTTCTTTCATTTTTAGCTTTTCATCTTCATATTTCCACTGATTTGAAAACAAAATTTTATAATTTTATTAATGAAGCATAATCAAGCCCCTTTAGAATATAATTAGCTAGATTTTATCACTAATTATTTTTTAAATCAATGTTATATTCCTAGGAGGTGTTTAGTCTCCCTTGAACCTGAAGCATTCCAATTTGAACCTAGGAAGATCCTCAAGAAAATGAGCACTATGCTCTTCTATTATTCCTTAATAAACCTGAGTGAGGACCACTGATATATGGAACACTCAAGCCAAAGAACCATCACAGAATGAAGGAACTTGAGTTCTGTGAACATGAAAAGATTTCTTTTTTTGGTTCCCAAAGG…
F1F2159928	AGPS	NM_003659.3	XR_116333.1	TAAACCTGGATATTAAAATAAGTAAAATTATTACTTTGAATCACTGTCTGTCAAGGTTCATGATTCACATTTTGGGATGGATTCTTTTCTTAATGCAATACCTAACTTTTGATAATTTTTAAAATTAATATTTGATCAAATAATATAAGTCAAAGTGCAGACGATCCTTTAAAAAGGACACACTGTCTGTACTATGTAGCAACAGCTCCAAAGTTATTTTTAGGGCAGTTTGATACCTTTTATAATCTGAAGTATACTTAAACAGAAAAGTGAAAATTTAAATTGACAAAATAGGTATTTTTAAGACTTTCAAAATGATAAAACAATTTGTAATAAAATTGGCCTCAAACTAATAAGCTTAAAAATCTGTAAGCAAAATCAAAATTAAATAAATCAGTT…
F1F2031807	AGPS	NM_003659.3	XM_002926744.1	ATGGACAACCAACAGTTTCAGTTTGGTCATGCTCTTAAACCTCAGGTTTCTTCTATTTTCACATCATTTTTGGATGGCTTAAAGAAATTTTATATTACAAAGTTCAAAGGATTTGATCCAAATCAGCTAACTGTCGCTACATTACTATTTGAGGGCGACCGTGAGAAGGTTCTTCAACATGAAAAGCAAGTGTATGACATCGCTGCAAAATTTGGTGGATTGGCAGCTGGAGAAGATAATGGACAGAGAGGTTATTTGCTTACCTATGTCATCGCATACATTCGAGACTTGGGCTTGGAATACTATGTATTAGGAGAGTCTTTCGAGACTTCTGCTCCTTGGGACAGGGTTGTGGATCTCTGCAGAAATGTAAAAGAGCGAATAACAAGGGAATGCAAA…
F1F2016956	AGPS	NM_003659.3	XM_002926744.1	GTCATGATGATGTAGTTAAGATTGTGAATCTAGCGTGCAAATATAATCTTTGTATCATACCAATTGGTGGAGGAACAAGTGTATCATATGGCCTAATGTGTCCTCCAGATGAGACAAGAACAATTATTTCTTTGGATACTTCACAAATGAATCGAATCCTCTGGGTTGATGAGAATAATCTGACAGCTCATGTGGAGGCTGGTATCACAGGACAAGAGTTGGAAAGACAGCTTAAAGAAAGTGGTTATTGTACAGGTCATGAACCAGATTCACTGGAATTCAGCACCGTGGGAGGATGGGTTTCTACGTCGGGCATCGGGCATGAAGAAGAATATCTATGGCAATATTGAGACCTGGTGGTTCATATAAAAATGGTAACACCTAGAGGTATAAATAGAA…
F1F2015387	AGPS	NM_003659.3	XM_002926744.1	CGGCAAGAAGTTATGAAATGGAATGGATGGGGATATAATGATTCCAAGTTCTTCTTCAATAAGAAAGGCCAAGTTGAGTTAACTGGGAAAAGGTACCCTCTTAGTGGTATGATTTTACCAACTTTTAAAGACTGGATCCAAAATACCCTTGGAGTAAATCTGGAGCATAAAACTACCTCTAAAGCATCCTTAAACCCTAGTGATACACCTCCTTCTATTGTAAATGAAGATTTTCTTCGTGACCTTAAAGAGACTAATATTTCATATTCACAAGAAGCAGATGATCGAGTATTTAGAGCTCATGGTCATTGTCTTCATGAGATATTTTTGCTCAGGGAAGGAATGTTTCAGCGAATTCCTGATATAGTTTTATGGCCAACATGTCATGATGATGTAGTT…
F1F2136851	AGR2	NM_006408.3	XM_002917403.1	GCAGGAGGCTTGGACAGCACAGAGGCGGCTGGCTCATACGGACAGATTTGCCATGGAGAAGATCTCGGTGTCAGCATTCCTGCTCCTTGTCGCCCTCTCTTACACTCTGGCCAAAGACATCACAGCCAAATCAGGAGCTAAGAAAGACACCAAGGACTCTGGACCCAAACTGCCCCAGACCCTCTCCAGAGGTTGGGGTGATCAGCTCATCTGGACTCAGACTTACGAAGAAGTCTTTAGTAACAAATCCAAGACAAGCAACAACCATAATGATTATCATCACTTGGAT
F1F2283052	AGR2	NM_006408.3	XM_002917403.1	TACGAAGAAGCTTTGTACAAATCCAAGACAAGCAACAAACCCCATAATGATTATTCATCACTTGGATGAATGCCCACACAGTCAAGCTTTAAAGAAAGTGTTTGCTGAAAATAAAGAATACCAGAAGTTGGCAGAGCAGTTTGTCCTCCTCAATCTAGTTTATAGAACAACTGAACAAACACCTTTCCTCCGGATGGCCAGTATGTCCCC
F1F2029743	AGR2	NM_006408.3	XM_002917403.1	AGCGGGAGGCTTGGACAGCACAGAGGCGGCTGGCTCATACGGACAGGTGGGTGGGGAAACCAGATTTGCCATGGAGAAGATCTCGGTGTCAGCATTCCTGCTCCTTGTCGCCCTCTCTTACACTCTGGCCAAAGACATCACAGCCAAATCAGGAGCTAAGAAAGACACCAAGGACTCTGGACCCAAACTGCCCCAGACCCTCTCCAGAGGTTGGGGTGATCAGCTCATCTGGACTCAGACTTACGAAGAAGCTTTGTACAAATCCAAGACAAGCAACAAACCCATAATGATTATTCATCACTTGGATGAATGCCCACACAGTCAAGCTTTAAAGAAAGTGTTTGCTGAAAATAAAGAAATCCAGAAGTTGGCAGAGCAGTTTGTCCTCCTCAATCTAGT…
Contig5899	AGR2	NM_006408.3	XM_002917403.1	AACTGACAAACACCTTTCTCCGGATGGCCAGTATGTCCCCAGGATCATGTTTATTGACCCATCCCTGACAGTTAGAGCTGACATCACTGGAAGATACTCAAATCGTCTCTACGCTTATGAGCCTTCAGATACAGCACTATTGCTCGACAACATGAAGAAAGCTCTCAAGCTGCTGAAGACTGAATTGTAGAGAAAAAACATCTGCAAGCTTTTCCCTCTGTGTCCGGCCCTGAGACTTGGATCAAGAGGAGATCCTAGAAGACTTTGGAGAATGCAGGCACACTGATGGACATGCTGATTAGATTATGGTTATTGTTACAACAGATATTTTTTAAAAATCTGGTCTCAAGTACACCTGTATGAAAATAATATTGCATACTAGCAATAGTAAGCCAATGT…
F1F2048326	AGT	NP_000020.1	XM_002927609.1	AGCCGGTCCACACTGCTCCTCTCCACGGTGCTGGGCCTGTTCACAGCCCCTGGCCTGCGCCTGAAGCAGCCTTTTGTGCGGGGCCTGGCACCCTTTGCTCCCATCACCCTCCCACGCTCTCTGGACTTGTCCACAGACCCGGATCTTGCTGCTGAGAAGATCAACAGGTTCATGCAGGCAGTGACAGGGTGGAAAACGGACAGACCCCTGTCAGGAGTCAGCCCAGACAGCACCTTGCTTTTCAATGCCTATGTCCACTTCCAAGGACAGCTGAAGGGCTTCTCCCTGCTGGAGGGACTGCAGGTAG
F1F2014226	AGTPBP1	NM_015239.2	XM_541263.2	ATGAACCTTCTGCTCAGGAGGAAGTACTTTCTGACTCTGAATTATCAAGAACATACCTACCTTAAACCTTCTACCGTCTCTTGAAAGTGCAAAACAGAAAGGAACTAGCTTGTTTTTTTCTTACACAGGAAGTTTGAGAGAAATGAGTTAATAGCTGACTCAAGAAAGAAAAAAGTAACTTGGGCCTGTTTGGTTTCAAGACAATAAATATGTTATTAATTCATGATAAAATTGGCACTTGTTTTATTTTAGATATTCAGTGACACTTGATATGGCATTGAATGATCAAATACTGGATTTAATTTTTAAAACAAAACAAAACAAAAGCTGAGTATCATTGCATGAATTTTCATCTTCTTATGGTTATATCCTGCATCAGATGGATACATTTTGAAGTGT…
Contig2196	AGTPBP1	NM_015239.2	XM_002915012.1	CGACCGGGGTGTTGCTTACAGGTTTTAACATCATTAACTGTGAAAAATCCAACAGTCAATTTTAAATTATGGTAATGCAACCACTCATGTATTCGGTTCAGGAAGCATTAAACGCAAGACCGTGGTGGATTCGTGTGGGAACGGACATTTGTTATTATAAAAATCACTTCTCAAGAAGTTCAGTTGCTGCAGGTGGGCAAAAGGGAAAATCCTACTATACAATTACGTTTACTGTCAATTTTCCACATAAAGATGATGTTTGCTACTTTGCTTATCACTATCCATACACATATTCGACTTTACAGATGCATCTTCAAAAATTGGAATCAGCACACAATCCTCAGCAAATCTATTTTCGAAAAGATGTGTTATGTGAAACCCTGTCTGGAAACACCTGTC…
F1F2056750	AGTPBP1	NM_015239.2	XM_002689815.1	AAAACGCCAGAAGAGCTGTAGACAGAGGATATGTCCAGGTCCTTTTAACAATTTATGTAGATTGGCACCGCCATGATAACCGGCATAGAAACATGCTCATTCGGAAAGGAATTTTACAGAGTTTAAAAAGTGTTACAAACATCAAGTTGGGAAGGAAAGCATTTATAGATGCCAATGGCATGAAAATTCTGTATAACACTTCACAAGAATGTTTGGCAGTCAGGACCCTTGATCCCCTTGTCAACACCTCTAGTCTGATAATGAGGAAGTGTTTTCCTAAAAATCGCCTGCCACTCCCAACGATTAAAAGTTCTTTCCATTTCCAGCTGCCAGTTATTCCTGTGACTGGGCCTGTGGCCCAG
Contig6600	AGTPBP1	NM_015239.2	XM_002915012.1	AAGGACAAAAATTGCTCAAGATATTGAGAGGTTAATACATCAGAGTGATATCATAGATCGAAGTGGTGTATGACTTAGATAACCCCAATTACACTATACCAGAAGAAGGAGATATATTGAAGTTTAACTCCAAATTTGAATCTGGGAATCTGCGCAAAGTTATTCAGATTAGAAAGTAAGTCATTTAAGTTCACATTTTGTCTATACATAGATATTTTCCTAATTCTAATCAGATTTCTATATTTTCTATTTTCAGAAATGAATATGATCTTATTTTGAACTCAGATATAAATAGCAATCATTATCACCAGTGGTTTTACN
F1F2053686	AGTPBP1	NM_015239.2	XM_002915012.1	ATTGTTGCAGTTACTCGTGAATGCGAGCAAGGAATCTCCCCCAAATGAGGAGTTGATGGTGCAGATTCATTCTATTCTCGCAAAGATTGGACCTAAAAGACAAAAAATTTGGAGTGAAAGCTAGAATTAATGGAGCTCTTACTATAACCCTGAATTTGGTCAAACAGAATTTGCAGAATCATCGCTTGGTTTTGCCTTGTCTTCAGCTTTTACGAGTATATTCTGCCAACTCTGTGAATTCAGTATCCTTAGGGAAAAATGGAGTTGTGGAGCTGCTGTTTAAAA
F1F2050498	AGTPBP1	NM_015239.2	XM_002915012.1	AAGAATGATGATATTGAAACGGATATTAACAAACTAAAACCCCAGCAGGAACCCGGACGAACGATAGAAGAACTTAAAATGTATGAACACCTTTTCCCTGAGCTTGTTGATGATTTTCAGGACTATGATTTAATCTCCAAAGAACCAAAGCCTTTCGTATTTGAGGGAAAAGTACGTGGTCCTATTGTTGTTCCTACTGCGGGAGAGGAAGCATCTGGGAATCCAGGCAACTT
F1F2013308	AGTR1	NM_032049.2	XM_002927034.1	CTAGTTCCAGGTTGAATATATGATAAATTGGTCTAAAATGGCTGAGCTTTCATCTGACTAGACGTAGAAGCCATCCCAGAAGTTCTGATCCAGGTGCATCTGGCCTAGTGTCTAAGACTAATTAATAACCCAAGAGATCAAAATGATTCTCAACTCTTCCACTGAAGATGGTATTAAAAGAATACAAGATGACTGTCCCAAAGCTGGAAGGCACAATTACATATTTGTCATGATCCCTACTTTATACAGTATCATCTTTGTGGTTGGAATATTTGGAAACAGCTTGGTAGTGATTGTCATTTACTTTTACATGAAACTGAAGACTGTGGCCAGTGTTTTTCTTCTGAATTTAGCATTGGCTGATTTATGCTTTTTACTGACCTTGCCATTGTGGGCTGT…
F1F2016904	AGTRAP	NM_020350.4	XM_002922764.1	AAGTTTGTTTCCCGAGTTCGGAGCCCAGGAGCCCCCGCGGTTGCCGCGCAGGTGCCCTCCGCTGGGGTCGGGATGGAGCTGCCTGCCGTGAACCTGAAGATGATCCTGCTGGTTCACTGGCTGCTGACGACCTGGGGCTGCATCACGTTCTCCGGCCCTTACCCCTGGGCCAACTTCACCATCCTGGCGGTGGGCGTGTGGGCCGTGGCTCAGCGGGACTCCGTCGACGCCATGAGTCTGTTTCTCGGTGGCTTGGCAGCCACCATCTTCCTGGACATCGTCCACATCAGCGTCTTCTACCGGCAGGCCAGCTTCACGGACACACAGCGCTTCGGTGCCGGCATGGCCATCCTCAGCCTGCTCCTCAAGCCCTTGTCTTGCTGCTTCGTCTACCACATG…
F1F2059098	AGXT	NM_000030.2	XM_002923140.1	GAAGGATCCAGCCATCCGGCTACCCACTGTCACCACGGTGGCTGCACCCGCTGGCTATAATTGGAGAGACATCGTCAACTATGTCATGGACCATTTTGACATCGAGATCACGGGCGGCCTTGGGCCCTCACTGGGGAAGGTGCTTCGCATCGGCCTGCTGGGCTGCAATGCCACCCGGGAGAATGTGGACCGTGTCATCCACGCCCTGCAGGAGGCCCTGAAGCACTGCCCTCGAAGCAAGATGTGACCTGGAGGCCCATCCTCCCAGAGGGGTGGGGATGGGAGACCCGGAGCACACAGACCTCGCCACATGGCCTGGCCACAGAGGCGAGG
F1F2046899	AGXT	NM_000030.2	XM_002923140.1	AGCAAGGCATTGACGTCCTGTACTCAGGCTCCCAGAAGGTCCTGAACTCGCCTCCAGGGACTTCGCTCCTCTCCTTCAGTGAAAAAGCCAAAAATAAGATCTACAGTCGGAAGACGAAGCCTGTCTCCTTCTACCTGGACATGAAGTGGCTTGCCAACATCTGGGGCTGTGATGACCAACCCAGGATATACCATCACACCACCCCAGTCATCAGCCTGTTCAGCCTGAGAGAGAGCCTGGCCCTCATCG
F1F2046830	AGXT	NM_000030.2	XM_001090301.2	ATCAAGGACCCTGGAGGCCACTACACACTGCAGGAGCTGGAAGAGGGCCTGGCCCGGCACAAGCCAGTGCTGCTGTTTCTGACCCAGGGGGAGTCATCCAGCGGTGTGCTGCAGCCCCTCGACGGTTATGGGGAGCTCTGCCACAGGTACAACTGCCTGCTCCTGGTCGACTCAGTGGCATCCCTGGGTGGGGCCCCATCTACATGGACCAGCAAGG
F1F2091337	AGXT2	NM_031900.3	XM_002919429.1	GAGAAGCTTTCGGCACTTCTTCCTGAGCCTCTAAAGGTCATTTTCTTGGTGAATAGTGGTTCAGAGGCCAATGATCTAGCCATGCTGATGGCCAGAGCACACTCAAACAGCACAGACATTATTTCCTTCAGAGGAGGCTACCATGGGTGCAGTCCTTACACACTTGGCCTGACCAACGTAGGGCCCTACAAGATGGAGCTCCCCAGTGGGACAGG
F1F2049116	AGXT2	NM_031900.3	XM_850322.1	CCTACAAGATGGAGCTCCCCAGTGGGACAGGCTGCCAATCAACAATGTGCCCAGATGTTTTCCGTGGCCCTTGGGGAGGAAGCCACTGTCGAGATTCTCCGGTGCAAACAATTAGGAAATGCAGCTGTGCACCAGACTGCTGCCAAGCGAAAGACCAGTATATTGAACAGTTCAAAGATACTCTGAACACTTCTGTGGCCAAATCAATTGCTGGATTTTTTGCAGAGCCAATTCAAGGGGTAAATGGAGTCGTCCAGTATCCAAAGGGGTTTCTACAGGAAGCCTTCGAGTTGGTGCGGGAGCGGGGAGGTGTGTGCATCGCAGATGAGGTGCAGACAGGATTTGGAAGACTGGGCTCTCACTTCTGGGGCTTCCAAACCCATGGCATCCTGCCAGACA…
F1F2052955	AGXT2	NP_114106.1	XM_002919429.1	ATGACGTTGGCACCTACATGCTACAGAAGTTTGCTGAGCTGCGGGATGAGTTTGAGATTGTCGGAGATGTCCGAGGCAAAGGCCTCATGATAGGAATAGAAATGGTGAAGGACAAGGTGAGCTGCCAGCCTCTTCCCCGGGAAGAAGTCAATGAAATCCATGACGACTGCAAACGCATGGGGCTTCTAATTGGCCGAGGCGGCATTTTTGCCCAGA
F1F2047530	AGXT2L1	NM_031279.3	XM_002916943.1	AGGAAGCACATCGGACCCTCATGCAAAGTTTTCTTTGCTGCGGATCCCATCAAAATAGTGCGAGCCCAACGACAGTACATGTTTGATGAGAGAGGAGAACGGTACCTGGACTGCATCAACAATGTGGCCCACGTGGGACACTGTCATCCAGAAGTGGTCAAGGCTGCCGTGAAGCAAATGGAGCTGCTAAACACCAATTCTCGATTCCTTCACGACAATATCGTGGAGTACGCCAGGCGCCTTGTAGCAACCCTGCCAGAGAAACTCTCTGTTTGCTATTTTACCAACTCAGGATCTGAAGCCAATGACTTGG
F1F2052786	AGXT2L1	NP_001140099.1	XM_535690.2	TGTGTTTATAGCTGATGAAGTTCAGGTGGGCTTTGGTCGAGTTGGGAAACATTTCTGGAGCTTCCAAATGCATGGAGAAGATTTTTGTTCCAGACATTGTGACAATGGGAAAACCAATGGGCAATGGTCACCCAATGGCATGCGTGGTAACAACCAAAGAAATCGCAGAAGCCTTCAGCAGTTCTGGGATGGAATATTTCAATACGTATGGAGGAAATCCAGTAT
F1F2054712	AGXT2L1	NP_112569.2	XM_002916943.1	AGGGGATTATCTTACCGAGTTACTCAATAAACAGAAGGCTAAACATACTTTGATAGGAGAGATCAGAGGCATTGGCCTGTTTATCGGAATTGACCTGGTGAAGGACCGTCAGAAAAGGACCCCTGCCACAGAGGAAGCTCAACACATCATCTACAAGATGAAAGAAAAGCGAGTACTTCTCAGTGCAGATGGACCTCACCGAAATGTGCTGAAAATAAAACCACCTTATGTGCTTCACGGAAGAAGATGCTTAAG
F1F2105382	AGXT2L2	NM_153373.2	XM_538569.2	AGGGAAGGCCGAGACGCTGGCCCTGAGGCGGCGGCTGCTAAGCGATTCTTGCAGACTCTTTTACCCGGAGGATCCTATTAAGATTGTCCGGGGCCAAGGACAGTACTTATATGACGACGAGGGAGCAGAATACCTCGATTGTATCAACAATGTGGCTCATGTCGGACACTGCCACCCTCTCGTGGTCCGGGCTGCGCACGGACAGAACCAGATGCTCAACACCAA
F1F2024820	AGXT2L2	NM_153373.2	XM_002924065.1	AGGCAAGCACTTCTGGGCCTTCCAGCTGCAGGGAGAAGACTTTGTCCCTGACATCGTCACCATGGGCAAGTCGATTGGCAATGGTCACCCGGTAGCCTGCGTGGCCACAACCCAAGCTGTGGCAAGGGCCTTTGAAGCCACCGGCGTCGAGTATTTCAACACGTTTGGGGGCAGCCCGGTGTCCTGTGCCGTGGGCCTGGCCGTTCTGGATGTTCTAGAGAAGGAGCAGCTGCGGGCTCACGCTGCCTCTGTGGGCAGTGTCCTCATGGAGCTCCTCCGACAGCAGAAAGCCAAGCATCCCATCATCGGTGACGTCAGGGGCATCGGGCTCTTTATCGGTGTGGACCTGATCAAAGACACAGCGACAAGGACACCAGCAACTGAGGAGGCAAACTACGT…
Contig2644	AHCTF1	NM_015446.4	XM_002923919.1	AAAAAAAAAAAAATCACAGAAATCCCTTAATATTCAGGTTTGAAAACTGACGCATTTTCGTAGGACCTCAGGCACAGACTGTTGAGGACGGGGATCGAGTGTGAGGTGGGAAGGGAAAAGAAACAAGACACTTGTGTGCAGTACGACTGTGCAATTCAGTGGGGGACGCTTGATGTAGCCTGGGAAACTCATCCCGAAGTTAGTGCTGTAAAATAATTTATAACAGGTCATCGGATAGTGTGTAACGAATGGACCATTAATAATTGATTGTCTAGAAACAAACTGCTTGTGTTGGCTAAGCTTGTAATGTGTTAGTATTGAAGCAGAAGCACTGTGCTTTCCACCTTATTTTCCTACCAAATCAAAACCACCAGAGCTGGGAAAATGACGACCCCTCTG…
F1F2099958	AHCTF1	NM_015446.4	XM_002923919.1	GGGGCTCTTACCCGAGGGCTCAGATGATGCTGTGCAGTTGTCCAGGTTGTACTACAACTACCCTGTAATTCAGAACTACTACACCAGTCGTCGACAGAAGTGTGAGCGTCTGGCAAGAGGGAAATGGAACCCCGATTGCCTGATTATTGACGAAATGGTATCTCAATTGGGAGACGGCGTTGAGAGGTTGTGGAAGCGGGATGAAGG
F1F2013603	AHCTF1	NM_015446.4	XM_002923919.1	CCGAAAACTGAGAAGTGCCACTCTAGAAGCTGCTGAAAGTAGAGGACATAAACCTGATGGAAAGCCCGTGGACCAGGCACTGCCTGCCGAGCCTGGTAGAAGTCCTAAAAAGAGGGAATGTAGCACACTTGATGTCACAGAAGACTCCAGACTGGATTCCTCACAGCTGAGTCTTCAGGCAGAGTTTGGTAGACCTAGAAAACGTGGTAGACCGAGAAAAGTTAATCCATCTGAAGATGTTGGGTCCAAGGCTGTCAAGGAAGCAAAAAGTCCCAAGAGGAGGTCAGGAACTCTCAGCAGCCAGAAGAGGTCGAACAAGAAAGACCCCGGCTAAAAGAAAGACTGATGTTGCAAAGACAGCTTTAGAAAAATTCGTTTAGTGCCAAACGAGGAACTTAC…
F1F2001739	AHCTF1	NM_015446.4	XM_002923919.1	TTATTCAGCAAACCCCCAAAAGATCTCCTGTATACCTAGCATCCAGTTCATTGTTGAAAGGATCACATCACAGTCCCTCTAGGACTGTAGAACTACATGTGCTTGAAACTCCTTTTGTGGTGAAGAGAGCGAAAACTTTGGCCATGTCAGTTACTTCTTCTGGATTTGCCGAGTTCACTCCTCAGTCCATCTTAAGGTCTGGACTTCGACACCACCTTTACCCTCTCCCTCTCTGTCACCTGGAAGATCCATTACCCCTCCTTCACGACTTAAGGAAACTAGAATTTCATTTATGGAAGAAAGCGTGGCCACAAAACGGACTCCTGGAGGTACAGATGACAGTAGGACGAAACTGTCTGTTACTACACCTCTCCATAAATGTGGAGGTCCAGCAAAAAG…
F1F2018877	AHCTF1	NM_015446.4	XM_002923919.1	GGGAATAACACTGAACTTGCAGCAAGAGCACAAAGTAGAACTTGATGTCCTGAAAGCAAGTGTTGACTTAGCGGAAGAAAAACCTCCCGTTTCTGATGCTCCTCCTGATCCTCAAGAAATTCATGTGACTGAACATGAAAAGCTCGGAGTTCAAGATTCAGGACACGAGGCTAGGAGTCTTGCATTTAACGAGTTGTATCCCTCAGGGACTCTTAAGCTCCAGTATAATTTTGATTACCATTGAGCAACAGTTTTGTTACTTATCTGATAATAAAGACTCTGCTGAGTGTGACGTTCCTGAAGTAGATGGGGAACTTTTTGGGGCACAGAGCAACTTTACCTTGATATTGGAAGGTGAAGAAGGAGAATTAGAGACCGGTGATTCTGCAGCATCTGATG…
F1F2287647	AHCY	NM_000687.2	XM_002916393.1	CCTGCCCAGCGCCGCCCTTCTTGCGCTACCCGCAGTCCCAGGGCTGGTTCCCTTCGCGTGTGTCCATCACTCTGTGCGGAAATTGCCAGCATGTCGGACAAACTGCCGTACAAGTCGCCGACATCAGCCTGGCCTCCTGGGGACGCAAGGCCCTGGACATCGCGGAGAATGAGATGCCGGGCCTGATGCGCATGAGGGAGATGTACTCGGCCTCTAAGCCACTGAAGGGCGCCCGCATCGCTGGCTG
Contig1504	AHCY	NM_000687.2	XM_002916393.1	GAGACAGCTGTCCTCATTGAGACCCTCGTGGCCCTGGGTGCAGAGGTGCAGTGGTCCAGCTGCAACATCTTCTCGACCCAGGACCATGCAGCTGCTGCCATCGCCAAGGCTGGCATTCCAGTGTACGCCTGGAAGGGTGAGACAGACGAGGAGTACCTATGGTGCATTGAGCAGACGCTGTACTTCAAGGACGGGCCCCTCAACATGATTCTGGATGACGGCGGTGACCTCACCAACCTCATTCACACCAAGTACCCCACAGCTCCTGTCAGGCATCCGAGGCATTTCTGAGGAGACCACAACGGGGGTCCACAACCTATACAAGATGATGGCCAACGGGAAGCTGAAGGTGCCTGCCATCAACGTCAATGACTCCGTCACCAAGAGCAAGTTTGACAA…
F1F2021379	AHCYL1	NM_006621.4	XM_849502.1	GAATAAAAAAAAAGGTAAGATAAATGTTGAGTGTTAACACTGAGGAACTGCTTGGGTGATTAGTCATTCCCAGTTTCTCTTTTGAACCTTTGGAGCTGAGAGTGCAGAGTTGAGTCTGGAGAAAAGCTGGCCTCAAACTCTGATAAGTCCCTCTGTTTCTAGCCCTTAGTTTATAGCTTCAATGAACTGGGGCCATAAAGGCAAATTCTGTCAGCTCTGCCCCATACAGCTTGTGCTGAAGGCGAATTTCTTGAGCCATTACTCAGTCTAAAACACTGAGCTCTATCTTTAGGATTTTATCCTTTAAGAGCAAATTTCCGGTCAGCTGTGCTTCTGCAACCTAAAATATTTAAAGGGAGGTAGATGTGGATGGGAGGGAAAGGATAAATTGGGCCAGAG…
F1F2028253	AHCYL1	NM_006621.4	XM_849502.1	ACTAATGGACCATATTACCAAGGACCAGTCCACGTGTACCACACAACTCTAAAAGAAATATTTTTTAAGATAACGTTTATTTTCTTCTTATTCCTTTCCTGTTGATTTTTTTTTTTTTCTGTAATTTCATTTTTGTTTTCTTCATCTCATTGTCCAAGTTCTGCAGACCACACAGGAACTTGCTTCATGGCTCTTTAGATGAAACTGAGGTTCAAGTTTCCTCACCCTAGTCACTAAAGAAGGATTTTACTGTCCCAGCCCAGAAAGGTGATTCTTTCTTTCCCATTTCTGGGGACTTTAGTCTTAATTGGGTACCTTATTAACAGGAAATGCTAAGGTACCTTCTTTGTTGAACAATCTGCAATGTCTAAATTGCCTTAAAAGAGCCCACTTCTTAGC…
F1F2183077	AHCYL1	NM_006621.4	XM_849502.1	AAGCTGCTCCACAGTTCCCACCTTTGTTCTGTCCATCACAGCTACTAACACAGGCTTTTGGCACTTGATAGAGCTGTATAATGCACCTGAGGGACGATACAAACAAGATGTATACCTGCTTCCTAAGAAAATGGATGAGTACGTTGCCAGCTTGCACCTGCCATCATTTGATGCCCACCTGACAGAGCTGACAGATGACCAAGCAAAAATATCTGGGACTCAACAAAAATGGGCCATTCAAACCCAATTATACAGATACTAATGGA
F1F2117883	AHCYL1	NM_006621.4	XM_002919215.1	AGGCTGGAGTTGCCGTGTTTGCCTGGAAGGGGCGAGTCAGAAGATGACTTCTGGTGGTGTATTGACCGCTGTGTGAACATGGATGGTTGGCAAGCTAACATGGCTGTATCAGCTCTCCAAAGCTGGGAAGCTCTGTGTTCCAGCCATGAATGTCAATGACTCTGTTACCAAACAGAAGTTTGATAACTTGTACTGCTGCCGAGAGTCC
F1F2001979	AHCYL1	NM_006621.4	XM_002919215.1	GGGCAGAATTTGGACGCCGGGAGATTGAGATTGCAGAGCAAGACATGTCTGCTCTGATTTCACTCAGGAAACGTGCTCAGGGGAGAAGCCCTTGGCTGGTGCTAAAATAGTGGGCTGTACACACATCACAGCCCAGACAGCGGTGTTGATTGAGACACTCTGTGCCCTGGGGGCTCAGTGCCGCTGGTCTGCTTGCAACATCTATTCCACTCAGAACGAAGTGGCTGCAGCCCTGGCCGAGGCTGGAGTTGCCGTGTTTGCCTGGAAGGGCGAGTCAGAAGATGACTTCTGGTGGTGTATTGACCGCTGTGTGAACATGGATGGTTGGCAAGCTAACATGATCCTGGATGATGGGGGAGACTTAACCCACTGGGTTTATAAGAAGTATCCAAACGTGTT…
Contig309	AHCYL1	NM_006621.4	XM_849502.1	TAAAGGATGCATTCCCTTCAGTGCAGCAGGCGTCCTCTTTTCCCATGTCCTCACTGGAAGCCAGGTACCTTTGTCCCCCAGCATCTTTCTTTGGCTGCTCTCCTTTACCTTTAGGAAATAAGAATGTAGTGACACGGGAGCATTTGGACCGCATGAAAAACAGCTGTATCGTATGCAATATGGGGCACTCCAACACAGAAATTGATGTGACCAGCCTGCGCACTCCAGAGCTGACATGGGGAGCGCGTGCGCTCTCAGGTGGACCATGTCATCTGGCCAGATGGCAAACGCGTTGTCCTCCTGGCAGAGGGTCGTCTTCTCAACCTGAGCTGCTCCACAGTTCCCACCTTTGTTCTGTCCATCACAGCTACAACACAGGCTTTGGCACTGATAGAGCTG…
F1F2003307	AHCYL1	NM_006621.4	XM_002919215.1	AGCTGAAGCAGGCCAAGGAGATTGAGGACGCTGAGAAGTACTCCTTCATGGCCACCGTCACCAAGGCGCCCAAGAAGCAAATCCAGTTTGCTGATGACATGCAGGAGTTCACCAAATTCCCCACCAAGACAGGCCGCCGATCTTTGTCTCGCTCCATCTCCCAGTCTTCCACGGACAGCTACAGTTCAGCTGCGTCCTACACAGATAGCTCTGATGATGAGGTTTCCCCCCGAGAGAAACAGCAGACCAACTCCAAGGGCAGCAGCAATTTCTGTGTGAAGAACATCAAGCAGGCAGAATTTGGTACGGCCGGGAGATTGAGATTGCAGAGCAAGACATGTCTGCTCTGATTTCACTCAGGAAACGTGCTCAGGGGGAGAAGCCCTTGGCTGGTAGACT…
F1F2056353	AHCYL2	NM_001130722.2	XM_002913452.1	AGAGTGTGGTTACTGCCCCGAGGGCTGTGAAAGCCACAAAGGACAGGCTGAGGAAGGAAAGCTATGGGGTAACCTTCCCAGTGCATCTTCTGCATCATTCCCCATTAACTTGGAATCCTCAACAATGGCCATTTGTCTCTTGTCCAAGTTCAGGAGTTAGTCCAGGGATTCCAGACTCCTTGTTCCCTGGGGTTTTCCGGAATAAATTTCAGCAGCTGCCTTTCTCAGCTTTGGCCCTTCCCCAGGTGAGGCCTTTTGGAAGCCACTGAATTAACATGGCCTGGGTTCCCAGCCTTGACCATCACTATCACTGCCTTCTTTATAAAATGACTAGGAAGGAAGGAATGTTATGGCTTTGGCAAGCTACA
F1F2223955	AHCYL2	NM_001130722.2	XM_003318788.1	GGATACTTACAATTTTTTCTACGATGAACTAGTACTAGTTTTCAAGGTCTTTTTTGCCTTCTTAATGGAAAATCAGGGTTTTGTTTTGTTTTGTTTCTCATTAAAAAAAGAAAAAAGGTATCTGGTCTACCTTCTCTGTCTGCCCTCCTACCTCCTCAATACCTACCCTCCTAGTAATGAGCACGGCTCCCCATGGCCACATACTCCTGCAGAGCTTTTTGCTGCTTGGCTTTTCTCTGAACAGATCTGAAACTGCTGCTCCTGTGGTTTTCTCAAAAATTTAAC
F1F2029580	AHCYL2	NM_001130722.2	XM_002913452.1	AAGGGCATAGTAGAGGAGAGTGTTACTGGAGTCCATAGGCTGTACCAGCTATCCAAGGCTGGGAAGCTGTGTGTTCCTGCCATGAACGTCAATGACTCGGTCACCAAACAGAAATTTGACAACCTCTACTGTTGCCGTGAATCAATTCTAGATGGACTTAAAAGGACAACAGACATGATGTTTGGTGGAAAGCAGGTGGTGGTCTGTGGCTATGGAGAGGTGGGGAAGGGGTGCTGTGCTGCCCTAAAAGCCATGGGCTCTATTGTGTATGTAACTGAGATCGACCCCATCTGTGCTCTTCAAGCCTGTATGGATGGATTTCGACTGGTGAAATTAAATGAGGTCATCCGACAAGTGGATATTGTTATTACCTGTACAGGTAACAAGAATGTGGTAACC…
F1F2172198	AHDC1	NM_001029882.2	XM_002913320.1	AGAGCAGCTCAAAGCCGGGCCGTGGACGGCGGAAGAAGGTGGACCTATTCGAGGCCTCACACCTGGGCTTCCCGTCCTCTGCCTCAGCCACTGCCTCAGGCTACCCATCCAAACGGAGCACCGGGCCCCGGCAGCCGCGAGGTGGACGGGGTGGTGGGGCCTGCTCAGCTAAGAAGGAGCGGGGCGGGGCAACCGCCAAAAGCCAAGTTATCCCCAAGCCACAGCCCGTCAACCCCCTGTTCCAGGACAGCCCAGACCTCGGCCTGGACTACTACAGTGGGGACAGCAGCATGTCGCCACTGCCCTCCCAGTCGCGGGCCTTCGGTGTGGGTGAGCGAGACCCTTGTGACTTCATGGGACCCTACTCCATGAACCCGTCCACTCCTTCTGACGGCACCT…
F1F2169446	AHDC1	NM_001029882.2	XM_003307910.1	GAAGCCGAAGGTGAGCCCTTTCTGCACAAAACCAGCAATTGTAAAATACTTTTTAAAAATGTACAAAACTTAAAAACAAAACACAGTTTTAGAAAAAGACAAAAAAAAAAGAGAGAGAGCGAGAGAGCGCGCGAGCGTGTGCAAGAGGTTGCGAGCGGGGGCCCCCCGAGGTGTCCAGAGCCCCTGCAAGTATGCACTGAGACATTTATCTACAGGTCGTTTGACAAAATGAACAATATCCTATTTATTGTATATACTGTTTTATTATAAATCGTGGATTGTATATTGCATTCTGTAAACCTGCTGTGGTCCCGTGGTGTGCAAATTCGCATGGGTGGGGGGGAGGGGCAGAACCTCTGCGGGAGTCTTTTTTTTCCTTCTTTCTTA
F1F2028528	AHI1	NM_001134831.1	XM_002915089.1	AGGAAAGGGACAGGAAGGTTATTTTCCAGCTAATCATGTGGCTAGTGAAACATTATATCAAGAACTGCCTCCAGAGATAAAGGAGCGATCCCCTCCTTTAACCCCAAAGGAAAAAACCAAAGTGGAAAAACCTTCTTCAGCTGCTCAAAAGCGGCCAGTCAAGGACAAGTCCCAGGATTTCCGATTGGGACTCAGAGTCCGTGACACATTCTGAAGTAGGCAAAGAGCAGAGCCGTGAGGACCAAGCACACGTAATGGATATGCACTTGAAGAAGAATGAGCCAAGCCAGCGAAAGAGTAACCCTAATAGAGTAAAGAGTTGAAGAAGAAAGAAGATAACCAAATACACAGAAGTGAAATGAAAAATTAAACCAAACAGTTTTTGTTCAGAGTTAAGAA…
F1F2008862	AHI1	NM_001134832.1	XM_533417.2	GAACTTAGATTTTTCTTTTTTTTTTATATATTTTATTTATTCATTGGACAGACAGAGATCACAAGTAGGCAGAGAAGCAGGCAGAGAGAGGAGGAAGCAGGCTCCCTGCTGAGCAGAGAGCCCGATGCAGGGCTCGATCCCAGGACCCTGGGATCATGACCTGAGCCGAAGGCAGAGGCTTTAACCCACTGAGCCACCCAGGCGCCCCAGAAAAGGGTTTTTTTAACTACCTGTCTTTTCAGTGGGTAAGATAGGTTACATTTGTGAAATCTTTTTTGTTTGTAGATTAGCAGCAAGGAAATTTGTAGGTGCAGCAAATTACCGGGAAAAGATTCATAGTACTTTGACACCATGTGGGACTTTTCTCTTTGCTGGAAGTGAGGATGGTATAGTATATGT…
F1F2051043	AHI1	NM_001134832.1	XM_002915089.1	AACATTATACGTAACCGTAAGAGGATTGAAAGTTCCAGAATGTATAAAGCCATCTTACCATTCTGTGGTGACTGTCCAGGAGGAGAAAGGTAAACCAGTGTATTGTGAAGGACACCATGAGGCCGGTTCAGTAGATGCAGAACCTGGACTAGAAGATTCTAAAGAAGTAGTGAAGTGGAAACGACTACCTGGGCAGGCTTGTCGGATCCCAAATAAGCACCTCTTCTCACTAAATACAGGAG
F1F2134949	AHNAK	NM_001620.1	XM_002925369.1	GACTTAAACCTGAAGGGCCCCAAAATGAAGGGTGAATGTGGATGTTTCTTTGCCCAAGGTGGAAGGTGACCTCAAGGGCCCTGAAGTTGACATCAAGGGCCCCAAATTGGACTTTGACACTCCTGATATCAATATTGAGGGCCCAGAAGGAAAATTGAAGGGGCCCAAATTTAAGATGCCAAGAGATGCATATTAAAAGCCCCTAAGATACTCCATGCCTGACTTGGACTTAAATTTGAAGGGGCCAAAAGTAAAGGGGATGTGGACTTCATACCTAAGTGGAAGTGATCTAAAAGGCCAGAGTGGACATTGAAGGTCCTGAAGGGAAACTCAAAGGTCCAAATTAAGATGCCTGATG
F1F2163393	AHNAK	NM_001620.1	XM_002699316.1	TCAAAGCCCCCAAGATCTCCATGCCTGACTTTGATTTGCATCTGAAAGGTCCTAAGATGAAAGGAGATGTGGATGTTTCTCTTCCTAAGGTGGAAGGTGACCTAACGGCCCCTGAAGTTGACATCAAAGGCCCCAAGGTGGATGTTGATGTCCCAGATGTGGATGTTCATGGTCCAGACTGGCACCTGAAGATGCCCAAGGTGAAAATGCCCAAGTTCAGCATGCCTGGCTTCAAAGGCGAGGGTCCAGATGTGGATGTGACCCTGCCCAAAGCTGACATTGACATCTCAGGACCCAAGGTAGACATAGACACTT
F1F2216799	AHNAK	NM_001620.1	XM_002925369.1	AGGAGCCAGGGAGATCGATATCAGCAGCCCAGAGTTCAAGATCAAGATTCCCCGGCACAAACTGACTGAAATTTCCGCTGTGGATGTGGAGACCCAGCCTGGCAAGACAGTGATCAGACTGCCCTCGGGCTCGGGGGCAGCATCTCCTACCACAGGCTCTGTTGTGGACATCCGAGCGGGGTCTGTTTCTGCTTCGGGACCAGAGCTCCAAGGTGCTGGCCACTCGAAGCTCCAGGTCACCGTGCCTGGGATAAAGGTGGGAGCCCGAGGTGTCAAGTGTCAGTGCGAAG
F1F2156288	AHNAK	NM_001620.1	XM_002925369.1	CCAGAAGGAAAACTGAAAGGCCCTAAGTTCAAGATGCCTGAATGCACTTTCATGGCCCCCTAAGATCTCCATCGACCGTGAATGTTGGGAATTTTCGAACTTAAAAGGGCCTAAAATCAAAGGAGACTTTGATGTTTCTGCCCCAAAGCTGGAGGGAGAGTTAAAGGGTCCGGAAGTGGATGTCAAAGGCCCCAAATTGGATGTTGACATGCCAGAAGTAGCTGTGGAAGGTCCAGATGGCAAAT
F1F2199755	AHNAK	NM_001620.1	XM_002925369.1	AGGGAGAATATGATGTTACAGTGCCAAAGATGGAAGGGGAACTCAAAGGGCCAAAAGTAGACATCGGTGCCCCAGATGTTGAAGTTCATGGTCCTGAACTGGAACCTAAAGATGCCCAAAAATGAAAATGCCCAAATTCACCATGCCCAGCCTCAAAGGTGAGGGCCCAGAAGTGGATGTGAACCTGACAAAGGCTGATGTGGACA
Contig960	AHNAK	NM_001620.1	XM_002925369.1	GAACTTGAAAGGACCAAGTTTGAAGGGAGACCTGGATGCTTCTGTTCCTGGTGTGAAGGTGCATGCCCCAGGGCTTGACCTCAGAGGTCAAGGTGGAAAGGTGAGGATGGAAGGAGATGGTGTGAAAGTGCCTGGGATCGATACCACGTTAAATCTTGGCACCCCAGATGTGACCCTGAAGGGACCAAGCCTGCAGGGGGACCTGGCTGTCTCTGGTGACATCAAATGCCCTAAAGTATCAGTAGGTGCTCCTGATGTAAGTCTGGAGGCCCCCGAAGGTGGCATTAAACTTCCCAAAATGAAGCTGCCTCAGTTTGGCATCTCGACTCCAGGGTCCGACTTGGACGTGAACGTCCAAGGGCCACAAGTGACTGGAGAACTGCAGGCACCAGCTATGGA…
Contig1719	AHNAK	NM_001620.1	XM_002925369.1	TATTGACATTTCTGGCCCCAAAGTGGACATTGATGTTCCAGATGTGAATATCGAATGTCCAGATGCGAAACTGAAGGGCCCTAAGTTCAAGATGCCAGAGATGAACATCAAAGCTCCCAAAATCTCCATGCCTGAGCTTGACTTAAACCTGAAGGGCCCCAAAATGAAGGGTGATGTGGATGTTTCTTTGCCCAAGGTGGAAGGTGACCTCAAGGGCCCTGAAGTTGACATCAAGGGCCCCAAATTGGACTTTGACACTCCTGATATCAATATTGAGGGCCCAGAAGGAAAATTGAAGGGGCCCAAATTTAAGATGCCAGAGATGCATATTAAACGCCCCTAAGATCTCCATGCCTGACTTGGACTTAAATTTGAAGGGGCCAAAAGTAAAGGGGGATG…
F1F2026899	AHNAK	NM_001620.1	XM_002925369.1	ACATTGAGGGTCCTGAGGGAAAGTTGAAAGGTCCCAAGTTCAAGATGCCCCGTAGATGAACATCAAAGCCCCCAAGATCTCCATGCCAGACATTGAGTCTTAACCTGAAGGGCCCTAAAGTGAAAGGTGATGTGGATGTGTCTTTGCCAAAAGTGGAAGGTGAGATTAAAGTTCCTGATGTTGACATCAAGGGCCCCAAAGTGGACATTGATGCCCCAGATGTGGATGTTCATGGCCCAGACTGGCACCTGAAGATGCCCAAGATAAAAATGCCCAAGATCAGCATGCCAGGGTTCAAAGGAGAAGGCCCAGAAGTGGATGTGAACCTACCCAAGGCTGACATTGATGTCTCAGGACCCAAGGTGGACATTGATGCTCCAGATGTCAATATCGAAGGTC…
F1F2025836	AHNAK	NM_001620.1	XM_002925369.1	CAAACTGAAGATGCCAGACATGCATGTAAATATGCCCAAAATCTCCATGCCAGAAATTGACCTGAATTTGAAAGGCGCAAAGCTTAAGGGAGATGTTGATGTTTCCGGGCCCAAACTGGAAGGTGATGTTAAAGCTCCCAAGCTGGATGTAAAGGGGCCAGAAGTGGACATTTCTGGTCCTAAGGTCAATCTTGATGGCAAGGCAAAGAAATCACGTTTTAAGCTTCCTAAATTTAACTTTTCAGGCTCCAAAGTTCAGACACCTGAGGTGGATGTCAAAGTTAAAAGCCAGATATTGATGTGACAGGTCCAAAAGTTGATATTAATGCTCCTGATGTTGAGGTCCAAGGGAAAGTGAAAGGATCTAAGTTCAAAATGCCTTTCCTGAGTATTCATCTC…
Contig7104	AHNAK	NM_001620.1	XM_002925369.1	AAAGATGAAAATGCCCAAGTTCAGCATGCCAGGCTTCAAAGGAGAGGGCCCAGAAGTGGATGTGAACCTACCCAAGGCTGATATTGATGTCTCAGGACCCAAGGTGGACATTGAAGGCCCTGATGTTAACATTGAGGTCCTGAGGGAAAGTTGAAAGGTCCCAAGTTCAAGATGCCCGAAATGAACATCAAAGCCCCCAAAATCTCCATGCCTGACCTTGATCTGAACTTGAAGGGCCCCAAAATGAAAGGTGATGTGGATATATCTTTGCCAAAAGTAGAAGGTGACTTAAAGGGCCCTGAGGTGGACATCAAGGGCCCCAAAGTGGACATTGACACTCCTGATATTAACATTGAAGGCCCAGAGGGGAAACTGAAGGGGCCCAAATTCAAGATGCCA…
Contig2880	AHNAK	NM_001620.1	XM_002925369.1	TGAGATGAATATCAAAGCCCCAAAGATCTCCATGCCAGATGTGGACTTACATTTGAAAGGCCCTAAAGTAAAGGGAGAATATGATGTCACAGTGCCAAAAGTGGAAGGTGAGATTAAAGTTCCTGATGTTGAACTTAAAAGCGCCAAAGTGGATATCAATGTTCCAGATGTTGATGTTCACGGCCCAGACTGGCACCTGAAGATGCCCAAAATGAAAATGCCCAAGTTCAGCATGCCTGGCTTCAAAGCAGAGGGCCCAGAAGTGGATGTGAACCTGCCTAAGGCTGACATTAATGTTTCTGGCCCCAAAATGGACATTGATGCTCCTGATTTGGATATAGAGGGACCAGAAGGAAAATTAAAGGGCTCTAAATTTAAGATGCCTAAGTTGAATATCAA…
F1F2007180	AHNAK	NM_001620.1	XM_002925369.1	TGAAGGGGGATGTGGACGTGTCTGTGCCCAAGATAGAAGGTGAAATGAAAGTGCCAGATGTGGACATCAAAAGGACCCAAAACTGGATGTTAATGTCCCAGATGTGGACGTTCATGGCCCAGACTGGCACCTGAAGATGCCCAAAAATGAAAATGCCCAAATTCAGCATGCCTGGCTTCAAAAGGTGAGGGCCCAGATGTGGATGTGAACCTGCCCAAGGCTGACATTGATATCTCTGGACCCAAAGTGGACATTGAAGCCCCCGATGTTAACATTGAAGGACCGGAAGGAAAGCTGAAAGGCCCCAAGTTCAAGATGCCTGAGATGCACTTCAAGGCTCCCAAGATCTCCATGCCTGATGTGAACTTGAATCTTAAGGGGCCAAAACTAAAGGGAGAT…
F1F2027150	AHNAK	NM_001620.1	XM_849966.1	GGCCAGACCTCAAAGGTGACATCAGTGGGCCAGATATTGACATTGAAGGACCAGAGGGAAAATTGAAAGGTCCTAAGTTCAAGATGCCTGACATGCATTTCAAAGCCCCAAATATTTCTATGCCTGACGTGGACCTAAATTTGAAAGGACCAAAAATCAAGGGGGATGTTGATGTGTCTGTGCCTGAGGTAGAAGGTAAAATTAAAGTACCAGATGTGAACATCAAGGGCCCAAAAGTAGATATAAATGCTCCTGATGTTCATGGCCCAGATTGGCACCTGAAGATGCCCAAAATGAAAATCGCCCAAGTTCAGCGTTCCTGGTTTCAAAGCAGAGGGTCCAGAGGTAGATGTGAATCTT
F1F2028007	AHNAK	NM_001620.1	XM_002925369.1	CCCAAAGGAGGTGTCAGTATTCCAGGGCCCAAGGTCAGTGTGGAGGCCCCAAATGTCAACATAGCGGGCCCAGGAGGCAAACTTAAAGGCCCTGATATTAAGCTGCCTGAAATGAGTGTCAAGACACCAAAGATCTCCATACCTGATGTCGATTTGCATGTTAAAGGCACAAAGGTAAAAGGAGAGTATGATGTAACAGTCCCAAAACTTGAAGGGGAACTGAAAGGCCCCAAAATGGACACTGATGCTCCAGATGTGGATGTTCAGGGCCCAGACTGGCACCTGAAGATGCCCAAAGATAAGAAAATCCGTCCCGAAACTTCGAGT
F1F2050398	AHNAK	NM_001620.1	XM_002925369.1	CCCAAAGTGAAAGGTGATATGGATGTTTCTCTGCCCAAAGTTGAAGGGGATCTGAAAGGACCAGAGATTGATATTAAAGGGCCCAAAGTGGACGTTGATGCCCCTGGTGTGGATGTTCATGGCCCAGACTGGCACCTGAAAATGCCAAAGGTGAAAATGCCCAAGTTCAGCATGCCGGGTTTCAAAGGTGAAGGTCCAGATGTGGATGTTACTCTCCCTAAAGCGGACATTGAC
F1F2072906	AHNAK	NM_001620.1	XM_002925369.1	AGAAGGTGAAATGAAAGTGCCAGATGTGGACATTAAAGGCCCCAAAGTAGACATTGATGCTCCAGATGTGGATGTTCATGGCCCAGAGTGGCACCTGAAGATGCCCAAGATGAAAATGCCCAAGTTCAGTATGCCCGGCTTTAAAGGTGAGGGCCCAGATGTGGATGTGAACCTGCCCAAGGCTGACATTGACATTTCTGGACCTAAGGTGGACATTG
F1F2027258	AHR	NM_001621.4	NM_001621.4	TAAGTGCCTCACAGTTTTTTATACCTGTAACACTGTAGGATGTATATTTGATAGAAAATATACTTTTTTAAATAACATTCTGCACACAAATATTATTTGTATTTCTTAAATTCAGTCATTTTTATTATTCCAAGCATGTTTTAACTGCACTACTCACCCACTTTCTTCAGGAAAAGGGCAAATAATGATTAAAAAGGTATTTATTTTATAATCTAGCTGCTTCTAGACTCTAAAGGTTGCTCTGTGCCTTATGTTGAAAATTTTGGAAGTCAAATGTGTTTCCGAATTATAAACATTAAGACCGCAGCACTAAAATTTCAGCAGTGTTTTCAGATGAAAGAGAATATACTACCGTTTACCTTTACTCAAATCTCCATGATCATTGAATGGTTGCAATGT…
F1F2044960	AHR	NM_001621.4	XM_532485.2	CCCTTGTTTATCTTAATTAAAATATGAAAGGAGTATTTTGAGAGGATTTATGTTAACTTGAAGTAGATTTTAGGTGTTTGTTTTATTAGAGAAATATTTAGGAGCTATAATACAACAGAAATTTTTGCTCTATGTAGTTTAAAGTATTTTGTGGTATTTTGTTTGTTTTTCAGTGTCAAGCCAATCCCAGCTGAAGGAATCAAGTCAAATCCTTCCAAGCGACATAGAGACCGACTTAATACAGAGTTGGACCGTTTGGCCAG
F1F2013828	AHR	NM_001621.4	XM_532485.2	GCAGTAATTGGCAAGACACTGTCACACCAATGGGAAGGGATAGTATCCTGAAACATGAGGAAATAGGTCATTCTCAAGAAATGAACCCAACACTCTCTGGAGGTCAGTCAGGGACTCTTTCCAGACAACAGAAATAGTGACTTGTATAGCATTATGAAACAGCTAGGCATTGATTTTGAAGATATCAAACACATGCAACAGAATGAGGAATTTTTCAGAAGTGACTTGTCGGTTGAGGATGACTTCAGAGATATAGACCTAACAGATGAAATCCTGACATATGTCCAGGATTCTTTAAATAAGCCTACCTTTGGGTGCTCGGATTACCAGCAGCAGCAGTCCGGGGCACTGAACTCGAGCTGTATGGTACAAGAGCACCTGCGGCTGGAACAGCAGCAG…
F1F2044652	AHR	NM_001621.4	XM_532485.2	CTTTGTTCGCAATAGCGACTCCCCTTCAGCCGCCGTCCATCCTTGAGATTCGGACCAAAAATTTCATCTTTAGAACCAAACACAAACTAGACTTTACGCCCACTGCTTGTGATGCCAAAGGAAAACTTGTTTTAGGCTATACTGAAGCAGAGTTGTGCATGAGAGGATCAGGATACCAATTTATTCATGCTGCTGATATGCTTTATTGTGCTGAGTACCATATACGGATGATTAAGACTGGAGAGAGTGGCATGATAGTATTCAGTA
F1F2266241	AHSA1	NM_012111.2	XM_002926348.1	AACGGAGAGACTGAGCTGTGCATGGAAGGCAGAGGCGTGCCAGCCCCCGAGGAGGAGAGGACGCGGCAGGGCTGGCAGCGGTACTACTTCGAGGGCATCAAACAGACCTTCGGCTACGGCGCGCGCTGTTTTAGGTCCTGGCGACGGGAGGGCGTCTCCGCCCCCTCCGGCCCACGCCCTCTCCTGACTAGGGCGATGGGACGTCCCA
Contig3007	AHSA1	NM_012111.2	XM_002926348.1	AAAAAAGCAAGCCAGGAGGTTCTGCGGCCGCTTCTAGTAGTTTCCAGGCGCTGCCGGCGGCTGGAACCAGGCGGTCCTGAGGCTGTGGCTGTGGCTGCTCGGGAGTTGGTGGCGGTGCGACAGGAGAGCCGATGGCCAAGTGGGGTGAGGGTGACCCACGCTGGATCGTGGAGGAGCGGGCGGACGCGACCAACGTCAACAACTGGCACTGGACAGAGAGGGATGCTTCAAATTGGTCCACGGATAAGCTGAAAACCCTGTTCCTGGCAGTGCGGGTGCAAAATGAGGAAGGCAGATGTGAGGTGACGGAAGTGAATAAGCTTGATGGAGAGGCATCCATTAACAATCGCAAAGGCAAACTGATTTTCTTTTATGAGTGGAGCATCAAACTAAACTGGA…
F1F2042404	AHSG	NP_001613.2	XM_002914817.1	CTACTTTTTGGAGCAGAGCACCTAGGTTGGTTCCTGGAGCTTCAAGCCATCTGGCCAGCTGTTAGGGCCCCTTCAGAACAGCCATGAGGACCCTCACCCTGCTCCTTTGCCTTGCTCAACTCTGGGGTTGCCGCTCTGTCCCCGTTGGGACAGCTCTGGCTTACAGAGAACCCAACTGTGATGACCCAGAAACAGAGCAAGCAGCCCTGGCAGCTGTGGACTATATCAACAACCGTGTGCTTCGAGGCTATAAGCACATCTTGAACCAGATTGACAAAGTCAGAGTGTGGCTTCGGCGGCCAATGGGAGAGGTGTTTGAGCTTGAAATAGACACGCTGGAAACCACCTGCCACGTCCTGGACCCCACCCCTCTGGCCAACTGCACCGTGAGGCAGCTGA…
F1F2007770	AHSP	NP_057717.1	XM_002925787.1	GAGATACTTGACTCCTTGCCTACACTTAGTTGAGTACACTTACATACTCCGGAAAGTGTGGGTGAGACCTACGTAGCACTGGTGGACCTGCAGGCAGATGGCTCTTCTTCAGGCCAATAAGGATCTCATTTCTACAGGAATGAAGGAATTTAATGTTCTGCTGAATCAGCAGGTCTTCCCTAATCCTCCTCTGCCTGAAGAAGCCATGGTGACGATGGTGGATGACTGGGTGAACTTCTACATCAACTATTACAGGAAGCAGATGGTCGGGGAGCAGCAGGAGCAGGAGAGGGCTCTACAGGAACTTGAGCAAGAGCTAAGAACTCTGTCTGCCCCTTTCCTGACCAAGTATAGGGCATTCTTGAAGTCCCTTTGAGCACCTAAATCACTCACTGCCTT…
F1F2194120	AICDA	NM_020661.2	NM_001003380.1	GGGGGTCCAGATCGCCATCATGACCTTCAAAGATTATTTTTATTGCTGGAATACTTTTGTGGAAAATCGTGAAAAAACTTTCAAAGCCTGGGAGGGGTTGCACGAAAATTCCGTCCGACTATCCAGACAGCTTCGACGCATTCTGTTGCCCCTGTATGAGGTTGATGACTTACGAGATGCATTTCGTACTTTGGGACTTTGATATCATCCTCCAAGAAATGTCACTTAAAATGAACCATCTCTGAAGACAGTGGGTAAAAAGACTATCTTGCAAGCATTCTGTTGTTCTTCAACTCTCATTTCCGTAAGAGTTTAGAGAGAAAATATTCATGTACAGGACTTTGTTAAAAACAAACCAAAACAAAACAAAACCCCGACTTAGAAAGTACAGAAGGAACA…
F1F2138955	AICDA	NM_020661.2	NM_001003380.1	GAAAAGCCTCACCAGACAGTCAGTGAAGCAGCAGGACTTGAGGCAAGCCTTTCCATGCCTAAGACTAAGAAAGACACTATGGAATCCACTATGGACAGCCTCCTGATGAAGCAGAGGAATTTCTTACCATTTCAAGAATGTCCGCTGGGCTAAGGGTCGCCATGAGACCTACTTGTGCTACGTGGTGAAGCGGCGGGATAGCGCCACCTCCTTTTCACTGGACTTCGGTCACCTTCGAAAC
F1F2032906	AIDA	NM_022831.2	XM_001173160.2	TAGGAGAGTATGAAACTGTTCCGAGAGGAGGAATTGGACCGCCTGTTCGGCCCAGGGAGGTCAGTCTGGAAAGGGATAGGCTGCTCCTCCGAGGTGGCCTAAAACTCACCCTGATCTCATAGTTTTCCTGGTTAGAAATCGTGTGCCTTGGCCAGATCAGTATCCAGACGGGAGGGTTCCCAGGCTGTAGCTGTGATTTTTCCAGATGACCAGATTGTTTTTCTGAAAGAGCACATTTGTAGTCCGTTGATTAGCTTTTTCTTCTACGTCACATTATTCTTCTTTCTGATAGTGGTTCTAGGGTTAATGATGGAACCATGTCGGAATAATTAGACTTCTAGATGGCTTTGTAACGTCTTCTAAATCATGTAAGCTACACTGAGTCAGATGCTAGTGAGA…
F1F2191555	AIDA	NM_022831.2	NM_001166571.1	CATTGTGTGCTTTTTTGGAAAACAGCCGCAGTGAAGTGTTCTAGCCCCTTGCACTTCAAGAAAGCTGGTCTTTACTTCCGGTTGTCTGTCAGTTCTGTTTAAGATGTTAAAAACTTAGAGCCTGAAAGAATTCTCAACCAAATTTAAGTCTTGTCTCTTGTATTAATTAGATTAATTTCCAAAAATGATTCAGTCCACAATAGCTCAAGGGGATGAAGAATTTGCCTTAATTACCTTGTTGTTCACTCAACCCTTAGACTTATTTGGTTGTCAGCTCCTCAAGGGGGCAAGAACCACATTTTTTCCAAGTCCTGTATATGTTCTAAGGTGCTTGGCAGCGCTCTGTACCCTGTGGAGTACTCAGTACCTTCTGTTTGATGTTGCTTGACAGACCTAAAA…
Contig1578	AIDA	NM_022831.2	XM_844507.1	GACGGGGTGGGCACCGGCCATGTCGGAGGTGACCCGGAGTCTGCTGCAGCGCTGGGGCGCCAGTTTTAGGAGAGGCGCCGACTTCGACTCTTGGGGCCAGCTGGTGGAGGCGATAGACGAGTATCAGATATTAGCAAGACATCTAAAAAAAGAGGCCCAAGCTCAACACAATAATTCCGAATTCACAGAAGAACAGAAGAAAACCATAGGCAAAATTGCAACATGCTTGGAATTACGAAGTGCAGCTTTACAGTCCACACAGTCTCAAGAAGAATTTAAACTGGAGGACCTGAAGAAGCTAGAACCAATCCTAAAGAATATTCTTACGTATAATAAGGAATTCCCATTTGACGTTCAGCCTGTCCCCTTAAGAAGAATTTTAGCACCTGGTGAAGAGGA…
F1F2005682	AIF1	NM_001623.3	XM_002930030.1	TCAGTTGGAAGTTCAAGAGGGAGGCCTCAGAGAAGGCTGATGGGAGAGGAGAGCCAGTAGACAGAGCTCCAGCTCCGTCTCTGTCCACCTATCTACTGGTCTCTCCATCAGCATCTACTGAGCTATGAGCCAAACCAGGGATTTACAGGGAGGAAAAGCCTTTGGGCTGCTGAAGGCCCAGCAGGAAGAGAGACTGGATGAACTCAACAAGAGAAATACATGGAGTTTGACCTGAATGGAAACGGAGATATCGATATCATGTCCCTGAAGCGGATGCTGGAGAAGCTTGGGGTTCCCAAGACCCACATGGAGCTACAAAAAATTAATCAGGGAGGTGTCTGGCAGCTCTGGGGAGACTTTCAGCTACTCTGACTTCCTCAAGATGATGCTGGGCAAGAG…
F1F2030919	AIF1	NM_001623.3	XM_002930030.1	GGGGGAAGTTCAAGAGGGAGGCCTCAGAGAAGGCTGATGGGAGAGGAGAGCCAGTAGACAGAGCTCCAGCTCCGTCTCTGTCCACCTATCTACTGGTCTCTCCATCAGCATCTACTGAGCTATGAGCCAAACCAGGGATTTACAGGGAGGAAAAGCCTTTGGGCTGCTGAAGGCCCAGCAGGAAGAGAGACTGGATGAACTCAACAAGCAATTCCTGGATGATCCCAAATATAGCAGTGATGAGGATCTGCCCTCTAAACTGGAAATCTTCAAGAAGAAATACATGGAGTTTGACCTGAATGGAAACGGAGATATCGATATCATGTCCCTGAAGCGGATGCTGGAGAAGCTTGGGGTTCCCAAGACCCACATGGAGCTCAAAAAATTAATCAGGGAGGT…
Contig5020	AIF1	NM_001623.3	XM_002930030.1	AGGGATTTACAGGGAGGAAAAGCCTTTGGGCTGCTGAAGGCCCAGCAGGAAGAAGAGACTGGATGAACTCAACAAGCAATTCCTGGATGATCCCAAATATAGCAGTGATGAGGATCTGCCCTCTAAACTGGAAATCTTCAAGAAGAAATACATGGAGTTTGACCTGAATGGAAACGGAGATATCGATATACATGTCCCTGAAGCGGATGCTGGAGAAGCTTGGGGTTCCCAAGACCCACATGGAGCTACAAAAAAATTAATCAAGGGAGGTGTCTGGCAGCTCTGGGGAGACTTTCAGCTACTCTGACTTCCTCAAGATGATGCTGGGCAAGAGATCTGCCAATCTTAAAAAATGATCCTGATGTACGAGGAGAAAGCAAGAGAACAGGAGAAGCCAAG…
Contig4844	AIF1	NM_004847.3	XM_532072.2	GAGAGAAGGCTGATGGGAGAGGAGTAGCCAGTAGACAGAGCTCCAGCTCCGTCTCTGTCCACCTATCTACTGGTCTCTCCATCAGCATCTACTGAGCTATGAGCCAAAACCAGGGAATTTAAAAGGGAGGAAAAGCCTTTGGGCTGCTGAAGGCCCAGCAGGAAGAGAGACTGGATGAACTCAACAAGGTAAAAGGAAGATCTAAGGGGGCAGGACCTGGGGGGAAGGGGCCCCTGAACCAGGGGACATATCCTGGCTCCTTGCTTTCTCCCACAGCAATTCCTGGATGATCCCAAATATAGCAGTGATGAGGATCTGCCCTCTAAACTGGAAATCTTCAAGAGTGAGGGGGAAACTGAAGGGGCAGAGGGGGAGTGAGGAGGGTGGGATTTCCTCAAG…
F1F2163444	AIF1	NM_032955.1	XM_002930030.1	GAGAGAAGGCTGATGGGGAGAGGAGAGCCAGTAGACAGAGCTCCAGCTCCGTCTCTGTCCACCTATCTACTGGTCTCTCCATCAGCATCTACTGAGCTATGAGCCAAACCAGGGATTTACAGGGAGGAAAAGCCTTTGGGCTGCTGAAGGCCCAGCAGGAAGAGAGACTGGATGAACTCAACAAGCAATTCCTGGATGATCCCAAAATATAGCAGTGATGAGGATCTGCCCTCTAAACTGGAAATCTTCAAGAGTGAGGGGGAAACTGAAGGGGCAGGAGGGGGAGTGAGGAGGGTGGGATTTCCTCAAGAACAGAGAAGGGACCGGAGAGACGCAGAGTCTACATACGTAGTGCGAAAAAGGGAGGCTGCCTCCGTTGTTCCCCCTTGTTGCAGTCTC…
F1F2266723	AIF1	NM_032955.1	XM_002930030.1	ATCGATATCATGTCCCTGAAGCGGATGCTGGAGAAGCTTGGGGTTCCCAAGACCCACATGGAGCTCAAAAATTAATCAGGGAGGTGTCTGGCAGCTCTGGGGAGACTTTTCAGACGTACTCTGACCTTCCTCAAGATGATGCTGGGCAAGAGATCTGCCATCTTAAAATGATCCTGATGTACGAGGANAAGCAAGAGAACAGGAGAAGCCAAGCAGGTCCCCCAGCCAAGAAAATATCT
F1F2014054	AIF1L	NM_031426.3	XM_001499384.2	CAACAGGTTCCAAGGAGGGAAGGCGTTCGGCTTGCTCAAAGCCCGGCAGGAGCGGAGGCTGGCCGAGATCAACCGGGAGTTTCTCTGTGACCAGAAGTACAGTGATGAAGAGAACTTGCCAGAAAAGCTTGCGGCCTTCAAAGAGAAGTACATGGAGTTTGACCTGAACAATGAGGGCGAGATTGACCTGATGTCTTTAAAGAGGATGATGGAGAAGCTTGGGGTCCCCAAGACCCATCTGGAGATGAAAAAGATGATCTCAGAGGTGACAGGGGGGGTCAGCGACACCATCTCCTACCGAGACTTTGTGAACATGATGCTGGGAAAGCGGTCAGCTGTCCTTAAACTAGTCATGATGTTTGAAGGAAAAGCCAACGAGAGCAGCCCCAAGTCCGGTTT…
F1F2016810	AIFM1	NM_001130847.2	XM_002918582.1	GGGAGGAGCCTGCGTAGAGTGCGTGTGAGGGGAGCTGGGGGGTGGAACGGGCTGGGGCCCACGGTGTTTGACCCGTCGTTCGGTCCGTGAGAAGAAAAGCAAGGAGGTGGTACAGAGTACGGGTTGCCGAAATGTTCCGGTGTGGAAGCCTGGCAGCAGGTGCTTTCAAGCAGAAGCTGGCACCCTTGGTGCGGACAGTGTGCGTCCGAGGCCCGAGGCAACGGAACCGGCTCCCAGGCAACTTGTTCCAGCGATGGCATGTTCCTCTAGAACTCCAGCTGACAAGACAAATGGCTAGACTCTGGTGCATCAGGGGGCAAAATCGATAATTCTGTGTTAGTCCTTATTGTGGGCTTATCAACAATAGGAGCTGGTGCATATGCCTACAGGACTATAAAA…
Contig443	AIFM1	NM_145812.2	XM_002918583.1	ATGGTGAAACTTAACGATGGCTCTCAGATAACCTATGAAAAGTGCCTGATTGCAACAGGAGGCACTCCAAGAAGTTTGTCTGCCATTGACAGAGCTGGAGCAGAGGTGAAGAGTAGAACCACGCTTTTCAGAAAGATTGGAGACTTCAGAACCTTAGAGAAGATTTCCCGGGAAGTCAAGTCAATTACGATAATCGGTGGGGGCTTCCTTGGGAGCGAACTGGCCTGCGCTCTTGGCAGAAAGGCTCGAGCTTTGGGTACAGAAGTGATTCAACTCTTCCCTGAGAAAGGAAATATGGGAAAGATCCTCCCTGAATACCTCAGCAACTGGACCATGGAAAAAGTCAGACGAGAGGGGGTTAAGGTGCTTCCCAATGCTATTGTGCAATCAGTTGGAGTC…
F1F2170072	AIFM2	NM_032797.4	XM_536378.2	CTGCAACGGTATTAAGATCAACAGCTCGGCCTACCACAGTGCATTCGAGAGTCACCTGGCCAGCAACGGCGCTCTGCGAGTGAACGAGCATCTCCAGGTGGAAGGCTGCAGCCGCGTCTACGCCATTGGTGACTGTGCCGATGTGAAGGAGCCCAAGATGGCCTATCACGCCGGCCTCCATGCCAGCGTGGCTGTGGCCAACATTGTCAACTCCATGAAACAGAGGCCCCTGAAGGCCTACAAGCCAGGGGCACTGACGTTCCTTCTGGCCATGGGGAGAAACGATGGTGTGGGCCAGATCAGTGGCTTCTACGTGGGGCGACTCATGGTTCGGCTGGCCAAGAGCCGGGACCTGTTCATCTCCTCCAGCTGGAAGACCATGCGGCAGTCTCCACCTTG…
F1F2001548	AIG1	NM_016108.2	XM_002912631.1	GGAGAAGTTCTGAACAGCTATATCTGGGATACACAAAGAAGTATGGAAGAAGAGAAAGAGAAGCCTAAATTGGAATGAGATCTAAGTCTAAATGAAAGAGATGGATTGAATCGCCATTGAAGACTGGTTACCCCCCTGGGCATTGGCAGTGCAGGAAAGGAAGCCTCCAAGAAAGCAGTGGAGTTCATCTCAGCCTTCCTGCCTCCCCCACCCTGGGGGGGGGGGCACCTTTATAAAGAAACATATATAAAAATAGAATACAGTTATATCCCAAATAACTTGCCCTATTATGTTTTAAAGAATTGTTTCCAAATTCATTATTGATAATAACATTCTTTTTTTTCCCCTCTTCTAGTTTTTAAAACTAAAATTAGGCATTGGATTTTAATTTCTGCTATT…
F1F2057449	AIG1	NM_016108.2	XM_849376.1	ATCACACCATGCGTATCCCAGCAGGAGCAGCGGACTCGCCGCCATATGTACCTTCTCTGTTGGCTATATATTATGATCAATTCTCTGAATGTTGTAAACATTCCTCAACCTTAATTCTAACCCATTTAAAACACCTGAGAAGAATAAGAATATAAGAATAACAGATCCCATGACAACTTTGGCTAAGGCTTTCATTAATTACTATTTTCATGGACTATGGCACTTCCTGTGGTTAATTGTTAATACCACCTGGTGGCCAGCAGAATAGGCAGGAAACTCAGAGTCAATGGAGCTCAAAGGGATCTTGAGAGAACATTTAAATCCACTACTCTCCCTTTAGAAAACCACTGGGGAAATATAAGATCGTATCAAATTTTTGAAGATGTTCAAGAAAG
F1F2043749	AIG1	NM_016108.2	XM_849376.1	TAGCAGTGTTCTGGATCATTTATGCCTATGACAGAGAGATGATTTACCCGAAGTTGCTTGATAATTTTATCCCAGGGTGGCTGAATCACGGAATGCACACAACAGTTTTGCCCTTTATATTAATCGAGATGAGGACATCACACCATGCGTATCCCAGCAGGAGCAGCGGACTCGCCGCCATATGTACCTTCTCTGTTGGCTATATATTATGGGTATGTTGGGTGCATCATGTAACTGGGATGTGGGTGTACCCTTTCCTGGAACACATTGGCCCAGGAGCCAGAATTGTCTTCTTTGGGTCTACAACCATCTTAATGAACTTTTTGTACCTGCTGGGAGAAGTTCTGAACAGCTATATCTGGGATACACAAAGAAAGCCTCCATCTTGGCAAGGCACAT…
Contig4350	AIG1	NM_016108.2	XM_002912631.1	GCGCCTCCAGCCTTCCCTCCTCGCCTTCCAGCCTGCCAGGCCTTTTGCGAACATGGCGCTTGTCCCGTGCCAGGTGCTGCGGGTGGCGATCCTGCTGTCCTACTGCTCTATCCTGTGCAACTACAAGGCCATCGAAATGCCCTCGCATCAAACCTACGGCGGGAGCTGGAAATTCCTGACGTTCATTGATCTGGTCATCCAGGCTGTCTTTTTTGGCATTTGCGTGCTGACTGATCTTTCCAGTCTCCTGACTAGAGGAAGTGGGAACCAAGAACAAGAAAGGCAGCTCAAGAAGCTCATCTCTCTCCGGGACTGGATGTTAGCCGTCCTGGCCTTTCCTGTTGGGGTTTTCGTGGTAGCAGTGTTCTGGATCATTTATGCCTAN
F1F2137926	AIM1	NM_001624.2	XM_002925485.1	GGTAGTGATCTTCAGGGACCCAGATGTCTCTGATGAGTGCATTGAGGTTTTCAGTGATGTTGAGGATTGCAGCTCTTGGAGCCTCTCCCCGGTGGTCATCGTCAAGGTCGTTAGAGGATGTTGGATTCTGTATGAGAAACCCAATTTCGAAGGGCACACCATCCCCTTAGAAGAAGGAGAATTGGAACTCTCTGGTCTCTGGGGCATAGAAGATGTTTTGGAAGGAAATGAGGAGGCAGAGTCTACTAAGCCCGTGGTGATTGGTTCAATCAGACATGTGGTCCAGGATTACAGAGTTAGTCAGATTGACTTATTCACTGAACGGGAAGGGTTAGGACTCCTGAATTCTTACTTCGACGACACTGAAGAGATGCAGGGATTTGGTATAATGCAGAAGAC…
F1F2014059	AIM1	NM_001624.2	XM_002925485.1	AGGTCACAGTCAAGGGTTTGAAGAAACAACCAGCCAAATTGACGATTCATTTTCCACCAAGTCTTGCAGAGTTTTAGGAGGCTGCTGGGTTGCATATGATGGAGAAAATTTCTCCGGGAATCAGTACGTGTTGGAGGAAGGCCACTACCCTTGTCTCTCTGCGATGGGATGCCTGCCCGGAGCAACTTTCAAGTCTCTTCGTTTTATAGACGTTGAATTTTCTGAACCAACAATTATTCTTTTTGAAAGAGAAGATTTCAAAGGAAAAAAGATTGAACTTAATGCGGAAGTAGTTAATCTCCGATCCCTAGGATTCAACACACAGATACGCTCTGTTCAGGTGATTGGTGGCATATGGGTCACTTACGAATATGGCAATTACAGGGGTCGGCAGTTCCT…
Contig3173	AIMP1	NM_001142416.1	XM_002924297.1	GGTCCCTTACGGCTCCATGCTGAGGCTGCCCTGGTGAGGGTCGCCTGGTTGTTCTGTACGCCGATTCATGATTTTCTGCTGTTTCTTGGCAAAAATGGCAACTAATAGTGCTGTTCTGAAGAGACTGGAACAGAAGGGTGCAGAAGCAGATCAAATTATTGAATACTTAAAGCAGCAAGTTGCTCTTCTTAAGGAGAAAGCAATTTTGCAGGCGACTTTGAGAGAAGAGAAGAAACTTCGAGTTGAAAATGCTAAATTAAAGAAAGAAATTGAAGAATTGAAACAAGAGCTAATTCAGGCAGAAATTCAAAATGGAGTGAAACAAGTACCATTTCCATCTGGTACTCTGCTGCAAGCTAATTCCACTGTTTCTGAAAATGTGATACAGTCTAGACCAAT…
Contig1819	AIMP2	NM_006303.3	XM_536880.2	GAGGCCGCAGCGGGATCGGAAAGGCGGTGGCTGCGGGCTCTCGTGGTGTCCGACGGTTTCTGAGCGTTCGTGTCCCTCACCCGCTCCCTTCCGTTCTTCGGCTCCCAGGATGCCGATGTACCAGGTAAAGCCTTATCACGGTGGCAGCGCGTCCCTCCGTGTAGAGCTTCCCACCTGCATGTACCGGCTCCCCAACGTGCACGGCAGGACAGGCAGCCCGGCGCCGGACGCAGGCCACGTGCAGGGAGGATCTGACCCTTCTCTTCAAGCTCTTGAATCCCGCCAAGATGACATTTTAAAACGTCTCTATGAACTGAAAGCTGCCGTTGATGGCCTCTCCAAGATGATTCAGACACCAGATGCAGATGTGGATGTAACCAAACATAATCCAAGCTGATG…
F1F2169619	AIP	NM_003977.2	XM_002921282.1	GGAAGGAGTCCGGAAGTTACCGAAAGAGAGCAGCGGGGAAGAAGGATGGCGGATATCATCGCAAGACTCCGGGAGGACGGGATCCAAAAGCGTGTGATACAGGAGGGCCGAGGAGAGCTCCCCGACTTTCAGGATGGAACCAAGGCCACGTTCCACTACCGGACTCTGCACAGCGACAAGGAGGGCACCGTGCTGGACGACAGCCGGGTGCGTGGCAAGCCCATGGAGCTCATCATTGGTAAGAAGTTCAAGCTGCCTGTGTGGGAGACCATCGTGTGCACCATGCGTGAGGGGGAGATCGCCCAGTTCTGCTGTGATGTCAAGCACGTGGTCCTGTACCCGCTGGTGGCCAAGAGTTTGCGCAACATCGCGGCAGGCAAGGACCCCCTGGAGGGCCAG…
F1F2078681	AIP	NM_003977.2	XM_002921282.1	AAGAACCTGCAGATGAAGGAGCAGCCTGGATCCCCTGACTGGATCCAGCTGGACCAGCAGATCACCCCGCTGCTCCTCAACTACTGTCAGTGCAAGCTGGTGGCCCAGGAGTACTACGAGGTGCTGGACCACTGCTCGTCCATCCTCAACAAGTACGACGACAACGTCAAGGCCTACTTCAAGAGGGGCAAGGCACACGCGGCCGTGTGGAACG
F1F2130898	AK1	NM_000476.2	NM_001131047.1	CATCAAGAAGCGGCTAGAGACCTACTACAAGGCCACAGAGCCGGTCATCGCCTTTTATGAGAAACGCGGTATCGTACGCAAGGTCAATGCCGAGGGCTCCGTGGACAGTGTCTTCTCCCAAGTCTGCACCCACCTGGACGCCCTCAAGTAGCAGCCCTGGAGCCCCTTCCCCGGCCGAGCCCCGCCCCACCCCTGTCCTGACTGAGGCTGTCCCCAGCCGGAGCTCAGCGCCTCCACCCTGCCCGGCTGGACTGCAGACAGAGGAAGCCACTTTATCCTGTTTTCGTGGACAGCCAAACCACTAAAAGGAATTTTACCCAAAGGAAGGAAAAAAAAAAAAAAAAAAAAAAATACGACAAGTAG
F1F2007307	AK2	NM_001625.2	XM_535321.2	GCATCATCAGATAAGGAACCTTGCTAACTGTCCCAGACTTTCACTGCCCCCTTCCTGTTCTCAGGTCACTGGGGAGCCCTTGATCCGACGATCAGATGATAATGAGAAGGCCTTGAAGATCCGCCTGGAGGCCTACCACTCTCAGACCATCCCGCTGGTGGAGTACTACAGGAAACGAGGGATCCTACTCTTGTCATCGATGCCACCCAGACCCCCGATGTCGTGTTTGCCAGCATCCTAGCGGCCTTCTCCAAAGCCACATGTAAAGACTTGGTTATGTTTATCTAATGTTGGGTCCAAAAAGGAATTTCTTTCTTCCTATCCCTGTTGAGGGAGGGTGGGAATTACAGAGCAGGCAGAGGGAAGCTTCCTGAGGCCAGCGAGAATACCATTTGTTAT…
Contig7103	AK2	NM_013411.3	XM_858927.1	GAAGCGCTGGACCTGCGAGGTGTGTGCTGGCGGCTTGAGCGCTGAGAGGCTTGGCGGCCATGGCTCCCAACGTCCCCGCGCCCGAACCGGCCCCAGAGTGTCCCAAAGGCATCCGGGCCGTGCTTCTGGGCCCTCCCCGGGCCGGCAAGGGTACCCAGGCACCCAAACTGGCCGAAAACTTCTGCGTCTGCCATTTGGCCACTGGGGACATGCTGAGGGCCATGGTTGCGTCTGGCTCAGAACTGGGGAAAAAGCTGAAGGCCACTATGGATGCCGGGAAACTGGTGAGCGATGAAATGGTAGTGGAGCTCATTGAGAAGAATTTGGAGACCCCTCGATGCAAAAATGGCTTTCTTCTAGATGGCTTCCCTCGGACCGTGAGACAGGCAGAAATGCTCG…
F1F2056845	AK3	NM_016282.2	XM_002924345.1	ACAGAAATTGGTGTGTTAGCCAAGACGTTCATTGACCAAGGGAAGCTCATCCCAGATGACGTCATGACTCGGCTGGCCCTTCATGAGCTGAAGAGACTCACGCAGCACAGCTGGCTGTTGGATGGTTTTCCAAGGACACTTCCACAGGCAGAAGCCCTGGACAGAGCTTATCAGATAGACACAGTGATTAATCTGAACGTGCCCTTTGAGGTCATTAAGCAGCGTCTCACTGCGCGCTGGATCCATCCAGCCAGCGGCCGCGTCTACAACATCGAATTCAACCCTCCAAAGCTGTGGGCATCGATGA
F1F2021428	AK4	NM_013410.3	XM_513462.3	AGAGAGGGAGATGGAGAGATGGCAAACACCTCCAAAAGGAGGAGAACCCTGGGATAGCATGGGTGTGCGTTCCTTCCTGGCAATCATCAGGCTATTCCAGGAAACAGCGTCATTCTGTGGACAAAAGGTTTCCTCTTTAAAACTTCACCGAGGAGCATTGCACCTTGAGATTTCTCCCTGGGGGTTGGTGTGTGTCTAATTCCATTTCATAAAACCTTTCTTCGTTTTGAAACTGGCTGTAAAGTCGGAAATGTACTAAATAAAAAACTGTTTTGTATTTAATTTAGAGAAGAGTAAAGGGAAGAAAAATAAACCTCAGTGCTTATGTAAGCTTCAAGGTGTTAGGGCTCAGAGGGCTTTTCTAGTTTTATGAGAATTTGTACTACTGATTTTTATATA…
F1F2041513	AK4	NM_013410.3	XM_002924672.1	TTCAATCCACCCCATGTACACGGAGTTGATGACATCACGGGCGAACCGTTAGTCCAGCAGGAGGACGATAAACCTGAAGCTGTGGCGGCCAGGCTAAGACAGTACAAGGATGTGGCAAAGCCAGTTCATTGAATTATACAAGAGCCGAGGAGTACTTCACCAATTTTCTGGGACGGAGACTAACAAAATCTGGCCCTACGTTTACACGCTTTTCTCGTAACAAGATCACGCCTATTCAGTCCAAAGAAGCATACTGAGCCTGCCAAGTGG
F1F2093155	AK4	NM_013410.3	NM_001077933.1	GTTAAAGGATCATATCTTGTGTATGGAAGTAATAAGGCCACATGAAATTACTGCACTAAAAGAATAGTTTAGTTTTTTCATCAAGACAAAAAAACTGTATTTTGAAATGCTGCTAAATATTGATGCTGACAGTGTTTTTCTCCTGTGAGTGACCCAAGCATATTATAAATAGTTGGTAAAGGGAATGGAGCCTTTTGGGGTTTGGAGGGA
F1F2080060	AK5	NM_012093.2	XM_002922313.1	GGGAAGAGTTCGGACGTAGGATCGGAGACCCGCACTTGGTGATCTGTATGGACTGCTCGGCAGACACCATGACCAACCGCCTTCTCCAGAGGAGCCAGAGCAGTCCTTGCGCGCAAGACACCAGCACCATCGCCAAGCGCCTTGAAGCCTACTACCGAGCGTCCATCCCTGTGATCGCCTACTATGAGACGAAAACACAGCTACACAAGGTAAA
F1F2080045	AK8	NM_152572.2	XM_002924360.1	GGAGACGTACCACGTCTTCGAGCTGATGCAGAACATGCTGGAGCAACTCCTGATCCACCAGCCCAAGGACCCCATCCCATTCATGATCAAGCACTTGCAACAGGACAACGATAATGTGCCGAAGATTGTGATATTAGGTCCACCCGCCTCGGGGAAAACAACCATAGCGATGTGGCTTTGCAAACACCTGAGCACCAATCTTCTCACGAT
F1F2047444	AK8	NM_152572.2	XM_002924360.1	CAGGAAGCATTATCAGACCACGAAGAAACTGTCCAGCGCGCTGCTCGTCAGTCTGATTCAGGAACGCCTGAGGGAGGAGGACTGCGTCAGGCAGGGTTGGATTCTGGATGGCATCCCTGAAACTCGGGAGCAGGCCCTGATGATCCAGACCCTGGGGATCACCCCCAGACACGTCATTGTGCTGAGCGCTCCTGACACCGTCCTGATTGAGAGAAACTTGGGCAAGAGAATCGACCCT
Contig3575	AKAP1	NM_003488.3	XM_002915639.1	AGCGTGATGCCCTTGTCAGATGATGACCACTTTTCCCCTGAAGCAGATGCAGCCATGAGCGAGATGACCGGAAATACTGCGCTGCTGGCTCAGGTGACAAGTTACAGCCCGACTGGCCTTCCTCTAATTCAGCTATGGAGTGTGGTTGGAAATGAAGCGGTGTTGATAAACCGGTCGCTGGTGGAGCGAGGACTTGCTCAATGGGTAGACAGCTACTACGCGAGCCTCTGACCCCCGTCCCTGACAGACGCTTCTGGAGTCTTTTTGCACTGTTGAAATTGGGCTTGGCGCTGAGGCAAAGACATTACATCAGAATAACAAACGTTGTCTTCCCCAGAAAGTTGTCTTTTTTTCCCCACACTTTAGTCATGTTGAGAAGTTTTGTCTCTGAGACAAGGA…
[truncated: 39,504 more rows]
