# Supplementary material for: De-Novo Transcriptome Sequencing of a Normalized cDNA Pool from Influenza Infected Ferrets
Source: PLoS One. 2012 May 11;7(5):e37104. doi: 10.1371/journal.pone.0037104 (PMC3350496; doi:10.1371/journal.pone.0037104)
Supplement: Table S2 — Annotation table for ferret ESTs without human sequence homology, ESTs with homologies detected exclusively by blastn and ESTs with homology to untranscribed human gene orthologs. The “no_human_hits” worksheet contains the lists the contigs from the combined assembly that did not show homology to human RNA or protein sequences using the “megablast” algorithm in BLAST, but were aligned with RNA sequences from the RefSeq RNA database. The “RefSeq Gene from refseq RNA” indicates the gene name for the orthologous sequence, derived from the description line of the blast hit, “RefSeq RNA_acc” indicates the accession number of the homologous sequence. The “blastn” spreadsheet lists the contigs that showed alignment when the less stringent blastn algorithm was used, and the “hits_to_non_transcr_hum_genes” shows the contigs that showed the best alignment to known non-transcribed human orthologs. Here, “Similar to Human Gene” and “Human Refseq acc no.” indicate the Human Gene Symbol and the accession number from the Human RNA or Human Protein database. “RefSeq RNA_acc” points to the accession number from the RefSeq RNA blast analysis, using all RNA in the GenBank database. The nucleotide sequence for each contigs is displayed in the column denoted “Sequence.” (XLSX) [file pone.0037104.s002.xlsx]

## Sheet: blastn
QueryID (*)	Similar to Human Gene	HumRNA accession	RefSeq RNA_acc	Sequence - >
F1F2098432	A2LD1	NM_033110.2	XM_855225.1	TCCATAACCTCGTTCTCCGCTGGGAAGGCTCCCGCGCTCTTCAACTTGATGGTAGACCGTGCTCACTAACTCCATCTGGCACAAAGACAGATCAGTATTTTTAGCCCTATTTTCTCAATTAGAAACTTGCTTCACAAAAACAAAAAGGCAAGGATGGGCACCAACGGATGGGTTTGTGGCAGCCACACCCACCCCTCAGGGTAAGGGAGCCCTGCACAGCCTCTGGGACCCGGTGGGGAGGGCAGG
F1F2276091	A2M	NM_000014.4	XM_534893.3	GGAAAGAAATATACTGTATTTGAAGAGTTAACATATAAAACAGCAAGCAATGTATGAAATGGATGATGCTGATGTTTCTGATATAATTCTTCCCATAATAAAATATTTTTAACTGACCTGTATTCCATAAATCTTTCGCTCTCACTTCACCTAATTGGTTTTTGTTTTCATTCAGATGAGTTCGCAATTGCTGAGTATGATGCTCCTTGCAGCAAAGATCATGGAAATGCCTGAAGATCACCAACGACAAGGAAAACCGCTTTGCTGGGGTCCCTGTTCCATGGACTGAGGTCTCTGTAGAAGAAAAGAATTTTTGTGATCTATGAAG
F1F2278126	A2M	NM_000014.4	XM_002930292.1	ACAATGGCAGAAACTCCTATTAAAGAATGGTCTCAAGCAATTGAGCTTTTCCCCTCTCGTCAGAGCCCTTTCAGGGCTCTTATGAGGTGGTGGTACAGAAGGAATCAGGTGGAGTGACAACACACGCCTTCACTGTGGAGGAATTTGTGCTTCCCAAGTTTGAAGTGCAAAATAAACAATGCCAAAAGAATAATCAACTAATCTTGGAAGAAGAATGTGAATGT
F1F2065054	AAAS	NM_001173466.1	XM_002923256.1	AGGCTGCTGTTCACTGTATTGGGGGAACCACTCATTTACTCCTTATCATTCCCAGAACGTTGCGGTGAGTCAGGGGAAGCAACTCAGGATGCAGAATATCTGGGGTAGTCAGAGGGAGGCAGGAACCCTCCAGAATAGGCTACTCTGAAGGATAAAGGGAAGATCGAGAGGTGTTGATGCTTACAATGGATGTGAGGTAGAGGACCAGTGAGAGGCCCGCTT
F1F2175187	AACS	NM_023928.3	XM_001924242.2	TGGCCGTGAAGCAGATCATCGCTGGAAAAGACGTGGAGCACCGAGGGGCCTTCTCGAACCCCGAGGCCCTAGATTTGTACCGGGACATCCCCGAGCTGCAGGACTTCTGAGTCGGCCCGGCTTGCTCAGCACCTGCCACGTGCGTCTGTGCTCTGACTTTCGTGGGGTCGAGACATTACTTTGGGAAGGCAAGTGTCTGCGGGCTGGGGGAAGCGTTGTGTCCGGGCCGCAGTCGCGTCTGGTGGCTTCCCGACCTCTTCCTGAACTGTGTGCTGACCTTCAGAGGCCAAAAAGGAGCATTTGGTTGTGTGTGTGGTGAGGCTTGGAGAGTGTGTGTCTTTGCACAAGTGTTCTTGCACGCACCATGCCTCGAGGAGCCGGGGTTGGCCTGTGCGTGGA…
F1F2193101	AACSP1	NR_024035.1	NR_024035.1	AAAAAAATTTAAAAAATCTTTTAAAAAACCCTCAGTATTTCCCTTTTGCTTTTTTTTTTTTTTAGTTACTCTCCACACCCAACATGGGTTCGAACTCACAACCCTGAGGTCAAGAGTCACACGTTCCACCAATGAAGCCAGCCAGGCACGGGACTTCTTTTTTTTTTAACTTATTTTTAAGTGTACAAGTCAGTGGCATTAAGTACATTCTCACTGTTGTGCAAACATCCCCATCATCCATTTCTGCAGTATTTTCATCATCCCAAACAAACTCTGAACATATTAAGTAATAACTCCCCATCTCTTTTCCACCCAGTTCCCTGCAACCAGCATTCTACTTTTTGTTCTATGAATTTAACTACTCTAGGTACCTTAATGTAAGTGGAATCATATAATATT
F1F2024913	AACSP1	NR_024035.1		ATGGTGGTTGCCAAGGGCTGGTTGGGAGTAGAGAATGGGGAATTCGTGTTAAGTGGGTACAGAATTTCAGTTGGGGAAGCTGAAGAAGTTCTAGAGACAGATGGTGGTGATACTTGCACAATAATGTGAATGTACTTAATGCTACTGAACTGTACACTTAAATGGTGAAAATGGCAAATTTTATGTATATTTAGCTGTAATAAAATGCTTTAGTCTAGGAGAGGTAAGGAACTTTTCTAAAATGTAGTGGAATATATCTATCATTTCCTACTCAATTCTTAACAAAACCCAAAGCAAGACCATTATTGGAAAAGCATCTGTTACTCTTTCCTGAACTGTCCCCTCCTACCAGCTGTTAGACAAAAGG
F1F2289581	AACSP1	NR_024035.1	NR_024035.1	AAGAGTGTAGAGGAATTGGAACTCTAATGAACATCTGGTGGGAATGTAAAATGCTGCAGCTGCTATGGAAAACACTGGTGGTTCCTCAAAAAGTTAAACCATAGTTACCCTATGACCTATAGTCTCACTCCCAGGTATGTCCCCAAAAGAATTGAAAATGAGGATGGGAATTTTTAAAAAAATTGATGATGTCCATTTGCTCAATTTTTCTTTTCTTTCTTTTCTTTTTTTTNTTTTTTGTTTTGTTTGTTTTG
F1F2066357	AACSP1	NR_024035.1	NR_024035.1	AAAATTTACTGTTTTAACCATTTTTTAAGGGTACAGTTCAGTGGCATTAAATACATTCACATTGTCATGCAACTGTCACCACCACTCATCTCTAAAACTTTTTCATCTTTCCACCCAGGTCCCTCATGTCGTTGGCAAATTTATCTCCTTGAAGGTATAGATTGAGGTCCCCATTTGCTTGTTGGCTATTTGGTCAGGGACCGCTTTCAGCTCCTAGAGGCTATCTGTAGTTTCTTGCCACA
F1F2079973	AACSP1	NR_024035.1	XM_003309240.1	AGTGCTTTCTCTTCTTTTGGGTGTATACCCAGAAGTGGAATTGCTGGATCAAATGGTAATTCTGTGTTTAACTTTTTGAGGAGCCACCATATTGTTTTCCTTAGCAGCTGCACCATTTTACATTCCAACAAGCATTAGAAAAGGATTCTAGTTTTTCCATGTCCTTGCCAACATTTGCTTTGATCCATTTTGAGTTTTTGTATAGTGTGAGGTAGGGGTCCAACTTCATTCTTTCTGCA
F1F2071679	AADACL3	NM_001103170.1	XM_514407.3	GCAATCACCGTCAGCCAGATCAGTCAGCAGCCACCAGCACTGAGGCAAGACCCTCCACCAGCAAAAAGATTACGACTCACTGAAAGCGTAGATGGTTAGGAATTTTTAGCAATATTTTAAAATTAAGGTATGTACCTTTTTTCTAGACATAATGCTATTGCACACTTAATAGACTATAATATAGTGTAAACATCACATTTATGTGCACGGGGAAACCAAAATACTC
F1F2008633	AAGAB	NM_024666.3	XM_003121743.2	AGGGAATGTTTCCTAAAGAAGTGTGGGAAATATAGCAAATAAAAATCCCTATTTCTGTGTTTGTAGACACTTGGGAATGTATGCCATTGACATTCACTGTGGTAGCCATTGCCACGGTTCTAGCCTGGTGCATGGTGCCCCAGCTGCCTGGTTGGTGCTGGCGAACAGGCTGACAGCCACTCCTGGCTTAGCGTGGACTGTGAAATCCTTAGGTCACCAGCAGAAACAAGCTTCAGACCCCTCTGTGCCCCACTAATCTCTGCAGAAGGAATGGTGGGAGGAGTGGAATGCTCCAGGTCCTGGGCCAGGGCAGCCTTGACCAAGGAGGGGAAGGTTTCAGTGATTGGAGCATTCAGGAAGAGCCATCATTGCAGGCAACATTGGCAGTTATCTTGCTTG…
F1F2042313	AAK1	NM_014911.3	NM_014911.3	AAAATGTAGTTTTCTAACCCTTAGGAGGCAGATTCATGCTGAAAAATAGAAACAGGTCTGGCCTTGTTTTGAAGAACAGGAAACAAGTTTCCCCTTCAAACTCAATGTCACAGGGTTTTTGTGACTGGGCTTGTGAGGTTTTGAAAGTTCTCGAAAGTTTAGGTATGGTTTTCCTGTTATCATTCAGGGTCCTAGAATATGCTAATTTGGCAGGTTTCCAGTTGTCCAAGAACCCACTTTTAAAGTAATTTAGATAGGGTAAGCACATTCTTCTGGCCTATCCAGCTCTGGATAGGGTCCCCTCCACTTGGTACCTGATAGTTCTCAAAATGTAACCCAACATTGCAGGCATCCAGAGTGCCCCCGATTCTGTAGGCAGCTGCTTTTTGGCATTCTCTG…
F1F2014159	AAK1	NM_014911.3	NM_014911.3	TGTGTGTTCATGTCCTCATGCTTTCTGCCATGGTGTTAAAACCTCCTTATGAAGGCATCCAAAGAATACCAAGTGGTAACAGTAGGCATTTGGCTTGAGTGAATTCAGCCCCATTTGCCAACAACTCAGAGAACTGGAGTTCTAGATAAAGGTGGGCAAAGTCAGCCATTGCCTTAGCCTGTTTCCGCATTAAGCATGCTCTTCTCATCCACAAGGATGTAACTCAGTAGGGTTTGACCTGAATCCCTGGCTCATGTGTGGTGTTGGACTGGCAGTAGTGACCAGAACAGCACAAGGCCTGCAAGATGTTCCTTTGAAAGAGAAAATGCTGTCATTTGTTAGGGCACAGAAACCAAATGATGGCCAAGGACAATGCTCCTTTTCCATGGAAAAGAGGTG…
F1F2041333	AAK1	NM_014911.3	NM_014911.3	AAACTATCAGAGGGATATTTAAAATGAAATCTTTACTGAAACCCTCCAGATTATACAAAGCTATCTTTTATTCCTCTCTAGAGACTATAATTTTACCAACACAATGTTAGTCTTTTTATTTTCCACCCTAGTCATATTCCTGAAGTTGGATGTACTTGGGTTTCTTGAGTCAAAATGAATCCCAGATGGCCTCCCTTTCAGATAATCTGTAACAAGATATTTCTTTGTTTATCCTGGGTTTCCTTTCACTAAGGTGGAGGAGGGAGGTTCTTTGGGTAATGCTGACTTAGGCAGAGTTACCAAACGGTGGCAGTTGCTTTAACGGTTGCTTGAACGGAAGACACTTTCCGGGTCCCCAGTTGGATGTAGTGTCCTGACTTTCCTCTCTTCCTGTGAGTA…
F1F2037068	AAK1	NM_014911.3	NM_014911.3	GATTTTTTTTTTTCCTGCACTTCCTGCTCTGAGTCTTGTCCGTTGAGGACTCAAGATTAGTTCCTTCAGGACTCGACTTAATGCTCTTGTAAAGGGATATTTATGGAAAGAAATCCAAGATGAAAATCCTGCAAATGAAGAGGAAGTGTAATCCTGCAGATACTAATCATTCCTGTAAAACCAGCAGCTCTACAAAGGATTCTCTGGATCCATTTTCTGAGTCTTTGCGAGCCGGGCTAGCCTCTCACACACGAGTGTTTGTGGGTGTGTGACCTGCATCAGATCATTTCCTATGGAGAAACTCGAACAGATGAGATATCTGTGCTCATGTTGAACAGTA
F1F2035432	AAK1	NM_014911.3	XM_002799300.1	TGGCCCTACCTATTCCAACAAAACAGTATCAAAAGACTACAATTCTTTTAAAATATATAATCAGTGATTTGGCACTTAAAAATGGGCAGATACTATAAGCATATGTTTCTGATTTGCTTTAATCCAACTGTGCAAGAGTGGTAACTATACCAGAACACATCACAAGGTTTTTTTTTTCCCCCTTACAGCATTCAAATAACTAGATCACCAAATTTAAGTCCCTATATTTATAAAAACACAGGACTCAGAGG
F1F2156189	AAK1	NM_014911.3		GCATTATGCGAGAATTGTATATACGTGTTAAAGGGATCTGTTTGATTCCTTTTGGCAAGGAATTGCAGAAATGGCTTTTGTGGTTTTTTGCAGAAATGGTTTTTAGCAATGTCAGTTATAAAGTGAGACTTTGGGAGTGAGCCAAGACGTTGTAGCTTTTCACTCTGAAATGGCAAAACAGTTGTATTCTCTGGGTCTATCAAAGACTCCTGTTGAGGATTGTGAATGGAGAGGGGAGTGTGTGTGTTTA
F1F2100140	AAK1	NM_014911.3		GACACACGAAACTCTAGACTGAGCCACAAGCGAGTTAAGAGAGACCAACCTATAGTCCGTCCACTTTATCTCACAGGTGTGGGATGTAAGGCTGAGCAGTGGGAGAAGAGGCCTGGGCAGGACAGGCCCCCTGGGATCACTCCCTGACCTTTGCCAGTTACCGGCCAAGTAGCTGTCAGCAGGTGCTCCAGTTCTAAGAGCGGTCGTTCCTTAGGTATATGGTGA
F1F2183562	AASDH	NM_181806.2	XM_539278.3	ATGCTGACTGGAGTCTATACGAGGAGCCTGTATTCCTTTTATACTAAGAATAAAAAGTTACTTAACTAAATAGACATAATATCGTGAGGATTAGGGCATGTAGATTTGTTAACCACCAACACAAGCCAATTAATTTGCTTTCTTATTTGCAGGAAAAGAAGTGTGTTTGGAAGTTACACTGTGGAGGAACTGTCTCATCTTCCCCTTGTTTGAGCCTGCTTCCACACCACTTATACGTGGCTACACTGGGAGGACTTTTACTGGCTATAAATCCTGTAGGCATAAAATACGTATTGACGTTATTACCTATTTTTAAGTGCTTTATTTTTGCAATTCGAAGTAGTTTTTAATTAGATATAGTCGAGTTCTTACTGAACCAGAGCTCATTAAATATAACAT…
F1F2239885	AASDH	NM_181806.2	XM_539278.3	AAAAAGTAATAGTGGAGAAACACACTGGACGTTTCCTACGGAGGATGCTGTCAAGAGCTCGGCAGCCGTGGATCCAACCACAGGGCTCCTCTACGTCGGCTCTCACGACCAGCACGCATATGCTCTGGATATTTATGAAAAGAAGTGTGTTTGGAAGTTACACTGTGGAGGAACTGTCTCATCTTCCCCTTGTTTGAGCCTGCTTCCACACCACTTATACGTGGCTACACTGGGAGACTTTTACNGGCTATAAATCCTGCCACTGGGAAGAGAGTTTGGCAATATTCCTGTGGAAAACCACTCTTTTCTCTCCACGGTTNTGGCCTGCAGTATGTTTGA
F1F2052155	AASDH	NM_181806.2	XM_539278.3	AGGTTAGGGCTTTGCTCTTCAGCCCATTCTTCTGATTTAATTTCACCGACTAATACTCAAAATGTAAAAAGCTTAAATCCTCCCGCTCTTCTTGGGAAGTCACAAGATGCATCCTGTGTTGCAGAAGTTTCTGAAGCAGGAACATGTGTGGCAGCGGCCAAGAAAATGGAGCTGCGCGTGAGATGGAGGTCAGACACCGGCAAATGTGTGGATGCTTCCCCG
F1F2139485	AASS	NM_005763.3		TCATCATCCTACCCAGTCTTGTGTTCCATGGGTGAAGTTTTTATAGAGTCTGTGTGTTTCTTGAAATCTTGCTAAGCTACATTATAAGCCATGCATTGTCTTAGGGGATATGCGAGTTAAATCTTTTTTTTTTTTGAGACAGAGAGAGAGTGTGTCTGAGTGGGGAGTGGGGATTGGCAGCGGGAGGAGAGAGGGAATCTCAAGTGGGCTCCATGTTGGGCGTGGAGCCCCATATGAAACTTGATCTCATGACCCTGAGATTATGACCTGAGCTGAAATCAAGTCAGATGCTCTACCAGTTGAGTCACCCGGACTCCTCTCATTGTAGTTTTGATTTGCATTTCCCTGATGGTGAGTTATGTTGAGTACCTTTTCATGTGTTTGCGGATGTCTTCTTTG…
F1F2155698	AASS	NM_005763.3	XM_534972.3	GGTTTTTGTTTGTTTGTCTTTGAGAGAGCATGTAAGCAGGGAGAGGGGCAAAGTGAGAGGGAGTGAGAGAATCTTAAGCATGCTCCCTGCTCAGTGCAGAGCCCAAGGCAGCACTCAATCTCATGACCCTGAGATCATGACCTGAGCTGAAATCAAGTCAGATGCTCTACCAGTTGAGTCACCCGGACTCCTCTCATTGTAGTTTTGATTTGCATTTCCCTGATGGTGAGTTATGTTGAGTACCTTTTCATGTGTTTGCGGATGTCTTCTTTGAGAAATGTCTTCATTTATTCTATTATTTAAATGGATTATTTGTATTTTGTTGTGGTGGTTTTTTTTTTTGTAAAAGTACTGTTATGAAAAGAGTGAAGAGATACAAGAGAGTATTCACACCAGTAA…
F1F2137202	AASS	NM_005763.3	XM_534972.3	CTCTTGTATCTCTTCACTTCTTTTCTATTAACAGTCTTTTCTAAAAATAAAAAAAAACCAACCACAACAAAATACAAATAATCCATTTAAATAATAGAATAAATGAAGACATTTCTCAAAGAAGACATCCGCAAACACATGAAAAGGTACTCAACATAACTCACCATCAGGGAAATGCAAATCAAAACTACAATGAGAGGAGTCCGGGTGACTCAACTGGTAGAGCATCTGACTTGATTTCAGCTCAGGTCATGATCTCAGGGTCATGAGATTGAGCCATGCATAATCGGGCTCCAGACTCAGTGCGGATTCTGCTTGGGATTCTCTTTCTCCCTCTCCCTCTGCACCCCTCCCCCCACACCCTCCCCACTTCACTGCTCTCTCTCTCTTTCTAAATAG…
F1F2063088	AASS	NM_005763.3		TTTTGATAGTAGGCCATTCTAATGGGTATGAAATTATACTTTATTGTAGTCGTGATTTGCATTTCCCAAATGACTAGTGATTTGAGCATCTTTTCATGTGCTTATTGGCCATTCATGTATTTTCTTTGGAGAAATTTCTACTAAAGTCTTGGCCCATTTTTGAATTGGATTTTTTTTTTTATTAATCTTATTTTCTTAAGTAAGCATTATGCCCATCATGGGCCTTGAACTTATAACCCCAAGACCAAGAG
F1F2061054	AASS	NM_005763.3		AGTTTGCATTTCCTTGATGGTTAGTGATGTTGAGCATCTTTTCATGTGTCTCTTGGCCTTTTGTCTCTCTTTGGAGAAATGTCTATTCAGGTCCTCAGCCCATTTTTAATTGGATTGCTCTTTTTATATTGAGTTGTGTGATTTTTTAATATATTTTGGATATTAAACCCTTACCAGTTTTATCATTTGCAGATATTTTCCCCCATTCAGTACGTTGCTTTTTCCATTTGTTGATGGTTTCCTT
F1F2068969	AASS	NM_005763.3	NM_001077934.1	ATACCATTTTACATTACCACCAACAGTGCACGAGGGTTCCCATTTCTTCACATCCTCACCAGGGCTTATTATTTTTTTGTCTTTTTGCTCAAAGCCACTCTGGCAGGTATGAAGTGAAATCTCATTGTAGTTTTGATTTGCATTTCCCTGATGATGAGTGATGTTGAGCATCTTTCCATGTGCCTATTGGCCATCTGTATGCCTTCCTTGGAAAATGTCC
F1F2009520	ABAT	NM_001127448.1	NM_001133785.1	GGGAAAAATAACATGGGGCACGAGTTGGTAGAATGAACCAGAGTTCTCCAAGGAAGGCAAGGAGGAGTGTTGCAGAAAAGGGAGACAGCACGCTCAAAGACACACCAGTTCATGGTCTCATACTTTCCCAGATTCCACAGGCAATATCCCAAGAGTTAAGGCCTTATTTAACAAGCCAGATGCAAACCAAACCCTAATTCATTTATTGGCACAAGTAGACTTTCTCTGGAGAACCTCAGCATTGGGTGCCGGAGTCCAAAAGGTTTTTCAAGCCAAGGCGCAACCGGAAACTCGACTCTTTTCAGTAGAGAGACTGGCTATAGGCATTTTGTTCTCTCTCATGAGGTCAATCGTGGTAGAAATGAAATTCGTTCTTATCTGGAAAGGCACTTCCAGACT…
F1F2076813	ABAT	NM_001127448.1	NM_001133785.1	AAGGGAAGTTCCTTCGCGTGAAACTTTTTAAGCCATTTTTCAACACGATCTTGTTGGCTCAGGGCATCACACGAGTTCCTGAGGCATCCTCTTTTGGAGGTGGGGGTACAGCTGGAAGAAATTCAAGGAAAAGACTCTCGGCAGGGCTCGAGATTGTAAGGGGGGAGGTGGGTAAAAACGGGGAGCCCAGCCGACAGGTGGCTGACGAGGGCGGGGCCCGCAGAGTGCTTCTGTCGCCAGCGGTCTGGGAA
F1F2002098	ABAT	NM_001127448.1	NM_001127448.1	AGTTAACTATCTCTAGCAAGTCTTGTTACTTTTACAGAAAACAAGGTCCTGTAATAGCAAGTCTTAGCACATCCTCACTTTTATTATAATAAATGGGTGTTTTTTTATAATTTTTACTGACACTCAGTAACCATGCAAAGTTGTGCACATTAATATACCTGTGTATCTATACCTATCTCTCTACATATACATATATATATATATATATATATACACACACACATACATAG
F1F2058859	ABAT	NM_001127448.1	XM_002755878.1	TTTTGATTTTCCTCCCTGCAGAGCCAATGACGCACATGGGTCTGAGCCCAGAAAGTCTGCATGAGCCCTGGACATCGTCTTCGGCAGGGCCATGAGGGTCCTGGCCATATATGTGCCCACCTTGACCCCAACAGTTTCTTTGGAAGCCAGGCAAAAGAATGACAGCTGCTCCCAGGACTGGTGGCGGGGACTTCTGGGTTCCGGGCCCTCTCGAGTGCCATA
F1F2104532	ABCA13	NM_152701.3	XM_843462.2	ATATTGCTACCTTTTGGGGGCTTCTTAAAACCATTTCTAGGGAAGGTAATTCTGATGTTGCCCATCTTACGCAATTGCTAAGCCAAGAACAGCTAACTAATTTCTCACTTGTTCAATTCCTTTTTGAACGTTTCCTAATTAATTCAATCAGTAATTTAACTGGGAAGTCTCCAGAGGCAGCCTCAAATTCAAGTGATAGTGACCTTCACATAATGAATTTCATTAAGCTCACCTTGAACAGGACA
F1F2248625	ABCA5	NM_018672.3	XM_003282500.1	GTGAGGGTACTTTACACTTCACTTTGTGGGCTCTTAATTTTTTTTTTCAAGTTCATTTTCAGTAGGGGAACAAGAAAAGGCTGTAGGTTTTCTTTAAAAACATTTTTCTTTTAAATTGACAGAAACTACCTTAAATCAATATTTTGATTTTAATCATTAAAATATTTTTAGAGTAATTTAATTCAACAGACTGTTTTAGTGACAATCTTTTAAGTAATGGGTTCTTTGGGTAGAAAGAGGACTATCCTATTTGGCCCTGTAAGATCTTACAATCTAGGAGGGAGAAAGATCAATACTTACATAACTATAATGGTATAAAT
F1F2180269	ALAD	NM_000031.5	XM_001151891.2	TTCAATAAATTTCATGAGATAATCAACACTTTACTATAAAGTAGGCTTTGTGTTAGAGAACTTTGTCCTACTGGAGGCTAATATATGTGTTCTGAGCATTTCTAAGGTAGGCAAGGCTAAGCTATGAAGTTCAGTATATTAGGTGTGTTAAATGCATTTTTGATTTATGATATTTTCTAATTCTTAAGTCCAAGGAGATCTATGCATACTTTTAGTATCTGGCTTCTTTCAACTGACATCATGTTTGTAAGAACCATCCTTCTTGTTGCAAGTGGCTGTGTCATGATTCATTTTTTTTTAAAGATTTTATTATTTACTTG
F1F2113741	ALAD	NM_000031.5	XM_001141624.2	AAGAGTTCTGAGTACAGTTAAGATAGGCCAGGCTAAGCTATGATGTTTGGTAGGTTGAGTGTATTAAATATATTTTTGACTTTTATTTTCAAGTTAGGATGGGTTTATTGGAACATATCCCCATCTGAAACCAAGGAATATCTGTATTATTGTATCCAAAAATGTGGGTTATTTCAATAATAATACTTCTCTCAGTGCTGATTAGGTTTCTCAAATAATTTGTCCTTTCTGTGAAGTTTTTCTTTGAACTT
F1F2199629	ALAD	NM_000031.5	XM_001151891.2	TATGCAGCACCTTATTATTGAATAGGCTCTGTTAGGTGATTTTGCCCAACTGTAGGCTAATGTAAGCATTCTGATCATGTTTAAGGTAGGCGAGGCTATAAGCGATGATGTCTGGCAGGTTAGGTGAATTAAATACATTTTCATTCTAAGCCGTTTTCAGATATAACCCCATCATAAGTTGAGGAAGATCTGTGTTAAGCATCAGTATTTTTTTTTTTTTTATTTAAGN
F1F2000308	ALAS1	NM_000688.4	XM_533804.3	ATTGGCGATCGGGATGGAGTTATGCCTAAAATGGACATCATTTCTGGAACGCTTGGTATGTATACTCTGCACATTCTGTAATCTGCACTAAAATTTTATTCAAACAAGGTCAAGGACTATCTGGGATCAGGTGAGGAGACAAGGCGATGCCCTGTGAAACCTGGGCCGCTTTCTGGATGAGTTTCTATCTTCTCAGTGGTGGTACAGCTTAGCAGAATCCCTTGAATCATGGAGGCATGGCTCCCAGAGCCAAAGTAAGTCTCAGCCTCACATGACAGAAATGTTATTTGTTGCCATTCAAGCTCATTCCAAATGTGGTTGTGGTTCTAGCTACATGGCATGGCAACAGCCTTCACTTTCTGTACTTCAGATTGTTGTTTGTAATTAAAAGAAAAACAA…
F1F2009815	ALG10B	NM_001013620.3		ACGGCCACTATGCTTGACATTTTTATTTTTTTCTTGATAATTGCTGAAGACAGGAGAGGAAAAGAAAAGAGAGCCTCATTATTAGTGGACAGTTATTTTAGTTATTTTAGTATTTAAGTAAAATACTGATAGGAAAAATGAATTCATGTTGATTAGGTTGAGAGCATTTATTATCTTTGAGGCAATTAGTAATTTTTTTAAGTGAAACAAGAAAAAAGTATCATGAAAAAGCTTTTTTGAATGGAAATTTAAATATGACTTAGAAACCATGGGCTTGTAGAAAAAGCATTTAACATGAAAGTTAGGATTTCTGTATTTGTGGCTTTAGATTTAATAAACTAAGTGATTTAGTCTTTTGTCCTCATTTCAAATGAGAACAGTATTTGTCATGACTCTGGT…
F1F2023537	ANKRD57	NM_023016.3	XR_122852.1	AGAAGCTGTTTCTAATTTAGATGACCAGCATAAATGTTAGTGAGCCTATGCTTCTGTGAAGTAATTATTAAATCAAGGATTCTCACGTAAGGTACACTTTACTAATAAAGTACACTCATAGTCTGTGCTTTGTAGCAATGTTTGCATATGTTTCTAGTACTAAAGACTTTAAATTTTCCAGTGTTTCCTTGAATTTGTTAGAGGCGTACAGTGAAATTATTGAAAAGCTGTGTAGTAAATCTACCCAGTTAAAAATAGCACTTTATAAAAGGGAGAAGAGGTGGAACTATTTCTTTATTTAAAAGCTGCTGGCTATTGAATTCTTTTTGTTTATAAGTGGAAAAATATCTTTCATTACGATTACAGCGTTAAGTGTAGTTCTTAATCACATTTCATTTC…
F1F2195803	ANKRD58	NM_001105576.2	XM_001135840.2	GGCAGCTCCGGCCGCAGCGGAGTGCGCCTTGCCTGCAAGCAGCGGACCACCTCCAGGTTTGTTACGCGTACCTGTCCCAGGTCTCCTACAGCCACCGGCCAGGAGACCTGGGGATCGGGACACCCTCACCGAGAGAGAGCAAAGACCCAGTTGTCCTGGGGCCGAGTCCCAAAACTAGGGCACTGTTAGGGTAGGAGGATGGTCCTGCTTGGGAGAGGAAAAGTTGCGCTTCCAGGAGCCGTTTCTGGGCAGGCCGAAGCTCCGGGTGTACTGGGAAGCACTTGCTAGAAGAATGACTTAAGACTGGAGAGCACGGATAGGGAGGGGCGCGCCTGCCTGTAGGCTTGCCTCTGCTCCTGCTGCGGGCAGAGTCACCCTTTCCCCACCTGCTCCTGAGAC…
F1F2032654	ANKS1A	NM_015245.2	XM_518420.3	GAGGGGCAGAGCCGGCTTCTTGTCTTACTGGCCCAGCCCCTTCCAGAGTAGAGAGGAGCCCTTCCTCCGTGGCCAACTCAGCAGCAGACCTCATGCTTTGCTGGCATGGGGCGGGCTGCTCCCAGCCCCCACATGCCAGGCTTTGGAGGGACTTCCTTCTCAGCAAAGGCTGTGAATTGAAATTCCCTGTGGGTTGGGGGCACGGAGAGTGCTCTTGGGCACACTCACCACCCTGTGGTTTCCAGAAAAGGGAAAGCCCGCCATCCTCCCGCTGCCTTGAGGCTGGGCCTCCTCTCTGGAGCAGGGCCAGGGAACCCCCACCTCCCGGTACTAAACCAGGACCTCAACACCTGAAGTCTGGCTTCACTTCCTGCTTCTCCCAAAGCCCGGGAGCCTCCC…
F1F2140883	ANTXR1	NM_032208.2	XM_001493314.2	AATAAAACAATTAATGCTGTGTAAAATGGGTTGAATTAGCTTGAGAACTATATAAAGATATATGCAGTGAAAAGCCTGTTAATGCACACCAGATGGGAATGGGGTATTCTAGTCAATTACCTTTTCTAGTTATCTGAGCTCTATTATATTATTGTACTTGGATAACCAACTTAAAGATTAGAATATGATTTTTTAAATACACTTAACATTAAACTCTTCTACTAGTTCTTTCTTCTTTCCATGATAATTCAGAAGACAGTTAATGGATCTCGAGTG
F1F2005100	ARHGAP4	NM_001164741.1	XM_549365.3	GGGATGCAGGGGCGCGGCAGGCTGGCCGCAGGCGGGGCCAGCAGCAGGAGACAGAGACCTTCTACATTACGAAAACTGCAGGAGTACCTGAGTGGGCGAAGCGTCCTCGCCAAGCTGCAGGCCAAGCATGAGAAGCTGCAGGAGGCCATTCAACGAGGTGACAAGGATGAGCAGGACGTGTCTTGGGCCCAGTACACACAGAGAAAACAGCAGAAGAGTCGCCGTTCCCCGCCCCAGCCTCCCAGTATAACCCAGAAGCTCTTTGGGGGGACATGGAGAAG
F1F2020181	ARHGAP42	NM_152432.2	XM_508713.3	ATGGTTTGCTGACACCTGGTTAAGAGGCTTTGTAAAGCTATCTTTATAATTTGGGGATTTTATGAAATTTTATTACATTAACATATAAATAAAAACACATAACATATAATTTTACTATATTAACATGATAAGTCATGCACATATCATCTACTAGGGGCATTATAGTGGCATCACAAAATATAACTACAATAATAGGAAAACAGTGTAAAAAGTGCAGTTTTAAGGCATGCAGCCTGAATTCTACTGGTAACACTGTAAAGTGTCAACGTATTTTATTGTTATCTCATTTTAATTTTGGCTTTTGAGAAATTCTTGTACAAATGATAAAGATGTTTTTTAAAGACACTAGTTGAGAAGCTATGCCTTTTAATTCTATCCTTGATTACAATAGAAACCAAA…
F1F2018218	ABCA6	NM_080284.2	XM_002925631.1	AAGGCTGAGGTGCATCGGCTCCATCCAACACCTGAAAGACAAGCTCGGCAAGGATTACTTCCTAGAACTGAGAGTGAAGGAAGCTGCCCAAGTCACCTGTGTTCACACGGAGATGCTGAAGCTCTTCCCACAGGTTGCACCGCAGGAAAGGTGAAGGACTATGGAGAAATGTGTTGGTTTTACCCACTTGACCCACTCAGTGGTTTCTTTTCTGCTCTGTGAGGACTTCAGGGTGATTTGACTTCATAATAAAAGTTAGGGACCTCAAAAACTGATTTGCTGACTCCTCCAGACTGGAAGAGACTTGGGACCCACCCAGGAAGCTGTCGTCCTCCTGTACCCAAGGAAAGCTTGGGGACACCTTACATGGGCCCCCTCAGCCATCCAAGGCTGGTCT
F1F2134883	ABCA8	NM_007168.2	XM_548020.3	CAAAAGAATATAAAGGGAAAGCCTGATAAAATAGAAGCTTTGAAAGGTAAGGGGGGAAAAAAGAAGATTTAGTTATTATATTGATACTGATTTGTGATTTTAATTCTATATTATTTTTTTAAGTATTTTTTTTTTTTGACAGAGAGATCACAAGTAAGCAGAGAGGCAGGTAGAAAGAGAAGCAGGCTCCTGCTGAGCAGAGA
F1F2027267	ABCB10	NM_012089.2	XM_001925379.2	ATGGAGAGAAAGGAACATCTATATTCCCCATCTCCTGTATCTTCAGGGGTATGAGACCTTAGAAATGTGTGTTCCTCTGGAAGGAGACTGTGTTTGGATGTGTGTGGTTTTCAGTATTTTTAGCACATGAAAGCCTGATCAGTTTTAAAAAGGGAAGAGGCTCATCCTTTGAATATAGAAACTTCTATTTTAATTATTCACACATTTGTTACTTTGGAAAGCCAGGCATGAACTGCTAGGTATTAACAAGAGGTAAAAATGAATTTTTTGATGCCTTTTTCTTGCCTTTTATGTGAAGGCCTGTATTTTGAAGATTATCTTTTAAAAATTCATAATTTCTAGCCAAATTTTAGGTTTTGTCAGTTAAATACTTTTGAAATTTCATTCAATGAGGCAAAA…
F1F2011451	ABCC1	NM_019898.2	XM_002826160.1	GTTGACGTTTCGTGACTGAGTCTCTTCCGGGACAAGAAAACGGACCCATTCACGATTATCAGTGATTGCTTTTCCTTTTCTTTCTTTCTTTTTTTTTTTTTTCTGGTCTTTTTTTGGTTTTTTGGCTTTAAATGCTGCTCCAAGGGGGAAAACAGTTTCAAGACTTTAATTTCTTGGGAAGAGGTGCTGGTTGAGGAACAGCGTTCCCAGGGAGGAGCCACAGCAGCCAGCAGGTGACGGGTGGTCCACGTGTTCCGGGAGGAAAACGGAAAAGCAGAGTCCTTCGTGGTTTCTCAGACCAGAGCGAGACCCAAAACGCAGAGGAAGGTCACTGCTGCTCCGAGATTCATACTCGCTATGAATTACATTGCTGACTTCACACCCAGAGAAGCACCTTCC…
F1F2277027	ABCC3	NM_001144070.1	XM_003272335.1	GTGGTAGTCAGAAGGGCAGGTTCGGGCTGCTCTGCTTACTGTCTGTGTGACCCTGGGCAAGTTGCTCAGCCTTTTGGAGGCTCATTTCCTCAACTGCAAACAGGATATCATAAGATTTCGTACTTCGTAGGGAGGGTTGGACAAGGTGATGGAGGGGAGGTGCTTGGCCAGCCGTCACTGAACAGTGGTCCCCCTATGACCTTTCCCCATCTCTCAGAACTCTCTGGGTGGGAGCCCCAGGGGCCACCTCGGAGCTGCCTCCTACCCCTGAGGCACCTGATGCCCCCAGAGGACCTCTTGGGGCAGGACTGGAGACCCAGAGTTCCCCGTGCCTCTGAGGTCCCTCTGCACTCTCCCCCTAGGGCAAGATCTCGGACCCCTTCCGCTTCACCACTTTCT…
F1F2059987	ABCC4	NM_005845.3	XM_003257425.1	AGTTTTCCTCCGACTTCACTTGGTGATTTCAAGCTCGAGCAGGATGATGTACTATTTTTTTATTTATATATTATAGTTTGTTTGTTTTTTTCTTATCCAAATCACAGGTGCAGGACACCAGTAAAAGCTGTTAACCAGGTCTGGTGCCTTAAAGAGACGTCAGAGCCAAACCTCATTTTGTTAGGTATAAGACAAAGTTGTCACAGACTTTTCTTTTTCTTTTTTTACTGCCCTCCCAAATTACATATTACTTTCCAGTGATATCAGGGATTCTATTTACTTGAAGACTGTGTGAAGTTGCCGTTTTGTTTGGCCACTTCCTTTAACTTCACGGGGATCCATTATTTCTCCCCAGAGGCCTCTGGTTGAAATCGTACAGATACAACTAA
F1F2128625	ABCC5	NM_001023587.1	NM_001077907.1	AGGATCCGGGGTAGTTGGGTGGATGGGTTTCTCGTTTCTTTTTTTTTTTTTTTCTTCCTTCAGGGTGGGGGATCGGTTTGACTTTCTTTTGTCGTGGTTTGTTTTCTTTCATTTTCGGCAAGATCAATTTTTAGCTGCAAGGACTTGGGAAAAAAAAAGAAAGAAAGACTCTGAAGGATGCCGCCCGTTTTTCCTTGAGGCCTAGTTTTTGTATTCTGTCCTGAGCAGAAGTCCTCCATCACAGCCTGCTGAACCAGTAGCACCCAGAGATTTTTAAGCCGAGTTCCCTCTGTGGGGGTAGTTTTTAGTTTGTTTTCTTAAAATTCTCTTTCCTTAGCAGCAAGGTCTTATTCCT
F1F2015168	ABCC9	NM_020297.2	XM_003265424.1	AGAGAGTTCCTAAGATATCAGGAATGATGTGCTTTTTCCAGACTAAAGTTCAAAGAGCAAATACGTTCAGTTCTTCTGCGACAGACCAGCTAAAGCTCTCTATGATTTAATTCACCAACAAATGTGGTTATGATCCTGAGCCCTAAAATTCCACCTTATTCAAGATTCAGGAGCATAGACAAGTGGTCTCATTTGCTTCTATAAATATATATGGAACAAGTGTCTATTTCAAGGTGGAAGAGTTTACTTCTTTTTGACATTTCTGCCCAGTGGTGTCACACATGTATCCACTTGGTACTGCTCTAATTTTAATGCACATGTAAAAAGTGAATCAAAATGTTAGTCTAATTTTAATGTGTATGTTAAGAGTGCATCAAATATGGATGGAATATTAGTGTT…
F1F2033211	ABCC9	NM_020297.2		ATAGGTACATATCTATAAAAGATGAGCCTTAACTAAATCAAATTTTATACTCCCCAATTTTACACTTAATTAACCAAAATCAGCTTTAGAACTTTTAAATCCTTAATGTTTGTTAAAAGCAATAAATGCATAAAGATTTATATGAAAAGTAACAAGTTTACTGATATCACTGTGAGGTTTTAAAAAAATCTATCTTAAAGGACTGTGCATCCTTTATTTTTGTGCTACTACTCATGATCCATTTAAAAGTCAGCTTAGCTCTAAATGAGATACCAGAAGACTGGTATTGGAGATCACATAACTGATGTTTGAGATCTGGGGCCATGTCTCTTTGTCTTTATGTTCTTTGCATTTTATACAAGTGTCTAGCCCAACAGTAAGCCCTTAAATAAGTGTAGT…
F1F2260254	ABCC9	NM_020297.2	XM_002823019.1	ATCAGCTTGACCTTCAAAACGTGGCATCTTAAATTTTTACACTTTTGTAAAGCATATTTGTTGTGTTAGGGGACTTTGTAATTAGCTACGATGTCACTTTACCCATGAATACTGTATTTCCTATGTTGATATTTCTTTTTTGTTTGTTTCCCAAGATCTTACTGCTTAATATGCTCATTACTGATGATCTTTCTAATGATTAAACCCTTTACCTTTAAGAATAGCAGACTGTATTAAAGCATGTAAGTTACTTTAAGTGGTAAGTCAACAGCTGTAATTTCTCGTAATTTTAAGGCTGGTAAATATCTCTCAGGCATAGAAATCACCATGAGTATTCAGTGTGTTTATACTCTTATTTATAAGAATATGTTTTCCATTTTGTTGGTATCCCCT
F1F2109180	ABCF1	NM_001090.2	XM_532056.3	CTGAAATGCAGAATCGGCCCACACAAGAAATTCTCAGGGGGCTGGCGCATGCGTGTCTCCCTGGCCAGGTGGGCCACCCACATCACTACCCTCCCTCTTCCAGCCTCCATCCATCTTACTCTATGGCCAGTAGGGAGTTTCAAGGCTTCCTGCTTCCTCCCATATCGTCTGCATTGTCAGACTGAAGATCTTTCCTCCCTACCTGGTGGTACATTTTCATTG
F1F2079196	ABHD10	NM_018394.2	XM_002917332.1	AGAGTACCTTGCACAGTGTTTAATTATTGATAACTATCATTATTACATTTTTATCTCTTTTTTTCCTTTTTTCTAGGACTGCTTTCCTTAGACTGTTTTAAGACTACTGCATGTGTTAGAGTTGCATACATTTCTTTTCCTCTTTTTCCCAATAGGTCAAAAAGGAAGTAGAGACGAAAGGCGTGTGGGCCATGCCATCAAGGTACAGTGAAGACGGAGTTTATCACCTTCAGTACAGTTTCATTAAGGAAGCCG
F1F2123704	ABHD12B	NM_181814.1	NM_001131945.1	TAAACTCCTTCCTCATAAAATTACTGTCTTTGTCAGTGAGGACCCTGTAAGCCAGTACCACAGACTGCATGGCTTATAAATAACAGAAATTTATTTCTCATAGCTCTGGAGACTGGGAAGTCCAAGATCAAGGCATTGGCAAGTTCAGCACCTGGTAAGGACTCATTTTCTGATCACAGATAGCTGTCCTCTTGCTGTGTCCTCAATGCAGAAGGGGTGAGGCAGTTCTATGGGGTCTCTTTCATAAGGGAAGTATTTCTATTCACGAGGACTCCATTTTCATGATCTAATCACCTCTGAAACGTCCCCACCTCCCAATATCCTCACAGTTGAGATTAGGCTTCAATATATAAATTTTGAGAAGAC
F1F2062753	ABHD12B	NM_181814.1	XM_003267678.1	ATTGGTGCTAAGAAGATGATAAACCCTTTTACACCACCATTGCTTTTGCACCATTAGTTCATATGTCAACACAGTGAAAAGGGCAAATAACATCTTGGTGGTTTTTTGTTCTGTTCTTTTGTTTTTGTTTTTGTTTTGTTTTGTTTTTTAAATAATTTTGACCTTTGGAGCCCATGACAGTGTCAGGTCTTTTCATAGTCCTTTCATTAGTCCATTTGGCTGCTGTAATACCATAGGCTCGGTGGCTTACAAACAACAGAAATTAATTTCTCACAGGTCTGGAGACTGGGAAGTCCAAGGTCGAAGTCTTGTCAAA
F1F2095384	ABHD12B	NM_181814.1	XM_848315.2	AAGAGAAAGTATCGACTTCATAAGTCATCAAGTTAGACATGAGGAAAATATCAAAAACTAAAAATCTGTGGACACGTTACCTCAAAGTTTAGTGCCCATCTAAGAATTCTTATCTACACATTCAGTAAGTCTCATGATAGTTACCCCCCAGAATCCCCTAAATATAGTAAAAATGGACATCTTTTCATCATTAGCTTACTTTTCATCATTAGGGAAGACTATTTTGTCTTTTCTCAGGGCATTCG
F1F2102673	ABHD12B	NM_181814.1	XM_003258601.1	TGTTATGGACCGAGTTGTGGTCCCCAAAATTCAGATGATGAAGTCTGTCTTAAGTCATTTGGGCTGCCACTACAAAATACTAGAGCTAGTTATAAACAGCAGAAATTTATTTCTCACAGTTCTGGAGGCTAGGAAGTCCAAGATCAAGGTGCTGGCAGATTCAGTGACTAAAGGCCCTTTCCCTGGTTTGAAGACTGTGTCTTTTTACTGTTACCTCATGTGACATGAAGGG
F1F2228525	ABHD13	NM_032859.2	XM_002824419.1	AAGGATGCTGTTTTTCTATAAATTACTGTTAGAAAGTCATGCTTTTCTAAAAGTTGGTAATCCATATCGTGGAAGGTGTATTTTTATGTATAAATTCACCACGATTAAAGGATACTTTTCATCTTGTCAGTCATTGCTATGTAGAATGATTATCCTAAATAGTAATGTATTAAAAAGAAAAGAGTTAATACAACAAATGTAGTGTCCTTAGACGTGAGCTCACGT
F1F2014704	ABHD2	NM_007011.7	XM_001166151.2	GGACAGGTGCTGACCATTAGAACAAGGCGAATGTCCCCCACCTTCCGTGGGACTCGGGCAGAGCATTGAGATCCACAGTCCTGTTTCCCAGGGCAGAAAGCCTTCCTGCTCAGGCTTTCATTCTGAAGCCACAGTCTTCATTCAAGCCGAGCCTTCTGGATAGCTGAGCCTGGATGCCTGGCATCTGAATTGAGAGCTCCCTTTGTAACCGTGTGACTTGAGAATCCCCTCTGCCGGCCCCCGAGAAACAATGCGTGTGTTCTTGTTTGTGTTTGCCAGGCAAGCAGATGTCTGAGATGTGAGGGGCTTTTCTTTTCCTGTGCCATCGATCGTTAGAGCCCAAGTGAAGATTCCCTACAATGTCACATCCAAAGAACTCAGGGTTTTGCCCTCCAGGCG…
F1F2170002	ABHD4	NM_022060.2	XM_003260569.1	GTGAGGTCCCTCCCACGACCTAAGAAGTCCTGTCCAAAGCGCTCATTAACGGATGAGGAACAGGCCAGGGCAGGACATGGCTGGCCCATGGTGATACAGCTCTGCTCCAGGAGAGCTAAGGCTCGAACCCAGATCTGCTGACACCCAGTACCCACTGCAGACTCCATTTTGCTAAAGTTCAAGGCAGACACGATTGCGCATGAGCTGGTCCTAGTCACTGGCCGAGGGTAACCCATCCCTGTCCCACTTTC
F1F2186141	ABHD5	NM_016006.4	XM_003256937.1	TTAGGAAATGTAAGGTTGTATCACTGTGGATTAACTGCCATAAACATCGACATTGTCTTCCCTACAAAGGAATAGGCAAATTATACTGAAGCACAACAGCTTCCCAGTTAACAGTCTGTCTCACTTGGCACCTTAACTAGGTTACTGCAAAAGGTAACTTGAGTGCCAAGACAGGTTCATATTCCTCTACCTAACAAACAAAAGTAGCCTGTACTTTTTATTTAGTATCTTAGAGGGCTAGCTACAAGCCTTCAAGTGGTACAAATAATTTGGGTAATATTTTTGTATTTTTGACACACTCTCCAGTCTCTCTTAATTGGGTGACAGTTTTCACTTGTACAGGAAAGTTTCTGCAAAGGAAACTTGGTCTCAGCTCTTGGAAGGAAGTTACTAGTTCAC…
F1F2022007	ABHD5	NM_016006.4	XM_516397.3	TAAGTACTAAACAGCCTTAACTAGAAGTTGTGTCATTTCCCATCCCTCCCCATTAATACTGTTCTTTTCCATGAGCCAGGATGCAGCATAAGAAACAAATGACCTTCTGAGGGGATATTAAAACTGCTACCTTCCAGTAAGCCAATCATATATTGTCATTAACCTCTGACTCCTGTAGATGGGTGCTAAAACTGGATTCCATTTTTTAACCACTAAAACAGAAAAATAGGTGGTGCTCTTATGTCTCATGGCACCAGAAATGGGATAGTGTTTGGTTGTTTGGTTTTTGTTTTTGAGGTTTGTGTTGGTTAAATAATACACATACTTGAAGTTATATTATAAAAGCTATATAAGGTTGATTGAACTATTTGACAATAACTACCATCAGGTGTAACACTT…
F1F2138272	ABHD6	NM_020676.5	XM_003309844.1	TAAGTTCTTTGTAGAGGCCCCTATGTGAGTGCAAGTCCATCAGGTGCAAGACCAGGGAGCAAGATGCAAGCTCTCCCGTGATACTAGCACGGAGGAGGGGTGCGGTCCCATGCCTGCCGGCCCTCCCAGCTGCCAGAGCAGTGGAGAACACAGGTCGAGGGGTGGATGGGCCCCTGCGTGTCAGCCCTGTCATGAGGGACCCTGGAATGGCTGCAGTACGACGACCAGGGTGGGTTTCCTGGGAATCATTGATTATTTTTAAAAAGTAGGACTAATGAAGCAATAATGTTCTATTCATCAGACTCGGATTCCATACACAAGCACCTCGTGGGCCTCTTTTCTATCTTGCT
F1F2269506	ABHD6	NM_020676.5	XM_003309844.1	ACAACAAGAAGCTGGACTGAGTCCCCGCCCACAGCCTGCACTCGCACACAGCATCTGCCCCCATCTCCAGAATCGGACGCAGCCAGCATTTCTCAGGGATCCTGCCCCAAACGCGGTCGGAGCGCCAGCGTCCCTGAGGAGGCCAGTCCCCTGTCCCTGGTCTCAACGGATCCACAGAGCTTCGGGGACCATAGGGAAATCTCCAAGATATTTTTCACCATATAGAAACTCCCAT
F1F2160192	ABI2	NM_005759.4	XM_003309411.1	TAGGGCCTAGCTGTATACAAATGATCCTTGCTCAGTATTTTGTAAAAAACACAAAAACAAAAAGCTTATTTTCACATTACGATGAACGTGTCTTTTGCAACTTTAGAATTCTATGGAAAAGCAGCTTTTTCATATTTTGTGTCCATGCATCTTTTTTCTAAGATGGTTTACAAAAAAGATGTTACAACAACGTGTGATTTGGCCAGTTTGTATTTTAAAGCTACCTCCAGGGAGGACTAGGTAGTACCCGAAGACGGAGTAGAAGTCCT
F1F2025093	ABL2	NM_001168239.1	XM_003308613.1	AGTGTCTTTTTAAAACTGATGTCCAGTGTGATTTTGTTGGGGGCTTTGGGAGGGGAGGAGAGAGGGGTGGGATCAGATGGCTGTAGAACCAGTGCACTTTGGGAATTAGTTTTCTAGGATTTCCTGCCAGTTCGAAATGAGCTTGACATTCATCATCTGTGTGTGTGTGTTTCTGAAATGAGTAGCCAAACAATTTGCCTATTAGATTATAAAATACCCCAGAGTAAATTGCATTGGTGGCCACTTTTGAGTTACAGCTACACTACATTCTGACCTACTCACTTCCAGTTTTGCTGTTAATGTCATTGTTACTATCAGGCTCTGTCTCTACAGGAGTTTGCATTGGGCCGACAGGGGTT
F1F2032821	ABLIM1	NM_006720.3	XM_535022.2	TCCCAGTGCTGGGCTGGTGGAGAGAATTTTTCCATTAACGGGGATTATAAAAGACCCTCAATGTTGTCATTGGTTAACGAGTTATGACCCATGCACATGCAAGCAAATGTCAGGGTGAGAAAAGTTGCAATGATAGTTAAAGATCTGAACCCAAAACCTGCTCCCACCGATGAAACTCTACTTTTCATATCTCTTTTGAATTCCGTTCTGTACCCAGTGTGGGGGTACAGGGGGCGGGAAGCTTCTTTCCAAGTATATTAGCTAATTTAAACTATACTGTGCAAAACGCATTACTGGAAAATGTCCATAGCCTCCTGTCTACAAAGAACGCAGTGCTACGCTCTGGGGAGGGGTTGTGGGAAACCATAACATGGACTGGGTTGCCCAACTCCACTCTCC…
F1F2020671	ABLIM3	NM_014945.2	NM_001133255.1	AGATCATGTTGAGGTCACGGAGGGAAGACGAAGAAGTGGAAATAACCATTATGACTCTCAAGAGGCTGGTGTCGTGACCTGGCAAATAGAGAACTGACTCCAATCCAGCGAACCCTCACTGAGCCCCTGCTAACGCTGAGCACCTGCTGTATCCTGAGCACCGAGGGGGGGAGGGAGGTGGGGACACTGAGATGATCAGCACGGGATCTGGACTGGGGGGCACGCCTGCTAGCACTGGGTGTCGTCGGACATGGACTCGCATGTGATGGACGTAAGGCAGGAAGTGATGGAGATGGCATGAGAACGTGTTTGTGGGATTACCGAGAGGGCAGATGCAAGTTGGTGCAGACCAAGGAACTTTCTGGAAGAGATTGCATTTGAGCGACATTCAGGAAGGAT…
F1F2031875	ABLIM3	NM_014945.2	XM_001097686.2	GGTGATGCCCTTAGCTGTGTGGGCCTTGGATCTACTCACTACAGCAGCAAATGAAGTGGTTCGGGCCTGGGCCTCTCTGCAGCTTCTCAGTCCTCCTCCTCCTGCCCTTGGCCCTAACTTCAACCCAAGTCACATGGTAGGAGGAGAAAAGTCATTTCCCTTCCCTCCAACACCTCCAACTGGTCCCTTTGCCTGGCCCCGATGTGGAGATGAGAGGGAAAGCGTGGGAGCCGGCCACAGGAGCCGGAGCAGGGCACCTGTTGGAACTGGAGCTGCAGGACCTTTTGCAACCCTCCTCTCACCCTCACTGCCCCCAGCACCTCCTAACCCTTCCCCCCTTCAGAGGAGAGGCCCATTATTACGCCTTACTACGATCTATGTGCCTGACAACTCAACACA…
F1F2052238	ABLIM3	NM_014945.2	NM_001133255.1	GGGGTCTAATATTCTCTCACTTAAAACATCAACCCTCTCTGCAACTCTCCTTTTGGCCAGTGTCTTTCAACTGTCCTGACCCTTTAGAAATGTCCCCAGCCAGACGCAATCATTGAAACTGCCTCATTATCACCGGTTGAGAACTTGGCAAGATGAAGGGCTTTTGTTATTGTTGTTGGGTATTTTTGTTTCCCATAAAAGCACATAATTCCAACCCATTCGCAGTGAGTGACAGGCTAGTAG
F1F2011403	ABR	NM_001092.3	XM_002800233.1	CGCACACGAGTCCTCAGCTTAGCACAGAGCTAGAGAGCCGATCTCTGCAATTTCCACCTGACAATCTCCATTTCTGGGGTTTATCTGTTCGATCTTCCGCCTCCTAGTGAGGCATCTTTGACTGTTTCTTCTGCTTTTCAGTTCCTTCTCCCCTGGTGTTCTATTTCCTTTCAGTGGCAAGACTTACAAGTGATCTGATATTAAGAGAGCCAGAGGGGTCAGGAATCAGGGGAGGCAGGAGAGTCGGGCCACTGAGCAAAATGGGACAGGTGGAACATTCCGAGGAGTGCCACGGAGCACTGGGGGCCCAGATTTGAGGGGAAGCAGCTCTCGGCAGCAAAAACATTAGAGTGGCTTTGTTAGGGGAGCCAGGTCTCTTGGATGGCAGCGAATATGGCT…
F1F2002443	ABTB1	NR_033429.1	XM_526451.3	GTGCCTGCCTGTGTGGGCACGAGGAGCTAGTACTCTATCTTCTGGCCAATGGTGAGAGAGGGGTGCTGAGGCTGTGTGTGTGTGTGTGTCTGGATTGCATTTGCAAACACCATCAAGTCCTGTCTTTCCATCCACCCCCACACATATCCAATCAGCAAGTCTTGTTGGTTCTACTTTCAGAACCTATTTTCTGCCTTGTCCACTTCCCCATCTCCACTGCCACCACCCAGCCCAACTATAGCACACCTCTCCCCAGCCTCAAAGCCAGCCTTCTCTGGTCTCCTGACTGTCCCTTTTGCCCCACCTATAGTCTGTTCTCCATAATG
F1F2022457	ACACA	NM_198838.1	XM_511428.3	AGGAGCCTCCGCATCAGTGGTAGAGACAGTTTATTTTCAACAACCCATTTACCCGAGGAGGAAAGAGTTTATGGATTCCCCTGTTGGTGTCCCTAAAGCCAGAGTGGCAGGTGATCAAGGCTGGTGTAGCCTCCGGTTCTCATGGTGCAGCTAATTGCACGTGTCCCTGATGACCAAGGAGGGAATGAATCACTAGGACATTTTAGTGCGGTGGTATGAATACTTTTGTACACACTACAGTTTTGAGCCTTAATGCTAGAGTCTGCGCACAATGAGCCCCGCCGCCCTTCCTTGGGAAGCGCTTGTGCAGGTGGCCCCGGGAGCGGGCTACGTCACTGGCTGCCCACTGGTGCGCAGAGCCTCGGTCAGGCGGCCCTGGTGCAAGGTGCCAGCGTTCAG…
F1F2015534	ACACA	NM_198838.1	XM_548250.3	GGCAGTCAGCAGCCCTCCCTCACCCCTGGCCCCATGAGCCTGCAGCCATAGGCAGCAGAGGAGGGCTGGGCGCAGGAGGAAGCCTCAAGTCCATCGTTTTGTTTTTTACCTTCACGTTCAGCCCGGTACACACTAGGAGAGGAATAGTTCCCGGTTTAATCACATCAAGGTACCTGTTTCTTCTTCGTGGAGTGTGAAATCTTCAAGGTCCTTGGGACCTCCAAGATGAGGGCAAAACCCTGATCCAAGAAGAAGACCGAGTCACTGTTGTTGATTTAGGGGCCTCAACTGTGGGTTTGATTCTCAGAACAAACGGAAAGATGGTTAGACCGACCACTACCTTGCATGTCCCTGCGAACCCAACTGTTGGATCTGCTGGGAGCCTCGTGGGAGGTTCAG…
F1F2224630	ACAD11	NM_032169.4	XM_002926248.1	AAGTTAGGTTTACTCTGCTGCTAAATGCTTAAAGTAGACTATCAGAACACATCACTGGGTATCCTCCCAGAGGGGAGGACAGTTTGATTCTGCACATTTAAAAATGCCAAAATTTGAAATAGGGCTCAAAACAAGCACATGCTCATCTCTGTCCATGGGCAAATTTGCCTGAAACACAGAGCCACTCTTCATTTTAGCTTATCCATAATAACTCCAGGATGACTGACTGCACAAGGGGAGAACCATGATTTGCTTTTACCTGTCATACAGAAGCAAGAGGCAATGTTCCCTTGAAGAAGAGGCTCAAAGCCAACTGCTGCTTCTGCTCTTTACTCC
F1F2032000	ACADSB	NM_001609.3	XM_003255053.1	AGGAGCGAGAGGAGGAAGCAGGCTCTCCGCCGAGCAGAGAGCCCAATGCAGGGCTCGATCCCAGGACCCTGAGACCATGACCTGAGCTGAAGGCAGAGTTTTAACCCATTGAGCCACCCAGGCGCCCCCAACTCGCTCATTTTGAACGGAAAGGATTCATAGCCCAGAACATTCACCCTCGGTCCTCCAGCGGGGACAAAACAAGACAAGAGTCCAAATGTACTGGCTCCCAGTATAGTGCCCTGCCTTCAATTTAACATAATTTCTATTCGACAAATTTTGGATTTCAGTCTCGTTAAATTTCAGTATTCTTGGTGAATTATTTTAGGTTTAACTGATAAAGAGTTAACATTTTGAAAGTATTGCCATTGATCGCTGTCATTATTCATATATATTAAT…
F1F2000594	ACADSB	NM_001609.3	XM_535048.3	TCTAGTTCTGAATGTCTGGAAGCAGGTGGAAAATAAGTGTATGGTTCTATAGATCATATGACTGCAGACGTTATTTTAAGAGAGTAAAGCAATATAATTTGTTACTGTAATTGACCTGCATAAAGGATGCATTTCATGATGATTTCAGCAGATCATTTTAAAAACAAGTCTCTTGGGGTACCTGGCTAGCTCAGTTGGTAGAGTAGCACGTGACTCATGATCTCAGGGTTGTGAGTTCAAGCCCCGTGTTGGGCATGGAGCCCAAGTTTTAAAAAAAAAAAATTCCAAACAAGTACTATTAGTTTTCAACCATAAAGTTAAATAGTTTGGTATTGGTATTGTAATACAAAATATATTCAGTATTATAATATTCATTCTTATTGTGCATTATTTTTCAAT…
F1F2008408	ACADSB	NM_001609.3	NM_025826.4	CAGGAAGAAATAAAGACAAATTTAGACCTTGGATCAAAGAGATAAAGTCTACTTGACTTTCAAATAGGGAGAGGATAGAAACTAATTTATTCAATCTTTCCAAACAAAAAGACAGTATGGTCTGATAAGGAAAGTAGGGGAGTAGATGAAATGCCCTAAAACAGGACTGGACGTCTTTAATTTCTATGATTATATTAAAAAGGGTGAACTTTACAAATAATGCTATAGAAGCCAACATTAGTAGAAAAAAGTCCCGACGGGCTCCTGTGCAGTCCTAAACGTGAGAAACTACAATATACCTCGTGTTCAAGTTAGCAGTGTTGGAGAAACTCCTGAGTGGATCCAGACCTTGAATTTGTATCTTGTCCTGATAAAATTCTAAATGGTGTGTATATATTG…
F1F2015692	ACADSB	NM_001609.3	NM_001609.3	AGTACAGATTATAGAAAGGCAAAGTTCAACAAAATACTGGCTATACCGTTTCTTCAGTATCGGGGATTCTCAATCAGGAGAAGAGGTACCCCGTCCCCCTCCCACCCAGGGTGCATATGCTAAGTCCCCTCCAGGTAGGTAGACATTAGAGTGGTTAGAGGTTTGTGTTTTCTGAAAAGGTGACATGGGTTAGAGATGTTGAAAAATGTTTCAAGGCTCACAATCACTACTGTTCAATGGGAAGCATTTTAGTACATAAATGAGAGTATTGTGTTTATTAAGAAAACGACATTTTTAGAGTAATTTTGCTTGGCACAATCATGTTTCTTGAATTGGCTTAATTTCTATAATGCAAAACACACTTAAATATTCAGAATTGGTAAATACAATAGAGAGAGG…
F1F2137912	ACADSB	NM_001609.3	XM_535048.3	AAAAATCTAAAAAAAAAGTTAAAGTTAAAAAAAGAAAAATCTGAAAGTTCTAGTTCTGAATGTCTGGAAGCAGGTGGAAAATAAGTGTATGGTTCTATAGATCATATGACTGCAGACGTTATTTTAAGAGAGTAAAGCAATATAATTTGTTACTGTAATTGACCTGCATAAAGGATGCATTTCATGATGATTTCAGCAGATCATTTTAAAAACAAGTCTCTTGGGGTACCTGGCTAGCTCAGTTGGTAGAGTAAGCACGTGACTCATGATCTACAGGGTTGTGAGTTACAAGCCCCGTGTTGGGCATGGAGAGCCCTAAAGTTTTAAAAAAAAAAAAACTTCCAAAAACAAGTACTAA
F1F2010402	ACAP2	NM_012287.5	XM_001499100.3	AAATCGTTTCCAGCAAGATTCACAGAAATTCTGAGTTTTTTTTAAGGGGAAAATATTAAATTGAATGATCCCCTAATGTGTACATCTGAAATCTTACAAGTTTTTACTGCTTTAACTCTACTTAATTTTAGTAGGTATTGAGTGGTTTGGAAAAAAGGTACCCCATTCATTGATATTTTTTATAAAATTAAAATGTAGGTCTCTAGTAGTTGGGAGAGGAACCTACTTTAGGACCTCTTTTAATTAAAAAAAAAAAAAAGAAGAAGTCTGTTTAAAGGGCTATTTTTTATTAGACAAAATCTAGACTTAGGTCATCTTTATGTTACAAGATGCTAATAGTTTGGGTGAAATCTCTGCTTTTGCCAATGGGTAGCATTGTATTTTTTTTTTCTCATGCAT…
F1F2101699	ACAT1	NM_000019.3	XM_546539.3	GGCAATTCCCCCAGCCCCCTGCTTTGGAAAATCCAAGGCCTAGATGATGGATCTAATTTTATAAAGTCGAGAGTCTCAAAACAGGAACAACTACATTTCCATCATTTGCTGATGCTGCTGTTGAACCCATTGATTTTCCAGTTGCGCCTGCGTATGCTGTACCCAAGGTTCTTAAAGATGCAGGCCTGAAGAAAGAGGATATTACGATGTGGGAAGTGAATGAAG
F1F2142395	ACAT2	NM_005891.2	XM_002925340.1	AACATGAAAAAGCTCATTGAAGACTAATGGGGAAACTTTTCAATAAAAAAAAAAAAAAATTTAAATCTGAGGAATAAACAAAAAGCTCAACCTTGGCATTTTGGGGTGGAGGATCTGAGCCAAGGTTTGAGAAGGCGGAACTGAAAAGTGAATTACAGCGTGGTGTTCTGGTCCCAAAGGCGTTCGTTGTCCCAACAAAGAACAGGTGCCAACATTCAAAATTAAACTTACAGCTTGCTTTATCGCTGGAATCGGTCCTGTCCCCATAATGGAAGGCTCCACGTCCTACTTGTGACCAGGAAACGATCTGTGCTAACGGTGTGAGCCCCTCGATGGAGTGGCCTCTGACTTCTTCATTAGCAACACAGCGGCAGCACCATCATTTATCCTGTAAAATAC…
F1F2024774	ACBD7	NM_001039844.2	NM_001039844.2	TGCCATGTTCGTCTTTCTCTCTGACTTTTTTCACTCAGCATAGTGCCTTCAAGGTCCATTCATGTCCTTGCAAATTGCAGGATTTTCTTCTTCCTTAATCCATTCATCCACGGACAGGCCCTTAGGTTGTTTCCGTATCTTGGCTATTATGAATAATCCTGCAGTGAACATGAGGCTGCAGCTCTCTCTTCAATATCCTGTTTTCATTGTTTCCAGATACATACCCAGGAATGGGATTACTGGATCAGATGGTAGTTCTATTTTTAATTTTTTAAGAAACCAATTGTGGCTACACTAATTTACATTCCCACCAATAGTGCACAAGGATTCCCTTTTCTCCACATCCTGCTCACACTTGTTACCTCTTTTGGATGATAACCACTCTAACAGGTGTGAGGT…
F1F2028120	ACD	NM_001082487.1	XM_848813.2	GGGTGGGTTAATGAGCATGACTCCGTGACAGCTCCTAACACCTGCCACTGAATTCCTTTAGCCCGCAGAGTTCTACCTCCAGGTGGATCGCTTCAGCCTGCTGCCTGCAGAGCAGCGCCGGGAACGGGTGATTGGTTGGTAAGTGATGCCAAACCGCCCCGCCCCCCGCCGCCTCAGCTGTTCTCCCTAATCAGGCCTGACTGCCTTTGGCGCAGGTCTTTTGAGGAGGAGGGCTTAGGCCCCTAGTAACAACATTGCCTACTACTCTCCTCCCGCCCCCCAGCAACCAGGACCCGGATGTGCAAG
F1F2014283	ACER3	NM_018367.5	XM_001088478.2	AATTTAGCTTTGAACATACAACAAATTGAATCACTTTTCACAAACATAACACCTGTCCAGAGTAAAAACCTGATTTGGCCCCTTTGCTGATGTATCACCGTATTTGTAGCTCCATACCATTTGGTATTTTTGCAACTTTTTCCTGCTCATGCATTATAAAATCCAGATTGTTTTTACCACATGGTGACATTGACTCAGATTAAATCCTGAAGCTACAACTTCAAAAGGAGAATTCTTTTTTTCTCTTATACAAAGGTATAAAATACTGCTATCATTTCTCCAGTATGTAATAAGTCTCCTTGGTACAAATTTAAAACCTATACAAATTTTGTTTTTCTTCACCTATTAGCCTTTAGTTTTAGTCAGTAATACTATTTTCCTACCTTAGTGTGCCAGCAT…
F1F2004017	ACER3	NM_018367.5	XM_003254680.1	TGAATAAGGAAATCCTTAAAGATCTACACATTCAAATATATTATGACCATCAGAGTAAAGAGTGACTTTCTGAGTAATGCTGCCAGTCACGCAGAGAATAAGGAATGGGGCATGTTGGATGTTTAGCTTGTGTCTTTATCTCATTGTCCTTCTCCTCCTCACCCTCACTCTAAAATGTTTTTTTTTTATTTTTAAAAAACGACATGATGTGTGTGTGTATATAC
F1F2010847	ACHE	NM_015831.2		AGGGATCTCCGACCTAGTGCACCCTCCCTCCTCAAACCGACACTCAGACCGGCCAGGGCTGGGAGGGGGTGGTGACATATGACCCATCTCAGGGACCCACACGCCTTTGTTGTCTAAATGGAAATGAAAACGCCAATTTTCTTTTTTACAAAATTATTTGGAGCCGAAGCCTGGTGTCGGGGGGCAGAGGGAGGGCCAGGCGCTAGACAGCACCCCCTAGTGGGGCTATAACAGTCAACCATTTCTGTCTCTTCTCTTTTTCCCACCAACCTACGGATCCTCCCTCTTCCTGATCCTTTCTCGTCCCACTGTCTTCCGGTCATTTTCTCCTCCCCCACCCCTTCCTTCCCGCCATCCTGCTCTGGCCCCTCCTCCACTCCCATCCGTCCTCTGGTCTTC…
F1F2242397	ACOT9	NM_001033583.2	XM_537981.3	TAAATGGAAATTAATCATTCTTTAAAGCTTTTGAGCACATGAACTGCTTTTCTTTTCTTTTTTTTTTTAATTAACTGCTTTTCATAGTTCTTGAACTCATTGCCATAATCCAGTTGCAATTTTTCTTTGTTTCTTCGAGTGACCTCTTTATTTTTATTTTAGTTCGTGATAAGTTGCGGGAGATCGTAGGAGCATCCACAAACTGGAGGTAAGCACGCTTTGTGGTCATTCATTCTTTATCCCTATAGGCAAGGCAAGCTGTATTTAGGCCCAGCTGGTGGTCTCATTGTAGGGATGGAAGGGGTCCCATGTTCGGAAATGGGTTGAGTAGGTTTTTTTTTTTTTTTACGTTGGGGTAGGAAGAC
F1F2087776	ACOXL	NM_001142807.1	XR_023066.2	GAAAGCCAGAAGCCGGGAAGGCGCGATGGAGCCGGCTTCGCCTTCGCGAATCGGGGACACGTCCCTGAACCGCTACCTGGACGGCGAGTTCTGGAGCCTTAAGAAAGAGCTCCACAGGGTCCTGGGCGGCTGCCCGCTCTTCCGCCACAGGTATGATTTAAATCTGGATGAAATAAGAGCTTTGACGTTTCAGAGAGTGAAGTTTTCGCAGTGAGTGACAGGCTAGTAG
F1F2016052	ACP2	NM_001610.2	XM_002799560.1	GCATTCACGTGCCTCCCTGTTCACCAAGTACTGTGTTGGACTTCGGCTTTCTCCAGACAAGATTTGCCTCCACCATGCTTCCTAAGGACCAGAAGTGTAGACAAGTAGTCGAGCTTCACTCAGGACCCGGGATTGAAAAACTGAAGGAGTTAGTGCTTGTTCTGCCTCACGCCCCACCCCCCAAACCCAGCCTTGCTCTCTCTTCCAGCCTGGACTCTTCGGCAAATGGCTCAGAGGACACAGTCTTGCCTCTCAGTGCTTACTGTAGTGGGAAAAACTGCACAACATCGGGGGTATGGACACTGGCCACTAAGGAACCGGATCGCCCAGAGGCCAGCCAGCCAAGTTTTCCTTTGTCCCCCTGAAGCCATTATGTCTGTTACAGAGTCAGACATAATG…
F1F2187606	ACP5	NM_001611.3	XM_002930832.1	ACGGCGAGCGCCCCGCACCCCTGCCGCCAGGCCCACTGCTACTCCGGCCGCAGATGGGAATAAAAGGCTCGGTGACCCACCAGTTCTGCCCAGGAGCTCACCTGCCTCTGAGCCCCCGGCTGACTGCCTTGTGCCTCCCCCAGGATGGACACACAGACCGTGCTGCTCATCCTGCAAGCCTGGCTGGTGCTCCCCCTGGCTGATGGAGCCAATCCCGTCTGCGCTTTGTGGCCCTGGGTGACGTGGGGAGACGTCCCCAATCGCCCCATTCCACACTGCCAGGGAAATGGCCAATGACCAAGGAG
F1F2272832	ACRBP	NM_032489.2	XM_003410641.1	ACAGCCACAGAACGACAGGCCTTCCAGCCCTGGCCGGAGAGGCTTAACAACAACGTGGAGGAGCTGCTACAGTCCTCCCTCTCCTTGGGGGGCCAGGAGCAAGGGCAGGAGCGCAAGCAGGAGCAAGGGCAGGAGCGCAAGCAGGAGCAAGGGCAAGAACACAAGCAGGAGGAAGGACAGGAGCAAGAAGAGCAAGAGGAGGAGCTGGAGGAGGAGGGAAAGCAAGAGGAAGGCCCT
F1F2042999	ACSL1	NM_001995.2	XM_517555.3	AGTGGGGTACAGTAACTTTGGAATACTAAATGATTAAAGCACATGATCCCTTAATATGGCAATCTGGGCAAAATTTTCCCTGTTCAGGCTAAAATCCTGAGTGGGTTTCCCTTGTCATGAGGAATGACCTCCACTCATAAAAAGCCTTGCCTTTTCATTTCCATCCTTCTGTGAGAATTAATGGCCGATTGCAAGTGAAAGCCGCTTTCTCCTTAGTGTTAAGGTATCATGTGCTCTGAAATAAAAATGGGAAATTACTGGGAATCTTAACGCTTCTCTGCTTGCCGGTGTCTTTGCTTACAGAATACAGTCAATCCTTCCCCAGATGATACTTTGATATCTTTCTTGCCT
F1F2291390	ACSL1	NM_001995.2	XM_852283.2	CCTAAAATGAGCCTTAAAATTGTCAAGGGGAAACTATCCATGGGCTAAGTTATTTGAGACTTCCTCGGTATTAAAAAAAAAAAAAAAAAGACGGGTGAAAACTTTTGTCTCCCTGTTTTTCTAACTAAGGGGTTAGGACTTTGCTATTTCCGAGATGTCTGCTACTTGCTGCAAATCCTGCAGGTGTTCTGCTGCTCTGCAAAGTACAGTGCACTGGAGGGAA
F1F2007296	ACSL4	NM_004458.2	XM_002831989.1	TTAAAAAAAACCCAAAGTAGATTAAGATAGTCATTGAGTCTACTTTAAACTTAGTTTTGCCTAGTTCTCAATAGTGGCTGAAATTGAGAAGTTGTTTCCCTTTAGCTGTGTTACTAATTTTAGAGCAAAAATTCTGTTTTAAAAATTAGCCCAAGATATGCTTGTTTTCTTAAAGGAAAATAATGTGGAACAAAATTAATTGGAGTAGAATGTAGTTTGCAGCAATTTGTATCTTCCAATGTCTATTGTCTTCCTAGTTCAGAAGAAGCTTAAAATACTAAGCATGACAAAAAAATATGTATTAACACTACTCAAAGCAGGAGTTCTGCAGGGCTTTGAAATTCTCTTCCAACCATTTCTCTTGAAGGCAAAATTCAATCATAATATAATAGAATCAAA…
F1F2150059	ACTN1	NM_001130005.1	XM_001915891.1	AAGAGCTGGGACCCACGTGGCTATCGAGCCTCCCTGGCCCGCAAAGTGACAGTTTACATAATTATTTTCTGCAAAAAGAAAGAAAGTTACGTTAAAAAAGTAAAAACAAAACCAAAAACCACATATTTATTATAGAAAAGTATTTTTTCTCCACCAGACTTAAATGGAAAAGAGGAAAATTAACTGTTTGCACCGAAATGTTTGTTTATTGTGACATAGGACAATAACCAAGCACAACGTTCTATTCTATACTTTTTATCAATTTTTTTCTCTCTGTATCATCTGCTGTATTCATTTC
F1F2140260	ACTN1	NM_001130005.1	XM_001915891.1	TACATAATTATTTTCTGCAAAAAGAAAGAAAAGTTACGTTAAAAAAGTAAAAAACAAAAACCAAAAACCACATATTTTATTATAGAAAAGTATTTTTTCTCCACCAGACTTAAATTGGAAAAGAGGAAAAATTAACTAGTTTGCACCGAAATGTTTTGTTTTATTGTTGACATAGGACAATAACCAAGCACAACGTTCTATTCTATACTTTTTATCAATTTTTTTTCTCTCTTGTATCATTGCTGTATTCTATTTCTCCAATCTCATCGTCCACTT
F1F2152819	ACTR2	NM_005722.3	XM_847614.2	TTGAATAGCCTATGAATAACATGTACTAGATTTGAAGGGTACATGGATGTCAGTCATTTTAGAATTCTCAAGTGTTCCTAAAATCAATGTTCAATATAAATCCCCCTAGACTTTGAGTCCTGGACTAGATAAAGGACACAAATGTAGGGCCAGTACCTACCAGCTGTTCATTTCCAGTAAATGGATTAACTCTTGGCCTTTGGTCATGATTTTAATCTATGGGGTAGAAAACAACAAGGAATAGGATAGACTCTTAGAACAAGGAAAGAGCAGTTATCTTTTGTCCCTTGAATATAGAATTTGGTTTTAAATTTCATGATTCTGCTAGCAGACACGACCATTCAAATGGTAATATATATATAAATATAATAATTAACTTTAAAATTACTATTTACTTAA…
F1F2069313	ACVR1C	NM_001111031.1	XM_003266137.1	ATTTGGCACAATGAAGAGAGGACTTGTTAATGGCAGAGAAAATTTTCTTTCACAGTTTAAAAAGACTACCAGTCAAGTTACATTCTAGCTTTTAGCTAACATACAAGGAATGTCTACTTTTGCCTTAATGCCCAATTCCACTTCAAAGATGATGACTTTGGACAGAGAACGTGAAATTTTTGTCTCCTAATGGAATTGCTAAATTTATTTCTGCTGCTTCATACAATCGCTTTGCTTTG
F1F2002261	ACVR2B	NM_001106.3	NM_001106.3	AGGCGGTCTTCATGTTAGCCTTTTTATTTTGGGGTAGAGAGTGGATGGTTATTTGGGTGAGCCTTTTGGGTGGGGATACAGGGAAGGTGAATAATGAAGCTCATTCTCTGTATCGTCATTGTCAGTCCTGAGGCCCAGCTGAAGACCTGTCCCCTGACCCAGGCTGCTGCACCCAGAAGTACACTGGTTGGGATGGTTTTGTCAGGAGAATCCCTGATGTGTCGTTTTAAGCCAGATGTGCTTTTTATTCAGTCTGGTTCATAGTGAAGTTTTACACTTTTACCCCTTTTATACTTTGAGTTAAATTTAGTTTCAGCAGGTCTAGTAGCAGTCCAGGATCTAACCCGTGTAAGTCTAGTGAGTTTCCCTGCTCCCTGTGTAAGAACGTTTCTCTGCTCT…
F1F2086562	ACVR2B	NM_001106.3	NM_001106.3	CAAATAAAAGTCCAAATTATCTAGAGGGATATTTTGAATATTTCTATTTTATACTCATTTGGGGTCCATTGTAAACTTTGGTTTGGACAAGATTTTGAATTTAAATGATTTATGACTGTTTAAGTTTTACCAAGCTTTTAAATTTTTGTGACTTTATCTTCCGGGTGTGAAAGAAGCTGGACTTTTTGATTGTGGTACTCCACGTATCCCTGTAGTGCCAAAACCAGTGATCCTTTATTTGCTCCTATGGCAGCTTGTAGAGA
F1F2185781	ACVRL1	NM_001077401.1	NM_001077401.1	AGAGGCCCCAGAGCCAGGGTGGCCAGGCCAGGGAATCCCAGTCGTGGGCCTGGAGCCCAGGTCTGCACTTTTCCCCCTGCCCTCGGTCAACCCCGCTGCCCCACCAGAGCTGCCAGGGTGACGCAGGGTTCTCTCTAGCCTTCAGGACACATCCTGCCTCTGGCATCAGCCCCACACCCACAGTCCATCATTTCCTCTCTGTGGGCTTGTCCGGGGCCTCTGTCTCCTGGACATGACCCCACCAGCCGAGTGCCAGCCGCCTGGGAGAGCTGGGGCCCTCCCTAGCTCACTTCTTAGGGCATTAAACCAAGGAATCCTGCTGCAGCCATGGCTGGGTTGGAGGACTGCAGAGAGGTAGTTGGTCAGGACGGGGGAGGCCCAGGACCTTCAGAACAACGG…
F1F2098370	ADAM11	NM_002390.4	XM_002800546.1	ACAACGACCACACGTCCCAGATTGTCTTCAATTTCAAAATTACCATCCTGCTATCCCTGGCAGGATGCATGTATTTGGGGTCTAGAAAATCTAGACCCTGATATAAAATAGCACCTATCCCCCTTTCAAGAAGGTTGATTCTGGGGCAGACTCAGGGTTTAGGTGCCCCCCAGCATGGCCTAGGGGTCCCAGGCTGGGCCATCTTCCCAGAGAGGACTTCCTCCTTGGGAAAGGCCAGGGGTGGCCCAG
F1F2246380	ADAMTS2	NM_014244.4	XM_002816303.1	GAAAGAGATGCTCGGGAAGTTCTAATAAATGGAAAGATAGCATCCATAGCATTTTTTTCCCCTTGCTTATATATATATCCCATGGAATGGCAAATCGTGGAGTTGAAGGAAAATTTCTGATTCCAAAAGGGTTTCGAGAAAACAGAGAGGAGAATGACATAAACATCTATGCCTGTGGTCGTGATCATGTGGCAGCCAGCTTCGCACGTGTGTTTGTTTCCCAGCTCCGGCATGTTCTAAGTCCTGCGCTGGGACCAGGTGTGGGA
F1F2229710	ADAT1	NR_036460.1	XM_002927719.1	AAAAAAAAAAAGAGGAATAGGGCAGATACTTTACCTGCACCACAAGGAGCAAGTCGGCCCGAGCCATCAGCCCTTCTTGTCTGTACTGCGCTGCGGCTCTGTTCAAACAGTAAACCAGACTGCTGTATTTTCACTTCTTGACTCCAAAGCCTTTCGGTAGCGCAGAGACGTTCTGACACCTAAATGTGAGGGAGAATGCACTCAGTTTCAGCATGG
F1F2068926	ADAT2	NM_182503.2	NM_182503.2	TTCTCCCTCTGCCCCTCCCCCTGCCTATGCTCTCTCTCTCAAATAAAGAAATAAAATCTTTTTTTAAAAAATAAAAGAAAAATTAAGAGTTCTTTTCTACATTGGCATTCTTGGCTATCTATTTTGCCTCTGTAATATTCCAAATATAACACAGGAAGAGATGCTTATACCATGTAACAAGAAAATGCAAAGTTATTTTAACATAATCTTTTATCAGTGATCTAAGCCTGCCAAAGCATTACACA
F1F2075762	ADCK2	NM_052853.3	XM_002914190.1	AGGAAGTCTTGCCGACCAGTCCTTTCTAGAAAGGCTGCTCCTCCCTGAAGCCGACCTGGTTGGATCAAATGCAGTCGTGTCTCAGTCTTTAGCGCGTGCCCACCGACCTGAGCCAGATCACCTCATCCCCGTGGCCGTGAAAGTGCTGCACCCAGGCTTGCTGGCGCAAGTACAGATGGACCTTCTGCTGATGAAGATGGGCAGCCGCGT
F1F2146311	ADCY1	NM_021116.2	XM_519081.3	AAGGCCGCGCCACTCGGTGGAAGGCAGGGGCGGGGGGTGGGCAGGGGGACACGCTCGCCGCCTGCGGAGCTCGCTCGAGAATGGTTCTGTAGACCCAGAACCCCTGGGATGGGGTCAGAACGACGGCAGCTCACGGTCACCAGGTAGCTTCTGTCGATAGATTTGTATAATCAATACGGGTCTATTTTTACGCCAGCCCACACTGTACCTTCCAGTCTTTTCCAAGATTGTTCGACCGAGACAAGTCACTGAATAATGGGTCCTATTTTTATTAAAAAACCAGTGAATGGACTGAAATGTTAACGTGAATGTACATTTCTTAATTGCGACTTTTCTACTGAGTGTTTGCTACTATACTTTCTGGAACCTTATTTAACAAAAATAAAGGAAAAAATTAGA…
F1F2168340	ADCY6	NM_020983.2	XM_002823163.1	GGTAGGGAGTACTTTTGCCCTTCCTCGTGCCCTTTCAGACTCCCGCTCCTTTCAGAGACCTGGTTTCGGCTCAGATTGCCTCCCTGAGGGATCTTCATGCATCTACCAAATGGGCCATCAGGCACTTCATTAGCCATGGCAGGAGGAGGGCGCAAGACTAGTTGGTCTGGACAGAAAATCCACTTCCTTTCCCTAGCCATATCCCTGGATAGGAAGGGACTGCTTGGAGCCCTGGGGCGGGGTGAGGATGTAAGGAGACCAGAGTGGGAAGACCTCAGTCTTCGGTGACTTGTCTTTGCTTCTTGCCAAGTGGGAGGGGCCTGTCCACACCCTGACTCCCCATACCACAGTGCCAGCCATGCCCTTCTCCTGGGCTACCATCGTCCCCTTTCTCACCAG…
F1F2009642	ADCY7	NM_001114.3	NM_174230.2	GGTGCGCCAGCACCGCGATGCCTGCGTGTCACTAGAAGAGAGATGAATGAGGTACAAGACCTTGCCATCCGAAGGGATTTTATGGCAAAAATGCTGTTAAGGGGAATAACCTCATTTAAAGACTGCTTTTCTGCACCAACTTTTCATATAAAGGAAATGGTTTCCGGTGAGTACTGCACTGTGACCCATACACTTAAATCGACAGCGACCTGGGCCATGCAGCAGGGCTCCCCTGAAGAGTTCAGGAAGGTTCTGTCACAGATACGATATGGATGCACGTAGGAGTGCTGGGGGATCTCTGAGGTGGGCCTACTTCTACTCTGGCAATGTTTGAGTTACTTTTATCCTTCAACAACAGAAATCCAGTCCTGTCTTTTATTTCCAATTCAAGCACGGTGC…
F1F2141156	ADD2	NM_001185054.1	NM_001134126.1	CAGATGGATGAAGAATTGTAAGAGCAGGCAGACATAAGGGCAAGCCAAGTCAGCCACAGGATCGGGAATCGTTTAATCAATGTAAGAAGCCAGGAACTTGGCCCATTTGAATCGTGCATCTCAGGCGCTTCAAAACTAAAACCAAATTTAGCTTAGAGAAAAGTTGTCTCATGCTCAGGGCGGAAATTTGGGGTAATTCAGATCCTCTGTTGGCTTTGGGTTGTACAAGGAGGATCAAAACAACACAGGAAATGCTATGCCTTTCTAGCTTTGCATGATACATGGAGCAATGTGGCTGTACCTGTTTCACTCCTGTCTGGCAGTCAGGTGTCCCCTGACCTTCCTTCTAACCTGGAAGCACTGGCTCACAGACTGGAACTGGAT
F1F2140502	ADD2	NM_001185054.1	NM_001185054.1	AGGTGACTTTCCCGAGGTTCACACAGCTAGTTTAGTGGTTAGTAGCTTCCACTAGCATTGGGGTCTCCTGGCCCCCGGTCCAGTGCTCCTTTCCACTACACAACACTGCCTAGTTGTGGGCTACCTTTGTGAGGATGCGGTCCACCGAGTCTGAGTCCCAGGGCAGAAGGTCAGAGTGGGCTTCAGAGGCCTCACAAGTCTCAGACCAAATCAGTATAGGCCGAGACTTCCCCTGAGCAACG
F1F2073622	ADIPOR2	NM_024551.2	XM_002914097.1	GGACAGCTGGCCTTCAGTTCAGCAGAATGTGATATGCCTAATGGATGTTCAAGATCTGTGGACACCTTGAATTTTGAGCTCTGTAACCTCCATTCCCTAACCCTGCTCAGCACAAACAACCTGAAGACTCTTTAGCAGACTTAAATAATGAATGGGTTTCTCCCCTACCCCCTCCAGTTTCACTCTCATCAGCTGTTTCACATCTTTGTGGTTGCTGGCG
F1F2013919	ADO	NM_032804.5	XM_002698851.1	TAATGGGCACAATGATACTAATCACTTTTCTGTTGAATAACAAATGCAATAATTGCCTCTCATGAATGAGATGTCTGTCTCAATACTTCTAAAGCTTTTGTATTCTCTGGTTATATCAAAAGCCAGTTACATTAATGGAGACTATTGTGTACCTACCTATTTTACGAGAATTGATTTTTTACAAAGTTTGATTTGATTTGCATGGGTTGAGTTTACACTAACTGCTGTTTATTAATGAAAATCAGGGGCCCGTTTTAAAGAAATACTTGTCAACAGGAGTGGGTTCTCTGAACTTTTAAGACTAATTAATAGTCCTTAAATTCTTCCAAAATCCACACCTTTTATTCCCCCTTTTGCATTGTCCCCTCGTAGGTGCCTCAGCCTTGGCATCTGAAGAAG…
F1F2023663	ADO	NM_032804.5	XM_002698851.1	AAACTATATTATCCTCAAATGTACTTTTTTTTTTTTTTGTCTTCGTGTGCTTTAAGAAATGATAGGGTAATTCCAGGTTTTCTAAGGAGAAAATTCAAAGGAGCTAATCAGCATGCTTCCAAACAACCGAATGTAAAACACTCCTAGCCAGCTGTTGAAGTCCATGCCCCTATTTACTTCCAGTATTTTCCTGCAAAAATAGAGAAAGATGTTGATGGCTCTTTGAGATTCTCTCAGGAGCTCTAGTGTTCCAGAAGGCTGGTGGTTCCAGCTGTACTGTTTTGGTGGCAGTGTTCTCAAAACCCCTCAGAACAGTAGAGAGCCAGTTGTTGCTTCTTCCAGTGTAGTTTTCTATAGGAAGAGAGAAGGCACAGATGATCAAGGCTACAGAATAGAGAA…
F1F2184416	ADO	NM_032804.5	XM_002698851.1	AAATGACTTTTTTTTTATTTTTTGTCTTCGTGTGCTTTAAGAAATGATAGGGTAATTCCAGGTTTTCTAAGGAGAAAATTCAAAGGAGCTAATCAGCATGCTTCCAAAACAACCGAATGTAAAACACTCCTAGCCAGCTGTTGAAGTCCTATGCCCCTATTTACTTCCAGTATTTTCCTGCAAAAATAGAGAAAGATGTTGATGGCTCTTTGAGATTCTCTCAGGAGCTCTAGTGTTCCAGAAGGCTGGTGGTTCCAGCTGTACTGTTTTGGTGGCAGTGTTCTCAAAACCCCTCAGAACAGTAGAGAGCCAGTTGTTGCTTCTTCCAGTGTAGTTTTCTATAGGAAGAGAGAAGGCACAGATGATCAAGGCTACAGAATAGAGAATTACCTATACTGC…
F1F2015326	ADO	NM_032804.5	XM_001092839.2	GATAACAGTGAAACTTAGTTCATTAATAAATTCTGAGGAAATTAGTGGTGAAAACTGAACCTGTTTCAGTGAGCCACTAAGGAAAGAATATTCTTAATACAAAGAGAAAATGTGGTGCAGCAAAGCTGGTACCTCTGCATAAAAACTGTTGGTCATGACTGACTTGATGTGCTGCTGTTGTATTTCCATATATTCCTGCAATATATAGACTCTATTTTAGTAACAGCTGTGAGAAAAATTTGTCTTCCTCTACACAGACTAATGAGCACAATAGATACTAATCACTTTTCTGTTGAATTAACAAATGCAATAATTGCCTCTCATGAATGAGATGTCTGTCTCAATACTTCTAAAAGCTTTTTGATTCTCTGGTTAATATCAAAAGCCAGTTACATTAAT…
F1F2011965	ADPGK	NR_023319.1	XM_003356680.1	CACGATTTCCATTCAGTGTTACAACGAAAATGTTTAATGAGCACACCTTCGTAGTCTTCTGCTCTCAAAGTGCAGACAGAGCCCCAAGTCAGGACAGAACAGTCGTCCCTGTGGCTTCATAGTTGCAGCTGAGGCTCTGTGCCGCCTTTGAGGAAGGCCTTCATTTTCTGCCTTTGCTCAGAAGCCTGGCTCGCCTGTGTGGTGGCCTTGGGGACTGCCAGCCTCTGCCTTCTGCCCTCCCCCGGGGTTGTAGGCTGGTCTAGAGCCCACTGTGCCTGGGCCCAGTCTCAGCCCCCAGCTCTGGATACACTTTCTACAGTGGAAGACTGATCTTTGTTCGTTCTGATCGTTGAAGGAATTTGCTTTTACAACTGGAATATGCTTCTGCGTGTGTAACAG…
F1F2274045	ADPGK	NR_023319.1	XM_003356680.1	AGAATTTAGCTATCTACTAACAGAACAGTCGTCCCTGTGGCTTCATAGTTGCAGCTGAGGCTCTGTGCCGCCTTTGAGGAAGGCCTTCATTTTCTGCCTTTGCTCAGAAGCCTGGCTCGCCTGTGTGGTGGCCTTGGGGACTGCCAGCCTCTGCCTTCTGCCCTCCCCCGGGGTTGTAGGCTGGTCTAGAGCCCACTGTGCCTGGGCCCAGTCTCAGCCCCCAGCTCTGGATACACTTTCTACAGTGGAAGACTGATCTTTGTTCGTTCTGATCGTTGAAGGAATTTGCTTTTACAACTGGAATATGCTTCTGCGTGTGTAACAGATCATGTCTGTGTTACATTGACACACCACATCCAATTAAAAAGTTTTAACCTAAACAAAAAAAAAAAAAAAAAA…
F1F2201004	ADRB1	NM_000684.2	NM_000684.2	AAACAGTTCAGATTACTGCACACATGGGTAAAAAAAAAAACAAACACAAAACAAGGAGTGATTCCAAATACCGTTTTGCACAGTGTTAGGAATTGTAAAGTCCACACAAGATATTACTTGCACAAAAAGAATTAATATTTTTTAACNGGGCAGGGGCAGATCTTAAAAAAACAAAATAAAATTCGAACTCGACTTCTGTTGTCCGGTATGTTATTGAGCTAATGATTTATTGG
F1F2121438	ADRBK1	NM_001619.3	XM_846992.2	GCGGAAAAGGTTTTATTTTGTAATTATTGTGATTTCCTGTGGCCAGGTGGCCGCGACTGCACTGCGAGAGCCTGGGGTGGACAGAGCAGCTGCCCAGGGGCCCTGAGTGGAGGGGGTTCTGCAGTCAGCCCCAGAGCTGGGGGTGGTGGGCAGGGGTCATTCTGGGTGCTGGGGAGGGTGTGGATCAGTCGTCTGTTCCCTCTCCCCAGTGGTTGAGTGCCTA
F1F2026373	ADRBK2	NM_005160.3	XM_002830951.1	ATACAATGGCCATTTTTTAAGTTCTATTGTGAAATCGTATTTTTCTATGTTTTAACTAATTCCAAGAGATTTGGCTTTTTCTGAGTAACATAAAGATTACCGAACGACATATATATATTATATATATATATATATATATATTAAAAAACAGAGTTCTATTTTAGCACAAAAGCATTTTATATTATTTATTGAATCCTTACATTTGTTTTTGTCAGAGACATTCCTTCTTTCTGCTTCCTTTTTCTTTGTTATAGTTTGTTATTTAAAGAAACAGCAGCCCTTTTCTGTGCTCCATGAAATAAAGTGGGAATAATGTACACAGCCCTGTGGGGCGAACATCTCCCTCCCCACCTCCCACTACCATGGGCTGTTTGCAACAAAAGCTCATCCTGGGCTCTG…
F1F2150599	ADRM1	NM_175573.1	XM_534476.3	GGCGATGTGGAAGCATTTGCCAAAGCCATGCAGAACAGTGCCCGGCCCGAGCAGGAGGGGGACGGGAAGGACACCAAGGACGAAGAGGAAGACATGAGCTTAAGACTGATCAGCGGTGTCCCCAGGGGTCGGGTTCACGGCGGCCGACCTCCGCGATGGGGCTGGGGGCGCGGCGCATGCCCTCAGCTCCGTGCCGGCTTGCTGAGAAATAAAGGTCTTAGTAACTTTTTAAAAAAAAAAAAAAAAAAAAAAAAAAAAAAAAAAAAAATAACGACAAGT
F1F2130554	AES	NM_198970.1	XM_001099930.2	GGGGCAGAGACAGTGAGCCTAGCCAGGAGCAGGGGTGGGGGTGGCGGGCGTCCCAGAATTCCCTTTCTCCCCTCCCCGAATAAAGATGAGGGTACTCAAGTTGTCTTGGTTTTTATTTTATTTTTTTTCTCCTTTTTCCAGTATACTAGCTTGTCTTTTAAGAAAAGGGATATTAAAAAAAAAGAAAAAAAAGACAGAAAAATGTTTAAAAAAAAAACAAGACAACACCCACACCTGTGTCTGTATATAGCCTCTTAGACTGTCAGCTTTTGTTGTGTTCAGTCGTTTGATCGCTGCGGAGAGAAGGCAGAATGCTGTATGGAGGGTGGGCTTAGCTGTGCCTTTCAAATAAAGATGTGAGAAAGGTTAGGAAAAAAAAAAAAAAAAAAAAAAAAAAAA…
F1F2215037	AES	NM_198970.1	XM_001099930.2	AGGAGCAGGGGTGGGGGTGGCGGGCGTCCCAGAATTCCCTTTCTCCCCTCCCCGAATAAAGATGAGGGTACTCAAGTTGTCTTGGTTTTTATTTTATTTTTTTCTCCTTTTTCCAGTATACTAGCTTGTCTTTTAAGAAAAGGGATATTAAAAAAAAAAGAAAAAAAGACAGAAAAAATAGTTTAAAAAAAAAACAAGCAACAACCCAACACCTGTGTCTGTATATAGCCTCTTAGACTGTCAGCTTTTGTTGTGTTCAGTCGTTTGATCGCTGCGGAGAGAAGGCAGAATGCTGTATGGAGGGTGGGCTTAGCTGTGCCTTTCAAATAAAGATGTGAAGAAAAGGTTAAAAAAAAAAAAAAAAAAAANAAAAAAAAAAATAACGACAAGTAGAAGTAG…
F1F2027008	AFAP1	NM_001134647.1	XM_003310246.1	ATCACTGGGTGTCCCTGGTTTTGGCCAGGGAAGGCGTTTCCAACATGGGATCATCAGATCGCGATTCTTCTTCCCTAACACCAAAGGTGTTTTTAATAAGATAATCTTTCTATTTGATTTTCTAATGAGAAAGAAAATAGTGACTTTAAGTTCTAACACCAACTTTTAAATCCTAGATATTTAGCATTCACTGACCACGGCTCTAAGTTGTAAAATGTTTTCATATGAAGATTGTAATTATTTCCTTACTGTATTTTTAAAAAACTAAAGTCGTATTTAAAATTCTCTTTGAACGAAACCAGCAAGAAACAGCAAAGATTTTTTTTTAATTAAATATGTTGGCGGTGCCCGTTTCAAAGGATTGTAAATATGTTTTCACTGTGTTTCTCAACGTATTTA…
F1F2006109	AFAP1L2	NM_001001936.1	NM_001076375.1	AAGGAATGGGAGAAGAAAGGAACAAGTTAGGAGACAAGCTTCATCGAAAGACTCTCCTGCCATCACGGACCTTGGTGACAATCCTACTTCATTAAAGTCTTCGTGAGAGCAGCGACTCTGTCAAGAGGCGAGTCTGCTCCGAAGGAAAAGGAAGGACTGTGGTCCTCTGGGCGGAGAGCATGGCTCAGAGGAGGCTCTGTCCGTTTTCAGAGCCAAAGGAAATAATACAACAACAAAATAGAGGGCTTCTCTGGGGACCTAACTTGCTACTGGATGGAAATAAGACATTGCTGTGTTTAGGGGTCTTCTGTGTTTTTTCTTTGATGTTTTCATCAACTGCTTTATCAAGCTTTTTAAGTAGGGAAAAGCATCTGATGGTGGGACTTTGGTGGAAAAGAA…
F1F2009571	AFF1	NM_005935.2	XM_001156948.2	AGCTGTGGTGAAGAAGCGAGGGTCCAGCAGGCCTGTTGTCAGGATGAGAACTGCAAGAGAATGGCTTTTACGGTACGCTCAGTGAACGATACTGAGTGAAATCTGCATTTTTTTTTTTTTTTAAATAAAAGGACCTTTATTTTATAGATCTTTTTTGACCAAGATACTTCGCTTTCTCCCCCAGACAAGTTAGAATTCGTTTATATCCTTTAATTCCAGATCTCAGGCTTTTGAGAACCTAACATTCAACTCCTTTCTGGCTGAAAATTTGCCTTAATTGGTACCTTAAATATTCAGAATCAGGTAGTAGAATCAGGAGCTTACTATTTTGTTAGGATTCCTGCCCAATAATTTTTAGAAGCAAAAAGATGAACCATTATGTCCTCCAAAATGAACAGC…
F1F2262175	AFF1	NM_005935.2	XM_003265864.1	TAGGATAGGGAAGCCGTGATGTCTTCTCAATGGGAAGATGTGTCAACCCAAGTGACGGGGACTCCATGTATTTTATCTACTTCAGCAATGGAACTGCGACTTGGGGCTTTTTGTGAATAAAAATTTAGCCGCCTTGTATAGTCCTTTGAAAGAGACATATGTGATCTGTGAAAATTATAGTTTTCTTTTTTTAGAAGTAAAAAATTTGCAAAAAGATACTTTACCAAAAGAT
F1F2046490	AFF2	NM_001170628.1	NM_001170628.1	ATTGCATTCACACAAGGACTCGGAGTCCCTGTAGACAATGGACCAGTTAGCATGGATACAGAGAGTGAGAAAGACGTTCATCATCATCCAGTGATTGCCTATTTCAAAACCATCCTCCTTAAACAATCATATTCACCCACAAATATTACAAATGAGATCGATTCTGTCTCAAGACAATTTGTCAAATAGTTTTCTTCCTGGATGATTCGAGACTCTGGATATTCTATAAAGAGAAATGTCTGAGATGAAATCCCTCACATTATTCAGTTCTACAAATTGCTGTATTTATTCTGGAGACTGATATCAAGTTGTCTTCAG
F1F2095036	AFF2	NM_001170628.1	XM_002832218.1	GGAACTTTGTGGAGCGCTGGTTTGACCTTTATGATGTAATTTTGGAGCAAGTGGAGTGGTTGCAGGCAGATGAGACAGTTTACATTCAGGAATTTGCAATGAACTATATAGTTGGAGGCCTGGCAAAGGCAAACATCTTCAGATGTTGTTCTAACCATTATAAAAATGAAGAACGCATTTCTGTTCTAGAAATTTTTCAGAATCTTTCCATCAAGAATTTTTTTTATATTCA
F1F2098103	AFF2	NM_001170628.1	NM_001170628.1	ACCATGTAAATATCATCTTTGGTGTTCCATCTCACCAGAAGAATCCCCCACCTGTAGTCAACACTTGTCATACGTTAGTTCTTTATGATTACCTGCTGGTATATGATTCCATGTCACCTTGATTCTGTTGAGTTTATTGAATTCTGTTCACTGAGTGATGACCAGACAAATAATAGACATATGCACATGAAAGGTGCAAACTTGTGTGATT
F1F2017836	AFF3	NM_001025108.1	XM_001161010.2	AAGCATATGTACATGGCACTGGGATCTGGCAAAAAGTCAGTGTCTTTGAAAGCTAACCGACACTAAAAGACAGCTGTGCTCGGAGCTCAGTCAAGAGTTGCAAGCTTCTGCATGTGCCATGACAAGCCCACCCAGCACATGTGTTGTTTCTTCCTGCCACTGTGACACGGTGGCCACAGAGCCACATGGCATTCATCAGCCAATATTTTTCAAGTCTTTTCTCTCTGTGATAGCCCTCTTACAAATGTTCTTGGCCAAATTAGGACATTTCCTAGAATGTCTCTTCACTAGGAGTCTGTTTCAGCTGCTTCTCAGGCTGAGAACCATTCGCTATCACGAGACTGATCCTCTCACTCTTTAGGCAGAACACAGTCCTTTAATGCAGTTCAATCTGGGGAC…
F1F2030172	AFF4	NM_014423.3	XM_001504421.3	GAAAGGATAGAATATCTCCCAAGCCAGTGGTGCAGTGAATCCTCTGTATATGAGTCATTTTTACATTTATTTCTGAAGCTAATGAACTTTCGTTGTCCTGTAGCTTCATATTTACAGAACTTTTTAACTGCCCTGTATCTCAGGTGATTTTTGCATGTCGTTAGGGATTAGAATCCAGAAATTATGCCGAAATTAATATTTTTCTCTTGGAGACATTGCCTCTGAAATCTTGCTCTAACTTATTAGTATGTTTTAGGAACAGTTTTCCTTAAGAGGACAACTTCTCAGTGATTAGGGTAGTTATTCGATGAGAGACTGGACCCTGTTGATCAAGTAGCTGTATGTCCTGTCCTCTGATTGCTCTTACTCTGATTCCTTACTTTGCAGTGATGTCTTAGA…
F1F2002042	AFF4	NM_014423.3	XM_001504421.3	GCCTGGGTCCAGTCTTGCTGGGAGTGTTCAGCCTGTTTCTTGCCTCAGTGCCACCTTTTCCTGGGCAAGTAGCCAAGAACTAACTTTAAAAGCGATGAGTACTCCAGATAAATCTTTAGCTATAGTTGCTGAAGAGTGGAGAAGGTTGACCATCTCCTGATTTAATTCTACAGTGAAAAGGTGGTGTAGAGTAATGTGTGCATGTGCCCAACATGCCTGTGCTCTGGCTAGCTCTCCCACTGGCGGGTCCATAGGCATCTGGGCCGCACTTTGCATTCACTTGTGGCTTTATTAGATTCACTGTTGTTGTTGTTGTTGTTGTTGTTTTTAATTGTTGTTCGTTTCTTTTTATTAAAGAAAGGTTAATCAGCTAAATCAAAGAAAAAAAAAAAAAAAAAA…
F1F2056817	AFG3L2	NM_006796.2	XM_002929104.1	AAAAGGCAAATGTAGCATACCATAAAAGGTGTGCATCTTGCTTTCCTAACTGAATATGCCTCTCCAAGCCCTATCTAGAACAGATTCTTCATTACAGGTGCATAATTGTTCATTGGGTCACTGTATGAAAATGCATTTAGCCCCTCACTTACTGGTGGACATTTGTTTTTCCAGTATTTCGTGTATTTTACTCTAAAATCATGGGACCTTGTCTGTATCTTTTTCAATGATCTTAAATCCTGTTTTGGGGCGGGGTTAGCTAAAAATAAATCATTAGCTTTGCAAATACTTTACTAAGTTACTGTGTTTAATGGGAATTATTCATGTTTCAGGTTGCTCTTCTATTATTAGAAAAAGAAGTGTTAGATAAGAATGATATGG
F1F2204526	AFMID	NR_027083.1		AGGGACAGACTCAGCCTCGCAGAAAGGACTATATCAGTCATTCTGAATAATTGGTGGAGGGGTATGGCGCCTCACAAAGGGTTTGATCTCAAGACCCTGAGCTCATGACCTGGGCTGAAATCAAGGATTGGATACTTAATGGACCGAGCCACACAGTCCTGTCATGCACTGAGGAAAGGTCATGCGAGGACACACAGAGAAGGTAGCCACCTGCAGTGGAAGGAGAGAGCTCTCACTAGATACCAACCCTGCTGGCACCTTGATCTTGGACTTCCACATCTCCAGAACTCTGAGAAACAAATACCTGTTATTATGTTATCAATCTATACTATTTGTTATGG
F1F2210138	AFP	NM_001134.1	XM_517231.3	GCTTAACTTGAACATTTTTTTTTTTTTTAGCGCACCAGGGAATCTAACCTTGAGGGTTGTAAGTCTACCCTTGAGTGGCTTTAATCTCCCACAACAACCAAGACCCAATGCTTACTTATCGGAATCTGCTTCAGATAATGGTATACATAACTATTTTTAAAAGCCATCTATAAATTTCTGTAAATAAACACACTAAGGAAAAAGGAAATATTTGGAGATACTTTATTTATATGATAGAGAAATCTCGCATGAAAGTCTTGATCATTTCATTAATTCAAC
F1F2256773	AGBL4	NM_032785.3		AATGGATGGGAAAAACTGAGGCTTAAAGGGATAAGTTGATTACTTTGTGTCACAGAAGTAATATTTATTAGAGGTGAGATTTCAGACCTTACGTTTCTGATTTCAAAATGTATATTGTTTCTACTCTACAACATTATATAGTTAATTTCTTACTGTTTGATAAGCACTAAATGATGGGAGGGGGGAAAATAATAATAAAAATCTCATTGGATTATATTCTTAAATGTATTTTGATTTCTGTTAAACATGAGTCCTTTTTTTTTTTTTAATAGGCAATGATGTGGGAAATGATGATGCCATTGGAGGGAAT
F1F2227330	AGBL5	NM_001035507.2	XM_532902.3	TCCCATGTTGAACCCCGATGGTGTGGTCCGGGGCCACTACCGGTAAGAAGCCTCCCCAGCCCATCAGGATTGTTTCTGGTCCCCCTTGTGTCCTTGATCTCAGTAAAACACTATCAGCCTCTCCTTGAACTTCTGTGTAACCGTTCTCTTGCCACCCCAACAGGGCAAGCCCATCTCCTTATCCAGAGGCCAGAGAAGGAGGTAGCTTATCTCGT
F1F2058490	AGFG1	NM_001135189.1	XM_002812933.1	TTAGGTACAATCAGGTTTTTTAAAGACTCTTAACTTTTTTTATGTTACAAAATAATACATGCTTACGATTTTTTAAAATTATGTGATACATAAAGGGTATAAAGTGAAAAATTAGATCTTGTGTCCTTCCTGTGACTTCATTCCCACACCCCAGGGGAATATAGTTTCTTGTATTCTTCTATAGTCTTTCAGAAATGTTATCGTTTATTTCATATGTCTCTGTATACATATATACTCCTCTTCCTGTCATCCCTTTAA
F1F2000983	AGL	NM_000645.2	NM_001110308.1	ATTGGGTTGAAAGGCAATTAGCCACCTTAGTAATTTTTAAGGGTATCATGTTATACTAGAAAATTAAGTGGTTGATATTCCAATAAGTACTATTAGGGAAAGAACATTGTGATTATCTGCATGGTCTATTTTAAAGTTTAAGAAAGCATGTTAGACATTATTCCATCAAAAGTAGTTAAAATAACAGTTTTAGACTTCAGAGGGGATAAATGTCATTTTGAAGAACACCTAAATAAAATGCTTCATTCCTGAGTGATGTTGGATGAGGTACAATTATATTACATTTTGGTGATGGTTCTGTGCCTTGGTTTTTCAGTAATCCAGATCAACCTTACTACTTTAACAGGAGAAGTAAGTTTACCAGTATAACCAGTATGCTAGTAATAATTTAATAAGTTT…
F1F2023700	AGPAT5	NM_018361.3	NM_018361.3	TAGCACAACATTTAGTTCGGAAGTCGTTTTTTTTTTTTCACGTCATCACAGTCAGTTTCCACTGTGTTTGGATTCTCTTCCTTTGGACGACTGTCCGCGTGCTGCCCCGTGCCTGGCACAGGACACGCGCAGGAGGGCTCTGAGCCAGCCAGTGTCTGTCCCGCCACAGGGCGGGCCCGTGGGAGCTCTCATGAGCGGCCCTGCTGGCTGCGCCACAGGCGGTTGGCGCTGGTCTCATGTCAAGAGATTGACCTTCCACGGGCCAGGAAGATTGAATCCATCACCTGAATGAATTTGTTTAGTTCTCAGTACTTTTAATGGGGCTACACAGTTAATCCATATCACCTCCGAACAAGAGCGCTGTTTCAGGAAACAGATCACCCGATTCAGTTTTCATTC…
F1F2021495	AGPAT9	NM_032717.3	XM_002814939.1	GGGTCCCCCTCCATGGTTACCTTCTACTGCAAGATCGAAAAGAAAAATGGAGGATGTTCTTTAGGAGAAAGGGCAGATTTGTGGCCACTTGATCTGAAAGTTGAAAGCAAATGTAAATATTTTTTTAAATAGTGTGTTAGAGGCGAACTTCAATTTGGTCAGCTGTACCAAAGAAAAGTGTGTGCAGGTTACTGTGTGTGTTTATAGGTAGGTGAATTTTGAATAAATCCTTTTAGCTGGCAACTGCTGATAAAGTTTTAAGTTTCCCTTGTTTGTACACTAAAGATCTATATCTAGTGCCTCTCCTATCTCCTGATTTGATGTTGTACTGAAACGTGTTTTCAAACAGGAGGAGCCCTTAACAACCACACGTCACGTTGTCTTCAGCGGGGGTCTGAG…
F1F2032239	AGPS	NM_003659.3	NM_001206719.1	AAGGCTGCTAGCTGTTATTTCAAAGGAAGATGCTGCCAGCTGCTCTGTATTGATGCCTCCCCTTGGGAACAAAGGCAGATTTTGGTGTCATCCACGGCTTATCCAGCCTCTTTTTTAAAAGGGTGTTGCTGGGAAGCAAATATCTAGGGAAGGATTCCATTCGGAGTGATTACAAATTCTAGTGTGAGTAGGCCATTAAGGAGGGTACTCAGGAAAGAACATAGGCAACCTGTTACTTAGGATACCTTCAGTTCTGTGAGGTGCTTGGCCTACATTTTTCTTTGAAATGAGTATAGCGTTTTAGACCTTAAGTCAGTCTAAAAATTATTGTTAGGGACATGTTTTAGTTTTCCGTGTTTCTGTTTCTACTGGGGTATGAATTGTATGTGTATAAGTGAG…
F1F2002918	AGPS	NM_003659.3	XM_001154159.2	ATTCTCTTAGTAACTGCTAAGTCCTAGCTTACATTTTTGATAATGCCTTTCTGCATGCTGGCTCCAGAGATTTTTCTTTGTTCTTTCCTTTTTTAGCTGCAACTTCTTAACCAGAGCTCATCAAAGAAGCCCTGTAGTCCCAAGCTGAAGCGTGTAACCTCAGCTGTTCAAATGGGGCTGGGTGTGGTTGAGCATCTATTCTGTATAAATGTAGAACACAAACAGTTCCTGATCATGGATTGATTCAGAAGCTGGATGTGCTGGCGCTTGAAGCAGCCACAATGGAATGCTGTGGGAAGTGTCTGCATTTTAAGGAACACTGAGGCATTAAGGACTGCTTTAATAGCTTTGCGTTTACCACTTAATCTTTGGCAACTTTGCTTTTAATTAGGGCTTAGC…
F1F2169206	AGPS	NM_003659.3	XM_002812629.1	CGGAATAATTAGTGATTTATGTCTTTGTTTTTCTTCTTTCATGTATGCAGGACTCCCCAACCTTGATTTTATAGTGATGACTACATTCTGTTCTTGGAATGATTTCTACAGGGATTTTGAAACAGATGAACACTTGCCAGTGCTGTTTCACTCTGATTTAGTAAATCAGAAACCCTGTACCCCACTTTCTCACACCTGCTTCTGAGAGATACCTCGGAATGTACTTAGTTTCTGTGGAGAACTGGGTTCTTGATTATGCACAGAGGCACTTAAACCTTGCCTCATATTTCTGGAATATCTAGAAAA
F1F2264219	AGPS	NM_003659.3	XM_002812629.1	TAATAAAATTGGCCTCAACTAATAAGCTTAAAATCTGTAAGCAAATCAAATTAAATAATCAGTTTAACAACAAAACTAAATGTTTTTATTTTATTTAGTTAAGCTTGTCCCTCTACTTTCACTTGGTGATTTATTTTTAATTATAAAATTTCCAGCAGATCTTAGCTTTAAAAGCCCTTGCTATTTTGAAATAGTTGGATGTTTAGATGAGGAAATTCCACTTGCCTCTTAGAATTATAAAAATCTCAGCTTTATAAATGCATCTATCTATT
F1F2088302	AGPS	NM_003659.3	XM_002812629.1	AGGCTTTTTTGACCCTTAGAGAAACTGATGCCTTAATGTTTGGTGCAAAATACAGTGCATAAGTGAATTTTGTCTTATACTGAGTAACTTGAGCTTTTTTAGTTTAGTAAGAATTGTGGAAGCCACATGTTTATTGTGCCCAGCATTTTACCACAAAGAAAGAGGATTGAATTCTTTCGTCTTGGGAGGAATTGGGAATTTACATCGTAAATGCTTACATGTATTTAGTACTATTAAGAGCTACTTA
F1F2043613	AGXT2L1	NR_027475.1	NM_001015605.1	ATGAGAGATGAACACCATAAAGTAGGATAAATGTCCAGGGTTATAGAGAATCATTGGAAGTGTCTCTCTCTCCTAGCCACTCTATCGTACCCTCTACCGGTAGAATTTGCATTCCATTTCGACGTGTAAATAAAAAGGTAAAGGAGTGAAAAGAGTAAGCCAAGTGATAATCAAACCATGTCAGGATGATTAGTTCAGCCTCTAGCCTATTAATTCCTTACTGGAGATTTCTGAATGTGCTTAATTTATTCTACTAAATTCATGCTTCAAATTGAAAATGAAGTTGGCGGCTTTACTCCGTTTCAGAGTTTGAAATGAGAGAGCAAAGCACTATAGGTTCCTTAACTTTGCAGACTTATGCCTTAAAATACGAAGGAATCATTCTTTATTGATTTGATG…
F1F2030171	AHCYL2	NM_001130722.2	NM_001132702.1	AAATGGATTTGGGGGTGGGAGGTGTAGGGCTTTGGAAGTGGAACCAACCATTCAGGCCTGCAGCCTGACACTCTAAAGAAGTAGAATGTATTTGTCTCCTGGGAAGGGCTTTGCAGCTTACCTGGCTAAGCTATACAGAGATGACACTACAAACTGTGTCCAGATGATTAAAGCTAGTTTGACTAGTTTGAACCTCCTCAGACATTCATTTCTTTGGCCGTTGCCATTGATGAAACTGAGATCTGGTATCTCTATGATTTAGTTTGTGGTTTTTCTTCTCTACTGGGGTATATTTTTTATGTTCCTGTCTCTTCCATCTTAGGATTCTATATTTCAGAGGTGGTTTCTTGAGTAACTCCAACATTATGAAAAACTAGTAATGTGAGCAGTGTGAAATTT…
F1F2031120	AHCYL2	NM_001130722.2	XR_131211.1	AGCCTATTATGTTCTTAAACCAAAAAATCATAACCTTCTGTTTCTCAGTAAAGCCTGGCTCTCTGGAGCAGTATTACTACATACTGATCATGACCAAGCATACCTGCCTTGCTATAGTAAAGAGACCCATGGCAAATAAAAAAGGAGACACCTAAGTTGCCAGTGTTGTTGCCCATGATGAGATATTGAGATATTTGCCTCTGAGTTTCAGATTACCTCTTTTCCTTTCTCTCTGGGGACCCTATGTTAGCAACCATTAAGAAGTGGGAGGCCCAGGCCTCTTGAGTATTTGGGTTCTATTTTAATGTTGGAATTTGGTCATTCCCTCTACCGTTGAAACCAGAACAAATCTATCTTCTTCCCTCAAACTCTCACTTGAGATGCATCTTAGGGAAAGAA…
F1F2160383	AHCYL2	NM_001130722.2	XM_003364853.1	AAATCAGAGTCCTTTAAGTTAACCCACTTTTACCATTTCAGAGAGAACTGCCTAATTCCAACAGGCAAGGGAGGGAAAGAGAGTGTTAGGAGAGGGGCAGCTCACCTTATGCCAGAAGCAGGGATGAAAGCAGCAGAGGGAAAGAGCAGCTGGCCTATTACAATAATGGCTATCGCTGCAGCAAGCCTGGTTAAATAAGAGCTTAGCCTCACCTGGGCTTTAATCCCAGAGTTGCCATTGACAATGTATTTCTTCCTGTTGCCCAGCATAGTGACATTACCAGCCCTACTGCCACCTCTCCGGTCCGGGACCCTCGTCGGCTAGGCCTTTAAACTTTCCTCATCAGCAATTCTGTTGGCTCTGGTTCCAGCTAGGGTGGTTGGTTTGTTGTTTGTTTTT…
F1F2288091	AHCYL2	NM_001130722.2	XM_003364853.1	GGGGCAGCTCACCTTATGCCAGAAGCAGGGATGAAAGCAGCAGAGGGAAAGAGCAGCTGGCCTATTACAATAATGGCTATCGCTGCAGCAAGCCTGGGTTAAATAAGAGCTTAGCCTCACCTGGGCTTTAATCCCAGAGTTGCCATTGACAATGTATTTCTCCTGTTGCCCAGCATAGTGACATTACCAGCCCTACTGCCACCTCTCCGGTCCGGGGACCCTCGTGCTAGGCCTTAAACTTTCCTCATCAGCAATTCTGTTGGCTCTGGTTCCAGCTAGGGTGGTTGGTTTTGTTGTTTGTTTTTTTTTTTTTGGTTTGTTTTTTTTTTTTTTAGTTTAGGTACCGGG
F1F2090610	AHCYL2	NM_001130722.2	NM_001101143.1	AGTCTCCTTCCTGAAGACCCCTTTCTTCCTTGAATATTCATGTGTGTTTTAACACTTTCTGGTTCCAAGAGGAATGTGCCTCCATTATTTCCTCAGCAGCTCTGGTGTTTGTCAGACATTGTTTTTGCCATCTTTGTAACCCAAGTAACCTTTGCCCAGGAAGTGAGGGCCAGCCCCACTGGGATCCATAGTTTTACTTGTTCTTTAACTGAACAGTTTCCCGGGAGGTTCCCTCTAGACTGACACTGTCT
F1F2049770	AHCYL2	NM_001130722.2	XM_532429.3	TTGGATAGCATGGAGTGAGAAAATACGTATTTTATTCAACCTTTCTTTCTAGTCATTGGATAGCACAGAAACCAGGCTTTCTTTCAGAATGGAACAAACAAATAAACGTGAAATCAAAGGTACCCATTCTAATCTTAAAGGAGAAATGAGAGAAGATTTTTCTGATTTAATGGTTTTTCTTCCCCTAGACTTAAAAAGGACAACAGACATGATGTTTGGTGGAAAGCAGGTGGTGGTCTGTGGCTA
F1F2004243	AHNAK	NM_024060.2	NM_024060.2	GGTTTTGAGCACATCACAACCATCAGCCCTGGAATGCAAAGACCAGAGTAAACCTGAGGAAACCTCCAACCGAGCCGAGCAGTCTCAGTTTCCACCCCAAATGCAGGGCTGTAGCAGCGGCCAGGAAGAAAACCGCCCCCTCTGAAAGTTGTTTTGGTGACTGTTCTTTGGAGCATTGTTACTAAAAATGGGAAATTACATACTGCCGGGACCAAAGGAAACAAACACCTGCAGTTAAAGGCATACCTT
F1F2029882	AHR	NM_001621.4	NM_001621.4	GAAATGAATGGTGCATTTATAGTTTATAATGAACAAAGTTATTTGTAAAATATTTTCAGTCATTCATTTAAAAAGTCTATACCATATATATGTACCTAATTTGGGTCTTACATATTTTCATTATCTAAAACATTTCATAATTTGTTCTCAGCATGAGGTATCATTAAAGATTTAGACCAGGGTCTGCATTAATATTCCATATTTTTTTTTACATTTAAGCCTTTCATTAAGAGTCTTCATGTAACCATTTCTGTTAGTCTTTTCCACATGTTATTGGTTGAATTATTTAGCAGAAAAATAGGATTTTAAATTGTGAATAGAATAACAGTTATGCACTTATACAGTTAAAAAATTTAAAGCAATAGTGTATATTTTTATCATATAAAATGACTAAAATGT…
F1F2243125	AHR	NM_001621.4	NM_001621.4	ATAACAGTTATGCACTTATACAGTTAAAAATTTAAAGCAATAGTGTATATTTTTATCATATAAAATGACTAAAATGTATCTAATAAAATCACATTAAACCAAGTACACTTTTGTCTATATTGCTAAGTGCCAAACAAAGGATGCTCTGTGTGTACCCGCTCTAACGNGGGATTTGTTTCTATATGATGTGCACTTCGGAGGATATGGATGTGTCTAACTTGGAATTTTCGTCCAATTACCAGGTTGTTTCTTACACGTATCT
F1F2042393	AHSA2	NM_152392.3	XM_001495708.2	GTGAACCTCAGAGTTGCTTGGTTTATAATCGTTGCCTGCCAAAGAACCCCACCTTTGACACACAGTCTTGAACTATGTATTTATCTCATAAGAAGGCCTATGTATACATTCCCTTCCATCAAGAATAGAAGTCTCATTTCATTACTTCCCCCCCAAAAACGACAAGGGATGCAAAGATGAATGAAACAGCCCTCCTCACTAACCTTTTCCAGTTCATCATTTAGGACTTTGAAGCACCCTCATTAAGCACTTCCTTTTACCCCTCCCTGCATCCTGACCTCAAAGGTCATACCTGCAGGGTGTTCTCACTCAGTTTCCTTTTAACTGTCAATTCCTGGGTTGCCATGGCTTCCCTTGGTAAAATCATTCCCATTGTAAATTTCTAAAAAGAAATATACA…
F1F2099840	AIF1L	NR_033701.1	XM_003276763.1	GGAATTGCCCAGGTTGGGTTAATCCACTGGTCGGTCTCAGCCAGTTCAGGAACAGGATTATTTGGCCTTAACTGGCTGACCTTCAGCTTAAGGAGCTGCTTCGAATGCACAGGACTAGTTGAAGTTTAAACCCCAACAAAACAGTTTTCCCTGTAAATGAAAAATCTCACCCCAGCACCTCCTCTGCGTCCCCCTCCCACCAGATCATTAGATGAACCACTGCCTGTCCCTACGCCTCCGCATT
F1F2144725	AIM1	NM_001624.2	XM_002925485.1	CAAATGGGAAAGACGACCCTTCCACGGCTCCGGAGACAAACGACAAAGAGAACAAAGATGTCCCCAATGGCGGAATTAAGAGATCGAGGCTAGAGAAGAGCGCACTCTTCTCCAGCCTGCTGCCTACTTCACCGCAAGACAAGATCTTTTCTCCCTCTGTGACGTCAGTCAGTACCATGACCACGTCTTTCGGCACTCCTCACAACACTTCTCTTTCTCGGGCTTCCGCATTACCGCCCAGGGTGGAGGGGCCCCCCCCCTGCGGTGCAGACCGAGAGCAGCCAAACCTTCCCCCCAGCCAACGGAAAGGTCTTCATTTCGATGCCACAGATGCGGCTCCGTTCGGGACTTGAAAAGC
F1F2074057	AIMP1	NM_004757.3	XM_517383.3	GGAAAAGCTGGAAGCTGTCAGTGGAGAGAGTCAGACTCGCGCTCCTGGCTAGATCCCGAGCTGGAAATTTCGGCGGATCTAGCTAGCAGGCAAAGGGCTATCCTAGCGCTCCAGGAGCGGCTTCTTTTATAGAAGCACCCGAAATGTAGGGTCTGGTACACTAAGCAGTAGCGGCGGCAGCAGCAGCCACTGCGACAGGCTGGGGCCCTGTGTAG
F1F2027984	AK4	NM_013410.3	XM_513462.3	GGAATGGAGCCTTTGGGTTGAGGAGAATGTTGCACTAGCTGGGCCTGGAGCTGAGTAGCACAGCTTTATGATTATGGGAAAACAAATTCTTAAAACTTTTTTTTCTCTTCCAAAGATGCTTTCTGTGGGGTGGCCATTAAGTCTAGAAATAGAGATAATACAGTTTTGTCATTATTTATAATGTACTATCAATAAACCGTTTATTGAAGATTTGCCCGGTTTCCAGACTTGGTGGCCACCTGTTGTAATTCTTGCTCTCCTCTGGG
F1F2095630	AKAP1	NM_003488.3	XM_002915639.1	GGCCTCCTGGGAATGTGGATTTGGAAGTTCTGTGTTACTGACGGCTCTTAGCTGGCGTCTGTATGTCTGTGCATGCTGCTTCCTCCCCTGCAGGCTCGGACGGGAACAGCATGGACTCAGTGGATGGCTGCTGTGGGCCCAGGAAGACTGATAGTTTCCAGAATGCCCAAGTGGGCTCCAGTCCTAAGAAGGTGGACCTCATCATCTGGGAG
F1F2001933	AKAP12	NM_144497.2	XM_533451.3	AAGCTGTGATGGCCAACGGAGAAGCCACGCTCACCGCCGGGGAACAGACCCATTCCGACGTGTGCGAAGCTGTGAGTGAAGCTTCAGTTGAGGTGGCAAGTGTTGAGGTAGAACCTTCCAGCATAAATGACCAGCAGCTCGAAGAGGCAGTTCTCCTGTCGGAGGAAAAGAAAGAAACAACCGGGACCGAGTCTGTTGCAGAAGATGGTGATCGTGCCAGCTTAGAAGAAAAGTTAGAGGGGTCCCTCTCTGAACCCCAAGAAGATGAAAAAGGTCATGTTGTTGAGCTGGAAAACCAGCACTCAGCCCTGGAAGGTGTGACGGCCCTAGGAGGCTTGAGCAAAGAGTCCCCAGACACAGATGGACCAACACTGAAGGAGAAGGAAGGTGGCCAGGAAG…
F1F2026758	AKAP12	NM_144497.2	XM_533451.3	ATCTTCCTTTATGTATTTATATGTATGTTTTAAGTAACCCTCCTTCTGTATCTATTGTATATTTTTTTCTTAATGATTAAGGAAATGTGCAGGATGGTACATTCCTTTTGTGTCGCCCAGGATAAGGCGGGCCAAGCAGCCATGCAGCCGCGGTCAAGTCTGGGGAAGTCGTGAGAACAACTCCCTAGAGACAACGTTCCTGATCAGAAGCTATAGTTCATACTTTAAAATCTACTAAGGAGTAGGGTCCATGTTTCATACCGCTCTAAAATGGGTCACTTTCCTATTAGGCACAGTGTGCTAAAAAATAAAAAGCCTTTTTGGGGTGGGGGAGGGGAAACATACAGAATGTTCCATTGTTACTGTGAAATTTCTTTCCAGCCCAGTGGGGGTTGGAAG…
F1F2186288	AKAP12	NM_144497.2	XM_533451.3	AGGGAAGGTAGTGAGAAACGTTTTTCATCTTGTCAAGAAAACAGTTGGCTGTTTTAAGGTTTTGATTCTACTCTTCTGTGCTGGACGACATTCACACACAGCGTGAAGGAAAGTCAGGTTCTTGATGACTGGTATTTTGGTAGGTCCTGGATTGTGTCTGTGCCATATCTGTGCCCACTCTTTAAAGGGCAATGTTGCATTATGTTCATTTGGATAAACTGTGATTTTGACAACCGATTTAAATAAAAATATTTGCTTCACGTAGATTTGCTGGTTTTATTAGATACTAGGAAACCTGGGGCATGTTTGTTGAGATCTAAAAGCAGCTAAGGTAGAAGTTTCCAGTGTGGTCACTACATGGTATCACCACTGGATACTGCTTTGAGGTTTCGC
F1F2244586	AKAP12	NM_144497.2	XM_002920266.1	AGGAGACCGGAGAGGCAACAGCCAAAGACAGTGAATTAAAACAATCCACAGAGAAACCCAAAGAAACCCTTAAGCATGAGCCAAGCAACACAGAGATTTCTCTCCAGGCTGAGTCTGGTCAAGCAGCAGAGGAAGGCAAAGAGGACGGGGAAGATAAACAAAAGAACCCACCAAATCTCCAGAGTCTCCAGCTAGTCCGGTGGCCAGCGAAACNGCATCACCCTTACAAAAGTTACTTCACGCAAGGTTGGCTGGCTGGAGAAAAAGACCAGTTCAGGAAGCCGAAGGAGGAGGAGCTGGAAGCTTCAGAGAAGAAAAGGACCAAGAG
F1F2009738	AKAP13	NM_144767.3	XM_001163473.2	TAAATGCTCTTGTCTGTTGGCTTATTTTTGGGGACAATCCGCTGTGTGAACTTTTCTTCTTTGAAAACAGAGGGTTAAAAACGTGCAAGATGCCATGATTCAGCCTTTGCCAACATTCCATTCTCTACCCCATGAGAGCGATCTGTGGGGAAGAAATCCTTAGCAAGATTTGTTGTTGTTTTTTTTTTTTGAAAAGGTACGAATCTTACCTTTCTCCCTCTTACGCCTCAGGGTAGCACCACTGACGTCGTCTCTTTGAGAAGAGAATGTTCCCCTCATTCTCTTCCTGAGCCCCTAGGAGCTAGCAGGAAGCACAAATTTTCAAGACCCTTGGGGTTTGTTGTACCTTTCCTGGGAAGGGGGGCAGGTGTGGGGGTGCAGGGGTTTAGTAAGGTAGAC…
F1F2274624	AKAP13	NM_144767.3	XM_001163473.2	ACAGAGACGAGGGGAGGGCAAGGAGTTCGTTGTGGTTTGCGTCTTTTTCTTCCAACATCGCCTAACATTCCTAGTTAACCAGAGCTTTGGGATCTACTGCCTGCTGGCCAGGTTTTAAAGTGGAAAGTATTTTAATGCTGCCATAAAAGTAAAATCAAAAAACAAAACAGAAAAAGGAAGGGAAAACAAAGGCTTCTTTCCTTGTACTCCTCTAATTTGTCAGAAGATTGACAGGCCTTGAATGAATTCTCCGTCTCGCTAAGGTTGAAAGCCGGGCAAACCCAGCTGGCGAACGGCCTCCAGCCCCCACGCCCCCCTCGCTCTGCACCACCCCGCCCGAGCCCGGCCCGTCGTGCCACGGGGCCCCGTCCTCTGCCG
F1F2132647	AKAP13	NM_144767.3	XM_001163473.2	CATCGCCTAACATTCCTAGTTAACCAGAGCTTTGGGATCTACTGCCTGCTGGCCAGGTTTTAAAGTGGAAAGTATTTTAAATGCTGCCATAAAAAGTAAAATCAAAAAAAACAAAAAACAGAAAAAAAGGAAGGGAAAAAACAAAGGACTTCTTTCCTTGTAACTCCTCTAATTTGTCAGAAGATTGACAGGCCTTGAATGAATTCTCCGTCTCGCTAAAGGTTGAAAAGCCGGGCAAAACCCAGCTGGCGAACGGCCTCCAGCCCCACGCCCCCTGCTCTGCACAACCCCGCCCG
F1F2078801	AKAP13	NM_144767.3	NM_001106271.2	AGAAACAGAAGTTCTCTTTGGGGAGGGGGCTCTTACTGGAGTGGGGGATGCCCCTTTATCGGGAGCCTAGACTATTCTGAGACGCTCTCCAGGCAACCCACGGGGATAGAACATGACATGGCAACAGATGAGACTTACAGGACATTTATTTTTTGAAAGGGTGGAGGGGACTTTACAAGTAGAGTCCGAAGCCAGTAACTAGACAGGAAGATAAATAAAATACAATGCCAGTATGTTGTGGCAAAAT
F1F2098962	AKAP13	NM_144767.3	XM_002922057.1	TGGAACAGTCTGCACACACTAATGTCTTCTGTGAACCCACTTCCCAGCCCAGCCACGGATGCAGCCAGCAAGGCGGGTGTCCTTCTCCGTCCACATCTCTCCACACCTTCTTAAGTCTAAAACCCTTTTCTTTCCTGGCTCTTCTTACTCGAGTGACGAGGAGGAGGAGTTGCCTAATTCACGGCCTTTCCACGGTACCAGCGCCAACCTGACTGAGAGCATAACAGAAGAG
F1F2247448	AKAP13	NM_144767.3	XM_001163473.2	CATCGCCTAACATTCCTAGTTAACCAGAGCTTTGGGATCTACTGCCTGCTGGCCAGGTTTTAAAGTGGAAAGTATTTTAATGACTGCCATAAAAGTAAAATCAAAAAAACAAAACAGAAAAAAGGAAGGGAAAAACAAAGGACTTCTTTCCTTAGTACTCCTCTAATTTGTCTAGAAGATTGACAGGCCTTGAATGAATTCTACCGTCTCGTCTAAGGTTGAAAGCCGGGC
F1F2021143	AKAP5	NM_004857.3	XM_522877.3	AATACATCAGGGGTTGACTTTTCTGCCTGCCATTTATACATTTTCTTAAGAGTCCTTGTTTATGGTTTCAGGTTATTTAGGTTCAAATTCCTATGAGGTTTTATCGTGTAACATAAAGTTTCTTATTATACAGAATTCAGAATTTCAGTCAATAGTACATTTTGTGGTACATTTTTGAAAAAAGTTCTTGTAATCCTTATTTAGTTACAAAAAATTAAACAGAAGGAAGCTACATAAAATTTAGATGTCCTGATTAAATTCAGTTTGGTTCAACATGTGTTGGGTATAACATATGCCCAACACTGTAAAGGAGACAGGCTCCCAGCCCTCCAAGAGCTCAAGCTAGGGAACGGCAACCAGAGGAACTAGGACAGGGATTAAGGTTAGGAGCCACAGGCA…
F1F2043424	AKAP6	NM_004274.4	XM_509893.3	ACAGTGCTGCCTTCCCTCTGCCTTTAATTTTGCTCCCAGTTCTGGTTCTGTCCTGATGAGCTGCTCAGACTATTTCTGCCCCTTCTTTCTCATGGCATCCTTGAAGATGACTGAGGCCAGTTACTCGTCTTCTCCCAGCCGTTGTGATTTCTACTCCTCATTCCCTCAACTGCCCTTCACTCATCATGATTTTCAGATCCATTTCAACCTGAGTGAATGTTAGCAGACAGACTCCTTGAAATTGAGGAACTCTCTTTATCATCATACATGTAGAAAATATCTGAACATTTAAGTGGTTTTCTCTAAAAATATATTCAAGATATAGGTTTATTCTAGTATTGTAAATTTAAATAAATAAATAAATAATCAATCCCTCATCTCCTTTAGTGGCCCAGTCTA…
F1F2044139	AKAP6	NM_004274.4	NM_001192923.1	ACGTCACTGCCATTTGTCACATTGACCTCTCCCAAGACGAATCTTCCCTCCGAATGCGATTTGTCCACATGAGCCTTGTGATCTGGACTGTGCACTGGTTTTCTTTAGGTGATTGTCTTTGAAGTTTGGCGAAGCTGCTTGTTTTCCCATGGACTCCTGTCCCAAGCTACCTCTGCCGGCCCTGCCTCTCCAGCGAGACTCTTCCGTTTGCCTCCTCCCTCCCCAT
F1F2087825	AKAP6	NM_004274.4	NM_001192923.1	TAGTATTGCATCCTACAGATGTGCTGTAAACATCAAAAGGAGATGGTGGGAGAAGGAGATGTTGCCTCACTTTCCTCTCTGCTGATACCAACGCTCTCGAACCTCTCACGAACTAAGTCATTGGCTGGGAATTTGCCTCTGCAATTCTGCCTGGAATCTACCCTTGTGTCTGAGAGTGGGAGGCTCAGGGGAGGCTTTGAGCTTGGTTTTTGGGAAAAGTAAAGG
F1F2163598	AKNA	NM_030767.4	XM_003312264.1	AGACGGACAGATTTGTTTTGAAACGGAGTTTTCCTGGTAACTTTAAGGTTAACAAAACCCAACAAAGGACCAAGAATAAAAAAAGGGCTACGGGCCTCGGTCTCTGGTGCAAAACGAGTCTCTTCGTCCAGGATCCGCCGCTCTGGAGTTGGCATCTTGGGGAAGGGATGTCCAGGCACTTTCCCCCTAGTGACTGGTGGCCAGTAGAGCACTTTGGGACCATTGAAATGTCAAGATGTCAGGCCCCTAGGAGGACGTGTGCCCAGCTTCTCCATGGTCAGAGAGTCCTGCTGGGAAGAGAGATCCTCACTCCCCGGGGGACCCGGAAGCTGTCCACCATGGTCCCTCTCTGTAGCTCATCCCGACATCCCCAGCTCTGTCTCTGGGATCCCTGTGGGA…
F1F2268841	AKNA	NM_030767.4	XM_003312264.1	CTCATCCCGACATCCCCAGCTCTGTCTCTGGGATCCCTGTGGGACCTGGCTAGTGGGCAGCTCCCTGCGGGCCGCGCTGTGCAGCCGGGAGGCCAGCCCCTGTCGTGCTCCCCAGCTCGTAGCAGCGGGTACCTCAGCTTTTCTGGAACGTGTATGCATCGGTGATATTTGTATATTTGATGCGTTTAAAAATCTATTTTCGTTATGAGGGCAAATGAAGAAGAATGAATATTGATACTTTTTTAAAAAGAAAAAAAAATCCCAAAGCGGCCCAACATTCGTAGGTAAAGAAAAAAAAAAAAAAAAAANAAAAAAAAAAAAAAANAAAAAAAAATACGAC
F1F2174507	AKNA	NM_030767.4	XM_002915776.1	TGCGGTGGTCGGGCCCTGCCGAAGCCCCACAGACCCCTGGGGCCTCAGGGTGGCCGTCTGCTCAAGGAGACCTGAGTCCATCCTCGTCTGCCCCAGCAAGGCTTCTGGAGAACCCAGGCATCACCCAGGACCAAGCCCTCAGCAGAGCAGGCCCCAGGGGTTTGGCCTCTCAGGCCCGCCGGTTCATGTCCAAGGTGGAGTCCTTTGCAGGACTGATACAGGCGGGACGCTGACGGCCCAGGACCAACTCTAAGGTGTTTCAGACGCCTGAAGGCTTGCCCATGCAGCCCTGGAG
F1F2000973	AKT1S1	NM_032375.3	NM_001083434.1	ATTGCCCCCTCCCTCCCAATCCCTGCTGTCCTTCCCTCCACGATCCTCTCACGCGCCGAGGAGTGAGACCTATCTAGTTTCCCTATTGCGTCTGTTGCCGCTTGCTTTGCCCGGCGACAGATTCGTTCGATTAAGGGATTGGGTCGCTCCCAGATCGGGGCGTGGCTAGTTTAAAGCCCTCGCAGGGGTTACCCGTCGTTTTTTTGCCTAGCAACAAGGGCTTTGCCCGCGCGGCATTGGTTGAAAGAGAACAGTCAAGCCCCAGGATTGGGTAGTGGCAAGCCTGTTCGGCCTAGAGAATGGGAAACTCCTTCATTTGATTGGCTTGAACCCAAAGGGCTTAACCAATATCCTGGGAGTAGCCATTCCCCCGTTCCTGGGTTTTCCCCGCCTGATTGG…
F1F2293900	ALAD	NM_000031.5	XM_002915779.1	AGAACGCACTACGGTGGTGGCGGGAGCAGCAACTGGGAGCCCTTGAGGAACCAGGAAGCCATGCTTGACCCCTGGAGACACAGGCCCTCCCATAGATAGCATCTAGTCCACCCCTCTGCCTCTGCATCTGTCCAGATTAGTTCTCACCACAGAAGCTGCTGGAAGACAGGGACACCACCTGAGATATCTGGGAAGACCCTGCGGTGACCAGAGCTGAGCGTGCAGCCGACGCCCCAGGAGCCCACAGTGCCCAGCAGCCTGCCTCCACGTTCGCCCCTGTCCCGCCACCATGCACGCCCCAATCAGTTCTGCACAGCGGCTACTTCCACCCACTGCTTCGCGCCTGGCAGGCAGCCGCCACCACCCCTCAGTCGCCTCCAA
F1F2106568	ALAS2	NM_001037968.3	XM_003360339.1	AGAACTGCTGCGCCTGGCACCCTCTCCCCACCACAGCCCTCAGATGATGGAAGACTTTGTGCGTAAGTCCTCAATATGGGTCTCTAGAGCACTCTCTTTCCCTTCAGCCCCGGGATCTGAAGAATTTGAGGGAATGAATGTTATTTAATTTAAAATTATATTTCTAGAACACATATTGTGTGCCAGACCCTATACTAGTAATAAATGGATGAGAAACAGTCCCTAGGCT
F1F2062822	ALDH3A2	NM_001031806.1	XM_536656.3	GAGACAGGGACCTTTTTTTTTTTTTTTAAATACAGCGCATTTCGTGTCTTTGAAAATAAGAGGCACTTGGTAGAGTCCCGATATGGATTTCCTGTTCCAGGGCTGGTCAGGTGGGGTCTTAGACCAGCAGAGTAACCAGGATCCCTCTCTCCTCTCTCTAGGCCAGATACTACTGAAGAAAGATCCTATTCAAACTCCTGGTTGCCTCTACCAAATTATTCCTCTGTTAAACAGTTAATGAACCAATCATTTTAAAATCCTACCCAAAATAGTAAGGAAGTAACGCAAATGCATCAGAATCAACCGTCAAAGTCATTGGCGTGCCCCGTGGATAAAACCTGCCATCTCAGCCAAACCCCAGCCTTCCCCTCTGTGGAGCGGGGGACGCTCTCCGAGAAT…
F1F2091694	ALDH3A2	NM_001031806.1	XM_536656.3	AAACTCCTGGTTGCCTCTACCAAATTATTCCTCTGTTAAACAGTTAATGAACCAATCATTTTAAAATCCTACCCAAAATAGTAAGGAAGTAACGCAAATAGCATCAGAATCAACCGTCCAAAGTACATTGGCGTGCCCCGTCGGATAAAACCTAGCCATCTCAGCCAAACCCCCAACGCCTTCCCCTCCTGTGGAGCGGGGGACGGCTCTCCGAGAATGCATTTTAC
F1F2014076	ALG10B	NM_001013620.3	NM_001013620.3	ATCAGTTGATGGAAAAAAGGGTGAAGGGCATCAAGTCTACCTTCCAATAATAGCGTTTTAGAAAGAAAAGCATGAGGAATGTGGTTATACTCCCTATTTTTATAAGTCAGGACAATGAGGCCCACACTAATTTTGAGTATTCCAGAGGCAGATCTTCCATCTGCCATGTTATCCTCCAGTTCTGTTTTGGTGATAGTATCTCAGAGTGAAATGTGTATGTACTTAAGAATTTAAGGGAGGGGAAAAAACAAAACCCTCAGGACTGGTAGTCTTTAGTCATATTTACATTGAAATAAAGACCTTTGTTTTAATTAGATGATTCCAGCTACCAAATGGAGGAGCATAGTTGTTTGAAAATTATTACTTTAGTTTCTCCAAAGAGACTCCCATTTGGAAGCA…
F1F2264517	ALG10B	NM_001013620.3	XM_003274138.1	GATATTATTTAGCCTTTAAAAAGGAAAAAATCCTGTTTTTGTGACAATATGAATGAACCTAGAAGGCATTATGTTAAGTGAAATAAACCAAACACAGAAAGACAAATAATGCATGATCTCACTTGTATGTGGAATCTAAAAAATGTTAAACTCATGGAAACAGAGTAGAATGGTGTTCACCAGGGGATGGGAGTGGCAGAAATGGGGANATGTTGGTCAAAGGCAAACTTTCAGTTATAAGATAGAATGAGTTCTGGAAATCTAATGT
F1F2235981	ALG10B	NM_001013620.3	XM_001087761.2	ACAATCTTAGTATGTTTTAACTGTCACCTTCTCTTTTTCCCCTCCCCAAACTCCTGGCAAGCACCATTCTATTCTCCCCTTCTATGAGTTTCACTATTTTAACTTCCACAGGTAATTGACATTATGAGTATTTGTCTTTCTGTGTCTGGCTTATTTCACTTAGCATAATGTCTTCCATGTCTATCCATGTTGTCCAAAATGGCAGGATTTCTTTCTTTTTTAAGGCTTGATAATATTCTATTGTGTTTATATACCACATTTTC
F1F2241503	ALG10B	NM_001013620.3	NM_001076189.1	ACTGAAACTTATTTATTAATTCTCTTCAGAAAGCAATAGCAGGCAAAGTATTTGAAAAAATTTGCAAATGATCAGGTAATATTCTTGATTGAAAGGTTACTTAACATTTCAGTAAATATAATTTTAATCATAAGGCAAAATAGACTCACAAAGATAATGTTATAAATTAGAAGCTCATCTAGTTTATCTTGTAATTAAGTTGTTGATTTTTGTTAAAAGTCTAGAAATG
F1F2058323	ALG10B	NM_001013620.3	XM_003310310.1	GTCATATGGTGCTTGTCTTTCTCTGACTGATTTCTCAATATTATACCCTCTGGGTCCACCCATGTTGCAAATGAAAAGATCTCATTCTTTTTTATTGCTGAGTAATAGTGCATTGTACATATATACCACATTTTCTTTATCCATTCATCTATGTATGAACACTTAGGTTGCTTCCTTATTTTGACTACTGTAAATAATAAATAATCAATAAACATAGGAG
F1F2172073	ALG12	NM_024105.3	XM_843325.2	GAGGGAGGACGTGCGGCCTGGGTCTGGGCGGATGCTGACCTACACGCACCTCCTCATGGAGGCCGCCCCCGCGCACCTGGCCCTCTACAGGGACACGCACCGGGTCCTGGCCGGCATCGCAGGCACCACTGGCGTGAGTCTGAACCTGACCACGCTGCCCCCGCTGGACGTGAACCTGCAGACAAAGCTGGTCCTTCTGGAGCGGCTCCGTGGGCCTTCCTGAGCAGGGCCGTGTTCTTCTGAGGACATCGGAGCTGCGCCAGCATCCCTGCAGAGGAGACCATACAAGAAACAACAGAACCATGGACGTGCCCTGGACGGAGGCCTGAGGGAAGAGCCCAGCTCCTCCACGGCTGCGCAAGACCACACGTGGTCACGGCAGCAGGGACCGCAGGCCTT…
F1F2015841	ALG13	NR_033132.1	XM_003317641.1	AGGAAGCCAGCTTGGATTAAAATTTTGCTGAGACTAATCTAACAAGTGAGTAATTAACATCTGCTTAGTTGAGTAATTCACAGCACCGGAATCCTAAATGTACATTAGTCTAATTGCTAATATTATATAGGAAAGGCCCTTTTCCAATATATGGAGAGAATATACTGGGCTCACTTACATGTTCTAATTTGAGAAAAATTGTGGCTTAAAATGTATTTTGATCACTTGGTTTTTAAGTCATGAAGGACTAACCACAGAATCAGAAACAAAGGGTCTGCTTAAACATCAGGCAACTGTGAAGTGGTATGAGACCGCAAAATCCTACTGTTTTCTTCTCACAAGAGTATATAGCCCTGACTCCATTATTTCATTTAGCAGAGACTTAAGTCAATGGTATTG…
F1F2082976	ALG13	NR_033131.1	XM_003262208.1	CCTAAATCAGGCACTGGGGTGATACCTTTTGGAACATTATCTCAGTAGTTGCTTCCAAATCTGAGTACTTTCAGGACAGATCACTTTTCACTTAATTCTAGAAGATGTTGAAACAAAGCACGTTTCTTGATTTATCTTTATTTAACTGTACTTCTATATTCATTAAAGTCTCTTCAGGACAGAAGACCATGTTCTATGTCTCCTCAGGACACAGTTACCTCATACAGCTA
F1F2023584	ALG6	NM_013339.3	NM_013339.3	AACTTTTTTAGTCTACATATAAATGAAATTAATTCATTTTGTAGAATACACAAAAGTTAATAGGGAAAAAATAGGACGACAAGTCATTGTTGTCTATATACAAAGTAAATGTATATGGGGACCCAAGCCCAGTGGAGACTTTTATTTTCTTAACTGTGGAGTGGTCAAGACATATTGTAGTTTTATTAATGTTTAGTTATCCAAGTGGGAAAAGGCCCTTAATCCCAGTGTTTACTCAGGGAATGTACCACTACAGTTTGTTGTCTTAAAAAGAGATCTGCAAATCCAGTGAGCTTACTGGAAGAATCCAGCCCTTCTTTTTAAAGGAAATCACTACTTTTGGTATATAAATTTAGTTTTCCTTACATTTTAGAATGCAAGTAATGTGTATTTCATTCT…
F1F2076684	ALG8	NM_001007027.2	XM_533998.3	ACATTATTCCCTCTTCCCTCTGCTCTTCACTGCACCAGGTAAACAGCTTTGTTTTTTTTTTCTTTTTTAGAGAGAGAGATTTAGAGATTTGATATCCACACCCTTTTCATCAGGGCCTGAAGATCAATACTATCTGAGTTAAACAACTTTAAAATCTCTTGGAAGGAGTGAGCTCATCCATTGTCTTAAATAAAACCTCTAATTTGTCCCTAATCCTCAATATCTTTAGATATCACAAAAATG
F1F2018165	ALG9	NM_001077691.1	XM_003313290.1	ACGTGTCTGGCAGCTCTGTTTTAATTATTTTCTCTGAAGAGGGCAAAGAGGCACAATTTCATGCTTGCCTCCGCAGCCTATTAAAGCGCACGTGTACATTCCTAAGTTACTACAAGAAATGCCTTGAGTAAATGGATAGATGAATGTGGGCTTAGCTTTGTCCTTTGGCAACAGATCAGACTTCTATGTGTCATTGTTGGATTTCAGAGGCCCTCTGCTGTTTTGGTAAATCTAGGTGAATGTTACCTTTAATTTTTCCGCTATATGTGACCATGTAATTCATGCTGCACATGAAATCAGGAAGCAGAGCAGTGTTGAAGCAAGAGTCTTGTCCAGTTCATTTGTCTTCCTGATCCCTGTCCTTTATCTCACTTGTCAGTGTTTATATTACATACCTGT…
F1F2278403	ALKBH1	NM_006020.2	XM_003362099.1	GTCAGTAGGCTCCTCCTCATTCTTGCAGCCACCCAGTGATCTTTCCTTCCGTCTTCTCTGGCCTTCACAGAAAAATCCTATACACATGAAGACAATGGAACTAGAAACCTCGTCTCCTAGGAAAGAAATTAATCACAGCTCTCTCTTACCTAAAAGATAAAATATATATAAAGCCACAGGAAGAGGAGTGGTAGTTTCTCCAGATTTCCTTTAGGTCTAAACTCTTCCTGTTGGCTTTTTAATGCAGTTTTAATTGTTGGACTAAAAAAGCCCCAAGGGTGTTCTGTAACTGTTTTCTCCATGAATAAAACTCTCTACTTTTAAAAATTAAAAAAAAAAAAAAAAA
F1F2089356	ALKBH1	NM_006020.2	XM_510096.2	CCTGCTTTTACTTGCTGCGTCATTCATGCTGTTGAAGCCCTCTAGCTGGTTCTGCCCTGTACCATCCTGCTCTGCCCTAAGTATTCTCTGTGATTATCTCACAGGAGAGAATATTCTTTGATATTCTAGTCACTGCTATCTTTTGTGATTGTGGGCAGCTTGGGAAATGCATGAAGCACCAAGTTTTAATATTTGTACCCCCCACCAG
F1F2009965	ALKBH5	NM_017758.3	XR_133125.1	ATGGAAAATTGTTGTGGTGTGGTGGTAGGGTTTTTGTTTTCTTTTGTTTTTGAGTTATTTTTTTCATTTGATCTCCAGACTTTTTCCTAACCCTTTCCTTTCTCCTTCATTGGCCAGCTTGGGCCTTCTCTCCATATCATCCCCATAGGAAGGTGCCTGCCCACCTGCTCTGTCTGCCTGTAGCATGCATCCAAGGCCAGAGCTCAGGTCTGCAGACTGGGTTGGCGCCTCCTCTGCCTCAGGGGTGTAAGGAGCTGGGGAAGGGGCTTTTAAAAAGTAATAAAAGGAAAAAGATAATAAAGTTTTTGGCAGTTCCCACCTACTCAGATCCTTGAAGGTTGCAAGGTTTTGATGATGTAGGTTCATTAGGAATGTCTCCTTGCCAGCCATGGCTGAGAC…
F1F2024498	ALMS1P	NR_003683.2		ACTACTATCTATTTCCAGAACTTTTGTATCATTTCAAACATAAACTCTGTACCCACTGAACTCTAATACCCATTTTGCCCACCCCCAATTCCTAATAACTTCAAATTATACTTTCTCTATGAATTTGCCTATTTTAGATACCTTATATAAGAAGAACCATAAGTTGTTCATCCTTTTGTGTCTGGCTTATTTTAATTTGCATAATGTTTTCAAGAGTTATCCATCTTATAGCACATATCAGAATTTCATTCCTTTTAATGGCTGGATAATAGTACATTGTATATATATACCACATTTTGTTCTTTTTTTTTTTATTTTTAAGGTAACTCCAATAGAGTGTACGAACCAA
F1F2074755	ALPK1	NM_001102406.1	XM_002917517.1	CGTCACTCCTGACTTAAAATGTTAAAATAGAATGTTTCCAAGACAGGTTATGTTCCCTGTTATAATGTGTTTATCTTAAAGCATAAACTACTAGTAGTATTGAAGGCATGTGTTCAGAACTAATTGTGTAGCATTTGGTTGCTTCTTTTTCAGGGAAACTTCTAAAAAGCAGAGTATATCCTGAGCAGTCTAATAAGCAACAATGGAGCGACAGGTAAGGTGCTTTCCTACCTTACGACGA
F1F2289021	ALPK1	NM_001102406.1	XM_003269341.1	GAGATTCTGGGACAGTGACAGACTGCTTTCTTTCAAATTCCTACTTCCTGAAACCGAGGCTGTTTATGAGAAACAGTGTATTTCAGGGAGATTACACTAAAATTAACCTTTTTCAGAGTCAGATTTGCTGGTCTTAAAAATGTTTATCCTCTTCTTCGAGACAAAGTACAACAACCACCAAGAAGCAGATGATCTTTTCTGACGCTTCATC
F1F2012597	ALS2	NM_020919.3	NM_001079920.1	ATATTCTTGGATTCCTTTCAGTGCTGCAGAGTGAACACACTGGAATTCACACACTGACCCCGAGCTGCTGGGGCCCTCCCTCGTCCGGGTGCAAGTGCTGTATCTCGGGGCCCGTGAATGAGAGCCCGAGGAGCTTGTGCATGTGGGCTGTGTTTTGGAGCAGGACGAAATTCTGGGGAAATTCCAAAAGCAGGGGACTGCATCCATCCCTGGCCTGGCGTTCTGCTTCTTTCCTGTACCTCGCACTGAACTCACAGAAGGGAAGAAGGAAACAAGCTTTGGCTTTTCCCAGCTCAAAAGTATTGTAACACCTCAACATTTTAGTGTTTTGCCTTTCACATTTTTTTTTTTAAATGTCCTATTGTGAATGGTTGGTTTACACTGTACAAGTAACACTAG…
F1F2229770	ALS2CR12	NM_001127391.1	XM_002915856.1	TAGGACGCTGGGGATCTCGGGACATGATTTTCTGGGCCAGAGTTCTAGACTTAGCCTGCTGTCCAGCCAGGAATGAGCCTTGCCTCTGTTCCTCTCATAATCCACCAAGGAGCTCTGAATCTCACCTGATACATATGAAACATATTCTTCAAATACTTATATTCCTTTCCCATCTCATCTGGACAAAAGGAAACAACAGGGTCATCGTCAGTCCTCTGAAACACATGTTTTCAAATTCAAGTAGGANCTCTCTTGTACACCTTCTCCACCTCAAACTCATCCTCTATGTAGTTAAAACAAATCTTGTACCTAGGAATCCCTCTGGAAGCTTATTAAGAAATCCAGGTCGCCTACGAAACCCCCCCCCC
F1F2121515	AMIGO3	NM_198722.2	XM_003257077.1	GGCCAGAGACATCCACAGGCCACTCTGAGGGCAGGGCCTCTTCCCATAGGCTTACCAGACAGCAATAAGGGGCACCATGGCCTGTCCCCCAGCTTTTCAGCAGTAAAAAGCCTGCTGAGCATGGCCAAGATGGGAAGGCTGAGCCAGAACTCGCTGTCCCTGGAGGGTAGAAGCCTCTTAAGGGCTGGCACTGGTCTCAGTATAAGTAGGACTAGCGGCAGTGCCCTGGTCTTATACTCATCTTACCACCCACCGCAGGGAGGCAGGGAAGAGGGGTCTGAAACCCCTCCTGTGTGGGTGCTGAGCTGGAGGCTCCTACAAGCATCCAGGATCCAGCTGTCATGGAGTTCCTTAAATAAAAGGTGGTACATGCTCAATTAAACCGGAAAAAAAAAAAAA…
F1F2006580	AMMECR1	NM_001025580.1	NM_001135493.1	GATAGCTGAGTTTGGGAGCAATTTATATCAAATTCAGGTATTTGTATATTACTCTCGAATTTGTCTAAAATGCATTTAGCTAGGAGAGCTTAGTATGTGGGTCTTCACTTAGGTGTTTTCCCCATGGTTAAAATATATGAACTTAAGTTCTAGTAGAGAACATTGGAAGGTCCATGATAGGGCTTGTCACAGAACGTGAGAAATCATTTATGCCTTTTGTGCTGGTTATTGTAGAAGAGACAGCTTCATTAGTTTATAGAACCAACTTAACAAACTACAACACTGTTTTAAGAAAGTACAAGCTACCTTTCAGATATGCTACAGAAGTCATTTTGAAGAGCAGCAAATATCAGGAAGAGAGCAGATAACAGAATTTAAGTGCCTTTGAGAAGAATATAA…
F1F2139991	AMMECR1	NM_001025580.1	XR_090998.1	TGGAGCTGGTATTTAGAAATGATAGTTGTTAGAGCCCAGCCGATTTGCAGGGCTGGTCTTCCTACAGCGCATACAAAGCGGACTTCCCAATGTCAGGAGGAGTAGGAGGTCTGTGTGTCTATCCCCAGGAAAAATGACAGATGATTCTGGAGAAAGATTACCTTCATTTTTCAATAGTAAAATCTGCGTGTGAGTGTGTGTATGTGTGTGTGTGTGTGTGTGCGCGCATGCACGTGCACACGCGCATGTTTGTGTATTTTTCTCCAGCAGGAAACCAGTATATCAAGTGATGAATATAAGTATGGTGCAGAATATGTAGTACTAAAACTCTTAGAGATGTCACTGAAATCAAAATGGTAGGCGCT
F1F2171611	AMMECR1	NM_001025580.1	XM_002730212.1	TGATGAAGCTTGGACATCATTAAGATCATCATGGTAACGGGTAGGAAAATGGCATTTGTTAAGAAGATTCTGTTTCATTATTTTAGGTCATTGATTTTTTTTTTTTTTTTTTTTTTTGCAGCATATATTAACTTTTGGGTTTTCTTCCTGGCCCTGTTATGTAGAATTTTGCTTTGCTCTCTCAGTCAGGTTTCTGTCTTTCTGTCTCTCTTGCCCTTCCCTCCTGTCTTCTTCTGTCCTTCTATCTTCTCTTCCTCCTTCTTTCACTGTGGATGGAAGAC
F1F2033496	AMN1	NR_004854.1	XM_001137250.2	GGTAAGCTTGTTCCACCTATGAAATTTTTCTAAAGACAAATTCAATAAAATGTTATAGTAAACATCAAGCAAAGTTGGTAGCTTTTCCCCCTTTTGGGGAAATAAGTTTTTCAAGATCTAAAGTGTCAGCTTTTTAGGGTCTATAAGGAATTATCTTCCTAGAAGCACTTTGCAGTTTAATATTCTTGCCTTTCTATATTGCTGGTTGTATTAATATTTCTGTTTAAAATTTCAGTACCCCATTCCTACCTATTTCTATCATCCTCACTTCATACTTCGACCTCTTTACTTTTCTTCTTACCATCTGTCACCCTCTGGCATCTGCTCCCTAGAATACAAGCTTCATAAAGACAGGAACTTTTGTCTTTTCTTCCCAATGCCTAGAACAGTATCTGTACA…
F1F2027624	AMOT	NM_001113490.1	XM_521224.3	TACAACGATTGGAAAATGAACAAAGTGACTGTGCAAACTACTTTTTAGGAACAGCCTAAACACTCAGAATGCGGCAGCTTAAAGTGCATACATATGGACTAACTTTTATAAATGATATTCTCATGTCTGTTAGCCATACAATCTCCTGTTATCTCAGTTACTCATTTCACATATGGAATGTGTTTACTTCAAATGTGTGCTTTCTTCCTGAACATATTGTCAAAGGAAGGCATCAGCTATGGGCTAATTGCCATCAATTTCAGCCCGCCATGATCCTTGGAAGAGATCTCCCAAGTATCATTCATCATCAGTAGGACAAGTGTCGGGAGTTTGTTTATTTTTTCCAGTAGCAACGATGTTACATGGAGTTGTCAAACCTCCTTCTCGGTCCTCCCTTGT…
F1F2111665	AMOT	NM_001113490.1	XM_521224.3	ATTATGTTTACGAGGAAGGTAGATTCAGCCTTTTCAGAAAATCTCTAATAAGTGTCCTTTTAAAATTTCAGGTTTATGGGAGAAATGTCAAGTTAGTCACCTTTTCACAATTGTGTGGATATGTAACATTTGGGGGATCTTTGTGGACTCCCGCTTATCTATGCATTTTACCGGCACCTCAGGACAGAAGGGTGACCTTGTTGTCTTAACGTGTACTGCTCGGTGGTCTCTGGGGACCTTTCCAGTCAATTGTA
F1F2223071	AMOTL1	NM_130847.2		GGAGTCATTAAGAAGCTTCCAGAAGCTGACAGTTGGGAACATGTAAAAGGTCAGCATTTCAGTAAATGGATTTCTTCTGGAACGAAGAAGCAAGTTTTTCTCTCCTCTTTTTAAGTAGGATATCCTTTTCTTGTTTAGTAATTTAATGATTTATAAAGACATGTGTGTATGTCCGTGCATACGTATGAGGCATGACTGCAAGGTTGTGTGTCGGGTTTCCTGCTTGATATACCGGAA
F1F2131900	AMOTL2	NM_016201.2	XM_003310039.1	TGAATCTTTGTTTTTCCTTTACTGTTTTTAGGTTCGGTATGTGTTTTATTCCCATAATTTCTCAAGGTATCCTTTTTAAACATTTGCATTTGCTGGACAATTGCATATTTTTTTTTAAACCCTTCTACCCTTCTTTAAAGCTGAAAAATACATTTGGTTCATGTGCATTGTTTACAAAAGCAAACAAGAAAAAAGAAGAGGGGAAAAAAAATGGCAAAAAAAAATATTGTAGAAAAGAAAAAAAAAAAAACAAACTTAAATAATAATTTTGG
F1F2064947	AMOTL2	NM_016201.2	XM_001112164.2	GGTTTTAGTAGTTTGTCTTGACTGTTTTTAGTTCTCCTTGAATCTTTGTTTTTTCCTTTACTGTTTTTAGGTTCGGTATGTGTTTTTATTCCCATAATTTCTCAAGTATCCTTTTTAAACATTTGCATTTGCTGGACAATTGCATATTTTTTTTTAAACCCTACCTACCCTTCCTTTTAAAGTACTGAAAAATAACATTTGGTTTCATGTGCATTGTTTTACTAAAAGACAACAAGAAAAAGAAAGAGGGAAAAA
F1F2150921	AMPD1	NM_000036.2	XM_003365114.1	AACAGAGGGAAGAGGGAGAGGTAGAAGCAGACTCCCTGCTGAGCAGGGAGCCCCTCATGGGCTGATCCAAAGGCAGACGCTTAACCAAACTGAGGCACCCCAGAGTCCCTGTTGGCCATCTAGAATTTTAGAGTCTACTCAAGAGATTTCACTGTACTTTTTCTGCTGGGTGTGTGTTATTTTTTTTAATACATTTATTTCCTTTTTTTTTTGCCTCATTTAAATAAATAATCCAAGGAGCCCTAATGGAAGAATATGCCATTGCTGCACAAGTGTTCAAGCTGAGTACCTG
F1F2085854	AMPD3	NM_001172430.1	XM_003412166.1	ATCATTTAAGGGGGCGGTGGGGTGGGAACGTTGTTTGGTTATCCAGGTGCCAGACTTTAAAGAAAAAGTAGAGCTGCAATGTCTGTCTGATGTTTCTAGCTTTGGAGATGTGTGAAGGATTGAAAGGGGATATCCTACTGTCTAATACATTTCCTTTCGGGGGGGGATCTAGGAAGCCCTTATGGAAGAATATGCGATTGCAGCTCAAGTGTGGAAGCTGAGCACTTGTGA
F1F2240306	AMZ2P1	NR_026903.1	XM_537579.3	ACAATTTTTTTTCCCCTTTTCTAACTCAAAAAGCCTCGTGGCGGAACAGCTGTTTGACGCATTTCAGAAGGGAAGGGATGACAGCTCTACAGAGGAACACGGTGTGAATGGAAGAAACCTGTCATTGTGAGTCTGGCTTTTGGTAGTCACCTGATGTCCTCCCCAGGGTGACATGACTTGGAGGCAATAAACTTCAGTGGCCGAGGTCTATTACCAGCCT
F1F2101988	ANAPC11	NM_001002244.1	XM_001488195.3	AGAAGTTTTGTAAGAAAAAGTGGTGTCGCCTTGTAGCGTGGTGAGACTCGGCTGTGAAGTCTGAGGGGGAGAAAGACATGTTAGAACTCCGTGTCTCAAGATTCTCAAGCAAACAAAACCCGGAAGGTTGTAGGGGCTCCGCTCCCTCGCCCAGCGCAGAGGATCACGGCAAGGTGCCGGGCGACGACTGCCCCTTGGTATGGGGCCAGTGCTCGCACTGTTTCCACATGCA
F1F2225923	ANAPC4	NM_013367.2	XM_536270.3	ACAGAAGGAAACCAGTGGTATGATTTTCTTCAAAATAGCAACCACCTTAAAGCATCTCTCTCCTGTGGGAAGCTTAAAATGTTAACCTGATTAAAAACTCACTTTGTCCAGCATAGCTGGGACATGAGATGCTGGGAGTGGAGGGAAGCCTACAGAGCTCAGGAGAAGAGGAAAGTCCTTGCTGTTTCCTTATTATCCTACG
F1F2029944	ANGEL2	NM_144567.3	XM_001170966.2	ACTTGGAGACCTAATACTCCTAACTAGTAATTTTAACTGTCTTAGTGGTATTGTTTCTAAGATGTTCCTTTGTTTTCTTTCCTAAAGAGGCAGCAGTGTGACGTGGTGCTGACATTTTTTTATAAAGTGGTCAAGAGCAGGTCTAGTGAGTCCCACAGTTGGCGCTCTGTGTTTGCATCAAACATTTTAAAACAAAAAAGTTAATGTGTCCTCATTTTTAGACAATAGGATAAAAAAATTATGCACATTTTTACTAAGTAGTAATTTTATATTCAATTATACTGAATTATAGAAGTTTTTACAATGGGTGTTCTTCATAGAATGCCTTTCCTGAAATTAGAAAGCAGTATTTACTCCGGGTCCTGGACTTTAAAGATTTTTGTACTAAAGTATATTTAC…
F1F2014212	ANGEL2	NM_144567.3	XM_003265119.1	TTCCTGCAAACCACAACTCGTTTCCCCTTCCAGAAGGCCTGATTTCATTGTGAGGACCATCTGTTTGTTGAGTCCTAATTAGTTTATCTCAGAAATCGCTCACAAGTGTCCAACCAGCCATTTTAGTTTGGTTTTGAGGGGGCTTGATAATGCTTCTTAGAATTGTACAGATTGTTTAATCCGTCTTTACTCCTCTCCTGAGCCGTGGACGATGTCTGCATTTTGTTGGGAGATGTAGGTCACTGTAAACTAAGAGTTGAAGTGCTTTACAGACGCCCTCTTTCCGTCCTGTGACAGGCAGACCATTCCAGCATGCCTGAGAGAGGCAGAGACTGGGTTAGAATGCCTTTGTTTGCCTAGCAGTTTGTGGGGGGTTTTGGTTTTTTATTTTTTTCTCTT…
F1F2003594	ANGPT1	NM_001146.3	XM_519904.3	AGCCAGGTGATAAAATGGTTTATGTCATGTAAAAACTGAGAAGAAGGAAGGAGGAGGAGAAAGGGAACAACACAAAAAAGAAGAATATACATGAAGAATACAAACAGGGCTGCCATAATCGTTTGGAAAAGTCTCACACCAGTGCAATGGTGTTATTTCTATGCAAACCTACTAAAAATCAGTCTATACTGTTGTGTAATTTTGATAGAAGTCTAAGAAGAATAAGCATTGCCCTCTAAGTTGGTTAAGTGTTAATGGATTCCAGAAGCCTAACTCTTGAATCATACTTACTCCTTGATTTCAGTTAACCCATCCTCAAATGTAAATTCCTTTTTGCTAAACCATGATGAATTGTAGAACATGGAGAAGAAATAGTGTAAGGTAGAAACATCCTCCGTT…
F1F2030634	ANGPT1	NM_001146.3	XM_002819347.1	AATCAGTCACCTAAAAAAGTTCTGCCTTTTAGCTACTATAACTCTCTTAATGAAAATATTCCTATGGGATGATCTATTTTAAGTGAATTTGGGGGCACAGGTTTTGTGGCAAATAGAAGGTGCTACAGTGTTTTCTCAAAAAGTGCTTTCTCTCTCTAAGTGTACAAGGTTACTGTAATGAAGTATTATTATCAAAATGTGAGTTACTATATGAAAGTGGAAATATACATTAGGTGTCCTTTCTTAGAAAAATAAGTTTTTTCAAAGCAATGACACATATTTCCTCCATTTGAGAGAATAAAGCTATTCCATTTTTAAGAAAATATTGTTAAAATTTACCACCACATCTTTGTGTTTATGGATTTGTATACAACCCCATTTTGCCTTACAAGTGATATT…
F1F2273327	ANGPT1	NM_001146.3	NM_213959.1	CGAAAACTTCTGAAGCAAATGATAGTGTCTCCCTTCCAGCCACAAGTGGCAGTTATGTGAAGTCACCAAGGTTCTTGACTGGGTTTGGAGCCTTTTTGAGTTCACCGGAGTCTCTCGATGAGGTTAATTGTGTTCACATGGCTTGACTATGGAGAATGCCGCTCACTGTCATGTTTTAAAAAGGGAGAACTGTTCAGTTCACTGTGCTTCAACTACTACTGGATCTTATTTTAGAACTGTGGTAGCCAGGTNATAAATGGTTTATGTCATGTAAAACTGAGAAGAAGGAA
F1F2170264	ANGPTL4	NM_001039667.1	XM_002928356.1	CTTGTTGATCGGCCTCTCCCTGGTAGGTGAGTTCTGGCTAGGCTTGGAGAAAGTGCACCGCATCCTGGGGGACCGCGGCAGCCGCCTGGCCGTGCAGCTGCATGACTGGGAGGGCCACGCCGAGTCGCTGCAGTTCCCCGTCCACCTGGGCGGTGAGGACACCGCCTACAGCCTGCAACTTACAGCCCCCGTGGCCAGTGAATTGGGGGCCACCACTGTGGTGCCCAGTGGTCTCTCCCTGCCCTTCTCCACTTGGATCAGGACCACG
F1F2197750	ANKDD1A	NM_182703.3		GCAGAGAATTGCAGCATGATCCTACCAATGACTCCTACCAATGAAAACAACCCACTCTTATATTTATCAACTTTGATTTTAAGCAAGGTCTTCTTTACACCTAAGTTTGATCCTTGGAGTGGTATGGAATTAGTCTGCTCTTTCTTTTTTACTTTTCTCCCCCTCCCGTGTTTAATGTTTTAGAGCAGTTTTACGTTTAGAGAAAAATTGAGCAGAAAGCACAGATGGATCCCATAAACCCCTCTCTCTCCTGTATTCATTTTATTACCAACACATTATATGGTTGTGATATATTGGTTATCATTGGTAAGCCAATAAGCCAATACGGATCCATTATTATTAGCTAAAGTCCACTGTTTACTTTAGGGTCACTCTTGGTGTTGCACATTCTCCAGGTTT…
F1F2059206	ANKDD1A	NM_182703.3	XM_002825550.1	CGAGGGGTTTGGGGCAAGGCAGGGAAGGTTGAATAGGTGGATTGTAGAGGATTTTTAAGACAGTGAAACAATTCTGTAGGATATTATAATAGTAGATACATGTCATTTATTTGTCAGTTCCCATAAAGTGTAAAAGACAAAGGGTAAACCCTGAGGTAAACTGTGGACTTTAGTTAGTAGTAATGTATCAATATTGGCTCATCAGTTGTAACAAATGTACCACACTAATACAATATTCGAATAACGGGA
F1F2061062	ANKDD1A	NM_182703.3	XM_002825550.1	TCCATACCCACCATGGCCTTGAACTCATTACCCGGAGATTGATTAAAAGTTAATGCTCTATGGCCTGAGCCAGACAGGCATCCCTACTTTTCCCCATTATTAAATCTTACATTAGTGTGGTAGATTTGTTACAACTGATGAACCAATATTGTTATGTTACTATTAACCAAAGTCTATAGTTTAACATTAGGGTTTATACTTTGTGTTGCACAATTCTATGGGTTTTGATAAATTCAAGAAATGT
F1F2025476	ANKFY1	NM_016376.3	XM_003277849.1	GTGGGTGTACGTGTAAAGGGACTAAATATCTCAGCAACAGCCTGCTTTTCTTGCTTTGTTTTTTGGACGGTGGTCTGTCGTCTCTGTTGCTGTAGATTTATACAGTCTGTTGCCTAAATGTGTGTATAAAACAAGCTGATAAGCCGGAGTGCTACTTTTTAATACTTCTGTCATTTATGAGATATATATGCTTTCTATGTTAACATGAGCTTGTGCACAATGTTTAAAACAATCAGAAGAATCCTCTGGTCCTCTAAAGTCTGTGACACATTTCCTGTACAACTTCTGCAGAAGAACAACTCTTCTTGACAGACACTTGCCCACGTGAGGCCCGTGGTCAGCAGAGCAGGACCACGAGGAAGTAGGGCTTCGTGAGGTAGCCCGGTTCTTTAGCTAGGA…
F1F2027933	ANKFY1	NM_016376.3	XM_003277849.1	AGGGGCCCACGGTTCCCAGCAGCCTGCAAGCGGGTGCAAGCAGGTTTGGAACACGCTGGCTCATCCGTGGAATGAGGCCCCCGAGCTTTGGGGGCCTTCATCGCTGCTAGTGCGTGTTGCTAACCCTGTGGCGCTGAAAAGCCAGTTTTTAAAAAATGCACATTTAGAGAAACTTCTACCATTGCTTTAAAGAAAGAAATTCTGAGATGAGCACGTGTGCCCATGAATTACTCTCAGAGCTTAGCAGTGTCAGTCGTAACGCCGACTTTTCAGACTGTGAGCAACCACTACGTTGTTTTTGCGCTAATGAAGTGTGGGTGTACGTGTAAAGGGACTAAATATCTCAGCAACAGCCTGCTTTTCTTGCTTTGTTTTTTGGACGGTGGTCTGTCGTCTCTG…
F1F2169799	ANKFY1	NM_016376.3	XM_002826860.1	TTAATGCAGCAATCGCGAGGAGCCAGTGCTTGACCAGATGCAAACTGAACACTAAAGCAGCCCCCAAAATCGTCACACAGCCTTAAAGACGTTCTCCGGAAGATCGCCGCCCGCGTGTGCTCCCTTCGGTGGCACAAACCCCGCGCTGACCTGTTGCACTCAGCAGACAGGCTTTGTAGCGGGGAGACCTGACTTGGCATGCGCTGGGCTTTGTGGCTGGTCCTCCTGTGGCAGAGGCATCTGGCTGGCTGTTGCCATGACAGCTGTGCGATGGGAGGGAAGGGGGGTTACAGGGCAAGAGCAGGAGGTACGCATTCAGGGGGATCCCGTTGGGCTTCCTGCCACGCAGGGCGGTGCTCTGTGCAGGATGGTGGCCTTGGAAGGCGCTGATTGGTGGCG…
F1F2133094	ANKFY1	NM_016376.3	XM_003277849.1	GCACGTGTGCCCATGAATTACTCTCAGAGCTTAGCAGTGTCAGTCGTAACGCCGACTTTTCAGACTGTGAGCAACCACTACGTTGTTTTTGCGCTAATGAAGTGTGGGTGTACGTGTAAAGGGACTAAATATCTCAGCAACAGCCTGCTTTTCTTGCTTTGTTTTTGGACGGTGGTCTGTCGTCTCTGTTGCTGTAGATTTATACAGTCTGTTGCCTAAATGTGTGTATAAAACAAGCTGATAAGCCGGAGTGCTACTTTTAATACTTCTGTCATTTATGAGATATATATGCTTTCTATGTTAACATGAGCTTGTGCACAATGTTTAAAACAATCAGAAGAATCCTCTAGGTACCTAAACTAAAAAAAAAAAAAAAAAAAAAAAAAAATAAACGACAAG…
F1F2252122	ANKH	NM_054027.4	NM_001109793.1	AGCTTTAAGTCATTAATCTAGCTTATTCTAATGCCAGGTTGCTGTATCGTAACTTTCGAAGTAGATTCATTACCTGGTTCCGCTGCTCTTAGTCATAACCTACGCGGGACAGGTAATTTCACGCCACACGATAAGCAAGACATTTTCTAAGCGACTAGCTAAGTCACTATGTGNTATTCCCTGAAATGACACATTTGAGATCCATTTAAGTGCAGTATATTTTTTCTAAGTTTTTGGAAAGCGGGGTTTTTTTCTTTAAAAAATTATAGGTACACA
F1F2094374	ANKRD11	NM_013275.4	XM_002926793.1	ATCGGATGAGGAGGACGTCGGTGTCACTGTGGGGACAGCGGAGAAGCTGAGACTCTCGGCACACACGATACTGCCCGGGAACAAGACACGGGAACCCTCCAATTCCAAGCAGCAGAAGGAAAAAAATAAAGTGAAAAAGAAGCGGAAGAAAGAGACAAAAGGCAGAGAAGTGCGATTTGGGAAGAGGAGCGACAAGTTCTGTTCGTCAGAGTCAGACAGCGAGTCCTCGGAGAGCGG
F1F2131963	ANKRD13C	NM_030816.4	XM_003127927.2	GGTAGTAATCACTGTTGCTTGTAGGCTCCCTGACTTTGTGGGAATATGGTATACTTCAGGAATATACCGCAGATTTTTTTCACACGTACAGACAACTTAGTGGGGAAGAAACATGGTAAATTGCAGCTTGTGATTTATCAATTTCGTAAAAACTGTGAATATTTTGCTGGGGTACACTGGAGGTAGGAAGACTACTGAAAACTTTTGCACTTGGGTTTTCTTTTTAACTCTTATCTTTTTCTTTCATAAAGAATAGTAGATTATCCATTCCAAAATGTCTTTTATCTGATCACAAAGAAAAGCAAATGTATCTCTTACGATGGTGAAAACAAGGTGTTAATTAATGCAAATAAACTTTTCACAATATTAGACTTTTACAAAAAAAAAAAAAAAAATACG
F1F2111889	ANKRD16	NM_019046.2	XR_083996.1	TCACTGGTCACCTTGGTATTTTCATCACCAACCTTTTTTGGGAGACAGACCCAGAGCGCTGCCCTTGGGGGCCAGGGCAGATGGGGCACTGACTTCCCCAGCGGTGTACCTCAGGTATGAAGTCCTTGAGGTTGCGCTTAGGCGGCATGGTGGAGGCAGCTGGTATTGGATGAACCCAGATTCAAGATGACCGAAAAGAGTGCACCTTGGTCTCCTGCAAG
F1F2167928	ANKRD20A9P	NR_027995.1	XM_003269324.1	ACCTTTTAAAAATGTGTTTTAGTTTTATAAACACACTTTTTTAATGTGGAGCCATATATTAAATTCCTGGTGTTCTCTTAAGAGCATACAGAAGAGGACTGGGCAGAGGTTAAGCATTCAGATATTTATTGATGGAAGATTTAATTCCATACCAAATGTATGAGGCTCCCCAATTTAGATCTGGAGGTGGTCTAGAGAAGAGATACATATGTGTCATGTGGCTTTATATAAAAATGTGTAAATATATATTCAAACTGATATCTATAATAAAGCATTAAGACTTGAACTTTACAGTCTTGTTAATTTTGGCCATTCTAACTGGTGTAAGGTGGTATCTCAATGTGGCTTTGATTTGAACCTCCCTGATATCTAGTGATGATGAACATTTTTTCACGTGTG…
F1F2147282	ANKRD20A9P	NR_027995.1	NR_027995.1	AATGGGAGAATATATTCGCAAATGCCACTCCAGACAAAAGGCTGATCCCAACATCTATAAAGAACTCCTCAAACTCTACACATACAAAACAGATAATCACGTCAAAAAATGGATATGAATGGATTCTCCAAAGAAGACATACAAATGGCTAACAGACACATGAAAAAACGCTCATCATCCCTAGCCATCAGGGAATTCAAATCAAAACCATATTGAGATAGCACCTTACACCAGTTAGAATGGCCAAAATCAAACATCTCTTATACATAGGAATTTTACATAGCATCTCCCCTATTGGGTCATCAAACCTGCATTTAAACAAGTTTTGTATAATGGAAGCACTCTGCACTTTAGAAACTGACAGACCTGTTTGCTTCATGGCTTTGTCATTAAGTAGGC…
F1F2192453	ANKRD20A9P	NR_027995.1	NR_027995.1	TTAGAAACGGCTATCAGACACATGAAAAAATGTTCATCATCTCTAGCCATCAGGGAGATTCAAATCACAACCACATTGAGATACCACCTTACACCAGTTAGAATCGCCAAAATTAACAAGAGAGTAAACAACGTGTGCTGGAGAGGATGTGGAGAAAGGGGAACCCTCCTACAGTCTTAGTGGAAATGCATGTTGGTGCAGCCGCTTTGGAAAACTGTGGAGATTCCTTAAGAAATTAAAAATAGAGCTTCCCGGGCGCCTGGGTGGCTCAGTGGGTTAAAAGCCTCTGCCTTCGGCTCAGGTCATGATCCCAGGATCCTTGGATCAAGTCCCACATCGGGCTCTCACCTCAACGAGGGAGCCTGCCTTCCTCCTCTCTCTCTGCCTGACTCTGCCTAC…
F1F2292317	ANKRD20A9P	NR_027995.1	XM_533646.2	GAGGGTTCCCTTTTCTCCGCATCCTCGCCAACATCTGTCATTTCCTGACTTGTTAATTTCAGCCTTTCTGACTGGTGTGAGGTGGTGTCTCATTATGGTTTTGATTTGTATTTCCCTGACGGTGAGTGATGTTGAACACTTTTCCATGTGTCTGTTCGCCATTTGGATGTCTTCTTTATAGAAATGTCTGTTTAGGTCTTCTGCCCATTTCTTGATAGGATTATTTGTTCTTTGGGTATTGAGTGTGATTAAGTTCTTTATAGTATTTTGTATACTAGCCCTTTGTCTGATATGTCATTTGCAAGTNTCTTCTCCCATTCTGTACAGTTGTTCTTTTTGGGTTTTGTTGTACTTGTTTTCCCTTTG
F1F2039285	ANKRD20A9P	NR_027995.1	NR_027995.1	AAGTTATTTTTATTTATTTGAAAGAGAGAGAGAGAAATCACAAGTAAGCAGAGCAGAGAGCCTGATGCGGGGCTCAATCCCAGGACACTGAGATCATGACCTAAGCCAAAGGCAGAGGCTTAACCCACTGAGCCACCCAGGTGCCTGATTTTGGCCATTCTAACTGGTGTAAGGTAGTATCTCATTGTGGTTTTGATTTGAATTTCCCTGATGGCTAATGATGATGAACATTTTTTCCTGTGTCTGTTAGCCATTTGGAAGAGGATCAAAACATCTAGCAGAGCAATTCCTTTTAGTGGTGAGATTACCGGCATCATGGAGCAGGTTGGGAAAGGATAGTTTCACAATGTGGGTAGGGA
F1F2037405	ANKRD20A9P	NR_027995.1		CCATTCTACCTGATGTCAGGTGATATCTCAATGTGCTTTTAATTTGAATATCCCTGATGGCTAGTGATGATGGACATTTTTTCATGTGTCTGATAGCCATTTGTATGTCTTCTATGGAGAAGTGTCTGTCCATATCTTCTGCCCATTTTTTGATATGATTGTCTGTTTTGTGTGTGTTGAGTTTGAGGAGTTCATTATAGATCCTGGATATCAACCTTTGTCTGTGGTTTTGATTTGTATGTCCCTGTTGATTGATGATTCTTGGCTATCATGACTTCAGATGTCTTTTGAGCTCTATTATTTGTCCTTCTGGTACTATAATGACGTATTTGCTAAATATTTTAAAGCTGTCCTGC
F1F2184719	ANKRD20A9P	NR_027995.1	NR_027995.1	TTGTTTCCTGTTTTGTTAATTTTGGCCTTTCTAACTGGTGTAAGTTGATATCTCAATGTGGTTTTGATTTGAATCTCCCTGAGGCTAGCGATGATGAACATTTTTTCATTTGTCTGATAACCATTTGTATGTCTTCACTGGAGAAGTGTCTGTTCCTATCTTCTCCCCATATTTTGTTATGCTTGTCTGTTTTGTGTGTGTTGAGTTTGAGGAGTTCATTATAGATCCTGGATATCAACCTTTTGTCTGTACTGTCATTTGCAAATATCTTCTCCCATTCCATGGGTTGCCTCTTTTGTTTGGTTTTTTTTTTTTTTTTTTTTTTT
F1F2140427	ANKRD20A9P	NR_027995.1	XM_003269324.1	TCCCCAGATTTGGCCATTATAATTGGTGTTAGGTGGTATCTCAGTGTGGGTTTGATTTGATTCTCCCTGATGGCTAATGATGATGAACATTTTTTCATGTGTCTGTTAGACACTTGTATGTCTTCTTTGGAGAAGTGTCTGTTTATGTCTTCTGCCCATTTTTTGACATGATTATTCATTTTTTGTGTGTTGAGTTTGAGGAGTTCTTTATATCTTGGATATCAGCCCATTGTCTGTAGTGTCATTTGTGAATATCTCCTCCCATTCCATAGGTTGCCTTCTTTGTTGTACTTGTTTCCTTTGTCTGTGCAGAAGTCTTTTG
F1F2289445	ANKRD20A9P	NR_027995.1	NR_027995.1	ATGGCGTGTGAGTGTGGGTTCCTCAGTTGCAACAAATGGACCATGTGGGGGGGAAAGTTGAAGATGAGGGAGGCGATGCATGTGTGGAGGCGGGGCGGATGTGGAAAATCTCTGTACCTCCCTCTCAATTTTGCTGTGAACCTTAAACTGCTCTGAAGAATAGTTCTCATAAAGAATAAATAAGCAAATGCATCAGAAGAACATTAAAGTGCATACCTTTGGACCCAGCAATTCAACTCTAAAGTTGTTGTTTTTTTTTAAGATGCTGCCTTCTTTTTTTTTTTATTTATTTTATTTATTTTATTT
F1F2148352	ANKRD20A9P	NR_027995.1	NR_027995.1	TGTAAAAAAAAAAAAAGTACTCTTATGGTTGATATCCAGGATCTATAAAGAACTTCTTAAACTCAACACACACAAAATAGACAATAATATCAAAAAATGGGCAGAATATATGAACAGACACTTCTCCAATGAAGACATACAAATGGCTATCAGACACATGAAAAAATGTTCATTATCACTAGCCATCAGGGAAATTCAAATTAAAACCACATTGAGATACCACTTTATACCACTTAGAATGGCCAAAATTAGCAAGACAGGAAACAACATGTGTTGGAGGGGATGTGGAGAAAGGAAAACCCTC
F1F2130804	ANKRD20A9P	NR_027995.1	NR_027995.1	GGCAACCCATGGAATGGGAGAAGATATTTGTAAATGACAGTACAGACAAAAGGTTGATATCCAGGATCTATAATGAATTCCTCAAACTCAACACACATGAAACAGGCAAACATATCAAAAAATGGGCAGAAGATATGAACAGACACTTCTCCAATCAACACATACAAATGGCTATCAGACACATGAAAAAATGTTCATCATCACTAGCCCTCAGGGAGATTCAAATTAAAACCACATTGAGATATCACCTTACACCAGTTAGAATGGCAAAATTAACAAAACAGGAAACAACATGT
F1F2209752	ANKRD20A9P	NR_027995.1		ACATCCTCTCCAACACATGTTGTTTCCTGTTTTGTTAATTTTGGCCAAAACTGGTGTAAGGTGATATCTCAGTGTGGTTTTAATTTGAATCTCCCTGAGGGCTAGTGATGATGAACATTTTTTCGTGTGTCAAATAGTTTTATAGAGAGAAATATTTTGAAAAAATCCCTATTAGTTAGAATACATTTTAGGGGAAAGAATGGTGAGTGTACTATCTTGAAATACATAAAAATATTGAACTTCTAAATTTATCAAACTACAAAATATAGTAAAAGGCGAATAAAGCTATCTAGAGG
F1F2214469	ANKRD20A9P	NR_027995.1	NR_027995.1	TGTGAGAGGGTTTCTCATTCTCCACATCTTCTCCAGCACTTGTTGTTTCCTGTCTTGTTAATTTTGGCCATTCTAACTGGTGTAAGGTAGTATCTCAATGTGGTTTTGATTTGAGTCTCCCTGATGGCTAATGATGATGAACATTTTTTCATGTGTCTGTTAGCCATTTGTATGTCTTCATTGGAGAGGTGTCTGTTCATGTCTTCTGCCCTATTTTTTGACATGATTATCTATTTTGCGTGTGTTGAGTTTGAGGTAGTTTTCTTTTTTTTTTTTATTTTAA
F1F2125286	ANKRD20A9P	NR_027995.1	NR_027995.1	GGCCATTCTAACTGGTGTAAGGTGATATCTCAATGTAGTTTTAATTTGAATCTCCCTGAGGGCTAATGATGATGAACATTTTTTCATGTGTCTGATCTTGCTTTCCTTTTGAGTACTGTTTGCCTGATCTGTTTCTTTCTTTTTTTTTTTTTACTTCAACTCTCATATATCACTATATTTGAAGTAAATTTCTGTAGATGGCTATTTTTTTTCATTCAATTCACTCTGCTAAGTGTGATATATGTGGACAAAAAAG
F1F2282065	ANKRD20A9P	NR_027995.1	NR_027995.1	CCTGAGGAATCTCCACACTGTTCTCCAAAAGTGGCTGCAACAACTTGCATTCCTATCAACAGTGTAAAGAGGGTTTCCCTTCTCCACATCCTCTCCAAAAACATGTTGTTTCCTGTCCTGCTAATTTTGGCCATTCTAACTGGTATAAAGGTGGTTTCTCAATGTGGTTTTAATTTGAATCTCACTGATGGCTAGTGATGATGAACATTTTTTCATGTGTCTGATAGCGATTTTTANGTGTTCATTGGAGAAGT
F1F2210448	ANKRD20A9P	NR_027995.1		ACTTAGCCCAATGATTCTACTTTGCTTAGATTTTTTTTTTTTTAAACTGAGACGACTTTTAGAGCAGTTTTAGGTTCACAGCAATACTGAGGGGAAGGTTCAGAGATTTCCCATATATCACAAATTTCCCCACATGCACATAGCCTCCCCATTATAAGCATCCCCACCAGAGTGGTATCTGTTTGTTATGATTAAGGAACTTACAATGATGCATGATAACCACCCAAAGTCATAGTTCACATTAT
F1F2112494	ANKRD20A9P	NR_027995.1		ATTCCCCCTGCTTGTGTTCCCTCTCTTGCTCGCGCTCTCTCAGTCAAATAAAATCTTAACAACAACAATATATTATTTCTACATATAGTAGTCCACCCCTCTTATTTGCAGGGGATACATTCCAAGACCCCCAGTGTATGCCTGAAACCATGGATAGTACTGAACTCTATCATGTTTTTCTCTGTACATACATAATTTGATAAAGATTAATTTTTTTAAGATCTTCATTTATTTTAGAG
F1F2069665	ANKRD20A9P	NR_027995.1		CTGGCTACCATTAGGATATTATAATACTAGAATCAGATTATTATTGAAAATTAACTCAAATTGCCCTCCTGTCTTTCTTTTTTTAAATAGCTTAATTTTTAAGAGCAGTTTAAGGTTCACAGCAAAATTGAGCAGCAGGTACAGAGAGTTCTTGTACACCCTCTGTTCCCACACATGCGTAGATAGCCTTTCCCATTATCAATATCTCCAACCATTTGTTACAGTTGATGGACCTG
F1F2200912	ANKRD20A9P	NR_027995.1	NR_027995.1	AAGGTGGTATCTCAATGTAGTTTTAATTTGAATCTCCCTGATGGCTAGTGATGATGAACATTTTTTCATGTGTCTGACAGCCATTTGTATGTCTTTATTGGAGAAGTGTCTGTCCATATCTTCTGCCCATTTTTTGATATGATTGTCTGTTTTGTGTGTGTTGAGTTTGAGGAGTTCATTATAGATCCTGGATATCAACTTTTTGCTGTACTGTCATTTACAAATATCTTTT
F1F2058297	ANKRD20A9P	NR_027995.1	NR_027995.1	GGTTCCCCTTTCTCCACATCCCTTCCAACACATGTTGTATCCTGTCTTGCTAATTTTAGCCATTCTAACTGGTGTAAGGTGATATCTCAATGTGGTTTTAATTTGAATCTCCCTGAGGGCTAGTGATGATGAACATTTTTTCATGTGTCTGATAGTCCTTTTTATGTCTTCATTGGAGAAGTGTCTGTTCATATCTTCCACCCATTTTTTGATATGATTGTCTGTTTTG
F1F2114173	ANKRD20A9P	NR_027995.1	XM_001082853.2	GTGCAGGAAGATTTCCCCGTATCTTCACCAACACCTTGTTTCTTGTGTTGTGGATTTGGGCCCTTCTGAAACGTGTAAAGTGATATCTTGTGGTTTTGATTTGCATTTCCCTGATGATAAGTGATAATGAGCATCTTTTCATGTATCTGTTGGTCATCTGTTATGTCTTCTTAGGAGAAATGTCTGTTCATGTGTTCTGCCTGTTTTTAATGGTTATCATTTGGGGGTG
F1F2058306	ANKRD20A9P	NR_027995.1	NR_027995.1	TTAGAGCAGTTTTAGGTTCACAGCAAGATTGAGAGGAAGGTACAGAGATTTCTCATATACCCCTTGTCTACATATCAACCTCATAATCTCTCCCATTATCAAAATCCCCCCACCAGCGTGGTACATTTATTATAGTTGATGAACCTGCCTTGACACATTATCACCCAAAGTCCATTCTAATTTACATTAGAATCCACTCTTGATGTACATTTTATGAAATTGGAGAAA
F1F2062257	ANKRD20A9P	NR_027995.1	NM_001077934.1	AAAGAAGATATCCACATGGCTGACAGACACATGAAAAGATGCTCACGATCACTCATCATCAGGGAAATGCGAATCAAAACCACAATGAGCTACCACCTCACACCAGTCAGAATGATTAACTCAAAAGGACAAGAAATAAGAAGCGTTGGTAAGGATGTGGAGAAAAGGAAACCCTCCCCCTGTTGGTGTGAATGCAAACTGGGTACAGTCACTGTGGAGAA
F1F2100496	ANKRD20A9P	NR_027995.1		TCTAACTGGTGTAAGGTGGTACCTCAATGTAGTTTTAATGTGAATCTCCCTGATGGCTAGTGATGATAAACATTTTTTCATGTGTCTCATAGCCATTTGTATGTCTTCATTGGAGAAGTGTCTGTTCATGTCTTCTGCCCATTTTTTTGACATGATTATCTGTTTTGTGTGTGTTGAGATTGAGAAGTTCTTTATAGGTCCTGGATATCAGCCTTTTG
F1F2041359	ANKRD20A9P	NR_027995.1	XM_003269324.1	ATTCCCTCCAACACATGTTGTTTCCTGTCTTGCTAATTTTGGCTATTCTAACTGGTGTAAGGTGCTATCTCAATGTGGTTTTAATTTGAATCTCCCTGAGGGCTAGTGATGATGAACATTTTTTCATGTGTCTGATAGCCACTTGTATGTCTTCATTGGAGAAGTGTCTGTTCATATCTTCTGTCCATTATTTGATATGATTGTCTGTTTTGTGTG
F1F2001919	ANKRD26	NM_014915.2	XM_537873.3	AGGAGTTATCATCTATGAAAGAAATACCGACGAAATGTGAAATTCTAAAGAAGAATAAAAAGAAGTTGGGGAACAACAGGAAGTAAACCTCAGAAGTTGTGTAGAAGTCAACGTGACGCAAGTAGCATTTCAAGAAAGCATAGCACAGTTAAGAGAAAATAATAATGCTTCAGTAAGAAGTCAAATGGAACTCAGAATTAAAGAGCTGGAATTTGAATTATCCAAAATAGAAAAATTACTCAAGACGTTACTAAAGCAGAATTGGACAGATACAAGCACTTCTACCTAGAAGTAACACATCGAATGTCATTGACAAATGAACTGAACAAGTAAGTTAAAAACAATCATAGAAAGTAGAGTTAGCTTATTAATTTTCCTCTAAACCATAATTTTTTGGAG…
F1F2173026	ANKRD26	NM_014915.2	XM_537873.3	GACAGATACAAGCACCTCTACCTAGAAGAATTAACACATCGAATGTCATTGACAAATGAACTGAACAAGACTAGTGAGAGGCTGGCAGAGACCAGTGCTAAACTTCTGGTGGAGAAACAGCAAAAGCAAACTTTGCTTGACACTATTAATATGAGGCCATCCCTAGATCTGCCTTATGGTAGAAATGTTAATAATAGTTCACTATTCAAATAGAAACGTTGCTCTAAGAGAAAACGTGGTGATTCCTACCTCAAATTCATGGCGTTCAAATAATGACCTCGAGACTTTCTTGATCAAGATGCAGCAGGAGTTGGAAAAAATTAACTAGAGAACTAGAAGAAGGTTTTGCTGTATTGGAATCAGGCTCATCGTGGGGCCACCTCTTTAGAATCTACTTTT…
F1F2004455	ANKRD26	NM_014915.2	XM_537873.3	GATAAATATTTTACATTTCAGATTTTTTTTCCACTTTAAAATTGCTCTCGGAATCATTGACACAAAACTAAAAGAAAGAAATATACTGTAATTACCAGGTTGTAACAATTTTAAAACTATGCTTTTAATTTGCCTTAGACGCAAGTAGCATTTCAAGAAAGCATAGCACAGTTAAGAGAAAATAATAATGCTTCAGTAAGAAGTCAAATGGAACTCAGAATTAAAGAGCTGGAATTTGAATTATCCAAAATGAAAAATTACTCAAGACGTTACTAAAGCAGAATTGGACAGATACATGCACTTCTACCTAGAAGTAACACAATCGAATGTACATTGACAAATAGAACTGAACAACTGCTGGTGAATTTGAATCAGGCTCATCTGGTGAGGCCACTTCGCA
F1F2052833	ANKRD26	NM_014915.2	XM_548624.3	GGAAAAGGACGCCTCTCCATCTGGCCTGTACCATCGGCCATGCCGACATGGTAGATTTTCTTGTAGAGAGGAAATGCAAGCTTGACCTCTATGATGGAGACTGTAGGACTCCTCTAATGAAGGCTGTACAATACCAGGAAGAGGCATGTGTAGCTATTCTTTTAGAACATGGTGCTAATCCACATCTTACGGATAAGTTTGGCAATACTGCCCTCCA
F1F2084020	ANKRD26	NM_014915.2	XM_001495349.2	AAGAGGAATGGATCAGGATGAAGGAAGACCTGGAAAGAAAACATCTAGTGAAGAGGAAGAGGTCAAAAAGCAAATTGATTCTGTGGATGACCTTGATGACTTAACTCCGTCATCTGAAACAATTTCAGAGGATTTCCACATGCCTTGCTCTAATTATATGATTTGCATGTCGCTAATTGAGCAGCATGGCATGGATTGTAAAGATTCTGT
F1F2114443	ANKRD29	NM_173505.2	XM_001155671.2	ATGTAAGAGTGCTAAAAGATATAGTTCCCTTGTATTTTACACATAGATGTATGTTATTCCAGTGTAAAATGTTTTCTTCTACCCAAAGATCGTTACCATGTTGATTTGGAAGCAATGATGTATAAATTCACATTAAAGAGCCACTTCTGACATTCCATGATGTGATTTTCCAAGATGGACTATTGAACTATAAAAAAGACAGATTGTTTATTTGCGAGGTGAT
F1F2008467	ANKRD33B	NM_001164440.1	NM_001164440.1	ACGGTTGGAGTTTTTGTAGTAGAAATTTTGATTCATCCTCCTGTTACACCTTTGTCTTGGTTTAGAAGGAAATGTAGGCGACAAACAAAAATGAAGCTGGTCATTCCAGGGAGAGCAGTGACCTGTGTTGACCTGATAAAGTTTTGAGAGATTGCATTGAAGTACTGTAATGCCAGTTTTTGAGCAGAGGTTCTAGAAACTGGTTTGGAACTGTACAACTTTGGAAACTGGATGCTAACTATATAAGAACCCCATAAACCTTGGGAGCCTTGGGGACATCCTGAGGAATGGGAATGGGACCCTCTGGTCAGATGAATAGAAACAGCTCTCCTTGGGATTCCCTTCGTTCAAATCATTGTCCCGCCTGGCGTTTGCTAGAGTGCCCGAGGATGGGTGTTT…
F1F2012185	ANKRD34B	NM_001004441.2		GAATGAACTAATTCTTAAAAATGTTGATTGCAAGTGTATGAAATCTAATTAAAATTTAAAAGGCTAACCATTATAGTATACTGGGCAGCTAATATTCATGTTGTCAGCTTTATCAATGTCAAATAACAGATCGGAGTTTTATAAGCTAGTAATAATCTATGCTAAGTGTTAGTGTGTTGTTTTTTGCTTGGTTTTATTTTGTCTTTAATGTTATCCCATAAATTCTTTCTTCATATCCTTTAATTCCTGCTATTATTTTTTAAGTCTATCCATAGGTTCCCAATAACAAGAAAAAGCAGAAGTTTAACAGCATTCCTCTTTACTTATATCAAATTATTCTTGTT
F1F2172828	ANKRD34C	NM_001146341.1	XM_003314811.1	AGATTTTTTTAATTCATTAATGAGGACATCACTAACATGTTACAGCTAGTCCAAAGGAGAATATAATCCATCCTCCTCTCCAATCAGCTGTCCATACTTCCATCTGTCCATCCCTCCATCCATCTATTGATCTACTCCAATGGTTCTTAACCCAGGGTGATTCTGTCCCTAGAGAACATTTGGAAATGTCTGGAGACATTTTGGCTGTATAACCGGGGGGATGCTTCTGGCATCTAGTGAGTAAAGGCCAGAGATGCTGCTAAACATCCTACAACACACAGGATCA
F1F2022232	ANKRD40	NM_052855.3	XM_003131571.2	AACCTATTGCTTGAAGCTGTGAACAGCTGAGAAGTGGTCTGGAGAGGCAGCAGCCGGCAGTCCCGAGTCCCGAAACACAGTTTTGTGTGCCCCGTGGCAGTGAGCTGTCCACGCAGATGCTGAGAGAGCGCGGAGCCTCTCTCGCAGGGGCGCCTGCAGGGTGGACATGCTCTCTTGGTGTCGCCTCCTCCCACCTCTCCGCAAGGAGGAGCTGGCCACAGAGGAAACTGGGGAAAGCACAGGTACTGGGCAAAAGAATTTTAGTGTGACTAGTGGCTGTGAGGTTTCACATACCCTACTTATAAATGTTACTCAGGTTCAAAGTCTTTAAGAATTCAGTTTCCTAGTTGTAAGTATGCTGTTAACCAAAAGAGCTGCCCCTCCCCCGCCCCTCCTTTG…
F1F2039391	ANKRD50	NM_001167882.1	XM_002745375.1	ACAAAGCCATGCCTCAGGGCGTGTGTAAGTAGAAGGAGATGCAGCTGTCTGAGGGTAGATTTTTGATCCCTTAACAATTCACTGACTACACTTAATCTCTTCTGTCTGGTTGAATACAATTTGCCAGTGTAGATTTTCATGCTGGCTTCTCTCTCAGTTGGTTCTATCTTGTAAATCACTGCATGACCAAAATAGCCCCCTCTCAAAATCAGCTGAGTCAGTTTTAGTGGTAGTTGGATGATAGTTTTGATGAATGTAATATGTGCGGTCCTTCAAAGATGACACCACTAACCTGTCAATCATAGCACATGTGTATTTTTTTATTGATACTTGGTAAACGATAGTGATGGATTTGCACTTTTCTGTCCACATACTCTTTCCTGTTTTCTTCTTTGGCCA…
F1F2286732	ANKRD50	NM_001167882.1	XM_003271363.1	AGGGATTTATGTTTTTCAAAGAGCTGAATGTTTTCATACCCCATATTATGTACACTTGAAACAGTTGGTAGGAAGAAAATCTGTTGGGAAATATGATTTTCAAAAGTAAGTATTCCTCTAGATGTTTTTCTATTAATTGTGTTTTGGAATAGGACAGAACTGGCTTTTAGTTAGGATGATAAGGATGATAAGGGTGCTGAGGATGCCCCACTTTG
F1F2170251	ANKRD57	NM_023016.3	XM_002811760.1	AGGAACCACTTCTAGCATTCCTTGTCACGATGTGCTTGTGTGCAGTGAGTATAGCATTTTCAGCTACTTAAACTCTACATTCCTCTTCTTTTTCAGTTTCCAAATTGAGATTATTAAAAGCAAATGATATGTATAATTTGATTTTATGGAGTTGTCTTATGAAAATAAGTATGTCAATTACTTAGATGTTTATTGATACGAAACTGTGTGATATAGACAACCCAAGTATGTCCGTGTGTTTCTTATAGGTACACTTGAAACTAGTGAATGTTTGGTCACAATTCTCTTCACTTCCATGGTGTGTAAAATGCAGCTAGTTTATATGACTTGAAAATCTGGTACTATTTTAATCATGACTGAAATCTTGGGAGTCCAGGATGCCTCGTCTCTTTAATTTTT…
F1F2021082	ANLN	NM_018685.2	XM_002818051.1	GGTAAGAATTTTTAATAATCGGTGCACATTAGTGTAAAGTTTGAGGCTATCTTCAGACAAGAGATGTGGGTAATGGGATATTATGTGAGATTTGGGGGTTAGTTTTCTTTAGAAGAGTTAATAATCACATGGTTTACATTTACCCAGTTTCTACAGATGCTGTGTGGTGCACATTTTCATAGAGTACAGGCTTTTTAAAATAATTATTTTTGCTATCTAAGACTCCGCTTGGCATATCAGTACTTTCTGCTCCTGTAACAAGAATAAATGTAAATTGAGGAGTCTTTGTATAAAAGTAAACTCTACCAAGCTGCTAAGGACTAATACTTTGCTTGCCAAAGTTCTTGTCTTTTTTTTTTCTTGTCCATGTATGACAGTGTCTAGGAGTACATTATGAAA…
F1F2007496	ANO6	NM_001142678.1	XM_003313750.1	ACGATAAAACTTTAAAAGAGTTGTGCATTTACGTCTTCATAAGTCATCTTTCATCAATCATTCATAGGTTAAAATGTGCTTTTGTGGACAGGAGTGGGGGAAAGCTCTATATTTTTAAAGGCAGAAAATGGGATGTAGGACACTGCCAATATTCCCCAAACAGCGACGTGCGGGGAGCCAGGTCACCTGGGACAGCGACAGTGTTAATGTAACTCCAGCGTGGACTTGTCCGCTGCAAAGAAAAATGTGGGGCTGCGTCTGCAGGCAGGCACGGGCTGGATCTGTAAATGTGAGCAGAAGCAGCACCCCAGGAAAAAGGGTGGGTGTGACTGTGCCCCCATGAAAGGAAAATCTGGCCCTCCACCTGCCTGGTATTAACCACTAGAGAACTTTGTTTTG…
F1F2185996	ANO6	NM_001142678.1	XM_003313750.1	AGGGAACGCTATCATTTCTGTTTGAAAACTCAACAAGGCCATCTTGCAAACTGTCACCAAATGCCTTCCCTTTTAATTACCCATGCATGCATCTTGAATTTCAGAAAACATTAGTTCACAATGGGGGGCAGAACATGCTCTGTTACTGAAACACTTCTTGTACCATTTTCTCATTGTGCAGAAGATGTTTGAAAAGTTAAATGTAATGAGCAGCTTAACTAAAGTAGAACGGAAATATTCATGATGCTTTCATACACTGTGGCATAAGATGTAAAGTTTGTAATGTTTTGTGAATTTCTGTTGCATTTTTAATATTCTTTTATAATTATGAGCAATTTTTAATAAATTTCAATTTTTTTACAAAAAAACTAAAAAAAAAAAAAAAAAAAAAAAAAAAAA…
F1F2182345	ANP32A	NM_006305.3	XM_003267149.1	CTGAAAACAGCAGGCTTAGGAGTTAGTAAAATGGAGTGGTAATTCTAATTAAAAGAGAAGAAGCAAACCCTCAAACGTCAACCTCTTTAAAAGATTTAAAAACAAAACAACAAAAAAAACCGTGTCCTATCTTGTTCTGTAAATATTAGAACGCTTTGTTTATGAAATGACAAGACAATTCCTCCACGTGTACTTCTGTGCTTAGACCATTTTTACAGACCTGAGCACAGGAGACGCTGCTGCATGTCGGCTGGGTTTTTTTTCATACACCCGACGCACGGAAAAACTAAACGCAAAATTAGTATTTTCTTTACCTAGTGGAAATACTGAAATAGACTGCAAATT
F1F2262992	ANP32A	NM_006305.3	XM_844780.2	CATTCCCCTCCTTCCCTGCCTTTTGTGGCTTATCCTTCTCCTCTTCCCTTATTTTCATACACCAAGGGGTATGTCCCTTGTTCTCCCTTTCCTATCTTGATATTGGGGATCTTTTTTATACNGGAAAAACAAAACAACAAAAAAAAACCGTGTCCTATCTTGTTCTGTAAAATATTAGTAACGCTTTGTTTTATGAAATGACAAGACAATTCCTCACGTGTACTTCTGTGCTTTAGACCATTTTTTAACAGACCTGAGTCAA
F1F2153117	ANP32B	NM_006401.2	XM_002914952.1	AATGGCTACCGAGAGAGTGTCTTCAAGCTCCTGCCCCAGCTGACCTATCTGGTACTGGGCTATGATCGAGAGGATCGGGAAGCCCCTGACTCAGATGCTGAGGTGGATGGTGTGGATGAAGAAGAGGAGGATGAAGAAGGAGAAGATGAAGAAGATGAGGAGGATGAGGATGGTGAGGAGGAAGAGTTTGATGATGAAGAGGATGAAGATGAAGACGAAGATGTAGAAGGAGAAGAAGATGAAGATGAAGTCAGTGGGGAGGAAGAAGAATTTGGACATGATGGAGAAGTTGATGAAGATGAAGACGACGAGGATGAAGATGAAGATGAAGGTGGGTGTTACGCGTGCACGTAGGTCCTCCTCAGTTAAAAATTCACGGGGAAATGGCCATT
F1F2241416	ANP32E	NM_001136479.1	XR_097033.1	AAGTGACTGAAATAAACTCATGGAATAAGTTTAGTGGGGGACTGGTTATCTCCAAAAGGCTATAACATTTTACTCCTTTTTTAACACTTAAAAGCACTTGTTTTAGTCCCTAAGAATTTCTCATTGCATTGTATATGCCAGACTATAAATACTTATTTTAGATGAATCTATATAATGACTTTCTTACCAATCATCTTATTGTGCAATCAAAATTAGAGTTCTTTGGTTTGAAAACAGCATTTAGAGCCTCCAGATAACTTTTTAAGACTTACTTAGCTTTGT
F1F2179715	ANPEP	NM_001150.2	XM_002929928.1	AGGAAGGGCGTGGCGTCCTACCTCCACACCTTTGCCTACAAAAACACTGTTTACCCTGGACCTGTGGAACCACCTGCAGAAGGTTGTAGACGATCAGGGAACCATCAAGCTACCTGACTCTGTGCGCGGCCATTAGTGGACCGCTGGATTCCCTGCAGATGGGTTTCCCCGTCATCACTGTGGACACCGCCACGGGCAACATCTCCCAGAAGCCACTTCCTCCTCGACCCCCGAGGTCCCGTTGTCACCCGCCCCTCACGAGTTCAACTACCTGTGGATCGTGCCCATCACGTCCATCAAAAAGGGCGTACAGCAGGCAGTCTACTGGCTTCCGGAAGTTTCAACAGGCCCAGGACTGACCTAGTTCAAAACCAGAGGTTCTGATGAGTGGGTCCTGCT…
F1F2155070	ANXA11	NM_145869.1	XM_536401.3	GGCTTCCTATTAGTCATGTAATTTTATATTTTTATTTGGAGACACCTTTTTTTTTATTTAGTCCTTGTCCAGGCAGATGCATACAAGTCTCGTGCTGCATACACATTTTGAGTGAAAGGCTGCGGGGAGCGCTGTGTCCGCAGCAAGGAGTAAAAGGGAAGACCTTTAACTGGTGAGAATGTGTCACCAGCTTTGTTATTGCCAAACTCACTCCGTAGAGTTTTCTTAGGAAAGAGAAAAAAAGAAGAAAAAGGCCAGAAAGTCATCTGTTCATCCTTCCATGCAAAACCAGGAGAACAAAGCCAGCTCCCGGCCAGTGACAGGGTTTCTTGTAATTTGGAATGTGCCTTAAACCTGAATGTTAATAGCCAAAAACTTTCTAAATTAAAGTCAGCCAGC…
F1F2113708	ANXA2	NM_004039.2	XM_002922961.1	GCTCTACAACTGAGGACGCTCACTGCTCTCGGCGCCCGGCCCAGATTATCTTTTAGGAGAACAACCTCTGATTTCAGCGTTATCTGGAGAGTTTCCCACTTGGTTGACCATTTTTGCGTCAGGAAGTATCCCCCAAGGTTGGGGGGAGGGGAGGAAGAGGATGGTCACTGACTATTACTCCACAGGATGCAGTACTTCCTTCAAAATGTCTACTGTTCACGAAATTCTCTGCAAGCT
F1F2129293	ANXA5	NM_001154.3	XM_002930639.1	TGTGGAGGAGAGGACGACTGAGGGTGCAGCTGGCGGGGGGATCCTGCGCCGTGGTGCCTGTCCCGCCGCCATGACCTTCCTTCGCATATCACTGCACTTCGTGTATGCCAGTGCCTGACGCATTGCCTTATTCATACTAGCATGCTAATGAACCAAAACTACATGTCAACAGAAGAAAAATGTGGTAGCTTCTTGCTGATGTTACAAGTAAAGCTCTTTACTCTTCGTCTGTTGTAGTACTG
F1F2024920	AOC3	NM_003734.2	XM_548079.3	AGACCTCCCCGCCTTCTCCCACGGGGGCTTCTCTCACAACTAAGGGGTCCCCGGGATGGGGAGTGTGCCAGGGACCCCAAGGCCAGGCTGTGGGGAAAGGAGCAGTGGGCGCTGGGCCAGGTGGCCTGATGCCTTCTTTTCCTTTCTTCCACCTGGAAGCTCCCCGCCTCCCCTTCCCCCCAGGCTCCCTCTCTATGGCCCTCCCTGACACCTCCTCCCTGCTGGGAGCATCCTGAGCCTGTGATGCCTGGCACTGGGGGAGGGGCAGAGATGCGCCTGAGCTTTGTTGACCCCAGACCTGCTGGGTTCCTGTCCCAAAAGAGAAGAATGGCCAGCTGATGCCCGGACGGATGGCCAAGCTTTTCCCAGAAGACTCCTGTTTTTTTGCTTTCTGGTTTT…
F1F2035951	AP1G1	NM_001030007.1	NM_001030007.1	GAAGGGTGCTCTACCTGAGAAGCTTCTCCCATAATGCTCTGGTACTGTTACCTTGAGGTGACTGGGACAGTCATAGAATGTTTTATGCTGTGTGTAGTGATCATCTGTTCATTTGAAGGTCTTTTTCATTTAAAGAAACATTCCCCAGTGTAACTTTCGGGCGGGGATTCTTTCTCTCAACTAGGTTAAAGATGTGGTTCATACCCTTTATTTGTTCCCATTCATATAAGAAAATAGACAGTTAAAAACTAGTTCAGCACTAACGGTTTGAGTATTTCCATCTACTGTATAACATGCTTTTCATTTTAACGTTCTTCTGGAAGAGTTTGGAAGTTAGGGAAATACTGTTTTTGAGGTTCAACTTTA
F1F2055795	AP1S3	NM_001039569.1	NM_001103296.1	GAAAACTGTATTGTAATAACCCATGATTTTGAATGTAAGATATGTTATATTAATAATTCTTTTCTAAATGTTTAGCTTTTTAAATTGTGTAATAATTCCAAGTCATGTTAAGAGTTCAGAGTTTATACATAATGCTAGGCATTTTTAACATACTTAGTAAAATGTAATTTCAGTCCAGATACAATGTATCTGATTTTAATGTCCCGAATTCATTTATTTTTTCAGGGTTGGAATTAAGGAAAATAACCAAAGACAATAAGGGACTTAAATGGTTTTGATGTCTTGGAAGCTGCTATCTAATTGAGGTTTTAATTTACCTTTTAGTTGAATATTAAGGGCATTCTGATAAGGCTGTGGTTCCTACCAACT
F1F2013211	AP3S2	NR_023361.1	NM_001242425.1	ATTTGCTGAACGTGGAATAAGAAAGGACGAAAAAGACTGGTGTTTACTTTACACATACTGTAAGGCGGTGAGCAAGACCCTTCCACAGTCCTTACAAGAGACATTATTGGCTCCGTTTTGCAGGTGAAGAGAGTAAGACTCAGATCAAGTAACCTGCTTTTGGTCACACAGGACTAAGAATTGAGACTCTGCTTGCCTAAATCCGAAGTCCATTTTCTTCACTGTTCAATGGCTTTTCCAGATTTAATCCTCTTTGTTATACATAAGGAAGCCGAGCCTGGTTTGCTCACAGGGCCAGTGACAGTGTCTTAGAGGGCAAGCACTGGAGACCCCTTATGTGCTCTGTTGGGCTGATGAGGGAACAGTAGACCAGAGTGTTAAGTGTTGTATTGAGAGTCA…
F1F2092105	AP4E1	NM_007347.3	XM_002825449.1	GAGCATGCTGGATATTGGGGGGATTCAATCTGTGATATAGTTTTTGTTGTAGATAACTCATTACACATACTTGCAGCTAATTTGGCTACAAAATTTGTTTATTTTCCCACTTGCATTTATTTTTAAAATTCAAAGTGAATCACTGTATTCTTATTTTAAAAACCCATAGCCATTTACAAAATATTGTCATGTGGAAGCACAACCTATAAGAGCACACAGTACTAAAACAAACAGAT
F1F2267771	APBB1IP	NM_019043.3	XM_002927522.1	AGAAAGAGTCATCTCAGAATCAGCGTCCTCCCGCATCCCTGGAGATGCCAGACTTCAGCGGTGCAGGGGCTCTTGGTTACGGAGCAAATGTCGCTGCAGTTAGTGTCAGCCACTATGAGAATGACTTACCTCCCCCACCAGCTGACCCCATGGTAGACCTTCCTCCGCCACCACCACCGCCGAAACCTCTCTCTCAGGAGGAAGAAGCAGCCCAGGCCAAGGCTGATAAATTAAGCTAGCATGAAAACTGAAGAGCAAGTGAAGAGCTGTTGTCAAGGTGCACATGAATGATAACAGCACCAAGTCACTGATGGT
F1F2246945	APBB1IP	NM_019043.3	XM_002927522.1	AGGAGGAAGAAGCAGCCCAGGCCAAGGCTGATAAAATTAAGCTAGCATTGGAAAAACTGAAGATGGCCAAGGGAAGTCTTTTTTTTTTTTTTTTGGCCTATGGGAAGTCTTGAATGCACTTTCCTTCCCACCTTTGGTCCAGTTTATAAACTTAATCAAACATATTAAATATTTTATTTTATACATATATATGTGTGTATATATATATATATA
F1F2100570	APC2	NM_005883.2	NM_005883.2	ACTGCCAGACGTCACGCTCGCATCTCCGTGAGACAGGTGCTCCCCGCGACGGCCTGCTGGGAAGACGCGGCAGTGGACCCACCACCAGCTCGTCCGGCCACAAGGACCCGCGGCTTTGAGCGCCTCTGCACTGTGAGACCCAGGGCCGTGCTTCCGCCGCTCGGTGCCTGTTTCCCCACGTGGGCCGTGGGGAGAACTCCCAGAGCTACCTCTTGGGCGAGCG
F1F2005874	APH1B	NM_001145646.1	XM_001173827.2	CTGTGTATAAACTGAGATGCCTTTTTTTTTTTCCCCCTCTGCATTTTTTATCTATGAGGATCCTTCTGAGCCCTGATAGTATTTGACAGCAGGTGGTGTTGATAGTTTATGCTCTCCTCCACACAGTGCTTTCTCAGTTTGGAAGGAAATGTGGGTCAAGTTAGAGTTGACCTTGGAATGTGAATGTTGCTGCAGTTCTTGACTATTTTGCCATGTGATTAATAGAGATTGATTTTGTTGCTCTCTAATAAATTTGTATTTATTTTTTTAATCATTTAAGTTAGTTGTTGTAACTGGAGAAGTTTAGTTACCTCAATCCTGGCCTGCATGGCTCATAATATAATAGTAGCAGCCTGTTTTAGAGCATCTAAATGAAAACGTGGCCGAAAGGAAGAAATG…
F1F2042086	APLF	NM_173545.2	NM_173545.2	ATCTTGTTCCAGAACTTTTTCCATGATCCCAAAAGGAAACTCTGTACCCGTTAGCAGTCACTCCCCATTTCTTCCTCCCTCCAGTCCCTGGCAACCGCTAATCTGTTTTCTGTCTCTATAGATTTGCCTGTTCTGGACATTCCATATAAGTGGAATCATACAATATGTGGCCTTCTTTTGTCTGGCTTCTTTCACTGAGTGTAATGTTTTCAAGGTTCATCATGTTGTAGCGTGCATTGATATTTTATTCTTTTTTTATGGCTGGATAATGTTCCATTGTATGGATATGCCACTTTTTTTTTTCCAAGTCCCTTCTGAATAGTTTTTTTTTTTTTAATTTAATGGACTTTATTTTTTTGTTGCAGTTTCTAGTTTACTAGAGAAAATAGAACAGGAAG
F1F2192553	APLNR	NM_005161.4	XM_521984.3	AGGTTTTGTTCTTGGAGGACTCCGGACAGGACGTGAAGGACAAGATTTGCGCCATGGAGGCAGGAAGAGCCCGGCTTGGTGTCAATGGAGAGCTTGACCGTCCCTGGGATGGCGCCAGCTCTGGGAGCAGAGGAAGGAGGAGAAAGGAAGAGACCCCTTGCAGCTTAGTCTCCCTTTCACAGGCCAGAATCTTCCGTACACTCCCTTTCTCAGCCCAGGGCTCTCCTCAAAGTATGCGGTTAAAGCTGGAGGAAACATCTAGAAGATCTAGAAGGGACGAGGGTGCCCTTCGGAGGCCCTCATGGGGACCCCAGAGACCTCTTGCCTGGAACTCATTGGTTGTCCTGGACAGAGTGGGGAGGCTCCCTCACCCCAGCCCCTTCTTTGGAATGTCTCTGC…
F1F2230142	APOE	NM_000041.2	XM_860950.2	GCTACTCAGCCCAAGCAGAGGCGAAGGAGGAGGTTCCCGAGCGCTGAGATGAGGTCTGTGGCGCGCTGGTGGTCACACTCCTGGCAGGATGCTGGGCCGATGTGGAGCCAGAGTCCCCACTGGAGGGGAGCCGAAGCCGGAGCGGGAGCTGGAGCCTGAGGCCGGGTGGCAGGCTGGTCAGCCCTGGGAGCTAGCACTGGCCCGCTTCTGGGATTACCTACGCTGGGTGCAGACACTGTCTGACCAGGTGCAGGA
F1F2034822	APOF	NM_001638.2	XM_003431467.1	AACTTTTTTTGACTGCAGTGTAGAGAAGGTGAGCATTCAGATTAGAGAAGCACTGCGGAAAGGACGTGTTTGGATCGTCTTATTGTCTTGTTCCTCTGACTTGTTTCCTTCTGGAGCAGCATATTCTGTTTCAGACATGTTTGGCCTCAGATTCATCACAATACAAGTTGAGTTGCTTCTTTGCTACCTCCTGCTGTACCCTGTGGATGTTATTTCATATGGAAACCGAACAAATATTCCCTCATT
F1F2001934	APOL5	NM_030642.1	XM_531749.3	CCACGTCAAGGGACTTCGGGCCTACCAGATGGCCAAAGTCAACTCTGGCTTCATGGCTAAGGTCAAAGATTTCATAGCCACAGGCCGTGTCCCCTTCTGGAGGGCGGGAGGGCAGCAGACAGCCTCCGCTCTGACCATGACCAGAGGTGCGCGGCTGCTGGGCGCTGCTGGGGCTGGCTTCCTACTCATGTATGACGTGAAAAGCCTCCTGGAGAACTGGAAGCACCTGGAGGACGGGGCCAGGGCAGAGACCGCCGAGGAGCTGAGGTCGGCCGCCCGGGAGCTGGAGCAGGAGCTGAAGCAGCTCAACATGCGCTACATGCAGATCCTCCAGGGCGGGGCTGGCGGAAGAGCCGGTCGCCATAGCAGGAGCCAGCAGACCTGGCGCTACGAGACACA…
F1F2208485	APOO	NR_026545.2	XM_002927539.1	CATAGACTTTGAAGGTGAGCAGACTCTGGCTGGCCGGCCCCACAGTCCTCTGAATTACGTTGAACATGTTGCTGGCAGAGGTGCCTCGGTGGGGTGACCAGAAGTTCCATATGTTGATAGAACTTACTGCTAGTTATGTCATGTTAATCTAAATCACTTAGTTAAGTTGGTGTCTTCCAGGTTTTTCCATTGTACTGTTACTACTTTT
F1F2044025	APOOL	NM_198450.4	XM_521156.3	GGAAACATGAGCTTTATGACCATTTCAACTTCTTCCCCTCTACCTTCAAGACTTACCTCTTTCTAGCCATGCATCCCCTTCATCTAAGGCCAATGCTTATTCGTGTTCCTGATCTCCTTCTTTGCCATGTTTTTCAGTACCATACTCTATCCTGTTTAATCTTTACCTTTTGGTTTCTCTTTTCATTAATTTCTTTTCCTCAATCTGTAAATAGATTCAGATCTTCTTTGTCCAAAAACAAGAATAAAAACATTTCTTTAACCCTGCCACTTCCTCTCAAG
F1F2028584	APP	NM_000484.3	XM_002920064.1	AGGAAATCTTGAACAGGTTACTTGGAAATGCTATTTGAAGACCAAATACCCAGCACTCTAAGGTATTACTGTGGAAATAGATCTCTTAGGTTCATGTTTACTTTGGTTCCGTGCTGGAGCCCAACCTCAGGGTATTTGTTTAGTTTTGCTTTTTTTCCAATGTTTTTCTTTTTGTTTTTCCCTTTGGTCAGTGGAATCATGTAAGTTTCGACCATCATTTGCGTGTTTCTATTTTTTGTTTTTAGTTACGTTCTTTTATTTTCTCCATAGTGTCCCTAAAGTTTACTCAAGACTACCCAGGAACCTCTTCCCCAATATGCTGTTAAACGTATGTTGTCGTTCACTGGAGGGGGCTGGGGCGGGGAGGACATAGTCCAGTGCATGGATCATCACTTTCTT…
F1F2254356	APP	NM_201414.2	XM_002920065.1	GGGAGGGAGTGCTCTGCTGGTCTCAAATTACCAGGAATTCTCCCAAAAAAATTTTCTGCAGGATGATTGTACAGAATCATTGCTTATGACCATGAATAAGACTTTACTAACAACTAGTAATTAACAATAAAATAAAATTAAATAAAAATCACCCTGGGCAAGAGTTTTCTTAAAGGATAACTAGGGACATGAAATATTCAGAATCCTTTGAAGGGAAGAAGAAGAGACAGATGCAGTTTCTTTTAACTGGTACTAAAAACATTTT
F1F2102877	APP	NM_201414.2	XM_003364177.1	ATTTATCACGTAGCCCCTTAGCCAGTTGTAATATTATTCTTGTGGTTTGTTGTACCCCTAATTAAGTCCTACTTGAAATATTGCTTTAAGAATCGATGGGTAGATGGCGTTCGTGTGAACGTGGGAGTGTTAGCTGCTTTCTCTTGCCTAAGTATTCTTTTCCTGTATCACTATGTCATTCTAAAGTTGAGTCTATTTTTTAAGTATTTCCAAATG
F1F2036435	APPBP2	NM_006380.2	XM_001136833.2	CCTTTGGTCTCATCCTTCCTGACTTTGATTTCTTCTCTTTTACCCAGTCTTTTTCCTAAAGTTGGTGCTACTCAGATTGGGTGCATCAGGGGGCTCTGTGATCCTCCTGTGCCACACAGATGGTCAGTCCCTCCTGCATCCAGTGTAATAGAACTGATGGGGCTCTTCAGACCATAGTTTTTATGGGTCCCCAAAGCTGACTTTCCCAAAGCTTTAGGACCCTTCTTGTCATCGAAGCTCTATCTCCTTGGTTAAAAACAAACTCACTGTTGGTCTGTAGTAATCTGTGTGCAGTTATGCACTTATTTGTGAAAATAAAAGATTTGACAAAGGCCTTTGTTCCTAGCCTGCTTGGGAAGAGTTCGTAATGTTGTGAAAATTAAGTACAGAGGA
F1F2064218	APPBP2	NM_006380.2	NM_006380.2	ATAGCTCATGGGTGGGAATTTCATGTTACTATATGGCTTGTGGGGATTAATGGAAAAATGAATGCTCAAAAGAAGCAATTCTTAGAAATCCTTCATTTTTATGGTAAATAATAGTCCAACTATGTCATTTTCTTTGAAATTCAAGAGTCAAATGCAGAGATCCCCTAATTATATGTTTCACTAACTTGTCTTCCTGTTCATTTGGGTTTTGATATTTTTTTTAATCTTATGCCAGTCAGGTTATTTAATGTTGAGGTAATTAATACTCAAATTTGGAAAGTTGTGACATGTAGCAATTAAGAAACAAGTCTTTGCTGTTACCTCA
F1F2207284	APPBP2	NM_006380.2	XM_002695642.1	ATGGTAAATAATAGTCCAACTATGTCATTTTCTTTGAAATTCAAGAGTCAAATGCAGAGATCCCCTAATTATATGTTCACTAACTTGTCTTCCTGTTCATTGGGTTTTGATTATTTTTTTAATCTTATGCCAGTCAGGTTATTTAATGTTGAGGTAATTAATACTCAAATTTGGAAAGTTGTGACATGTAGCAATTAAGAAACAAAGTCTTTTGCTGTACCTCAGTTCTTACTATAGTGGCCTATGTGGTGCCTCTATAGTTAAGAATC
F1F2030800	AQP1	NM_001185062.1	XM_003270494.1	GGAGGGGAAAATCCTGTTACAGACATTCTGACAAGCTGGCCAACGTCACTTCCCAAAGGTCCTCCAGATCTGCGTGGTCAAGCCTGGTTCGGGACTGTTTCTATCACTTTCTTTCTCTTTCTCTGTTTCCTGGCCTCTGGGCTTCCTGGGGACCAAGATTTATCAATCACTCACTCCCTTGAAGTCATGGAGGAGGTGAAAGAGAGGGACCTACCCTGCTAAGCTGTCCCCTCAGAGTGTGATGGAAGGTGTGCCAGGAAGTCCGCCTCATCCCAGAGGTGCTCCATGGCTCGCCTGCTACAGGTCTCTTGGGCACCGCCCTGTTTGCTTTGAGTTTTTGGGCGTGGCCCTCCTTCTGGAACAGTCCCTCTGCCTCTGAGGGTGCTCCAAGGGGAAGAG…
F1F2056504	AQP11	NM_173039.2	XM_001175046.2	CACAGGTTGAGAAGGGAAGGGAGGTGATAATAGGACCAGAGAAAGAGTGTGTATCAAATCTGACCTGAATGAACAGGATTATTAGCCAAAGTAGGACTAGTCATGCTTACAGACCTAGAGAGGGTAGATTTTAGCCATTATGTCACACAATGATACCATCAGCAGTGTCATCTATCAATAGGAAAGTTCCTTTTGGAAATAGATTATATATCCACTCATATTCGAGTGGTTTCTTAAATTTTAAATATACTCTAAAATATTTTTTCTAAATAGACAATCTCACTAGCTTTAGGCAAGTTGTTATCCCTTAACAAAATAAAACAAACTGCCCATACAAAGTCAAG
F1F2056370	AQP4	NM_004028.3	NM_181003.2	TGGGAACCCCAGTCTCTAGCATCTTAACCACCCAGGTCTTAGACTTTGTCTTAGACAAAGAGCTGCAAATGACAGTTTAACTGAAAACACAGCTAGTAGGGAAGCAAAACCCAGCCCTGCAAAGAATGGCTTGGAAATAAGCTGATCATCAAGGGCTTTCTTCTCCCACACACGGCTCCAAACGTGTGCCACTTTTTAGAGTTAGTGGCAGACGCGTGTCTGTGGCAGTGACATAATGGACCACTGTTCAACCTGATTCTCTTTGGTGCTAAGAAAGTGATGCTCAAGGTCCCCAGGGAGTCACCACACCAGGGCAACGCCTGGGAGCGCCA
F1F2238521	AQP4	NM_004028.3	XM_001494280.2	TGAAGGCCACCATGATGTTCTCTCTTCTACACAATGGTCCACACTTACTGAAAAGAAAACAAATGGTATCAGTCTAACCAAAGCAGGGTTCAGGAATTTGGGTGAAGACTCCAGGCGGTACATGTAATCTTGCCCAACTGTGGGGAATGGCCCTCTCCAAGGCTATTTGCATATCAAGAAAGAATGCTTCCAGGAAACCTTCCTAATTAATGGTCTCCTTAACAGTCAAATGGTG
F1F2172134	AQP7P1	NR_002817.2	NR_002817.2	GATGGCTTCCCAGAGGAGGAGGCAGAGCCAAGTGGAGGACAAGTGTTGTCCTTTCTGGGGTTGGTTGCTGCACTTTGCAGTTTGAGGAGAGGGAGGCGAGGAGGCTGGGCTTTCTTCGGGAGTTGGGGACATGGTGAGATGAGATTTAGCAAGCCCGCCTGAGCTGCAGTGTGCAAGCTGCTGGGAAAGGGGAGACTGGAGCTTGCGAGGGAGTGCGGTGAGAGGCAATAATCCAGGAGGAGCAGCAGATGGGAGAAAGGGGATTCACCAGATACGGAGGAGGTAAAGCCCACAGGACTTGGGCTCAGATTGTGAGGAGTGGGCAAGGATGCGGTGGGGATCAGGCTGACTTCAGTTTTTGGCTTGGGCCTGGGGCACTGGAGATGTGCACCTGAGTGT…
F1F2088796	ARAP3	NM_022481.5	XR_083721.1	CCAGCAGTGTAACCCATTGTACAGAGTTGGTTTGATAGCACACATGAAAAGTATTTTACTGCATCTGGCCCAGAGGAAGGGCTCAATAAATGTTAACAATTACTAACCCAGGAACGGAACTCTAACTCTGTGCCTGCATCATGCTGCCCCATTCCCATCCAGCCAATGAAGTCATCCCAGGGATCTGTGGAGGAGCAGGAGGAACTGGAGGAGCCTGT
F1F2063408	ARAP3	NM_022481.5	XM_544316.3	CCAGCAGTGTAACCCATTGTACAGAATTGGTTTGATAGCACACATGAAAAGTACTTTACTGCATCTGGCCCAGAGGAAGGGCTCAATAAATGTTAACAATTACTAACCCAGGAACTCTAACTCTGTGCCTGCATCATGCTGCCCCATTCCCATCCAGCCAATGAAGTCATCCCAGGGATCTGTGGAGGAGCAGGAGGAACTGGAGGAGCCTGTCTA
F1F2214920	ARAP3	NM_022481.5	XM_544316.3	GAGGCGACTTCACAACCGGAGGACCCTGTCCATGTTCTTTGTGAGTACTGTACCTGTCTCAGCTTTGTGCCCCTCGGCCCTGTGTTCCTCTGTGCTGCCTGAATCCATGTGCCCTCTGTATTTGTTCGATGCAGGGCCATCTGTGTGTGTTTTTGCATGTGTGTGTGTGTGTGTGTGTGTGCATGAGACAGAGAGAGAGTA
F1F2143159	ARF3	NM_001659.2	NM_001133245.1	CCTATCTGTCTCCCCTTTCCTTGTTTCATTCCTACTTAGGATTTCTTCCACTCTTGGTCTCTGCAATTAGCTGAGGATTTGCCTCTTCTCCTGCTCCCAGTCTGACGTCCCTAATTAGATGGCAGTCCCAATTATGTTTTTCTTACTTAAGGCCCACCCCGTACCTTGTTTTGGGGGGCTCCAAAGACCAGTGGGCCTGAGGGTGTTAGGCAGCAGCCTTGGAGGTTGCCTTGGTGTTGCTCAAGGATCCATCCAGCAGGGGGCAGTAAGTAATCGTGGTAGTGTCCTTGGCTGCTAGGCCCTTGGCAGGGGTGGTCCTTACTACAGTCCCATTCTCCTAAAAGCTCTTTTTGGATTGGGTTTCTCATTCCATTTTTGCCTGCTCCCTCCCACACTCTC…
F1F2170837	ARF4	NM_001660.3	XM_843954.2	AAGAACACTACTATTTTTTTTATTAATTTTTTTAAAGTATTTATTTATTTATTTGACAGAGAGAAATACAGAAGTAGATGGAGAGGCAGACAGAGAGAGAGAAGAGAGGGAAGCAGGCTCCCTGCCGAGCAGAGAGCCCGATGCGGTACTCGATCCCAGGACCCTGAGATCATGACCCGAGCCGAAGGCAGCGGCTTAACCCACTGAGCCACCCAGGCGCCCCTTGAACACACATTTATAAAAAAGTCTGGAAGGGCTCATGTTTGTGGTGTATTACTGCTTTGTTTTTTAAATGGTATGTTTATTATCTGTCCAAAAGCGACAATTGCTTAATATGTATTGAAGTGAATACTTTCTTAAACATTTACATTAATTCTAAGTCAGGAGATTAACATGAAC…
F1F2123481	ARF6	NM_001663.3	XM_001916065.2	TTCCATTTTGTTTCTTTTCTTTCTTTTTTTTTTCTTTTTTTACCTTGCATTAGAATTCTCTGATCTCACATTTAACATGAACACAAAGAGCTAGATGCTTTTGTTCACTTCCAGAAAATGGGATGAAGGGAATATAACAGTTCTTGGTAAAGTTCTTTATAATAGTGGTTTGATTTTTTTCCCCCAGAACATGTGCTCTTTTGCCCAGTGTTCTTATCACTTGCTATAGGTGGTTTGTTTTGCATTAGCTTATTTAGCATTCACGAAGACTATGCTGCAAATTTGTTTCATCTAGTGAACTGAAAATTATTGACTTAAATAAAAAAGATTTAGAAAGAAGAGCTGTAGTGTTATAGGTTGCTTATAGTTTTTGTTGTTGCTTGTTGTTATTGTTGTGTT…
F1F2031921	ARFGEF2	NM_006420.2	XM_003252909.1	AGACCTTTTTGTTGTTCTTTTGCGATTACGGCTCTCCATTACATAGTCTTTATAGTTACTGAAGGAACCTGCTAACGGAGGCAAGTAGGACTATCCCATTCAGATGTTTGTTGTTATGATGCAAATGGATATGGGCTGAGACAGAAGCAAGATCCTTACTACTGCATTCTCTGAGTTCTCTTTTAACATTTGTGTTAAAGTAGACTTAGCTTGAACTCATGTGAAATCTTGGAGTTTTGCTATCAGCAGCTTTGCAGTTGGAGAAACAAAGAAACCAAAGCTGAATATTTAAAAGAATGAGTCTATCTGGAAATCCTTGCTCTACAAAAAAAAAAGCACTCATCAAAGGTGTAGTTTTTCTCAGTGTTCTTAATTTTTTAAAAATTTTATCTTCATATT…
F1F2217946	ARFGEF2	NM_006420.2	XM_003252909.1	AGCTTGAACTCATGTGAAATCTTGGAGTTTGCTATCAGCAGCTTTGCAGTTGGAGAAACAAAGAAACCAAAGCTGAATATTTAAAAGAATGAGTCTATCTGGAAATCCTTGCTCTCAAAAAAAAAAAAGACACTCATCAAAGGTAGTAGTTTTCTTCAGTGTTCTAATTTTTAAAAATTTTAATTACTTCTATATTAGTCATACAAAT
F1F2092467	ARGLU1	NM_018011.3	XM_002915864.1	AGGATTAAATCGCAAACTGAACTTTTACAAAGAAAATGGAAAAACTTTGTATGGTAGCTTCATGTTGAAGTGGTTTTTTTGTTTTGTTTTTGTTTTTTTTTTTGTTTTGTTTTGTTTTGTTTTTTGTTTTTTTTTTGTTTTTTTTTTAATTCGGAAAATCTGGAAAAGTTCGCTTGTTCTAATAGGGGCTGTGCTCTGCATTCCTTTTTATCCCCCCTCTTCGCAGTGAGTGACAGGCTAGTAG
F1F2015705	ARHGAP11A	NM_014783.3	XM_510272.3	GGTGGTGATAGGACTGGCAGGATAATCTACATGTTAGTTTGTTAGCTCAGGAAGATTAAGTGATTTTAGTTTCACTTAACAAGCAACTTGAATTCTTATGCTTGTATAAATGACTTGTTTTTCTTAATTACGGCAGTATTTAAACTTGTGATCTCTTAAAGCAGAGATTATACTTTACTTTTTGAAAGAAATTGTTGGCTGGGTTTGTGAGAAATCAATTTTTGAAAATTGTATGAATTTTGTACTACGTGTGATAGAAAAAGTGGAACGAGTTGTCTATTTCCTGTTATTCCTCCTAAGTCAGAGAAGGTTTCTACAAGAAATTTCTAACATAAAGGGAAAAGATAAGCCTTACAAATCTTATTTCTTAAATTACATTGATATTTATGGTTTTTGCCA…
F1F2081015	ARHGAP12	NM_018287.5		CACTCAAAAAGGATAAATCCAGCAAAAAGAATGTATTTGAGGTAATATGTTTGTTTTCTAAGTATGACTCACATTCTTAACTATACTAATTGGATGTTCTTCTTTTTGAATTCTTTTGAGTTGTATTTCAATGTGACTGATTAAGGGAAAGGTGGTCATTAAGCCAGTTTGATATCATAATTTAAGAAGAAGCTGGCATGAAGAGCTTGGCTTCATTTGCACAAGTCATTGGAT
F1F2008888	ARHGAP17	NM_018054.4	XM_003315020.1	AGAAAAAAAGAAAAAAGAAGTACCTAGAATGGAAGGAGTATTACTGCCGAGACGCGCCTAGGAAGCTTTGTCACTGCCGTCGAGGCAGGTGGCACAAAAGGCAATTTGGAATGAAGAAGAAGTAGTGCGTGAACAATCTATTTAATAAAATACATTTGCATTATGCAAATCGCCTACTTCCTGCTACTTGGACTTTCATTCTTATATATTAGGAGGGAGGTTCTTCTCCTTCACCATTGCTGCAGAATCGTTTTGTATGAAGTATGGTCGTCCCTCCCCGACCCTCTCCAAACCATGAGCATTGATGGTGACTGCTGGATCTGTCACCTCAGCAAGCTGGATGTGACTTGTGCCTTGTTGGATCGCCAGAATGTAGAAGGAAATGTACTGTTTCTTTTT…
F1F2172025	ARHGAP17	NM_018054.4	XM_547084.3	GGGCCAGCATGGCACCGACGCTGAGAGGAGATACAAAAAACTCCCGCTGACCGCTCTCGCGCAGAACATGCAAGAAGCATCAACTCAACTGGAAGAGTCTCTGCTGGGGGAAGATGCTGGAGACGTGTGGTGATGCCGAGAATCAGCTGGCTCTAGAACTTACACAGCATGAAGTCTTTGTGAGAGAGAGATTGTGGAGCTCTGTGCAGCATAGCAGAGGTGGAGATTCCCAACATACCAAAAACAGAAGGAAACAGC
F1F2120770	ARHGAP20	NM_020809.2	XM_003313390.1	AGATGACTAGCAGAGAGCCAGAGAAAACATCTTCTGTAGAGAAAACATGCTTTATATGAGATTAGTACACTGAAAAGGCCAGGATATCCTAAGTGAAGAATAAGGATTGTGGAGAGGCGGGGTGGGTGTAGAGAAACAGCCACATTCCATAGAATGTTTTTAATAACTACGCAAGAAAAATGCCACTAATCAAAGTATCTTTTAAAAAGAGAAAGCATGTCCAGTAATGAAAGG
F1F2126683	ARHGAP25	NM_014882.2	XM_002928902.1	CAGAGGGTGGTCCAGGAGCTGCAAAAGGAAATAGAAACACAGAAGCAAACGTATGAGGAACAGATTAAAAAGTAAGTCACCTGTGAGGGGCCTTGGGCAATCACTCAGCTTCCATTTTCAGAAGCAACAGAAATTGTTACTCCTCTGCTAGAAGAAGTGATGTTAGAAATCTTGAGTTTAGAGAATGACAGTAATCTATAGCAGTTGGGTGTAATTGAGGAAAGAGGTAGAGGGAATGATGAGATGACTGCGGTAGTAAAAACTTC
F1F2020430	ARHGAP26	NM_015071.4	XM_003310883.1	AAGGTTGAAGAGAGTCAGGGTCATCCCTTCTCTGGCCTTGAGGAAGGAGGACACATTTCTAGGGACTCTCTGCTGGCTCTTGTTGGTGGGCGTGACACACTGATGGTATTCGGTGGTCTTTATCCACCTGTGTTTTTGAGCTTTTCTTGGGCTTTGAATTTGGAGAGAGAAAGAGCATTTTCAGGCAATGAATTTTTCGAAGAATTCTTGCTCAGTAGTAAGATGAAGCTCAGGATTCAAATAAGTGGGGATAGGAGTTAGTATTTTTTTTTTTTTTTTCATTTTTCTTTCTCAGGTGTATTTCTTGGTACCCCAACGATGTCAGAACAGAAGGCGACGGGGCTGTCGCATGTTACTTATATCTTACTCCTCTGCACATCTTCCAAGGCTGTACACATG…
F1F2020987	ARHGAP26	NM_015071.4	XM_002689271.1	GGTTACAGCACTGTTTACATAAGATGCAATCTCTCACCATCTCCAAGCAGCCTTGGCCAAACATCAGCAGAATTCAGCTCAGTCCTCTCGTGCAAGGGAACACAACCCCACCCCCATGTTCCCCCTCCCAAGCTAGGAACTTCTTTGCCACCAAGAGCTGCCATCACCTCGTAACCACGGCAACCCAACCTACTCTGAAACCAAACCAAAAAAAAAAAAAACCACTCTTTTGTCATGACATATTTTTCTTCTCCCTTTTGGTTCATTTTTGTAATGATTTGCCAACCAACCTGAAGCTAGAAGGTCAAGGAATTAGAGTAGGTCTGCTT
F1F2018509	ARHGAP31	NM_020754.2	XM_001162142.2	AGGTGGATCTGCATGGTGCTCTAGAAAGGGCTGCAAAATCAAATTCTCCCAAGTGCTCCTTCAAACCAGTTACCAGTCCTCAAAATGGGGATGGCTGATTTTAAATGTTAAATTTGAAATAAAATGCATGCATCTCCTAAAGTTTTCTTTTAGTGTTAGTGGTTGCTAAAGAAGATAATAATCTGTATTTATTGGCAAAATGGGCCTTAGGCCAACTATTTTTCCCTTCTTTTTTTTTTCTTTTTTTTACCAAAATGGGCCAGATAGAGGAGTTTGGTTTTTATTCTTTGCATCAGATGGAATGTGAAGAAAACTGATCAAAAACCCCATTAAGACAGCTTGATCTAAGCCCTAAAATTCAAAATATTGGCCAAGTCAAAATTCTGGGTTCTGTATAAG…
F1F2057087	ARHGAP32	NM_014715.3	NM_001192087.1	AGAGATCTGAATGATTGTAAAGCACTGTGTTGAAAACCTAGTGAAGAAGTTGTCACAGACCATACTTGCCGTATGGGGCTAATGTGTCAGAGCCTGAGGACTGCCTTTAACTGAATTTGAATTTAACCTTGTCCTTCTTAATATTTGCTACACAGCGCAAAGCGGTTTATGTCTAGTTCCTGGTAGGCTTTTGCATTTTTGTTGCATTTCTACTAACTTTCTCAGTAGCCATGCAGCTTGCCCAGGTCGCCACTTGGTTTTTGTCCCTTTATTCTCCCTGACTTTGAAGGGTTTCGTGCGTTAAGTTACAGTGGAGAAAAACTTCTCCCTTATCCTTCAGATGAGTCCGGCAGACAATTAGCACATTATAATTTGAAAAATAATAAA
F1F2065838	ARHGAP32	NM_014715.3	XM_003313413.1	AACAATGTCCACACCAGACCGACCAGGCCGTCCTGTATTAACAAACAAGTTTAGATTGTCCTTGCATTCCATAACTCTCAATCATACTTGAGTTTTATACATTCACATGTTTTAAAAGCTCAGTTTGTAGAAGACACTAGGAGAATATCATTCCATTTACTGGATGATTGCTGCTCTGGCTTTTAAAACTTGGAATTAACTTTTCTTTAGAGCAAAGGAAGAAATCTTTTTAAGAGGCTAAATT
F1F2076046	ARHGAP32	NM_014715.3		TTGGATCCTTGGCGAATATGCAGCGCTTTTTTTTCTTTTCTGTTTTAACCTTAACCATCTTGTGTCAGGTAGGCAACCCATGGCCCCTCTGAGATCACACACACCCCGTAAGTTCTCACCAGCAGCATGGAGCACAGGAAGGAGCCGGTATGACGAGGAGGTACAGATGGCGTTAGTAACTGAGAGCCCAGAAGGAAGCCGCTGAAGAGTCCTGTCCAGTTTTAAAATTTGTGGTA
F1F2141162	ARHGAP39	NM_025251.1		TGATTACTTGATTATTCTAGTTTTGTAGTAAGTTTTGAAACTGGGAGGTGTGAGTCCTCCAACTGTGTTCTTCTTTTTCAAGATCGTTTTGGCTATTTGAGGTCCTTTGCATTTCCATATGAATTTCAGAATCAGCTTGTCAATTTCTGCAAAAAGTCAGCTGGGAGATATGGATTGAACTGACCCTGCATATCAACATGGGGAATACTGCCATCTACCATAGAAAGCCTTCTGACCCATGGACCTGCAATGTCTTTCCATTTATTAGGTTTTCTTTATTTTCTTTCTAAT
F1F2241177	ARHGEF1	NM_199002.1	XM_003127180.2	GAGATTCGGGAGAAGCTGCTCAGCCTGGAGGAGACCATGAAACAGCTGGAGGAGGTGGAGGAGGAATTTTGTCGCCTGCGACTCCTCCTATCTCAGCTCGGGGAGAGCGCTGCCCCCCAGCCTGGCTGTACCTGAGGCTCCTGGCCCCAGGCAGGCCTTGCAAGACTGAGGGCCATCCGCTGCCACCGCACAGCTGCCACCGCATCTCCACCCCCAAGGGCCCTGAGGAGAGGGAGCTGGGCTGCCGGGACGGGGGGCTGTGCCTGGGGGGGCCCCCGCTGGGATCACTGCCTCCCCGCAACCTCCCGTGGCCTGGGCTTTCTCTCCCTCCTGTCTTCTGCTTGGGGGACTCAGGGCTTCCTTCCCAGGGGGACCACAATGACCCTGCCAT
F1F2005241	ARHGEF1	NM_199002.1	XM_003127180.2	GCCTGGAGGAGACCATGAAACAGCTGGAGGAGGTGGAGGAGGAATTTTGTCGCCTGCGACTCCTCCTATCTCAGCTCGGGGAGAGCGCTGCCCCCCAGCCTGGCTGTACCTGAGGCTCCTGGCCCCAGGCAGGTGAGTGGAGAACTGGAGGGACCAGAGTGGGCATGTCAGCGGCTCCCTTCTCTACAGCCCCCTGCTGCTCTCTCCCTCTGCCTCAGTCTCCCTGCATCGTCCCCATTCCACCTCCTGCCACCCGCCTCTCTCCCTTCCCTCCTCCTCCCTCTCCCCCTTCCTCCCCTTTCGCCAGTGAGTGACAGGCTAGTAG
F1F2065383	ARHGEF10	NM_014629.2	XM_003271383.1	AAATTCCCGCCCGGAGTTGGCAACCATGAAGAAAGCCTGAACACACCCCGGTCTGCGGCGCTGGTTTGCTTTCTGAGCTGAACTGGGTTTTCCCAAGTGGTGTCCTGTGTGTATTGTATATTTTAACAAAGTAGTATTTTTATATTGCATTTTTGTCAATTAAAAATTAACAGTCAACGTTTTAGCCGATATGAGATCTGTAACATTTCATGAATGATGTTTGCTTTGAACCAAAACACTCTGTACCTT
F1F2152381	ARHGEF10L	NM_001011722.2	XM_003279539.1	TGGTAGGTGCCCTTGACGCTATAGCCCTCGGCCGGGCGGGCACATGGCCACAGGCTGCAGGGGGCTCTGGGCCGCTGGGGGCCCCTCCTGCCTTCTGGGCCCCCCTGCCGGCAGGACGGGGTAGACTCGCCTTCCAGGGACAGCAGGGATGGGCCTCCATCTCCTGGAACTACCTTGGCAGAGGAGAACTTCATCCTTTTTTAAAAAAAGAATATTTCAGAGTGTTCAGGGAAGGAGTCTGGGTTTGGGGAGAGGATCCCTCTGGAGGAAATGGCCTTCTTTTTAAAAGCAAAAAAAAAAAGAAAAAAAGAAAAAACACAAAACCTCGAGACTGCCTGGCAAGGGCAGCCCCTCTCACACGGCCAAGCGGGGCTCCGGGAAGGGCGTGTGCGTGGGAGT…
F1F2122536	ARHGEF15	NM_025014.1	XM_003358273.1	CCATCGGATTCGCTGTCAGTGGAAACGCTACCTCTATTGGCAACCAATAGGGACCAAGCTTCGGGAGAAGGCAGCCAATGAAAACAAGGCCGTCGGAGCCTACCGGCGAGGGATGGCTTGAGTGGGTGGCCAATGGGAGACAGAGGCCTGGTGCAGAGCAGCCAATGGGTCCTGAGCTGGTTGAGCCGCTGGCCAATGAGTATCCCTGCTCGCTCACAGCCAAGGAAGACTAATAAACTAAGTCAATAAAGTTTTTAAAAAGGGCTGCGCTGGAAATGAAGGCCCGGGATAAAATAGCCAACAGCAGTGAGCAGGGACGTCCAGCCATGGAAGGTGGTCCGGGCCCCAGAGACCTGTGCTGCCCCTGCTTGGTTCTATAGCAATGACTGTCCTGCCCTT…
F1F2291879	ARHGEF17	NM_014786.3	XR_024728.2	GTCATGATTGGGCTGCCCCTCCAGTATCCAGAGCCAAAGGACCAAAGCACCCTCAGTCATCCAGAACAAAGGTGATGGCTGCAGGGGGCAGTGACTCCCGTGTGGGGGCCTCCCCAGGCTTTGGCATTTCCTAACTTGTTGGCAGTGCCTTTAGTCGTTTCCAGATTTGTTAACACTGATGGGGACTTGGACAGGGCTCTTTCCTGGCCTGAGCAGGGAAGAGGAAAGGGCCCTTGTTCTCCTCCAAGCTGCCCCCGCAGCTCCTGTGTCTCATGCACTGGCACATATGGTCACCTTGGCAGGGTGAGCCTGGGAGCCCCCCT
F1F2031788	ARHGEF26	NM_015595.3	XM_526354.3	AACACTTGCCTTTACGCTTGCCAGGTAGTTCTGCTCTCTCGGGAGAACAGTTACCAGATACAGTGAGTTCGCAAGTCTCCGTGGGAGCACACTGTCCACGTGCAGCCTTCCTGAGGCCCACAGATAGAGGGGAGTCTGCTGCGGGGGCCAGGAGGCTGAAGCTCCGGCCGGGCTCACCCTTTTCTGGCCTGGAAAATGGATATTGGAGTCTGTGCCCTGGTTTTCTTTTTCCTCTTTCGCCAAGAATGTTACTGTCCCTCCTTTTAACTTCTCCTTTGTATGGTTCTCCCGGTCTTAGCAAGAGTCTTTGTGTTTAAGGAATGCCCAGTTTTGTAAATGTTTTTTCTGCCTCTTTTATTTTAGATCTGATTCTAATGCTAAGAGCATTTCACAAGGAAC…
F1F2023362	ARHGEF26	NM_015595.3	XM_003256315.1	GGGGCCTTCTCGTCCCTGGATTGCTCTCCTTGACTTATGCAGACATTTCTGGGTGTCAGAGACAGGCAATCCCCTGAGGGCCTTGAGGTTTGGGCCAGTCACTGAAGTAAGAGCAGTGGACACAGCACATTTCTCCAGGTTGGTATAACAAGGAGTCGATCTCTTCTTTTGTGTCACAGACCTTTTAGAGGAGAGGTTAAGAAATTGTACTCTAATCTCATGTGATGTTTGCATTTAAGAAGGTAAATGTTTTGCTTGCAAAGGGATCATTTTGTTATTTTTGCTAATATCCATTTGAAGCTAAAAAGCAACCGTATGAATCCTGTGAATTAATTTATAAGTAGAGATGTTAAACAGTCTTGGAAATACAGGTGTTTTATAAATCAAAGCCTCATCCAG…
F1F2013229	ARHGEF3	NM_001128616.1	XM_003358485.1	TAGTGCTTTCCTGGCTCTTTGACATGATAGCTGAAGGCATAGAATTTACGGGGCCTGGCAAACAGGGCACGAGGAAGTCACTTGTGTGTCAATGATGGTATGTACAGGAAAATGGGAAAAGATCGATCCTTGCAATGAGCTTGGTTCAATGTTATCCAACCAGAAAGCATGAAAACATCCCCTGGGGATACTGGACACTTAATGGTGCAAAGGAAGAAGCACTGTGTTGACCTTGCAGTGTCACCTAGTGCAAATTTGATGCAATAATCTATTAGGACATGCGGTAGTGTCTGACCTTAAAAGGACCAGCACAAAGGCAGCCACCAGCTCTGAATCTTGAACTGAAAGGCAGTTGCACCAGGGGTGTCTGTCCTAGTTGCTGGCTTGCCTTAGAGAGCC…
F1F2028704	ARHGEF6	NM_004840.2	XM_002832169.1	ATTGGTTGGTTATTTTCTTTTTGACCGGGGTAAAAGCGAGACATGGTGGTGGAACTCTCCCCCGAGTCTTTTCCACTCAATAAGAAAAGGAAAACGAGAATTTAAAATGGATTTTAGATGATTTAAATGGTCTTCATATGGCCTTCAATTTATAGTGCCTCTTCACCAGCCATTACTCGCCCCCACACCCCGCTCTGTCACTCTTTTGGGGCTGCCGTATCAAAGTGGCCGGCCGTGGCTTAGTAAATGTGAACTTGACTTTTTCTTTCATGCTTTCTTATATCTGGAAGCCCCTCAGTACCCAATTTAAGGAGAGCAAAGCTCCTTGAGCTATGACAAGGGTAGGGTCATTTGCCCAGTGACCCAGCCATCCTGCCCCGACTATCATGTGCCACCCTC…
F1F2156164	ARHGEF6	NM_004840.2	XR_022956.2	CCACCTGTGGGTTAATGAATGGCTTGCAGTAAATGCACCAGCTATATCCGTAGGGAACATTTTTGTGATTACAAAATACTTTAGCTGATAAGGCATAGGATTGCTTACAATATTGAAAGGTCTTTATTTTAAAGTGATGTGTACATATGCATGTTTCTGGAACTGGGGCCTTTTGGAAGAGAGGCCCTTGGTACTGTGGGTAGTGAAGCAGTCCTACACAGGAAACGAAGCCATGTTCACCCGAGACCAGTGTCTCCATAGGTGTGTTGTTTACAATCCTCTGTAAGTGGGTTCCTGTCACCCTGTAATTAAACCGCTGCCCTTAGAGGCTTTTTAGTCCTCTTCCGTCATGTCCCTTCTTACCAAGCTCAGATTTTCTAACTTGTTTTATTTGAAGTA…
F1F2038954	ARHGEF9	NM_001173480.1	XM_003365799.1	AATAGCAAAGAGGATGGAGTACAAAGGAATGAGAATGGGCCCTGCTATGGAGAACCACTATAATGAGGAATCTAGAAATTGTGAGTTTGCTCTGGATCCTAGGAGAAAACTTCATCATGAAAGGACCTCAGCTTACTAAGCAGCAGTCATGGCTGCATGAGGCCCTAAGTATGGCTGAACTGATTGCTGCTCTATGCCTCCTGACACAGACCAGGCCCTGCTTAGCCTGGGAATTATTCCTCTGTGGGAATCAAATTACAAGCTGTTTGCTTTCATTCTGCCACATTCAAATTGGACTTGTGGGGTAAGCCAAGGGTAACCCTGAGCTGGGCAGAGGGCTGGGGCTCGGGACTGGCCACAACTGCTCAGCAAATGATCCAGCTACTGAAGTCCTGCCTT…
F1F2036351	ARHGEF9	NM_001173480.1	XM_003281139.1	ATAACTGCTCAATATTTCTATTGCTTTCACTGTGTTTTAGATGTCGTAGAGGGATCAAAACCAAACAGAATCAAGGGAGAGTCAGTATAATAATTCTGGAGAAGACTTCTGTTCAAGGAACATTCTGCATTTGGGCTCTTCTCCTAGAACTGGGGGATCCCATATAATAGCACTGCTGGGTCATGAGCAATTTTGCATCTGGGGTTTAGCTTGAACCAGTTATTTTCTTCTTCAAGCTGTTTTGGTTATGGTGTTCCTTTTAGGCCTCTCCTTCCCCTAACCTGAAAGATCTGAACTTGAAGCAAAGGGACTGAGATTCTGCTGCCCTGGGGGAGGAATTCAACTGCCTCTAGTACCAAGTAAGCTTAAAGTTGGGATTCCCCACTGGAATAATTTCAG…
F1F2045963	ARHGEF9	NM_001173480.1	XM_003281139.1	GAAGTGAAATCTATAGTTGGTAGGAAGAGGTACCAATGACTTCTAAATATGTGATCCCTTCTTAGAAGTTTTGTTTTTACCCTGTCTCCCTCCCCTTTATTTTCAGAAATTTACATTTCTGTGTGTTCCTTTTCTAATTGAGATAAACTCTTTGCTCTCCTGTGAGTGATTCATTAACTTGTCATTATTACCATAGATGTGTTTGTATTTTTTTTTCTTTCCTGATGATACTGATGCTGATAACTTTTGAATTTACTTTGATGTGATAGAGTTTGGG
F1F2211893	ARID1A	NM_006015.4	XM_001144752.2	CAAACTAGGGGATCCAAGGGTGTGTGCCGTGTACAAGGTCATATGTATACATACGTGGCAGCGAAGCCGCTGCAGCTGAAGGTTAAAAACAAGTTCTTTTTTTTCTTTAAGATTTTATTTATTTATTTGAAAGAGGGAGAGAGGAGGAGGCTTGTGTGTGTCCAGAGCAGGAGGAGGGCTGTGGGGAGGGAGAAGGAAAGAACCTTAAGCGGTCTCTGCGCTGAGCCCCACCTTGCCACCCT
F1F2130536	ARID1B	NM_020732.3	NM_020732.3	GAACAGATTTTAGCGCTCTGAGCTTCAAATGCGAAGATTTGTATGAGGGAACTCGATAGGAATCTTAACCACTCTCTTAACCAGAGCGTGAATAAAAGGTGTACCCAGACCTGAAAGTCCTCTAACATCCCCATTCCTTTGTCACTCGAAAAAGTAAAATCATTACAAAAGACTAATTGTTTTCATGGTTTGTGTTGTAATCAGTACCTAGAGTCTGAGTCATTGCGCCACAAGTTTTTTACATGCTGATACTGCAACCTGAATAATCCAGGAAGACTTTAGCATCCTTTCTCCAGTCACCCCCAGACCCAAGACCACAGCAGCCCACCGAAGAGCGTCCAGCCTGCCTGAGATCAACCTGACCTACAAACTGAGTCATTGCTTTGTCTTAAACATTAG…
F1F2223740	ARID3A	NM_005224.2	XM_850100.2	AGGGAACAGCGGGACCAGCAGCAGCGCCGGCAGCCAGGCCGGGCCGGCAGGGCTGTCCACACCTGCCACATCTTCTACCTCAAATAACTCATTGCCTTAACCGTACCACTCCCCACCCGCCGCTCCCAGCCCGGGAGCCTGCCTGGGCAGGGGGGCGGGAGTCGAGGGGGGCCACACAGGGGCCGGGATGGCGGTAGATACGGGTGGGGAGGGGAGGTATCCAGAAAGGAGCCACAGCTAACGCCAAAAAGAAAGAAAAAGATATATACATATATATATATAAAGAAAATTTAATAAAAACAAGGGAAAAACCAAGGAAACAACTTAGAATTAACTCAGGTTCGGACATTCAGAGAACGTNAATTGTAAGTAGGAAGTCAGAAGAGAGA
F1F2248509	ARID3A	NM_005224.2	XM_003353956.1	GGGCGGGAGTCGAGGGGGGCCACACAGGGGCCGGGATGGCGGTAGATACGGGTGGGGAGGGGAGGTATCCAGAAAGGAGCCACAGCTAACGCCAAAAAAGAAGAAAAAGATATATACATATATATATATAAAGAAATTTAATAAAACAGGGGAAAACCAAGGAACACTTGAATTACTCAGGTTCGACATTCAGAGACGTGAATTGTAAGAGGAAGTCAG
F1F2006668	ARID3B	NM_006465.2	XR_095089.1	GCCAGACTAGAGTTTGGACGTGTCCGTCTATCCAGGCTTCGTTCAGGTCCTGCTGTACTCTGGGGACAGGGAGAGGCTGCAGGGGCAGGACAGGGCAGCGTTGTCCAATCAGGGATCGTCCTGGAGAACCGGGCGGGGTCTGCTGGCATCCAGCTTCCTTCCTCCTTGGTTCCCAGGCCACCTCCCGTCCCGGGCACGGTGTATCGACAATCTGTAAGCCGGCACAGGGCTGGAGGCCCTCCACAGCCCTTCCCCTTTAATTTATTGCCCTTCCCCTTCCCTCTGTCATGACCCCAGGGTCACTGGCCTCTTCCCTTGCTCAGTCCTCCGATCTTTAACTCCCATATGGGGCTGTGAGAGCCGAAGACCATGCCTTTGTGGCCCTTCACTCCTGAGCAT…
F1F2181277	ARIH1	NM_005744.3	NM_005744.3	ATCTAGGTTTCAGTGTCATAAATCCTCTCTACATGCTCGTCTTGCAACAAGTATCCAAAAAACAGTGTGTGTACTTCATAATATCAGCCCCACCCATGGAGGAAGAGTGCTTTTTAGAGATGCTTTTTAGTTTCAGTGTTGGCATATTACCTAAGGGTATTGCAGTTTGTGGGTGCATTCCCTGATTTGTATGGATCAAGGTGAACTGGCCTTTTTCTGAACTTTCAAGCTTCTAACAGCTATCTCCATATTTGACAGAATTCCCTAGTAGTTTTATTACTTTCATTTAGTTAGTAGCTTCAGTCGACCCCAGCTGGGATAGGCAAGCCATATTG
F1F2042727	ARIH2	NM_006321.2	XM_858002.1	AGAATGTAACATGCTGCCTGCCCACCCTGCCTCAGAATGTCTCCAGCAAGAGGGCCCCAGGGTGGTCTCTGTTTTCCAGATTCTCCTGTGTTTGGCCACAACTGGTGTCTCAAGGGAAAAGCGTGGGTGGCAGACGGTGGGGAATTGAGTTGGCCTATGTAACGGGCATGGAGCGCAGGGAATCACATCATGCCTTCTGCCTGGTCCTTGGGGACCCTTTGTGGTCAGGTGTACCTGCCTTACCCTGCAGTGAGGAGATAATACAGAAAGGGGCCTTGTCATAGGGTGTCTTTTGTCATCTCCGATGGCGTTGTGTGTGGCCTCATCTTTCTTCCAGGTTTCTTTGGGTCTGGCCACTGAGGCCAGAGACCATAACGGTATAGGTGGGGACATGAGTTC…
F1F2048041	ARL13B	NR_033427.1	XM_001137592.2	TTGAAATACTTTCTTGATCTATATGCTTTTTAAATTAATAAAAATGTTACGTGAGCTATTATTAAAATTTTCAGTGAACACCTCTTTTATGGTATAGACTTTTTCAGATCATGGTGCTCGTTGTCACTTCCTTGTTCTGTCAGAAGCTGCAGTGACTCTTTTATTTTAATTCTTTTGTGCCTTGAAAATAAAGGCAAGAAGACTGAAAAAGACACTGTGGGTACAAACACTTGGTTTTGTAACTAGGAAATGCTTGAGTACTAAGTCAATAAGAATTAAAAAAGTTGGTTTAAAATTATTTTTATAAAGAGAGAATTCCAAAATTATTTCTCAATTTAAAATAATAGCACTTCCCTTGCACTGAAGAATGGCATCTATAGGATTCTCTATTTAAGCAAA…
F1F2160260	ARL13B	NR_033427.1	NM_001174151.1	TTAGAGTAAAACTTATTTGTATATCTTTTTGGTTCCTGTTTGTAACATTTACATTTATTCATTTTTTTAAACACTAAACTTATACTTTTGTCATCCTTTTAATTTTCATCTAGTTTGAGAGTAAATGAAAGTTTAAACATTTTTTGTTTCCTGTAAGTGATTACTATAGTGTGCAATAATACTGAATTCATTTATTAAAAATAAAAATGATTTTGAAATGAAATATATGATGCAGTGAAATAAATGTTTTATATATCTCTCAAAAATTAATTTGTATTCCTAAAGCATTCTAAAGATATTTTAAAAGAAGTTTTGTAAATCCAGGTTGCTTTTTAACAAGTAAATGCCTATTTTGTTATGTGCTGCTATTTTTATTCTTAACCATCATGGATTATTACA…
F1F2011842	ARL13B	NR_033427.1	XM_001137592.2	CAGAAAAAGAGCCAATGGACTCTGCACACTTTCTTAACCATTTGTTTAATAGTCTTTGTTACTGTATCTTACACATTTTTTGTAAAATACATGTGCATGGAAGGGGAATCTTGGGAATTTATAACCTACGTTTTTTAACTTTTTATATTTTTTCTAAAACTTATAAGAATTTTAATTACTATGATATTGACTGCACTTTTCTATAGATGCTTTTGTTTAATGGAAATGGAGTTGATTTACTTGACAAACATGAACTATACAAACAGGACATATTTATATGGTTTTAGGTATGTTTTATAATAGTATTGTTCTTGAAATGTACATCCTAATTTTACCTAATTTTAAAATAATACCTTTTAAAACTAGTTGCTTAGATTCTTTATTCTTCCAAATTTATGT…
F1F2029420	ARL15	NM_019087.2	XM_517765.3	AAGGGAGTCGCTGATTGTCTCCGACGAGTAATTAAAGGTCTGTCAGTATTCCTATTATAAACCTCTATTTTCAGGGGTTTCAGTGTGCCCTTAAAAAAAAATGTGCTGGGGCTGCAGCAAATCATTTTAGGGCCTAGATTCAGTCTTTGGAACTCTTTTTTTTTTTTTTCCATTTAATTTAAATGATAAAATTATGTAGAGATTAATGTGCAGTTTTACTAAGGTTTGGCACCTTTGACCTTTTTTAAATCAAGAATAATCTATAGATATTGAAGTTTATGGATGTAATCCTCTTTGGCACATTTTGTAGATTTTTGACCGCTTCAAACACAAAATGGCCAAAGGTTAGAAAACTGCTCCTTTCACCTGAGCAATAAAAACATGTTTGTAATTTTTAGG…
F1F2015605	ARL15	NM_019087.2	NM_001014943.1	CTAAGCAGCTCTTCTGTACTCTGTGTTAAAATGGATGGAATTCGTGGCTCACAGAAATCAAATCCCTTACGAAGGACTCAGGGAGACTCAGAACCTTGACTCCTTTTCCCTGGGTTTGGGGGTGGAGCGTGAAACGACTGGGGCTCCTCATTTTATGTCTATTGTTTCCAAGATCTCTTGGGGTGTTTATTTTATTTTATCATATTTTATTCTTGAGTTTTTTTGTATATGGGCCTCATAGATTATGAGAAAAAAATGAGCACCAAAAACTTCAATGAATCACCTTATCAGAGAGGAATATCCTACCAAGATAAAATTAACGTGGAAGAACTTTAAAGACAAGATCCAGAATTTCCTTGATTTCCATCTGAAGTCTCACTCCCCCTGTCTTAAGAGCAG…
F1F2192182	ARL16	NM_001040025.1	XM_540485.3	GAGCGTCGGTCTTGATACTCTTCAATAAGATGTACGGTGATCTGCCCTGTTACATGACCGTGGAGGAGATGAAGTCCTTGATGAGGCTCCCAGACATCATTGCTTCTGCCAGGCAGAACGTCAGCACGGTGGAGATCAGCGCCCGCAGGGGCACTGGCTTGGCGGCAGTGCTGCGCTGGCTCCAGGACACCCACAGAGCCGACGGCTGACCCACTGCCAGGAGTAGCACCACTGGCCGGCCCTGGGGAGGAGGCGGAGAACAGCTCTGCTTGGTCTCCGTCAATCTGTTCTTACAGGGGCCGGATGGCTCCACAGAAGTCTAGGGGATGGGCTTCTGGCCCGAGTTGCAGTGCTGTGTAAACAGGAACCCCGGTTCCAGAAACTCTAGACAGCTGGCCT…
F1F2102617	ARL16	NM_001040025.1	XM_540485.3	GCTCCTCCCCGGGAGTTCCCAGTGGGGAAGCGCTTGTGTCCGTCGTGCCCCGGGGTTTTTCCGCAGGTGGGCACCGACCTGACGGACATCGTGGTGCCGAGGAGGGTCACCGTTCGGGAGCTGGGGGGCTGCATGGGACCCATCTGGCCCAGCTACTACGGAAGTTGCCGCTGTCTCCTGTTCATGATGGACGCCGCTAACCCCACTCAGCTGTCTGCGTCCTGCGTGCAGCTCCTGGG
F1F2249433	ARL4C	NM_005737.3	NM_005737.3	TCAGAGTATTTGATGTCATGCACCAAAAATAAACCCACTTGTTGCAAAAGCCGACCTCGTTGCATGGAATTTAAGAGCGAAGGAAAGCACAAGGATGAGGTCCTTCCTAATCCATTCTTGTGGGAACTGGCCTGCGTAGCAAAGGCAAAACAATCGAGTGCTTGAGATAAAAGAAGCCGTGTGAATGTAATGATTCACCTGTACTCAGGCACTTCACAGTTTACTTGAAAGAGGCTTTGGAAAAGAGATAAAGCAAAAG
F1F2029177	ARL5A	NM_177985.2	XM_001136344.2	AATTGGGTTTAAAAGTTGAACAACATGATACACATTTTTACAGAGAAGTGACTTGGCCCCAAATATGTTTGCTTAGGATATTTTTTTTTCACTGAAAATGAAAAAATATGATGGTTGAAGGTATTTCTGTTGTAATTTCTGTTGTATCCTAAATGTGTTCAAACGTATTTTGGGGTGCTCTCTTTGTATATGTTTCATGCCCTGAAAATCTGAAGGCTGATCCAAACTGGCATGTTGTAGAATATTGAAGAAAAGAAGTAACTACGTTTAATACCAGCCTTTTAGATTTCATGCAGATGTTGATGAGGAATCATAGTATATATACCACAAGCATTGACAAAACTTGGAAAGTTTCTTTCTGTAATATATAATATACTCAATATCTAAATCCAAGTCAGG…
F1F2025305	ARL5B	NM_178815.3	XM_003257696.1	AAACAGTTGCCCTCTTTACAGAACCAGATGTTCTAAAGTCTTTTGCTGGGTTACAGGAAACTGCTGAATTTAATCCTAGCTTTTAAAGTATTACTAGGAGACTGAAAGTCAACACTAACATAAATTTTAAAATAGGAAGAAAAAGTCATATGCTATCAGAAGTTTATTACATATCATTGAAAAGTTTCAAGGCAGTTTGTCTAATATGAACAGTAATATAAATAGTGCATACTTTAGAGGGAGGACAAATATTATAATTTTGATCCTTTATTTCAAATGTGTGATTTTGCTATAATGAAAGGGATAAAATGCATACTTAGAGAATAATAATTCATTTTTGCAGTTATTTTTTTCATTTGGGTCAAAAATAGGATTCAGTGTTCATAAGAATATCAAAAT…
F1F2218974	ARL5B	NM_178815.3	XM_001154062.2	GACTGACCATCATGAGACCTGCCTTTAAGTTAATTTCTCCCACATTGCAAGTCATGGGATAATTTTAACTTACTATTAGCTTGGAAATTAAGTAGGCTGTTTATCTAAAAGAATTAAATTCACTTTTCTGCCTCTAACACGAGATTAGTTTTGACTGAAAACTAATCAAGGAAAAATATTTGAAAGCCCAACTTTGATGGTAAATATTTTGATAAATCTGATATTTTAAAAATGTCATATTATTCAACACATACATTAACTACCGGAAT
F1F2154770	ARL6IP1	NM_015161.1	XM_537908.3	TAAGTGTTTCTTCCCCTTCAATCTGACTGTAAATGGTAGCACCCATTGTAGCATATGTTTGATTTTTTTTTTTAAATGTTTCATATAGAAAACTACAAACTACCTTAATTTTACATGTGTTTCCTCACTGTAGATAAGCCTATCTTGCTCTGGTATTTTTTTGTGTATATGTGATCTACCAATTAACTACTTTTGCAGTTTTAATCTTGTATTTATTTCTTCTACTTTGTTTTGTAGTAAAAAGGGGAAAAATAAAAAAGCTAGAAAA
F1F2238577	ARL8B	NM_018184.2	XM_003132343.2	ACACACTAGAAAAGCTTCTCATACATACTTGTCTTAAACAGTGTGTAGAGTCCTTTTTTTTTTTTTGGAACTAAACAAAAACACTTGACCATCTTAAATTCAAGAAATTGCATATTTCTGTTCTGGTCTTTCTGGGCCAGATTTTTATAGTTGGTTTTCAGTAATGTCTAATGATATTTCATTGTAGAATTCATTTGCTTAATACTGATACTGACTTGATAC
F1F2135779	ARMC1	NM_018120.4	NM_001190196.1	AAAAAGCATCCAGTGTCACTGGAAAAAAAAAAATTATTGTAAAATACTTCACCAACCAGAATCTTGTAGTTCACGACCGTCTGGAGGGAGGGGTAGTGAGGGGATTGGGAATGATAGTTTTCATGTGTCTGGGCTCTGATTCAGATGACATGCTACAACTGAAAGTAAAAGCTTTCAAGGCGTGTATTGCTTTAAATGCATAATACAACTTGCTGCCAGAACCAGATGTGTTGAAAATGAAACAAACCACCTCTTCAATAGCATTAAAACAAGTTTACTGTTTAACAAGTTTGTATTTTATTTGC
F1F2222957	ARMC8	NM_014154.2	XM_003265282.1	AAATGACTTAATTTGTGATATCATGTTCTAGAAATACTTGCAACGTTAATAGTCTGATCAGTATTAAAACTTGTATTCATAATGTGTATAATTTACTGGTAAGGCTTAATCCTGATAACTTACTGTAGAAAGATGACAAATAAGAACAAGTTATAATTATTATAGTTTTTGTGTGGTAAAGAAAAGATACTGTGTACATTCTTATAGTAATGGGGATTTATAGTAGTTTTTAGGAAGATATTTAATCTAGGGTAATTAAGT
F1F2190183	ARMC9	NM_025139.3	XM_002917452.1	TATTACTGTATTGAAACTGTTTTATTCTCCTCTTTTCCATGGCCTGGTTTTTTTGTTTTTGTTTTTGTTTTTGTTTTTTAAATTTATACTGCTAAGTGACCGAATGCAAACCTAAAGGAATTTTCCCCCAGTTTCTGCTTATTGGAATAATCCGTGTCATGATCCTTCCTCATTTATTTGCAAAGCCTCTTATTACTATAGATCAATGTATTACAGGTAGGAACTTCTCCTTCAAGATCAGCTTTCAAGTAGGTGGTATCTCCTCTTTCCTTCCGCCAGATCATGACGAACACGGGGAAGGCGAGGCGGAAGGGCCTGGCCTGTGTGCAGCAGAGTGCCGACGAGCCCCTGCGCCGGCCTGTCACCCCTGGTGGCCACAGGACCGGGTACCCAGTGTAA…
F1F2050622	ARPC1A	NM_001190996.1	XM_002924195.1	TGAAAGCTCATGAACTCAAGGAGCACAACGGACACATTACAGGTAAAGTAAGACCCCCGTGAGCTTAGTGTGATCCTGGCAGCTCGAACAGCCGTCCATTAAATAAAGAGCCTGACAAAGTAGGTCTGCCTTAATATTTAAAGTTGTGCATCATTTACTGAGTTTTCTTTGGAAAACTTGAGAAAATAAGCATCATAGTGATCTCAACTTTTAAGTGCTCTTTTCAGCCCCG
F1F2201889	ARPP19	NM_006628.4		GGTAGAGCATTTTGAGAAACATTTCATTTTTGAAGGCTACATCTCACTAAAAACAATTACAGTTCTTGGCATATTGGGATAAATAAGAATTATTGGATTGTTTTGATGAACTGGCAGCAGGATGTTTATAGTCTATTTACAAGTTAATTCAATACTCACGTGCTGCTCAACCTAAAAAATAAGTCAACTATTCATCAAGGCAGGGCCGGGTAAGGCCTTTCTGTTTCGTTTTTTAACTTAAGAGTTGGAAATTAGTTGCTTTTTACTTGATGTAACAAAACATACCTCTAAATATTTATGATACTTCTTACTAAATCAGCTAGTGTATTCTTTCTCAATCCGAATCAGTGG
F1F2288955	ARPP19	NM_006628.4	XM_002804781.1	TCTAAAAGATCACAGAGACCATGTTTTCTTGACCATGCTAGGACTCCTGCTGTAGTTTACAACAAGTGATATAACCTTTAAGTTTTATTTGTAAAATACAATGCTGATATTTAACCTACCTCAAAACTTGTTGAGGATCTGTGAAATACTGAGTAAGTGCCCAAAATAAAATACTGTTGATTGTCTTTTTAAATTAAAAAAAAAAAAAANAAAAAAAAAAAANAAAAAAAATACGACAGTAGAGT
F1F2271901	ARRDC2	NM_015683.1		GAGATTGCTGGCCCAGGCCAGACTGGCTGGGGACTCTCCAAGTATTCCAAGACATGAGACCTCGTCTGCGTATTGTATGACCCCGGGAAACCTGGTTCAGAACATTTAGCCGGGCCCTGGGGACAGAGGTCAGCCTGGGGTAACAGCAGGCCCAGTGCAGCTCTGGGAGACCTCCTGGAGGGAGGGAGGGACAAAGTATGAGGGGGGCAGCCGGACCAACCCCCACCCCGGTTGCAGATCTCAGTCCTGGCTGGGGCAGGGTCCCCGCCTGGGACTCAACATTTCTGATAAGCCTTAAATTGTTCCCTTTTTTTAATGTTTGGGTTTTGTTTTGTTTTTTAAAATAAAAAGTTGTAGGGGAAAAGAAAAAGAAAAAAAAAAAAAAAAAAAANAAAAAAA…
F1F2010626	ARSG	NM_014960.3	XM_511646.3	AATCATTACAACCTGACCCTCTTACGAGAGTGACTTTACAAGATAAGAAGTATTCTTTGAGGCATTGAAAGGATTGCAAAAAGGAGGAAACCTTGCAGAAACATGAAGCCGTCAACCATCTGGAACTGAGAAACTCACTCCAGGCTGACTGCGGCTTCTAGAACGTCCAGGTGTTCTGCAGATGGGAGAATCGATCCTGCACTCACCAGCTGGAGTCCCGAAACAGACGCACGGCTCCAGCTCCAGCGCTGACATCCCCGAGTCCAGACGGGTCCTTTGCTAAGTGCCAAAGAGCCGTTG
F1F2120501	AS3MT	NM_020682.3	XM_508007.3	AAAGGCTAATCAAATAGGTTTTCCTCTCGCTTTGCTAATTCAAAGTTCTGGTGCCACTTAGTGGTCGGATGTGGAACTGAGACGGGGTCTTCAGGCCTGGCCAATGAGCAAGAAGAGCTTCATGAGGAACGGTTGGCTGGCTGGCAGAGGGTCTCAGGAAAAACATTTTCCTTCTGACCTGCATAGCACCTTTTGGACTTTCACCATGTTTGCTCATAAAACAAAGCTCCTA
F1F2007096	ASAP1	NM_018482.2	XM_001156050.2	AGTAAGAGAGAAAGGTTCATTTCACAGAAGCACAACATCCCACCGAACCCCTAGGAAAAGCCCTCCTTAATAGAGTCTCCGTGCTCAGTGAGTATCCATTTAGTTCTGCTTAAGTGAGTACTACGAAAACTTGGAATAACCACCTAATAAGTAAACCTTGCATGACAGACCTGCAACACAACTTCTCAGCTGTTCCTGGAAAGTGAGTTGAAGCAGTTGCCGCCCAGGGTGGGGTGGTTGGGCAGGGGGGTACCCCAAGAGCCCCACACAGAAGGCGAGAGTGGTGGTGGCAGGCGGCCGGGCGAGTGCAGCCCTGCTTACTGGCCGCACTGGTGTCGGGACAGGAAGTCGCCATCCGAAGTGACCTAGAGTCCTGGTTCATTCAAGTACACAGTTTTA…
F1F2284928	ASAP1	NM_018482.2	XM_001156050.2	CAGAGGCCNTCCCAAGCCACCTCACTTTTTTACTGGTAGCCCTGCTGGAAACACAGAGATCACCTACTTCCTTCTGATCGAGTTGAAGAGAGGATTTTATTAAATCTCGGAGTGCAGTGAGCTGTTTCTTTTCTTCATCCTGGGTTTNTTTTATCTGTGACAGAAAAACAACTTTCATTACATATCTTTTATATATTAATGAGCTGAGTTTAATTCATCCAAATATGCCTGTCATCAAAAAGTTCAATGACATCATTAGATTTCTTTATTAAAACCTTTAC
F1F2008136	ASAP2	NM_001135191.1	NM_001133221.1	CATAGGTCTGGGCTTGGAAAGCGAGGCAGCGATGCCTCCGTGGTGACGATGGTACATTTGATGGGGCAGCCCGTCTTCATTAGGCAAGACCCTTCTAAGTGCAGAGCTTCTTCTTTTTTTTTTTTTTTTTAAATTGCGTTATACTTCTTGTTGCTGTTATAAAGGAAAACAGAACAAACTGGAATGTTTTATGATGTTGTGTGGCGACTGCTTTTTAAAGCCTCTCAGAGTTCTGGGTAAAAATGTGTCAGCTCTGTAATTAAAGTTTGTTTTTTTTTTTTTTAAAGCACTACATCTGTTTTCACTAATTGTTAATTTCTGTTGTTCGAACCCTTCATTTAGTTAATTCCCTCACAGATTTAAGAAAGTAAATAGATTTTGCACAGCGCACTTATGTGT…
F1F2141618	ASB7	NM_198243.2	NM_198243.2	AGATAGCCACTGAGTTTGAGGTCAGGGAATTCCAAGTAGAAAAGATCAGATAAAGGTAAATTCTTTGGTTCTGCACTGCTGCTGCGACTTCAGGAAAGAAAAAAAAAATTATGAGAGCTCTTCCTTGGAATTGAAATTTCTATTTAATGAGAAAGTGTATAATTCCATTATTTATTGTTGGAGGTTTGATTTACTGGAAACTTAAAAGAATGTTTATTTTGTTAGTAAAATCCAATCACATATCCT
F1F2010580	ASCC3	NM_006828.2	XM_849074.2	AACGAGGAGGTCTCTGAGGCCTTGACTGACCTGGAAGTGAAGTAATCTGACCCGAACAATCCATCGGAGAGAAGTGGTTAAGAAGTCTGGCTGGTCATTCATCTAGACGAAGTCGAATTACTTGATGTTTGCCTTGGTGGAATCAACTTCTGACCTCAAGACACCCAGGAAATCGACAGCGGCCGCAGTATTGACTCCAGCGGCACAAGGCTAGCTGCGGTGCCTTTTCACAATTGTTGCCTTTTATAGCGTCGTCTTCATGGGTTTCTTGATATGTGAAATGAACACGCATGTAGGAGAAACTTTGTGTCTCTTGAGATGAGATTTAAAAAATTACCCATCCAGTTTTGCATCTCACAGTGTAATGTTTACAAGAATGTTGGTTCATTTTTTTTTTTC…
F1F2103561	ATG2A	NM_015104.2	XM_540877.3	TTCTCGCCACGGAGGCCACGTCCAGTCTGCTTGGGGGCATGCGAAACCAGATCCTTCCCGACGCACACAAGGACCACGCTCTCAAGTGGCGTTCGGACGAAGGCCAAGACTGAGCACTGGGCACCCAGGACCTCGGGCACGGCCGCCCTCCTCGCCCAGCCAGCCCCAGGGCCATCATGGCTCCTGCACCTCCCCAGAGCTTTTTCGGTCCACAGCCGGGCAAACCCTCAGGGGAAGG
F1F2143907	ATPBD4	NM_080650.3	XM_001135595.2	TTAGAAATAAGACAATAATTAAAAATTCAGACTAGGAATTGATAAATTTGACTCAGAGGTGATCATGAAAATATAAGTAATAGAACACAGGATTTTAGGCCAGTGAAACTACTCTGTATGATACTATGATGGCAGAACACATGCCATTACATATTTATTCAAAACCACAGAATCTACACCAAAAATGAACCCTAATGTAAACTATGAACTTTGGGTGATAATAATCTGTCAATGTAGTGTCATCAATTGTAATAAATCTACCACTCTGGTAGGGGATATTGATAGTAGGGGAAGCTGTGCTTAGTGGGGACAAGGATATATGGGAAATCTGTGTACTTTCCACTCTAATTTTGCTATGAACAATAAAACTACTAACAAAAATAAAGTGTAAATTTAAAA…
F1F2284222	ATPBD4	NM_080650.3	XM_001135595.2	AGTGAAAAGAGCCAATCTGGAAAGGCTACCTACTATATGATTCCAACAATATGACAAAACTGGAAAAGGCAAAATTATGGAGACAGTCAAAAGATCAGGGTTTGCTAGGGGTTTAGGGGCTAGGGGTCGGGAGAGATGAATAAGTAGAACACAAAGGATTTTTTTTTTAGAGCAGTGAAGATACCATAAGTGTGGGTATGTGCCATTATACATTTGTCAAAACCCATAGAATGTACAACACCTAGAGTGAACCAGAATGCAAGCTATGGACTTTGGGTGGTAATGATGTGTCAATGTAGGGTCATCATTTGTAACAAATGTACACATTCTGGTGGGAGACCTTGACAGTAGGAGAGTTTCTGAATGTATAGGGCGAGGGATATATAGGAA
F1F2234566	ATPBD4	NM_080650.3	NM_001204265.1	AAATTAAGAAGATGGTATCAGAGATATAACATATACCTCCATACTCACCCAGGTAGCCTTCCCCATTATTAACTTCCTCCCCCAGAATGGTACATTTGTTACAAGAGATGAACCCATAAGGACACATCATTATCACCCTAAGTCCATAGTTTTACATTAGGGTTCACTTTTGGTGTTGTACATTCTTTGGGTTTAGACAAATGTATAATGATATATATCTACCATTACAGTATCATACAAAGTATTTTCATTGACCTAAAAATCCTCTGCATTCCACCTTTTCATCCCTCCTTCTACCTAACTCCCTAGCAACAA
F1F2235771	ATPBD4	NM_080650.3	XM_003272798.1	AGAGGGATGAGAAGATGGAGTACAGAGGATTCCCAGATCAGTGAAGCTACTCTGTATGAGCCTATTATACTGGATTTGTGTCATCATAAATTTGTCCCAACCCACATAATGTACAACAGCAAGAGTGGACCCTAAGGTAAATGATGGATTTTGGATAATAATGTGTCAATATAAGTTCATCAGTTGTAACAAACGCACAATTTCTGGTGGCGAATGTTGGTCATGAGGCAGGCTATGAATGGGGGGCCATGGAGGGGACAGGGAAAATATGGGAAATCTCCGTATCTTTTGCTCAC
F1F2173757	ATPBD4	NM_080650.3	XM_003272798.1	CAGAGGATTTTTAAGGGAGTGAATCTACTCTGTATGATAGTGTAATGGGAATAGTGTCATTGTGTATTTGCCAAAACCCATAGAATGTACAACAGCAAAAGCAAACCTTAATGTAAACTATGGACTATAGGTGAAAATGATGTATGCATGTAGGCTCATCAGTTGTAACAAATGTACCACTATAGGGCAGGATGTTGATGGTGGGGGAGGTTATGCCTGTGTGGGGTCAGGGGGTTATATGAGAACTCTCTGTACTTTCCACTTTAGTTTTTTTTTTTTAACCTAAAACTTCT
F1F2134709	ATPBD4	NM_080650.3	XM_001135595.2	ACATGCCATTACATATTTTATTCAAAACCACAGAATCTACACCAAAATGAACCCTAATGTAAACTATGAACTTTGGGTGATAATAATCTGTCAATGTAGTGTCATCAATTGTAATAAATCTACCACTCTGGTAGGGGATATTGATAGTAGGGGAAGCTGTGCTTAGTGGGGACAAGGATATATGGGAAATCTGTGTACTTTCCACTCAATTTTGACTATAGAACATAAAACTACTAACAAAATAAAGTAGTAATTTAAAAAACAAAAC
F1F2094367	ATPBD4	NM_080650.3	XM_001135595.2	AAACATCTAGGCTGGTTTTTCTTTTCTTTTTTTTTTTTACTCACAAAACTTAATTTTTTAGAGCACTTTAAGGTTCACAGCAAATTTGAGCAGAAAGAGTTCCTATAAACCTTCTGTCTGCCCCCCTCCGCCCACCCCAACCCTGCCAATACAGCCTCCCTCACTACTGATGAGAGTGGTACATTTGTTAGAATTGATGAACCTATGTTGACACATCTTTATCACCCAAAGTCCACAGTTTACATTAGGGTTCTCTTGGTGTTA
F1F2081745	ATPBD4	NM_080650.3	XM_001135595.2	CATCAAAATCCCCCACCAGAGTGGTACATTTGTTACAGTTGATGAACCTATATTGGTACATCATTATCACCCAGAGGCCATAGTTTACTTTAGGGCTTACTCTTGGTGGTATGCATTCTGTGGATTTAGACAAATATATAGTGACATGTATGCACCATTATTGTATGGTATCATAACAGGGTAATTTCACTGCCCTAAAAATCCTTTGTGCCCTATCCATCCT
F1F2242780	ATPBD4	NM_080650.3		GAAAGGTTCAGTTTTGACTAGGACGTGTTAAGCCCCCACATACAAACAGCCTCCCCTCTTATCAACATCGCTCACTAGATGGTACTTTTTTTTCCACCAAGAATGAACCTACACTGACATACCATAATCACCCAAAGTCCATAGTTGACTTTAGGGATCACTCTTGGTGTTGTGAATTCTAGTAGGTCTGGACAAATGTGTAACAA
F1F2019437	C15orf38	NM_182616.2	XM_846613.1	TCGGCAGGAGCCATGGAGGAGACCCGAGAGCAGGGGGACGGTGCTGAGGACGAGGAGTGGGATGACTGAGGTGAGTGGGCGTGAAGTGTCTCTGAGGCCACCAGCGCTGCTGAGACTATGATCTGTCAACATCTACTCTGGAGTTCAAGGGAGCGGTCCACTAAGTCTTCCATGGTTCTTCCTCCAGCTGCCCCAGAATACTCTTGGAATAAGCACTGCTAAAGTCAAATCCATGACCGTGACATGACCAATGTCGCCCCATGCTGTGGCTCCTGGAGGGGCCCTCCCTGGATGTGAGTCTAGATCTCCTAGACCTTTCCACTGTGGCCCCTTGCCCTGAATGGCAGCCTTGTTCTAGAGGCAGGCAGTGGAAATGAACTTGGTCTTGGTGTACACTTG…
F1F2276612	C15orf39	NM_015492.4	XM_003267231.1	AGGGGGTGCCCAGATACAGCCTGGGGCTGGCATCCTTGTTCTGGGCCTGCTGCTTTCACCTCTGGGAGGCCCCAGGCCTGTCCTGAATTGACACCAGTGACTTCCCTGAGCTGCCTTGTCCCCCCTGGTGCATCTTCCTGAGAAAGTGGTATGTTTGCTAGAAGCCAAGCAGCTGCAGGGACTCAGGGACTAGACAAGACAGGCTGAATGACAGCTGGATCCTGGGAGGTCTCCGAAGATACGGACTGGGGACCCTGGCATTCCCCAAGCCAGAGCCCCATCAGTCACACCTGCTATGAGTGACCTCCTTGCAGAGTACTAAACTGACGCCAGAGGCTGGCAAGCTGGCCTTGGCCTGGCTAAGGTTGTAAG
F1F2050613	C3orf14	NM_020685.3	XM_002915440.1	GCTTCTCCTATCTTCATTGTCCTTGAGGAGGTAATGGGACAATATGAGCCTTTTGATTCTTAAAGTTCCTGAAATGACCTGCATATTCTTTAATATTCAACTGTACTAAATAGGTTTTTTGAAGGAGTGTGTGAAGAAGTTACCGCCGCGCCTCATCTTGAATTAGTACTTCCTATGTCATTTTCATTTTCAACACCAGTAGGATATGGTGCTCTTCCTAAAAGAAACTGATCCCATTTG
F1F2046225	C3orf15	NM_033364.3	XR_132494.1	GACACAGACGAGTTACCCGAGGGAGAGACTCAAAAATAAGAACCACAGCTCAGATTATCTCTTTTAAAAGAAGCTGTACAGATCATCATATGGAATTCCAGTAATCTGTGCTTCTCCCAAGATGTGCAGCTCTTATGGACTTGTCAATGTGTAATTCATGAGGAAAGATCTTTCTTCTCCCTAAACTTCCAATAATTTAAAATTATTTTCAGTAATTACAATCAAATGAAGGAGTTTTA
F1F2096012	C3orf15	NM_033364.3	XR_132494.1	GGAGTTTATTTTCTTTAGTGTTTCGCAGATGCTCTACTTCAAGAGAAAATTTTCTCATGTCTCATTTCAGCATTTTGTTAACTAGGAGGATATTCTGGCTTGCTGAATCAAACAAAAAGAAATGTTACTGAATATTTCTTAAGTAGTTTTGGCTTGATATTCATAATGCATTGACCTTATCTGCTAAGTTTGGAAGTATGTACACCCCATGACCTGGCATTTCATCT
F1F2211228	C3orf15	NM_033364.3	XM_002915268.1	GTAGATGCGGGCTGGCCCAGTCGGAGGAGACTTCTGGAGGAGCTGGGACCGGAGTTGGGCTACGCAGAGAGGTGAGGAACGCCCAGCGGAAGCACATTCTTGCAGCCCATCAGATCATCCACAGCCACACGGAAGACATGGTCAATAAGGACTTTGTGGAGCAACAGCAGGATGAGGCGGCCTCAGACACAGACGAGTTA
F1F2003426	ASF1A	NM_014034.2	XM_003255628.1	AAGCACTTATAAAGAAAAATATAAACCATTAGACCAGGTTGTAAAGCTGTCTTAGCCTTTTGGACAATAATCTTTGGACCACTATTTTACTGGCCTTCAGAAGAACAAACTTCCGACTTCAACTAAAATGTTTCTTTCTGTGATAAATAGTTTGGTTTAATGTGAGGGGCAAATTTCCATTCTTTTTTGTCAATGTCCTTAAAGAAGGGATTTGAAGTCCACTATATGCTACCACGAACTTTAGGACCTGATTTTCTAGGCCACCTTGAAGCCTCTTATGGCAACTATTACACGGAATGTTAGACAGCATTCAGTTTAGTTTCTAAGATGATAACAAATGTGGTTAATTGTTCGTAAGGTCCTTTGTTTTATAACCATTTAGGACATCTGAATACTCCT…
F1F2084064	ASF1A	NM_014034.2	XM_003311454.1	AAACTTTGAAATTTAATATACCAGATTATCAAAATACTGTCCACTAACTAGTTCATAGATTTTAAAAATAAAATACATCCAACTGTTAAAACCATATGAAGAAAATTTCATTTTTGTCTATTTGCAATTAAGGAAAATGTTAAAATATTAAAATGAAAATAAAAGTAAAATTTCCAACAAAGAGCTCAGTGATTAATATAACAAGATATGGGCTTGTTAGAAATAAAGCATATATAAAGCCAAATTACCAAATAAAGCAATTTACTG
F1F2225504	ASH2L	NM_001105214.1	XM_002917229.1	AGAGGTGGATGGGAGGCGCAGCCCGCCATGGGAACCCTGACCAGGTCCCTCTTTCTTTGCAGCTAGTGGACTTTCTGGGGAATAAATTGGGGAGGGGATCTGTTTTTTTGTTTTTTTTTTAACTATTGCAAACATTCTTCCAAAGATACTGCAGCACAGAGCCTCTCCTGTTAGCAAGCGAAAAGTGGGGTNAGACCGGCAGAGACTGCCTGCCCTACAACACTTCGCCCACTTCTGGTNACTCGCTTCTATTTTTGTGTGCCATATGCCTAGCAGCTGCTGA
F1F2085868	ASH2L	NM_001105214.1	XM_843785.2	GCTATGGACAGGGAGACGTCCTAGGATTCTATATCAATCTTCCGGAAGACACAGAAACAGCCAAGTCACTTCCTGATACTTATAAAGATAAGGTGAGTTTGTCCTCTTGAGAGATTCCCGGGTTTGAAGACCTGTGGCTGCCAATGAATGCTGCAGCAGTGGCCTGAGTGGTTTTTGTAATACCGACATACCATTCCCATGTTTTTCTCACTTTTTGTTACAAAAATGTTTAGA
F1F2058061	ASL	NM_001024946.1	XM_002817901.1	TTGAGGGCAACCCCTTTGGTCTTGGCCATGAACACGCCTTCTTGGAGATCTTGTGGTCCTGATGGAATGGCATCCCTTTGCAGACCAGGTAGTAGGTAATGTCAGTGGCCAGAATGTCTAGGCTAAGACCTGTACCATGTTCTCACAGTGGATCTGAGGGACACCGGTGGTAGGGAATGGTGAGTTCTGGAGATCCTGGGGGGTGAAGTTGCCAGCCCCAGGCCCAAG
F1F2031257	ASMTL-AS1	NR_026711.1		TTAGTAAAATGTTGCATTGGGCTATCAGAAATCTTTAGTTCTGTTACAAGAGTGTATTATCTCCCTGGTCCTGTTCTAAAATCATGTTCAGAGTCTTATGGTGTATTTTCTATATTCCAGTCACAAGAACCCTCTTTGGTTATTAATAAAATCCGGGGAGGTGCTTTAGCAGCTCAGGTGCTCCTGCGAGAGGTCTGCCTCCCGCCGTGATTGTAATCTGTGGCCATGATACTACTATTTTCTTAAGGCTGCTGTACAAATTGCCACAAATGTGGTAGCTTTAAACAGAAATTCTCTCACAGGTCTATAGAAGCCAGAGGGGTTGGTAAAATCGACTCTTATCTGGTGTTTCTGAGAGGGGCTCCATGCCAGTCCCCTCTCCTAGCTTTTCATGGCTTC…
F1F2176905	ASMTL-AS1	NR_026711.1		TTTTTTTTTTTTTTTTTTTTTTTTTTTAGTTTATTCTGGGCTCTCAACCCAATGACTGGATTTTTATAAGAAGAGAAGGCCACATGAGGATAGAGGCAGAGACTGGGGTGATGCGGCTGCAAGCCAAGGGACACCTGGAGGTACTGGAAGCCGGAGGAGGCAAAGAACCATCCACTCCGAGAACCTCCAGAGGGAGCAGGGCCCCGCCGACACCTGGATCTTGGGCTTCCGGCCTCCAGAATATCGAGGAAGTAAACTGTTGCTTGAAGCCATCGAGCTTGTGGGCGTTCAGGAGAGCAGGTTCAGGGGCCTGCCAGGGCTCTGCTGTGCAATCTGGGGCCCAGCACTCGCCCTCTCTGTGCCTCAGTCTCCTCAAGTAAGAAACTTGCTCACGGTGT
F1F2109850	ASMTL-AS1	NR_026711.1		CTACCTCTACCTCCACCATGATGTGGCTTCTCCCCTGTGTCTGTGTTTCCTCTTCTGTCTCTTACAAGGACACCTGTCATTGGACTTAGGGCCACCCTGATCCAGGATGAGCTCATCTCAGATCCTTCCCTTCATTACATCTACAAAGACCCTATTTCCACATAACTTCCACAGGTTCTGGGTGATTAAGACATGGGCATATATTTTAGGGGTCCACCATTCAACA
F1F2015877	ASPH	NM_001164753.1	XM_003361107.1	AGGACCATGAGCTAATTAAAAAAAAAAAAAGCCATAAGAAGTAATTTCATTTCCATGTTAGGGTTAGCTCTTGATAATGTTAACATTGTTTTAACATAAGATGACTTTTCTTTCCCCCCTGCTTTTAGGGTTACAATCAAAGAGATTTTATATTTTTATCATTATAGATCATAGTTACAATGTAGTGAGTTATGCATGCTGACCCAGTGTGTGATGAAATCCAGAAGATTGAGTTACTAAGAAAAGCAATAATTTTCTAAAGCTGTGATATGGGTAATATAGAGTTGCTACTCTAATTCTAATAAAGCTCTTAATTCATAATATGAATTATAGAACACTACTTTTTATAAAGCCTTATTTTTTTAGGGAAACTTAGGAGTGACATAGACCTGATAAATG…
F1F2032231	ASPH	NM_001164753.1		TATAGTGACGATGTAGCAATAACTTCTTGGCGGGGTTTCGTATATATATGGCTAGCGATTACCCCCACGTCTGTCAGACTGACCTGTGTCAGTGTGATCTCAAAGCCGTGAGGAGTGCCCCGCGCTTGCACTCTGAGGAACACTACTAATGGTTGCTATTAGCTGTGAAGATTGGACTTGTATATATCTGCACTGATACCCTCATAGGACATTTCTACCTTAGCTTGGAGTATTCAGGGTAAAACTCCCAATTTGGAGGTTCGCAGCTGTTAGCTCATTGATTAGGAAAATTGAATATTTTGGTGAAAGTCTTAAGTTATCATGGTTAATTTATTTTTTAAATTGAGGGGGAACAATGAAATTCCTTGCTAGGATATAGGCAAAAGGAATGGCCTGCTA…
F1F2157503	ASPH	NM_001164753.1	XM_534721.2	CTCAGTTGCAACCTCCCTCTCTGTTTTTATCTTATTTTATTTTTGCTTCCCTTCCCCTGTGTTCATCTGTTTTATTTCTTCAGTTCCACATATGAATAAAATCATATGGTATTTGTCTTTCTTTGACTGACTTATTTCACTTAGCATAATATCCTGTAGTTCCATCCACATTGTTGCAAATGGCAAGATTTTATTCTTTTTCGTGGCTGAGTAATATTCCATTATAGATACACACTTCATTATCCATTCATCTGCTGATGGACATCTGGGCTCCTTCCATATTTTTGCTATTGTGGACATTGCATGCCACTCTACTTAAGACCAAGAAAAGTCCAGACACCTGGGTGGCTCAGTTGCTAAGCCTCTGCCTTTGGCTCAGATCATGATCCCAGTGTCCTG…
F1F2038552	ASPH	NM_001164753.1	XR_126814.1	ATCCGACTTATTTCACTTAGCATAATGCCCTCAAGTTCCACCTATGTTGTTGCAAATAGCAGGATTTCATTATTTTTTATGGCTGAATAATATTCCACTGTCTATATATATCACAACTTATTTATCTATTCATCCCTTAACGATCACTTAACTTGTTTCCATATTTTGACTATTGTAAATAATGCCACAGCCATCATGGAGATGCATTTTTGGTTTTTTGTTGTTGTTCTTTTTTTTTTTAAGTTGGTATTTTTGTTTTCTTCAGATAAATACCCAGAAAGGGAATTGCTGGATTATATTGTAGTTCTATTTTTAATTTTTTGAGGTATCTCCATACTGTTTTCCCTACTTCCACCAATTTACTTTGTCACCAACAGTGCATGAGGGTTCCTTTTTCTC…
F1F2159762	ASPH	NM_001164753.1		ATGTCCATCAACAGATGAATAGATAGATGTGAGGTATAGAGATATAATGGAATATTACTCAGCCATACAAAAAGAATGAAATCCTGCCATTTGCAACAACTTAGATGGAACTAAAGGGTATTATGCTAAGTGGAGTAAGTCAGTCAGAGAAAGACAAATACCATACGATTTCACTCATATGTGGAATTTAAGAAACAAAACTGATGAACCTAGGAGAAGGGAAGGAAAATAAAATAAGATAAAAACAGAGAGGGAGGCAAACCTAAAGAGACTCTTAACTATAGGGAACAAAGTGAGGGGTTTGTTGGAGGAGAGGTGGCTG
F1F2230215	ASPHD2	NM_020437.4	XM_849500.2	ACCAGAAAGTTCTTATTTGGGGTTTTGAGATCACGTGGGCTCCCTCTTTCCTTTGGTTATTGTAAATGGAAAATTTTCAGCTTGTATCGCCTTAGATTTTTCTTTTTTCCTTTCAGTCATTTGCTTCTGAGATTCCTTTCTGCCTAATAGCGTGTTACTTTGCTCTGTGACTGGGGGCTCTGTGCCTTCGGTGTGACTGTTGTCTGTGCCGTGTCACGTACCTGGTTTTTTCAGTGCTCTGGAATAGAGTAACCAAGTGGTTATCTGTCTGAATGTAATCACGTAAAAACTCCTTGTGGTCATCTGAAAAGAAAAATGAACAAAAACAAAAACAAAAAAAAAAAAAAAAAACAAAAAAAAAAATAACGACGAAGTAGAAGTAGAACAAGG
F1F2177914	ASPM	NM_018136.4	XM_002919286.1	AGATGCACCTGGCTGCCACACTAATCCAGTCGGTCTACCGAATGCACAGGGCCAGACTTGATTATCAAGCAAAGAAAACTGCCGTTGTTGTTATACAAAATTACTATAGGTCATATGTCAGAGTAAAAACGGAAAGAAAACGATTTTTAGCAGTTCAGAAATCTCTACTAATTATCCTGGCTATTTTCAGAGGCGTAAAAGTTAGACGGAAGCTGAGAAACCTGTCGCAGGCGAACACGGCCGCTGTGGCCCAGCAGTCCGCATCCCGCCCGCACGGAACGGAAACTCAGTGTGGGGCTGGGAGCAGCTCGGCCTGTGGGATTCCGAAGTGGCGCAGAGCTTCCCTAGTGGGGTGTTCACAAGAGGCAGAGTACCCTCAAAGAGAGGCTGCAGGAACAA…
F1F2087302	ASPM	NM_018136.4	XM_002919286.1	ATGTGCATGTGTTGGATTTGTCTTCTTGCTCGAATACCTCTATAAACTGCTTGCATTTTAACTGCTGTCTTCCTCAAATTAAGATATTCCTTACGTTGATGGCTTGCAATTTTAATATCTCGATACCATCTCTGAATTTTAACAGCCGAAGCTCTGCAGGTTGCATAATTTTTTCTGGTTTTGTAAGCTCTGTATGTGGACTGTATAGTGACTG
F1F2283487	ASPN	NM_001193335.1	XM_002927689.1	AATGGATTCTGCGCTCTACTGCAGTTTCCTTTTGTATACAAATGGATTTCTGCACAAATCTTATGCTTGAACATTCTTTTCTTAGTAACAAAAAAAACCNCATTCAGTATTTAACACTTTGTTATTCAAGTGGATTTTAAAGGACTGTACTGTAATTGGAATGCTTGACTTAGCTAAAATTTGTGTTCTTTCATTTGCTGTTAGCAAACCAAATTGACAAG
F1F2009251	ASTN1	NM_004319.1	XM_514021.3	AGACCAGGCCGAGGGAAGAGCTGTCCTTGCTGCTGCCACTGTCCTGCCCCCGTATTCAGTCTGCCCACAAAACGGGCTCGAGGCGGCATGGTGGGAGTCCCGCGCTGTGCTGCTGTCCTGCTCATGGTGGAGGAGACCAGAGCCAATGAGCTGCCGAGAGAGGACAGGGAGTGTCACCCTCCTCCGTCCCCTCCTTCTGTTTTATTAATATAAAGGAGGAGCTTCTCTCCCCCAAGCCCCTCCAGCTTTTCATCTGCTTTTTCTTTTTCTTCTCCAGGCCCACCATTCCTCCTTTATCCCTTCCTTCTCCATGACCCTCTTCCCCCTGCTGTGTCCCCTCGTGTCCCCCTTGTGGCACAGGTGCTTGCACATACTACACACTACACACACACACTGTAT…
F1F2098979	ASTN1	NM_004319.1	XM_002809772.1	ATCTTAGCTGTCCCCACACACCTCAGAGGCCTGAACACACACCTTCAGCCACCCTGCCTTTGACCAGGGCTCCTCCTTTGGAAACACAAGAGAAAGGTCAGGAAAGAGATATGGATCTACATTGAATTATATGGATTTTTTTCCAAGTAGTAATGACAGATCACATTCTGAAGGGCTCACTGTGGACCAGATGCTGCTCTGAGGACCTCACATGT
F1F2126458	ASTN2	NM_001184735.1	XM_003312252.1	TGATCCTTTTAATGAGCTGCTGCTAATATTTTATTGAAGATTTTTGCATCTATGTTCATCAGAGATATTGCCTTATAGTTTTGTTTTTTTTGTTTGTTGTTGTTTTTGTTTTTTTGTTTTTTTTGTTCTTGCATTGTCTTTGTCTGGCTTTGGAATCAGGGTAAAGCTGGTCTGAAAACGAGTTTAGGAGTATTCATTTACTTCATTTTTTAGAAATGTTAAAGGACTGGTATTAGTGCATCTTTTTGTGTCTGTTAAAAGTCCCCCAATGAAGCCATCTGGTCCTGGTCTTTTCTTTATGGTAAGGTTTTCTATTGCTTACTTACTTACTTACTTACTTAATCTCTTTATTATAGGTCTGTGCAGTACTTTCTATTACTTCTTTTATTAAGTTCTTGA…
F1F2261223	ASTN2	NM_001184735.1	XM_003312252.1	GTGATGTAGCCTGTTGATTGGCAAAATATTGAGCCACCCTTCTTCCTCGGGAATAAATCCCACTTGATTGTGGTGAACGATTTTTAAAAAATATGTCATTGGATTTGGTTTACCAATATTTTACTGAGGATTTTTGCATCTATGTTCATCAGAGTATATTAGCCTGTGGTTTTCTTAGTGTCTTTAAGTGGTTTTGGTGTCAAGGTGATGCTGTCCTCATAGAATAAATCTGGAAGCTTTCCTTCCTCTTCTATTTTTCTAGTAGTTTGAGACGAATAGATAATAACTCTTTTGTAAATGTTTGTTAGAATCACCTGAAGCCGTATGGTTCTGGGCTATGATTTGTTGGTAAATTTTTTGTATTACTGTTCTAGTTGCATTGTTGATACTCTGTTCAAT…
F1F2241836	ASTN2	NM_001184735.1		AATCCTGTGGTGTTGGTTGTTATTTTTCCTCTCTCATTTGTGATTTTATTTCTTTGGGTCTTTTCTCTTTTCTTATTGATAAATCAGGCTGGAGATTTATCAATTTTGTTAATTTTTTCAAAGAACCAGCTCCTGGTTTCATTGTTTTTCTTTTTTCTTTCTTTCTTTTTTTTTTTAGTTCTATACCATTTATTTCTGCTCTGATCTTTATTATTTCCTTCCTTCTGCTGGCTTTAGACTTGGTTTGTTTTTCTTTTTCTAACTTCTTTTGATGTAAGGCTAGGTTTTTATTTGAGATTTTCTTGCTTCTTGAGGTAGGCCTGTATTGCTATATACTTCCCTCTTAAGACTGCTTTTGCCGCATCCCAAAGGATCTGGATCCTTATGTTTTC
F1F2190565	ASTN2	NM_001184735.1	XM_002916956.1	AAAAAGAAAAGAAAATTATAGGCCAGTATCCCTGATGAACATAGATGTGAAAATCCTCAACAAAATATTAGCAAACCAAATTCAGTAATACATTAAAGGGATCATACACCATGATCAAATGGGATTTATTCTAGGGATGCAAGGATGTTTCAACATCTGTAAATCAATCCACATGATACACCACATTAACGACAAGAAAGATAAAAATACAAAAGACAATTCAGTGTATGCAGAAAGCACATTTATAAAATCTAACCTCCATTTACAATAAAAACTACTTAACAAAGTAGGGTATAGAGGAAAAGTACATAAACATATAATATA
F1F2013812	ASXL2	NM_018263.4	XM_002812223.1	ACTCGGGGTAGATCCAAGGGCAGGGGCGAAAAGGACCTATTATTGCTGGTTAAAACTCTCCACGCTCAGCTTCTTCACTCCCCACGCCAGTGCCAGGCCTGAGGGCTGGTCTTTGTGCTGGAAGTGCCTGAGTATTTCAGAACTGACTCCGTGCTCAATGTGAATTACCAATTCGGATTGATCAAAGTGAACTTTCTTCTTTACACCTTTCCTGTCACAGGAAGCCTCTCCTCCGCAGTTCCTCTAATCTGCGGTTGGACAGACTGACCAGGAGAGGAGGAGAGGGATCAGGGATTTTCACGTCCATTAGGAGAGCAAACCGTATCGTGCCTCTTCTTCTTGACCAGGCTCTTGCAGATCGGTCCTAAGCATTTATTTTTCCCCAGATTCTCTTAACAA…
F1F2118509	ASXL3	NM_030632.1	XM_524003.3	GGTAAGAGCTGAGGAAAGATGCAGTATCCCTTTTCAACACGGAAAAGCCAAACGGCGTCCGCAGCGACAAATTGAGTAACTCAGTGGTTTATATCGTGATAATTTATTTTACTCTGGAACAGATTATCTTTTCTCTCTGGGATTCTTTCCTTGCGGTTCCCAGAAAGGGGAGATCGCACCCCAACCGAGTGGCCCAGCGGCATGTCTTTTGCATATTAAGTTACCATTCCCAGCTTTGGAAAATTT
F1F2123524	ATAD1	NM_032810.2	XM_003359290.1	AAAAATGAAATGATAGTTAAAAGCAAGTAGCTGTTAACTAAAATGTGCTAAAAGTACTCATTTTGTAACTTTAATTTTTAAAGTTTTCTTAGCATATTTTAAATTATGCCCTAGTTAGTACAGATCTACACATCACAATCCCATGTTGTATCTGTAGTCATTCGATGCTATGTGCCCTACATGTGAAACTTTTTTTGTCCAAAATGTCACTAACCAGAATTCTGTTACAGGCACGTAACACACCGCATGAGGAAAATGGCACAATATGATCTTGAGGTGCCTTCTGTGAACCACCTGAAAGATTAAATTATGCTTCAGATAGTTTTGTTTTATTGTATTTCTTTGAAAACTCAGTCTTTTTTTGTGAGTTATTGGATTAACTTATTTGCTAGAAAGTCT…
F1F2117775	ATAD1	NM_032810.2	XM_003255171.1	TTTGAAACACCATGGTGCCATTCGCTATATGTATATGACTGTCCTTTCTTCGTTTCATGGGACATAGTTCTGTTGTAACCATGGCTTTTTAATGTTATTTTAAAGTTGTATATTCTTTAATTATGGTCAAATATAATTTGGTCATCAAAAATAGAAATAGATAGTTAAAAGTAACAAGTAAGCTGTTAACTTAAACTAGTG
F1F2000652	ATAD5	NM_024857.3	XM_001918331.1	ATAGCTCTATTCTGTGCATTATTTTTATTAACATACATTTTCTTATGGCAGTTGGTTGAAAGACTGGAAGAGAAGAGCTGAATTGGAGGAAAGACAAAATTTGAAGGGAAAAAAAGTGAGAAACAGGAAGGTATTTTGAGTCCTTTCTCCATTTGACTGGACATTTTTGAGTTAGATTAGCTAAATATTCATATAAAATTTCCTAACTGGTATTTTATATTTGATTTTGTAGCTTTTGTAAATTAAATTTTCCAGCATTTACTGGCAAGAAGTTTGTAAGGTTTGATCATTGGGTTTTCATGAGATGGAGTTGCTGCTTGAGCAATTATCAAATGATAATTTGCATTTTGAAATAATTTTTCAGATCCATCGGATAGCATAGATTTTAAAGG
F1F2030042	ATAT1	NM_001190724.1	XM_003311162.1	TGGCTCATACTCATTACCCAGAGAAGCACATTCTTGCTTGCTGTTAGACTGTGGAACACCTTGGAAGGTCTAAGGGCTTCCTCTGCCAGGGAAACATTTTAAGGAGTCTTGTCCATGGAATAAATCCCATAGTCCTTCTACAGCATTACTGGTGACTCTAATACTGTTTTGTGCTGCCTACCACACTTAACCTTCTCAGCCTGCTGAAGCCAACTGATGAGCTCTGCTTCAGAGCAGTTCAGTGATAAAGGACAGGGTTAAGACGACCAGGTCCCCAAAGGGATCCACTCAACATTGCCAAACTCTTAATCTCCCCACATTTTGTATATGTGTCCGGGAGCCCCCAAACTGATGTCTGCTTTGAGGCTCTAAAGACTTCCCACACTTCTAAAGATACTA…
F1F2165528	ATF1	NM_005171.4	XM_001492609.2	AACTGGAAACTCTAAAATTAAACCTACTCAACAAGCAGGAAATGAACTTCACCAGTTTTGAATCTTCTAAATACCAAGAATCCAGAAATGGCAGATAAGATGAAATCTGGTAAACTGGTTTTTTAAAATAAATCAGTTTACCCTGTAGGTTTGCCTTTCTTATTGTTTCTTAAATTTCTTTTCAATTGTGTGTGTGTGTGTATCTGTTTTATTTCTGCCAATAAATTCTAAATTACAAATAGAAAAGCTAATACATAACTAAATATATAAATTATGTTTTCTGATTATGTATACTTGTTCTATTGTCCAATCTTTTAAATGGGTTTTTTAAAGTTTGTTTTTTGGACTTGAGAGGGGTTTTGAGAGTTGCTTGGGTGAACTATTTTTGAGGCTTTGTCC…
F1F2239202	ATF1	NM_005171.4	XM_001083228.2	CTTATTGTTTCTTAAATTTCTTTTCAATTGTGTGTGTGTGTGTGTGTGTATCTGTTTTATTTCTGCCAATAAATTCTAAATTACAAATAGAAAAGCTAATACATAACTAAATATATAAATTATGTTTTCTGATTATGTATACTTGTTCTATTGTCCAATCTTTTAAATGGGTTTTTTAAAGTTTGTTTTTGGACTTGAGGTAGGGGTTTTGAGAGTTGCTTGGGTGAACTTATTTTTGAGGTCTTTGTACCCTAAAAGGCATCTAAGGTACATGAATGGAGTGT
F1F2280049	ATF4	NM_001675.2	XM_002914558.1	AGGGGCTCTCCAAATAGGAGCTTGCTGTCTCCAGGTTTCCTCTGTGGTTCTGCCCGCCCAAACCCTATGATCCTCCTGGAGAGAAGACAGCAGCAAAAGTAAAGGTTGAGAAACTAGATAAGAAGCTGAAAAAAATGGAGCAAGAACAAGACAGCAGCCACTAGATACCGCAGAAGAGAGGGCAGAGCAGGAGCCCTNACTGGCAGTGCAAAGNGCTGGAAAAGAAGAATG
F1F2129914	ATF6B	NM_001136153.1	XM_532089.3	TCAGTTGGGGGGGGTGGTGGGAGGTGGGGGGCAACCAAGTAGGGTTTTCCAAGTTCTCTGATCCCCTGGGCTTGGGGCAATTGGTAAAGGAAAGACAGGGTGTGGGGTTAAGCACTTATTTTGGAGACGAGTGGGGTTCACCTCTCTTCTTACCCCCCTTTTAGGAATATAGGGCTCCTCTCATTTCTCTGAACCCCCTAAGTCCTGCTTCTCTGTTTGAGGGTATTGAGTAAGATGAAGTTTGGGGGTGGGTGGCCGCCTACACACTCTTTATTCTTTTGTTTCTCTATTTTGGGGAGGGTGGTAGAGGTGGGAATTAAGTCCCCAGGAGGGACGAGGGACATTTTTACATTTTGGAGCTAGTCACTGGGAGTAAAGGAGGGGTGGTGGTGGGAGATC…
F1F2024203	ATF7	NM_001130059.1	XM_003313653.1	AGGGAGAGTAGGGCAGGTGAAGGCAGCTATGTCCTCTGTAGATGCAGGTTTGTGCTGTAGCTGCTAGGGTTGATTTTATTTTTTTAATGGCGGGCTGGTATCTCACCACCACTAGCTACTGGCGAGTGCAATTTTAGCTGTAAGAAATGGCTATGAGCACTAGTTTTATTGACTTTCCCTTGGGTGGTAGTTTTCAGGATATAATCCAGGACGAGGAGCATCAGCAGCACCAGCATCTGGGAGCTTGTTAGACACCACATTTGGGCCCCACCACAGACCTATTGAATTGGGAACTCAGGCTGGACGCTAACATGCACTCCCCGTGATTCTAGTGCACACTAATGTGTGAGAACCATTGCCTTAGAGGCAAGTTGGGACATCCTTGTAGGGTGTCAGGAT…
F1F2013408	ATF7	NM_001130059.1	NM_001130060.1	ACACTGGTGAGGCAGTCAGAGGACATATTCTGTTGTGTCTGTTTTTCATTTTCCCTCCTGCTTTTCAGAGCCGGTGCTGAACAAGACACACCTGGTGAAGAGAAAGGAGAGAAAACATGGTTTTCTCATCCTCTACCCATCCGCCCCAGGACCCAACAGGAACAGCCCCTGAGGTGACTCAGTCTAGCAAATGGCACGGCAGATGGTCAGGACGCCAGCTACCACCTCCGGGGACTCCATTTGCCTTTAACAGTTCACAGCCATAACTTGTACTCAGGACTTTTCCTTTAGACGGCTGCGCCCTGGTACTTTCTTCTGCTTTAGTTGTGTTTCATTTTTTATTTTCTTGATTTCCTACCAGGAGCCTTGCCCTAAAGGTTGACTGAGTTTATGGCTCCC…
F1F2254987	ATF7	NM_001130059.1	XM_003313653.1	GTCCCTCTCTCCACCCCCATTAGTAACAACAACCACGTCATTTCATCTTCAGAATCTTAGGTTTTGTCTTTCCTTTTCTACTTCCTCCTCAAACCTGTCCTGCCTTGGTCTGGACAAGAATTGTCCCATATTCGCTTGCAGACTGGTCACTTCCACATTCTTTGTTACAGGAAGGACCAGCTGGANCTCTAGCTGTCCCTGTACACACAAAACACACACACACG
F1F2145503	ATHL1	NM_025092.4	XM_002930624.1	AAGGAGTGCGTGACAGTTGAGGTCAAAGCCAGGGCGGGACCCTGGGCCCCACCCCTGGAGGCTGAGCTGTGGCCAGCACACACTCGCCTCCCCCTGCTCACAGGGCACAAAGTCTCCTTTCCCTGCTCAGCTGGACGGATACAAAGGTCAGTCCCAGAGGCAGCAAGTTCTGCTCCAAGAGTTTCCTAGGAGAATTTTTGAAGATGCTAGGCACCGGCCCCGAACCCACAGGAACCTCGTGGGACGCGGCTGGGTCCTCCATCCCCACCAGGGCCCTCACCCTCGCGCCGTCGTGGGTCGTGAGCCCTGCACCTGAACAACCTGGGCTGCGGGCTGGCTCCTGGGTCCTGGGATCGTCGGCCTCCCGTCT
F1F2079460	ATM	NM_000051.3	NM_001123080.1	TTATTTGGTGAAATGTTTATCCATGTATTTTGTAATTTTGGAGGGTGAGCTTCAACCAAGGCTTTCTCTGTGGAAATCTTGAGTGACCTGGGTTAAGAATTCATTCCGGAGAAGTTTTCTGGAGAACTCTTCTTAAAATTATTGTTTTGCATTTCAAATTATAAACCTATCCTGGTATATCTTTTCTTGTACACTGCCTAAATGAAGATTTGGTATGTGCAGGAAGTTTTATTACTATAGTAAATCAGGGGATTG
F1F2205220	ATN1	NM_001940.3	XM_002922226.1	CCACTCCTTCCCTCCCCCGACAAGCCTGACTGTCTCCAATCACGCCACCCAAGTACTACTCACGCCTTCCCTTCCATCCCAGGCTCGTGTGGAGCCCAGGGTCCCCCCCCACCTCCCTCCCTATGGCCGTCTCTTAGCCAACAGCAATCGCCCACCCAGGTCCCTTCCCTCTTCAACTGGAGCCAATCCACAGGCCACCACAGCTCCAA
F1F2029463	ATP10D	NM_020453.3	XM_002814721.1	AGGGCAGACACAATCAGCCTACTGTAGCCCACTTGGCAATTTCCTATATTCTGAAACTTACAATAGCCTGATCAAAATGAGACAATCAATTTGAAAACAGTCTTCAAGAGACCATTTTGAGGGTTCATAGTCTTTACATTACCCTACTAGGTCTCCAGAGTTGTAACCTTTAAAAATGAGATATTATGCATTGAGACTAATACAGGTGATTCTCAGCAGAATTCCTTGAGGTTCTTAGAAAACTTTGTTTTTAAACACTTTTTAGGACAGGAATGTCGATAGCAAGCTAGTTGCTCTTGCAAATCATGTGTGTTGGCTTTCGTTAGAACAGAGACTAGTTTACCAACTGAGCCCAGATGTTACAAGATCATCTATTTTTGTTGAGTTCTTTTAAAATTC…
F1F2009083	ATP11A	NM_015205.2	NM_015205.2	GCAGCAGAGGGCAGCGTCTGGACCCCTCAAGCCTCCGAGAGCCCCGGCCGGTCCTCTGCCACGGGCGGCCAGTGGAAAAGGCATCCTCTTGGCTACTCGGTGCGGAGCCAGCCCGACCGCTCCTGTGTGTTGGACTCCGGGCGTGAGCGGAGGCTAGACCAGGCCCTGCGGTGCCGCGTGCCCAGCTTCTGCGGTGACGGGCTGCAGAACTGTCGCTTGGCCTGGTGAGATTTTGCAGCTTTAAGTACAAAAATGTCTCCTCCGAGCTGTTCTGGCCGGTCTCCAGTCGTGGCACATCAGCCAGATGCGCAGCGCGGCCTGGAGGGGGCTTTCTGGCCCTTTCCGCTAAAACCACTGAGTTTGCTGTGTCGCACTGACTGGAGTGACCCGGCGCGGCCC…
F1F2033391	ATP11A	NM_015205.2	NM_015205.2	TATCAATGTCATACCTGTGGGGGACAGATTCTCTGTATGTTTAGTTAACAAATTCTTTGTAATGTATTTTTTTAGAAATCTTAAAATTGCCTTTGCACAGGACTATTTTCATAGCTGTTTCTATCTCTTTATTCATTTCTTTGTTAACATGCCACATCTAATTTTTAAAGTATGTTTTTAAAGCTTCTAATTTTTAAGTTGATGAACTTTTGGCCACTTTGCATTTAAATTCTGGCGGGAGTTTGGGGTGTGTCCGTGTCCACAGGGTGCGAAGTCGCTGTGTCCCCGGCGGCGGTGACGGGCCGAGGCCCATCTAGAGCACAGTACTTTGCTTCCCGATTCTTCACCGTTGATTGTGATTTTCATCTGCTTTTTGTTTTGTATTTGGTTTGCATCCTT…
F1F2149970	ATP11A	NM_015205.2	NM_015205.2	GGGGAGCTGAATGGGGAAAGAGAATCATTCTGAATATCGCCCATAAAACAAAGCTTTAATGAAAGGTGTGTCAGAAGTATTATCAAAGTGTGATTCTACTTTTGCAGAAAAAAATCTAAAGATAAGTTTATATAGCTTTATTTTTTACCTTATCAAAATATACAGAATTTTAATATGCATATATTATTGTCTCTGACTTAAAGCTATGATGTGTGTCTGCATTGCCATTGAAAATGCCCATTCATCCTGTAACAGAAGAGAATCTTCCAAGCGTATTTAACACGAGTGGTATCCATAGTTGTCATCGTCATAATACTGGATTTATTTTAAATATTGAATATAGTAGGTATCATGTTTAATTGATAATGATTCATTAACCTGTCTTTAGAAAAATTTAAA…
F1F2098281	ATP11A	NM_015205.2		TGTGTGTTGTGTTGGATCCGCCGCGTTGCTGTCTGCCGGCTGGCGCGTCTCCGGGTGGGCGGGCCTGGAGGAGGCCGCCGCGTGGACCGCCCTCATCCCTTCTCCGTACCGCCGTTTGTTTCTAGAAATAACCTCCTCGACGTAGCCTTAATGGTCCGCAAAGAAGACATTTCAGTCTGAGATTCAGAGTGTGGATGTGGGAACAGGCATTCTGGAGAAGAGCTTTGCCCGGAGA
F1F2033076	ATP11B	NM_014616.1	NM_014616.1	GATTATAGTATGGGCCAGGAGAACTACAGCTACCAGGCTTGCCATGGAGTTGAGAAGAAAGAAGGGGAGAATTTACAGTTTGAATCTCTCTTAACTACCTTCCTCCTTGGGCCTCAGTCTTCATGATGTCCACAGGTTTCCCAGACCTAATCCAAACTCTGGCACTGTCCTGAGTAGGAGGTTAAACTGAGGCAAATCACCACATCAGGAAATTCCTTTACTCAGACCAGGCCTTTTCTGCTGTAAGACTGAACTGTGGAATGGGGCTTGTGTGGGAAGCTTAAGGCTCCTGTCTGACAGGCAGAAGTCAAAACCACTTAAAAAATTTACAGTTAATACCAAAAACATTTTAAATATGCTACTCTGAGAAGTTATTGGGGGGCAGGGAAAAAGGGAAAA…
F1F2138100	ATP11B	NM_014616.1	NM_014616.1	GAAGCTTAAGGCTCCTGTCTGACAGGCAGAAGTCAAAACCACTTAAAAAATTTTACAGTTAATACCAAAAACATTTTAAATATGCTTACTCTGAGAAGTTATTGGGGGGCAGGGAAAAAGGGAAATCATCTATGCTTGTGTTTTCCTGTAAAGACCCCGTTGAAGTAGGATATAAGGAGGTATTCATAAAACAAACCACCAAAGAGTTATATAAAACATGTTTTATTAATTTTGGTCCCGCTTCTGAGACATTTTTATTTCTATCTTGAAATGAGTCATCTATTTTCGTAAAAATAGAACATTATTAAAGTGTTGTTTATGTGAGAACACTTGAATGGTTTTCCTACAAAAAAAAAATAGATAACAACTAATGATATGTTTGTAGTAATGGTGATTGTT…
F1F2001755	ATP11B	NM_014616.1	NM_014616.1	AAATAAGGTTTCCAAAATTTTCTCTTGAGAATATAATAATTCCTTTCTGTAGATTTATTCTTCAACCTTCCACCTCTTTCCCATCTCATGAATATAAGACCTCTGGAATTGGGCTGGTAGGGAAAGAATGGTAGAGTCAAGAATTAAGACTTTACCTTGTTTGCTGATTAAACTTTTTTTTTTTTTAGTTTTATTTTCTTGCTAACATAATGTTTGTTTCAATAATGCAAGGATATTAGATTATGAATTTCATCTTAAATATTAATGTTCATTTATAGCCCTTCTTTAACTTAGATATTCCAAAATTGAATTCAGGAATATACTATGATTCTGGCAATACATTGAAGGGATTATACAGTGTACAATGTATACATTTACCAATTCATGGTCCAGAAGAGG…
F1F2003562	ATP13A3	NM_024524.3	XM_002814431.1	CCAGTTATCGGTTTGTATTTAACATCTTAAAAGCGCATGATCGTAAAGAGCTGTATTTTTTACACCCTTCTTTTTTTTAACATTTCGGTTTTATAAGGGTTTTGTATCTCATTTGTCCATACTATTTTCAAAGGAATGAGGTTTTTAGGTAGGTGGAAGAGCATTTGTAGGATGTTGGATTTGAACATAGAGAAGGTGGGTTGTTCAAGTTGCAATTGATGGTTTCCAGAATGTTACTTGAAGAATGTCTGTGAATCCAGGTGTGGGTCCTACTCAGTGCCATCGACAGACTGAGTTCTCTCTCTGTAGGTCACCGTTACATAGTAATTTTGATTCTAAACTTCACATTAAATTATTTGAGTGTATACAGACCGAAATTTAAAAATCTGTACATATCTT…
F1F2213235	ATP13A3	NM_024524.3	XM_526429.3	ATTCGAGAGCTTTCCAAATTGCACTTGGCATTTAAACAGAACTGTTGCAGTCTTAACTGTATGTATTTTGTCTCCCGTGTTTGTGAAGATACTGCACAGTGTCAGAGGCATGGCAAATAACATATCAGTGTTTATGTATTCTGTTCCCCAATGGCTATAGTACAATATCCAGAAAAGAGACAAAATTCAAGACTTTAGAAAACATTACTAAGATCGCACGCATGCTAATTTTGACATAATCTAGTAAAATTAGGTTTTTAGTAA
F1F2064065	ATP1A2	NM_000702.3	NM_000702.3	CAGACAAAGGCCCTTCGTGTTAGTGATCAGTTCTCACAAGACAGGGAGTTGGTTTCAGGTTCCCGCGGGAGACCCTCAGCCTTCCCTTGCCTGCTCCCCGCCTAGCAGCTTTGCTCTGCAGGCAGCCCTGCCCCTTCCCTAAGCCTGGCCCAGAAGGCACTGGGAAAGAGACCCCCAGGTGGGCCCAGCAAGAGTGCCACAGGGGGAAGCCGGCAGACCTAAGACAGAAAGGAAGGAGACCGCCCGGGAGGGCCTCCCGCCGGCTCTCACCTCCCTCCCCTGGTCCTTTATCAGAAGGACTTTGAAATGAGTGAGTCGTTGCTTTGGGCTCAGAAAACTAAATAAGAAACCATGTTCCTTCGGGCCGATTAATTTGAGATATGTGTTGACTATGGACAA…
F1F2115390	ATP1B2	NM_001678.3	NM_013415.5	TGAGCGGTCACCCGGCCCCTCTCCACAGCCTCTTTGCATCTCGGATTTCGGGGCAGCCCCCTCCCCCACCCTCCCTGGCCTCTTTGCACCCCTATTTTTTCTGCGTTTCGCTCGGGTTTTGCAGCCGTCTGGTTTTGCATCCCTTTTCATTTTTGATTCTAGAAGGGTTTTTTTTTTGGGGGGTGAAGCTGCACCGCACCCCTTCCCCTTTCTATCCTCCCCTGATCTGACAGTCCCCTTCGCAGTGAGTGACAGG
F1F2109462	ATP1B3	NM_001679.2	XM_002757009.1	ATCTACAACCCGACCACCGGAGAGTTTCTGGGGCGCACCGCCAAGAGCTGGGACGTTTTCTTCCTAGCAAATAGACTTCTTGTGGGGATCGCTGTATGTGGTAGGGAAGTGATGCTATCTGAAGGTGACATGCTGTCCTTTCTTCCTTCTGTCCTCTCGTTCCCTATTTTGGCTTCCTGTGTTTCCAGATTGTGAAGGAAAAAAGACTAAGCCCTTGATGTTGAAACTTGGGTTTGATCTTG
F1F2039795	ATP2B2	NM_001683.3	XM_002802705.1	CATGGCCCCTTGCCCCTTATCCCCACCAGAACACAGAGTAGACGAGAGAGAGGGTGTCCCACTTTTGAGACCAGACCAATGTTAATGACGGTACTGGGCCAAGGATTCTGGACCGGTCTCAGCCTGGGTAGCCTACTTATTGAATAGCTACTCTTTTCCCAACCATGCTGAAATGCCACCTGTACCACATACTGATAACTTGTATAGATTTGGGTCTATTTCTGGAATCTCTTTTCTGTTCCCTTATCTGCGTGGCTCATCGGGCACCAGCCATACAGCTCTAATTACTGTTGCTTCAGATAATGTTTTACCATGCAGAAGAAGTTTTTTTTCTTTTTCAACAAAATGTCCTGGGCATTGTCTCACAGCTATTCTTTTAAGTAAGCTTTCAAATATTGC…
F1F2068445	ATP2B3	NM_001001344.2	NM_001001344.2	TGTCTTGTGTTTTGCCCAACCTGTGCCTCTCACTTGGGCCCGAGCTGAGCAGGAGTAGTTCAAATCTCAGGCAAAGGAGTTCCAGTTAGACAAGAAAATCCCACTTAAAATGCCAGCTACAGATAACTTAAAGCCATCCCTTTATTCCAAAGGGCACATTGAGAATGTTACCCATTTGTAAATTGTTCCCTAATGTCCTTGTTCAAACAACAAAAAGGGCAACTCAATCTGTTGAGGGTCTGTG
F1F2038796	ATP5C1	NM_001001973.1	XM_535193.2	AATAACCAGGGATTAATGAAAACCAAGTTTCATCCTCAGACAAGAGGTAAAGTGGCAGCATTTCACACTCTCTCCCCAAACACCTCCAAAAAGAAATCCAGACTAGATATGATTGACGCTGATTAAGCAACCCTGAAACAGATTCTCTGAGATGTAGATTTGGGCCCATTTATAGTAGCTGCCAGCTTGTGGTAGCATATGGGCAATGCCAGGGGGCTTTTTTTTTTTTTTTATTCAAATACTAACTTTATTGGATAGAGATTTAGCATTATTTTGAATTATTAAATACAGATGAGTGAAGAGTGGTGGTTCTCAGACTATCATGATGGTCTCAGGACCCCTTCTTGTCTGATATAACAGAAAAGAAGCTAGATTTTCCTGTTTC
F1F2140404	ATP5E	NM_006886.2	XM_003363950.1	AGTGAGAGATGCACTGAAGGCCGAGTTCAAAGCAAATGCTGAGAAGACTTCTGGCAGCACCGTAAAATTGTGAAACTGAAAAAGAGTAATCTATACTGGGTAAAGCTTGAAATGCTACATTTTCCAAGGTGAAGATGCATTGGTCCATGTTACGACAGACTGAAAACAATCTCCCTGCATGGAAAAAAATCCTTGTCTTGTTCTAGATTGACAACGCCAATAAAATCAAAAATATAGGGTTTAACAAAAAAAAAAAAAAAAAAATACGACAAGTAGAGTACGAACGACGGACCAC
F1F2022840	ATP5G2	NM_005176.5	XM_003435224.1	GTTCTGGGGCTGGAATTGGGACTGTGTTTGGGAGCCTCATCATTGGTTATGCCAGGTAAGATGGGCCCTCCATTGGCTCTCATATGTTTCCAGAGGTATGGGCAGAAATACCTGGGGATGTTGAGGCATACCGTCCTATACAGTAGCCACCTGTGGTTATTTGAATTTAAATTTTTATTAACTAGGGATTCCTGGTTGGCTTAGTTGATAGGGCTTGTGGCTCTTGGTGTCATGAGTTTGAGCCCCATGTTGGATTTAGAGATTATTTAAAATAAATATTTAAGTAACTAACAGTACATAAAGTTTAAATTTTGTGTATTTATAATGTGGCTAGATAGCCACATGTGTCCAGTGGCTACCATATTGGAAAATTCCATTCAAAAGCTTTGGTTTAGAGCC…
F1F2049644	ATP5G3	NM_001002258.4	XM_001139199.2	TTAACGGTTACAGAGTTTCTGTTTCAGGTGACGGAAATAGATAATGGCGATGGTTGCACAACATTGTGAATGTAATTAATGTCATTGAATTGTACACTTAAAAGTGATTTAAAAGGCAAACTGGTGTTATGTATCTTTAACCCCCAGATTTCTTAAAAATGATAGTAAACCAATAATTTGCCTGAAGAAGTAAAGAAACATACAAAAATTACAACAAAGTAAGAAGCACAAGCAAGATGATAGAAACAAGT
F1F2080751	ATP5G3	NM_001002258.4	XM_535971.3	AAAGATGAAAACTTTAGTTTTTGCCGTGATTTGTACTGAACCTAAATTTCAATAATCACAAAGAAGAATATGCATTCAAGTAGATGCTATGCAAGTCAGGGGAAACTAAGCAGTTGCCCCTTGATGAAAACGAGTCAATTTTATGAGAATTCTTTTATATGGTATTCTGCACATTGTAATTTGTAGGGCTTTCGGTTACTTGTATAAAGGAGAAATATGTGAGTGTTTTCAGCTTCTA
F1F2160020	ATP5H	NM_001003785.1	XM_533119.3	AGGAAATGATGTAGCTATATGCCAGGTTGTTGCATGCCTTGAATTTGAAAAGCTAAACTATCCTTTTTTAGTAATCCTGATTCCTTTAGTTGATAAAGGTACTCCTCAAGCTGTCAGGATGTTGATCTATTTCTTAAAGGTTTGCATGTTTCTAAGGTGCCTTTTAAAGGATTCTCTGTAAAGCCCTGTTTCTGACCTGTTTTATTTTGTCAGGATCTCAAGATGGCTGGGCGAAACTTGCTCTAAAACCATTGACTGGGTAGCTTTGGGAGATCATACCCGAA
F1F2140765	ATP5J	NM_001003703.1	XM_002920060.1	AGAACGGTGGCGGCCGCGGAAGGCTCTGGCAGCTCCGGACTGAGTGCAAGGTGACTCGGAAGAATCACCATGATTCTTCAAAAGGCTCTTCGGGTTGTCCTCTCTCATTCGGTCTGCGGTCTCAGTTCATTTGAGGAGGTAACATTGGTGTTAACAGCAGTAGGCAAATTTAAAATAAAAGGAAAACTTAAGAAATACCTAGTAACAAGAAAACTACTTACGTGGAACAAGATTAGAGAATACAG
F1F2065478	ATP5S	NR_033761.1	XM_001926336.3	TAAAAGCTTGTTGGAAATGGAAATAATTTCATGTGGGTGTTTCACAGACAGGCAGTATTGCTCTGCACCACTTAAGAAACTTCAAGTGTTTGCTGTTAAGTGATCTTCCTGAAATAAGAGAAAAATAAAACCTTGTCCAGGCCTTTGAGATAGCACCAACTTCTCTAGAACTAAAATTAGACTTGAAGTAAAATAGTAATATTCGGTAAGTATCTTATTTCATATGGAAGCAGCCCAACTGT
F1F2022098	ATP6V0A1	NM_005177.3	XM_854207.2	AAGGGAGTGCGGTCCTGGTCCTGGGCAGTGAAGGTCAGGGCCATTTACAGTCTGTCAGTGGGAGGCTGGGCCAGGGCTGCAGTGCGCTGCTTGTGAGAGCTGCGGGGCCTTACCCTGTGGGCGGATGGGCAGCACCCCCCAGGGGACCACCTCTCCGGTCATCCCCATGCTGGGCTATGGCTTTCAGGGCCTTTAATCATGTGTTGACACAGCAGCCCAGGCTGCTTCAGCTAAATTGAACCCTGGGCCCCCAGTGGAGGAGATAATCCCGTGAATTGGCCAGGGCCCTGTGCTCCACCCACCCGGGCTTTTCTGAGTGAGGCACTTAGAGCCTCTCCTGGGCATGGGCCACCCGAGCTTCCTCGTGTGCTGGCCAGTGTGGCCCTGTGTTGAGCCCCC…
F1F2152462	ATP6V0A2	NM_012463.3	XM_003314010.1	GAAAATGGTCTTCGATACTCAATTCCTTTTTACCCTATTAAAAAACAAAAAGTCATTCTGTCGCTTGACGTTGTCAGATAATATTTTCCAACAGCTGAGGTTAAGTATAGTTTTTTAAAAAATCTAATGACGGATAATCAAAAGATTCACGTTCTGCCTGATTACAAGTATGTAAACATTTTTTTACTGTATGCTGTCTAGGCCTGCAAGTAGGGGGCTGTTTCTACAATTTTGTCTTGTTTTAATAATTGGGGGAAATGGGATAAAATAACGAACAACAGATGGTTATCCCACTTGTATATTTTTAAAAATATTCTAATCCTGTTATCCTTATGTAAAGCCAATTATGAGAATTGTATGTTTGAAAGATAAAACTGTATCCTGAGCCTTAAAAACCCA…
F1F2290014	ATP6V0A2	NM_012463.3	XM_003314010.1	GGGGAAATGGGATAAAATAACGAACAACAGATGGTTATCCCACTTGTATATTTTTAAAAATATTCTAATCCTGTTATCCTTATGTAAAGCCAATTATGAGAATTGTATGTTTGAAAGATAAAAACTGTATCCTGAGCCTTAAAACCCAGCGTGACTGTAGAAGATACAATGTGGATGTGATTTGAACGTAGAGACCAGTTTAGCTGATGTTACTGAACCAAAAGGGGTTTATATTGAGTGAAGGGCAGAGCAAAAAGTAGTGTTTTGTATATTTTTATAACAAAATATAAATTAAGTATTTTACATGAAGAGATTGCACCTCTCCTTGAGAACAGTATGATTATAATTTTTTACTTTCAGACTAATTCTAAATAAAGGTCTGATAAAGGAATTTAAGAG…
F1F2150685	ATP6V0A2	NM_012463.3	XM_003314010.1	TAATGACGGATAATCAAAAGATTCACGTTCTGCCTGATTACAAGTAATGTAAACATTTTTTTACTGTATGCTGTCTAGGCCTGCAAGTAGGGGGCTGTTTCTACAATTTTGTCTTGTTTTAATAATTGGGGGGAAATGGGATAAAATAACGAACAACAGATGGTTATCCCACTTGTATATTTTTAAAATATTCTAATCCTGTTATCCTTATGTAAAGCCAATTATGAGAATTGTATGTTTGAAAGATAAAACTGTATCCTGAGCCTTAAAACCCAGCGTGACTGTAGAAGATACAATGTGGATGTGATTTGAACGTAGAGACCAGTTAGCTGATGTTACTGAACCAAAGGGTTATATTGAGTGAAGGCAGAGACAAAAGTAGTGTTTGTATATTTTATA…
F1F2185003	ATP6V0A2	NM_012463.3	XM_003314010.1	AAGTAGGGGGCTGTTTCTACAATTTTGTCTTGTTTTAATAATTGGGGGAAATGGGATAAAATAACGAACAACAGATGGTTATCCCACTTGTATATTTTTAAAAAATATTCTAATCCTGTTATCCTTATGTAAAGCCAATTATGAGAATTGTATGTTTGAAAGATAAAACTGTAATCCTTGAGCCTTAAAACCCAGCGTGACTGTAGAAGATACAATGTGGATGTGATTTAGAAAAAAAAAAAAAAAAAAAAAAAAAAAAT
F1F2071395	ATP6V0D1	NM_004691.4	XM_536816.3	ATTGTGGGTTCTGAAACTTGTATGTCCAAGTAGGGAAGCATGTGGTCACTTTTGTGTCCCTCCCTGAAAACCTTTGGGGCAGCATGAGCCTCCTCTCCCTTCGGTGGGTCACCCCCAGAGCCATGGCCCAGAGGAAGGATAGACTGTCTGTGATCTTGGGACATGGGGCAAGTAGTCTCCAACTCTTCCCTCAGCTCTGCCCTCTAGATAAATAAACTGCCCTCTCTTTAAAACAAGGGCG
F1F2006462	ATP6V0E1	NM_003945.3	XM_002916922.1	AAGGTGAAGACTTAGTTTTCCTTTCTGTGTCCAAAGAGGTCTAAACTATGAGGAGGTCTGATCTGTGTGTATCATAAAAAAATTAACACAAAAAACATCTGTATTCACAGCTTCAGTATTCTCAAGTTAGATTTATCATCTGCCTGGAACTGAGGTCTGTGCAGATGGATGGTTCTGCTGGCCTAAGGAGAAGAAAAGGAAATGATCATTAGATTAAAGGTTTTATGAGCCCATGAGGCCACAAGAAACCAGTAGCTCTGGTAATTGCCCCTCCCTGGCCCAGTGTAGTTATTTTCTTAGTACACTGTAAAAACAGTTTTCTGATTGTATCTCGAATCGAATGTATTTTAGTGGGTCCAGTAGTCTGGTGCTTTCCATATTGAGGGTGATTGGACTGCC…
F1F2008521	ATP7A	NM_000052.4	XM_002831836.1	CAGTTAAGAAGCCCCACAATTGAAGATTGCGGAATTGCTGCTAAAAGTGACAGATGACTTTTTCTTTGACCAAAAAGAAAAGGCTCAAGAAAAAGGATACTTAAAAAAAAGTTTGAAGATCTGAGACCATGATCTTGAGGACATTCTTGAGCTCTCAGCCCTGCCAGGTTGGGGAACAAGGGCTTTTAAAACACTGTATAAAGCATCTGGTTTTAGATGGAAAACAGTAGAAACGGTTTAAAAATAGACGTGCCTTATTTATTATAGGATTTCTTCTCCCCTGATTGTCCCTGCATCTTTGTTTTTGCAGTTGTTTTCTTAGATGCCTTTACTGTTGTTGTTGTTCTTCCCAGTGAGTTAAGTGTAGGTGATTTTTGATTGCTAAAAATAACTGATAAC…
F1F2010584	ATP7A	NM_000052.4	XR_129484.1	CGGAAGGACTTTCTGTTGGTCTCATGCCCTTATGTTAGGGAATATCTTTGAATTGCATTTGTCCAGTGGCAAAAATACCTTTTTTTTTCAGAGCATTAGCTCTCAACCTAGCTTTATTTAAGGTGAATTGCCAATACTTTTTGTTTTCACTAGGAACAGATAAGGTAGGCCAGTGAGGTTTACAAGAAGCCCCACAATTGAAGATTGCGGAATTGCTGCTAAAGTGACAGATGACTTTTTTCTTTGACCAAAAAGAAAAGGCTCAAGAAAAAGGATACTTAAAAAAAGTTTAGAAGATCTGAGACCATGATCTTGAGGACATTCTTGAGCTCTCAGCCCTGCCAGGGTTGGGGAACAAGGGTACTTTTAAAACACTGT
F1F2058247	ATP7A	NM_000052.4	NM_000052.4	AGTGTCTATAATCAGGTGAGAGTGGGGTATGGGTTTTTTCCTCTCCTATTTCCTTTCTCTCTTGTCCTTTCATACACACACAAAAAGTTTACCACATTATTCCATTTTGTCTTTAAAGATTTGGAAAAAAACTTATTTTTATCTCCACTATCTTAAAGAGAGGACTGAAACTACTGATGAAGGTGCTATTACTCTAAAAAGGCAAAACCATCCTAGTGAAATATGAATGTGTTTGTATGTCTAGGCTCTTTAAATGCCTGTGCCATCTTCCATGCTT
F1F2134731	ATP7A	NM_000052.4	XM_002831836.1	TCAGGATTAAAAACATTGGTTTCAGTTAGTAAGTAGCTTTAAGTAACTAGTGACTAGTGAGAACAAATGTTATAAACGTATATGTGTGTACGTGTATGTCTATTCATACATATGTACACACACATATTTACCATATAGAAGTAAAATGGATTTATATTTGAATTTGATACTTGACTATCTGAAGATCTTTATTTGTCCTTCCTTTATCACTCTTCTATATTCACTCAGTAACCATGCTGTCAGTTAATTCGT
F1F2002000	ATP8A1	NM_001105529.1	XM_517167.3	GAGGTGATTTTCCAAGTCCCTGCTTAAGTTGAAAATTTTCACATTTTTTTTACCATTTTTCTTCATCTAGATTTAAAATTAGGTGATATGTCATTTCCTTCTCTGTATTTTTAGTTATTTAGTTACAAGTGTGCCTCCCCCATTTTCTAGAAAGGAGAGAGGTTATAACATACATAATTCTAAAGGGGGCAAGGAGTTGACACAGTTCACTTCCTAGACTGTTCCCATCTGGGGTTCAGGTTAAGAAAATTGCGAATCGAAACACCTAGAAAGACCACAGGTGTAAGGGTCTAAGACCATCTTCAAAACTCAGAAGTCACAGATTCTTTTCTACTGAAGGGATGTTCGGAGCGACTTTCCTGGGCCTCCCTGTGGTGATAGTCAGGGTCAAACCACACA…
F1F2001007	ATP8A1	NM_001105529.1	NM_001105529.1	AAAAGAGCTAGATTTCATACATGCTTACTTTTGAATGTAACAGCAACTTTCCATACGTAAATCTGCTCTTGCAAAAACGTGAGCAGAATATTAAAAAATAAATATTTTTGTGTTTCATGGTTCTAGACTAGAAGCCATAAATGCAGTAAATAACTGTCTGTCATTTGTTTAGCTACTTCAAGCTTCATTTTTCACATTTTCAAGTTTATTAAGTTCAAAAAAAAAGGCAGCCTCTAGAAGGCAGCTACTATGGAAAAATTGAAGTTTAGCGTTAAAGATTAAAATA
F1F2137785	ATP8A1	NM_001105529.1	XM_517167.3	AATAAATCTCCTGTAAGTAGGAAAAAGAGCTAGATTTCATACATGCTTACTTTGAATGAACAGCAACTTTCCATACGTAAATCTGCTCTTTGCAAAAACGTGAGCAGAATATTAAAAAATAAATATTTTTGTGTTTCATGGTTCTAGACTAGAAGCCATAAATGCAGTAAATTACTGTCTGTCTATTTGTTTAGCTACTTCAAGCTTCATTTTTCACTATTTTCAAGTTTATTAAGTTACAAAAAAAAAAGGACAGCCTCAGAAGGCAGCTACTATAGG
F1F2058265	ATP8A1	NM_001105529.1	XM_517167.3	ATATTCCCCCCTTTAAAAACAGCTATTTTACTCAAGCCTATAACTTTATGGTCAGAGACACTCTTCATTACAAGTAGATTTTGTTACTATGTTTTTAAATGTATGTTCAGTTTAATTTTTTTTAGCATTTCCAAGTCATCTCCTGAAAAATGCCTGTTTTGCTACCAACAATCAATGGTGAAGGGGCTGTTTAAAAACCACAACCAATTTTCTATGCTCTTTTTAAAATGATGCTTTCATTT
F1F2001216	ATP8B1	NM_005603.4	XM_002828247.1	AAACAAAAAGTAAAAACTAAATTTAGTTTTTTTTTAATTTATAAGATAAAGTTGTAAACTTCCAGAAAATTTACTTCCATAGGATAAAGACCCATACATTCTTTCATCATACCTAGAAAACGAACTATATACATGTTGTGATTTTCTTATAGGAACTCAAAGGGGACAGATATTGGGAACATTCACAGCCTAATGGTAAAGAACAGAATTATTGAAAACACTTCTGTATCTTCATTAGAATATGGAAACTGATGTGTGAAAAACAGAATGAGAAAAGCCTCTAGAAAAATAACTTTTGACTCTTTGAGGATAGTTTCCATAATTGCTTAAAATTAATTTTAATTTTTGAAGGTACACTGTTAGTCTGAAAAATGTGGTTGCCAACAGCCTTTTCTCTGA…
F1F2284259	ATP8B1	NM_005603.4	XM_003406283.1	GAAAGAGTAAATAAAGGCCCCAAGCTCCCCTAACTCTAAAGTCTGCACAAAATAAGGTCAAATCATGGTAACTTGGAACTACCTGGGTTCTCCTGCTTCATTTAAATGTGAGGAAAGCTGTCTGAGGGGACAGTCAGCTCTCATTTCTCGCCATCTGCCATGTCTACTGCCTCTAGTTTTGCCTTTACTTACTTTATATCTTCCCCATAGCAGATAGTGGTNTCTTCAGTCAGAAGTTCACATGCAAATCCCTATATTTTTCAGCAGTTTCTACAACAGAAAAATATTAAGTGAGGGTATGTGTTGTAGTGAGTGCT
F1F2032373	ATP8B4	NM_024837.2	NM_024837.2	AGAATTCAGGCAGATTTGTGTTCAGACTCTAGCTCTATTACTTCTTACCTCTATAACCTTGGGCAGGTAATGTGCCTCCTTGGAGACTCCTTTCTTCCTCTGTAAATGAGGATATACTACCTACCTCATGTGGTTGTTTTGAGGATTATCAAAACATAAATTCTTAAAATCATTGAAAATATAATTCTCAAAGCATAAATTCTTAAATCATTGAAAATGTAATTCTCCTATGAATGTAGTTCCACTTAACTCATCATCAGAATAACAGCAATTTGAAGAGAATGTGAAGAATGGGAATTTAATCAGTAGGAAAGACCTTGATAAAATGAGATTGCAAAGTAAGATATTAAAACTGGTTAGCATCCTACAGAGAAATAAAACTATCATCCTGGAGGTAAA…
F1F2263274	ATP8B4	NM_024837.2	NM_024837.2	AGCCTAGGAACCAACTGACCTAAACTTTAGGATCTTATTTATGGAGAAAAACTTGTAAATCTGCACATATATTGAATGGATCTTCAAGTGGATAAAAAGGATATACAATTATTAGGAGGTATTTAGAAGGTATATATCCCAGGTGTGAACAGCATGCCTCTTGATGGATTAAAACAAATGTAAGATCAACCTTTCCCAAGATACATTTTTTAAGATGTACAACATATAGATGGTGCTTTCAGACTAAGAGCAGCTTGTGACTCTCTAGTCTTGGTATCTATAGTACCTGT
F1F2013430	ATP9A	NM_006045.1	NM_001114672.1	GGGCATCCCTGGGGGCATCCTAACATCGGGGCAAACCACCTGTTTGTAGCCGCCGGGAGCTGGGAGATCAAGAGCTGGGATGTCCCCCACTGCGACGGTCGTATTCTCCGGGTCCCCGGCCAGCGTCCCCTAATAAGTGAAGCCCTTTTGTGTCCTAGTAATCTTGAATGTCTGCTGACCCCTTCCCTCGGTGTGTTCTCTGCTGAAAGTTAAGGTCACACTGACAACTTTTGAATGTATTTTGAGTTTTGTGACTCATTGGAAATTGACACAATAATGCCTATTCTTCCTCCAGACTTTGCTTTTATACTTTGTTTTGTTTTTACTGGGGTGGGGATGGGAACGCCCTCATGCCTTTATGGGGCAGCATTTTAAACCTTTGCCAAAATTGCCGATGGG…
F1F2055791	ATRN	NM_139321.2	XM_003316779.1	GGTTCACTTCCTTGGGTGCTGGTATCATTTTTCGAGAACACCCTGGATCCTTTAGTTTCTTTCAACCATCCACACCCTCAATGAATACTCACTAAGCACTTACTAACAACCTAAGCTAACGCGAAGGGCAGTGACCAAGATGGAAAGCTCTTTGGAATGACAGCAAAACCCAACTCGGCGCCTCTCATCCCAGGAGAACTTTTCTCTTGGTGGTTTCTGTGAGAATTGGCCGCCCTGAGGACAGACCCAGGAAGGCAGAAGTTCTGTCCTTGGGCCAAGCGCCAGTTCTCAGTCTGAAATGTGAGCCCAATTTA
F1F2009436	ATXN1	NM_001128164.1	NM_001128164.1	GGGTTTTTTTGTTTTTTTGTTTTTTTTGGTTTTGTTTTGTTTTTGTATATAGAAAACTGTTTTGTCTCAAATAATCAGATTTGTGAGGTTATGGCCTGGAAGAATTACTACAGAAAAGGCTCTTAAACTATACCCACACTTCCTTTATGTTTTTGTTACATAGAGCCCTCTTCCGAGGGAGGGCAACTCTGTATTCTGCAATTTGAGAATACTGTTCATTCCTGTGCTGAAAGTACTTCTCTGAGCTCCTTTCTTGGTTTAAACTCTCAAGTCCTTGCAACTCCTTTTTTCTTCAGAGATCACTTTTGACATGCTCCGCACTTCTTGTTCCAATAAACCCAAAGAATATAATCCTGAACAAGAAGTGTTTGTAACAAGAGATCCTAGCTACCAGAAAAA…
F1F2195132	ATXN1	NM_001128164.1	XM_002803613.1	AAAAGGAAAAAAAAAAAGAAAAGAAACCAACAAACAGGAACCTCTACTTTAATAAGGGAATTTACTAAATAACGTAAAATGATTGTTCCTTAGGATGTCTCACTTAAGAATCATTTCAAGTTTGTTTGGGCCACATTGGGGAGGGGGTGGGGGATACAGAGTAGGATGCCACTTACCTCAAACCTTGTAAAGTGGAAATCCAAATTGCATTTTT
F1F2188293	ATXN1L	NM_001137675.2		AAAGTATGGGCTCCCAGGAAAAGAAGCTCTCTGCTCTAAATCTTGGTCAGAGCTGTGGCATTCCGCTTATCTTTTACCTCCGGTTCCATCTTTTCTTCTAGGTATGAGAACTAAGAGGAGCCTGTGGTGGTCTGTTCTTCCTTAAGGAATTTCATAAGGTGGCAAGAGACCGAAGAGTGGTATTGAGATAGTGAACATTTTAGTGGGAAGCTGTCAGCTTTTTGGGAAAAGGCATTTGAAGAAGGCCAGAGCCACTCCCTTGTCAGTGGTAGGAAATTCCCAGAATTGAGGAATAGAAAGGAGGAACTAGAGAGGAGGACTGTTAAGCCGCACTGACCAGGAATGCCTGTATCAGTTGGGGAGTAGAGATCAGGTAAAGATGGTAATATAGCAAGTGTT…
F1F2021508	ATXN3	NR_031765.1	XM_003260894.1	AAAGCACTTAAGGAAATATGGCATGTTGACCTTCATTTAGGGATTTTTTTTTCCTCTGCAGCAGAGTTGAGCACACTATTGAATACATTTGAATGTGTTTAGTTTATTTTGAATATTGCATTTGGCAGGCAGATCCAGAATGACTAGAGAACTGCCAAATTTTTGGATTGGCTTAAACTTAATTTAGATTCCATTCCTTAATTGATTGGTCAGTATGAAAAGATGCCAATGCTCATAATTATAGTATCAGAAAACTTAGTTATACAAAGTTATAGTTCATACATCAGGAACTGTTATTTACTGTAAGCAACCTGCAAGAAAGTCAGAAACAATGAAATTCACAGTAGCTGTCCTGCTCAGAACTCTATATAAAGATTTCCATTCTGTTTTACCAATTGG…
F1F2031101	ATXN3	NR_031765.1	XM_003260894.1	TAAGGAGGTGCTTTTTTTTCTTTAAAACTTGATTTTTCTTAATTAAGACTTTATTCATGCCAAAGTTAATGAAAAAAGTTCAACACTGGTTGAGGGTCATTATAGGCAAAACTACCAATAGTCTGTGGTTTTTCATGTAATACTCAGTTGAATAAAGTAAATTTTATTCCTGTCAGAGCCTGAATCACATTTTTAATGTCTGCATGTTTGATACTCTTTTTAAATAGTATCATGCCAGTGCCAAGATTTACTAAATGTGTTAAAATTGGCCTATTGGGCCCACACAAATTTAAAGAAGATTGAGTCAGTGCGTAAGCAAAATACAGTGATAGAAATTAAAATATCTCCAGTTGAAATAAATCTCGATGTCAAGAGAACTCAATAATATCGATGCCTTCC…
F1F2149484	ATXN3	NR_031765.1	NR_031765.1	GAAATAGTCTTTTTTTTTTTTTTTTTTGGATAGAGACAAATTTTTTTTAGTCATTATTTTGTGCCAAATAACATTTTCTGAAGTTTCCCTTGCAAAAGTAGACTGTTTTACTTTAAAATCTAAAGTTTTCTTTTGAGAATTGAAAATGTTTCAGAAGAGTTATAAAACTTTAGAATTGCAAGGGACATTGGCTTTAGTACTGCTCCCTCAAGATTTATAAACCAAAATATTTTAAGAGTGAACATTTCTGTAGTAATCCCCAATATACTTGTCCTATTTTCCATGGATATTAGTTTTACCTTATCCCATTGGAAAAATCCATTAAACTTTTCATACACGAATGAGTGACTTACCTAATATAAAATGAGAAAAGAAATATGCATTTGAAAGTTTTAACCT…
F1F2016417	ATXN3	NR_031765.1	XM_003260894.1	ATTGAGAAAAATAGGAGAAGCACAGTATGTAAGCAAGTTTCCTTCTGTGTCAGACTTCACAAATAATACCCACCATGAATGTATGGGAGACAAAGTTTGGCTTTCAATTTAGTGGCAGCTTCATTTTATTCTCTCTTGTGACCGGAGCTCTCTTGTTTACAGTGGAGTCACGGGACATAGATGTCTGCTTCTGCTGCATATCTTGTAGTAGGTATTATTTTCTAGAGATGATGATCTGGAACATGAAATTAATCTACTAACAAAAGTACATTTACATTTATACTGTGATTTGACACTCACATCATGTTTAAATAGCTTAAGAATTACAGAAGTCACACAGTACTTAAATGGGTCTGTAAATAAAGAAAG
F1F2217435	ATXN3	NR_031765.1		GATAGAGACAAAATTTTTTTTTAGTCATTATTTTGTGCCAAATAACATTTTCTGAAGTTTCCCTTGCAAAAAGTAGACTGTTTTACTTTAAAAATCTAAAGTTTTCTTTTGAGAATTGAAAATGTTTCAGAAGAGTTATAAAAACTTTAGAATTGCAAAGGGACATTGGCTTTAGTACTGCTCCCTCAAGATTTATAAAACCAAAAATATTTTAAGAGTGAACATTTCTGTAGTAATCCCCAATATACTGTCCTATTTCCATGGATA
F1F2167718	ATXN7	NM_001128149.2	XM_843193.2	GCATCTGTGAGAAGCTGTTGCTTTGTTTTTAACTTGCAGTAAATCATGGAGCCACTCTTTGAGTAGATTGGCTGGGCGAAAGAATGTCTTGGCAAGAGCATTACTGTAGACTTTCCTCCCTTCTAACCCCTTCCTGTCCCAGTTCTTTTTTACACTGTCTTCTGTACATCACCCTCCAGCAGTTAGGTGCCCTGTCTGGAGACAACGTTCCAGAGGAGAGCAGAGCTGCGCCCTGAGCAACCCTCCAGAGAAGGGATGTGCTGTTAGGGTTTTATAGCAATGTTCCAGGCATGGAATATGGACATGAGCGCAAGGCACCGTGACAAAATAGCCTGTATTTCCCCCT
F1F2048182	ATXN7L1	NM_138495.1	NM_138495.1	AGAAAAGCTAGAGCCTCACAGCTCTGCAACTGTTCACACTGGAGTTTTAAAAGAAATAGCAATAACCACAAGCTGTACTATGGAATGGTGATCAGGAAAGGAATTCACAACATGAAATAGGCATCCTGTGCTATTAATCATGAAATTTTGTATACGATATACTAGCAAGAGAGACCAGGAAGTTTTGCTTCATCCCTAAATCAGAAATGAATGCCAGTTTCACAGCTGGACCCAAACCTTCATCCCAACCCCGAAGTTTCCCTTTTCCTTCCCATCCCCCACAACCCAAAGATCAGACTACTGTTACGTTTCACCACATTGGATTTCGCGAAGACAGGAGGCAAATGGAGTGATTTGTATCAATGGAATTGCACTGACCGTGTTTCTTATAGGATTCCT…
F1F2023993	ATXN7L3B	NM_001136262.1	NM_001078161.2	ATGCAGGTTGATCTCTACACCATGAAGTGCACAAGATCCCCGTACTGTCCCCAGTGCACAGGTGGGCAGCTGTGTGCCCAGCGTATAAATCCTTTGGTTCCTCAGCCTTTCTCTCTGCCTGATGTCAAGGACTTTCTGGATAACTGACAGTTTGGACAAAGCTGATGGTCAGGCCTTAATCATTGGGCCTCCGTGGGACTGCTCCTCTGATCTCTGAGCCTCTGATTTGGACTTCTCCAAGACAGATGAAAGTCAGGTATGAGATCTGGATATTAACAGTTCCAATTTGGGAGAACCAAGAAAAGAATTAACGACTGAATCTGGTAGGGAAGCTCTGTGATCTTGCCTCCAACAAGAAGAAAAGGTACAAAGCTACCAGTTTCCCAAAGGTCCAGCGTG…
F1F2151483	B3GALNT2	NM_152490.2	XM_003267284.1	GACAAGTGGGGAACTGAGCCAGGGTTTAGCCTAAGTGCCCCTTTGACAGTGGGATTCCATTTCAGTGGTGGCGAACATTTCCTCCATCTGAATAAACCCGAAATCCCGTTCTGTGCACAGAGGAGTAAATCTGAGTAGAAAGAATCATTTCATTTTCTAAACCTCTGATGACTCGCTTACAGATGGCAGCGAGAATGCTGGCGTGGGGGCTCAGGCGTCCGGAAGGCGCCTCTCCGTGGCTCTGCCTTGGTTTCCTCCTCTGTGGAATGAGGCAGGGACCAGTCTGTGAGATCGTAATGTGGGACCTGCCTCATGAGCAGATGCCTTGGTTTGTTCAGAAAATGCTATGAACTTATTTCCAAAGATGGGTTGTGGTAAATATTGGCTATTTTGATGATG…
F1F2196846	B3GALNT2	NM_152490.2	XM_002809280.1	GGCGCCTCTCCGTGGCTCTGCCTTGGTTTCCTCCTCTGTGGAATGAGGCAGGGACCAGTCTGTGAGATCGTAATGTGGGACCTGCCTCATGAGCAGATGCCTTGGTTGTTCAGAAATGCTATGAACTTATTTCCAAAGATAGGGTTAGTAGGTAAATATTAGGCTATTTTGATGATGAGAATATAGTGTCTTTGAAGCTTAGCTGGAGGTACAACAATAGTATGGTGTTCCTACAAATATCACATGTATTCAAATATTTTTCTATCAAAAATGA
F1F2054885	B3GAT1	NM_054025.2	XM_002754638.1	AGAGAGCCCAGCTTGATGCCAGGACAAAGGACGGAGAACCTAAAGCACAGAAATCCCAGACCTGTTGTTCTCTTCCATCTAGCATGACCAGGGGCCCAGCTGCTAGTCAAGCCATGCCAGCCAGCAAACCAGTGCCCCAGCATGCCTCCCCAGAGCTTCCTGCACTGACAGGGCCTGCGGGAGCAGACGCAATGGGCACTGAAGCCCTGGAGTGAGGCCAGGCTGGGAGAGAGG
F1F2017140	B3GNT3	NM_014256.3	XM_003123499.1	CCTTATGAGATGCTGCTCATGTGGGATGCGCTGAGCCAGCCCAACCTTGCCTGTGGCAAGAAGTTACAGATCTACTAGGTGGTTTCAGGACCCCTATCCTCTAGGCTCTGATCTCCACCCCCATGGAAAGAGGCAGCATCTTCCTCCCTGGCAGGGGAAATCTTCATTCTTCTAAGCAAGTCAGGCATAGGGGAGTGCCAGGAAGGGTTTGATGAGTGCCTAATCTAGCTGGCAAACTCCTAGATATCTTTCCAAACCCACCTGGTACTTGAACCCATGTTTCATCATTCCCCCTAGGCTCTCAGCTGAACGGACCGTCTCTTTCTGTGGGAGCTAATTGCAGAAACCCCTCTCCTAGGGTTCTGGGTTGCTGCTCCTGCATTGATCCCATCTGAGTCA…
F1F2020796	B3GNT5	NM_032047.4	XM_002814338.1	AAAGGTAGCCGAGTTCAGCGCTGACTGCCCAGTCCTCGACCAATATTTAAAGCGGGCAAGTTTTGTTCTTGAGACCACCGACTTTCGCTCCGACGCCCGGAAGATAGCCGACCTCTGACTTAGGAATTTACAGAGCTGGGCTTGGACTTGGTCTGGATTCCACATTGCACCAGAACACCTGCTTACTTCACTAGGAGGTTCCACACTGGAAACATCTCGGAAGCCTTCCCTGCATCCTGCCTGTGGCCTACTACACAGTGGCACTTTACTCTCACAGAAGGAAGCCCATGGACTAGTGACACGAGGCCTGTCACCTAACTCAGTGAAGGATGCCGGTGTGGAAACACTCTGATGGGCTGGTGTCCTCCTCCTTCTGCGTGTTCCACTCTTTCGCAATCT…
F1F2281109	B3GNT5	NM_032047.4	XM_003256531.1	AAATATGAAGGCACTTCCTTTTTTAATAAGAAGGAAATTGCTAGATGCTTCCTTCGTTTGATTTAAAGTACTGAGAAGAATATTTGTAAATAAAAGGATTCCAGCCTTTTAAAAAAAGGAGAAAAAATATTTTTGGTGCTCTAATGCAGGGCTGTCTCAAAAATCGTCAACAAAGGGATACTGAACTATCAGCGTGGATGGTCACTTGAGTTAGACGATGGTTGTACACAGTGTTAAATGCTAAAAAACTTTTTACCTCTTGGTTGGTTTGCATCTTTTTTCCATATTATTAATTTTATACCAGTATGTTAAATATTTATATTATTTTGAATTTTGCTCTTGTATGGCAAAATAATTAGTGAGTTTTTAAAAATAAATCTGTGATTTCCAATTAAAGAA…
F1F2127585	B3GNT5	NM_032047.4	XM_001134746.2	AATAAGAAAGGAAATTGCTAGATGCTTCCTTCGTTTGATTTAAAGTACTGAGAAGAATATTTGTAAATAAAAGGATTCCAGCCTTTTAAAAAAAGGAGAAAAAAATATTTTTGGTGCTCTAATGCAGGGCTGTCTCAAAAATCGTCAACAAAGGGATACTGAACTATCAGCGTGGATGGTCACTTGAGTTAGACGATGGTTGTACACAGTGTTAATGCTAAAAACTTTTTACCTCTTGGTTGGTTTGCATTCTTTTTCCATATTATTAATTTTATACCAGTATGTTAAATATTTATATTATTTTGAATTTTGCTCTTGTATGGCAAAATAATTAGTGAGTTTTTAAAAATAAATCTGTGATTTCCAATAAAGAACTTAGAAAAATTAAGAAAAAAAAAA…
F1F2047455	B3GNT5	NM_032047.4	XM_002814338.1	AAAAAATGTACACAATTTCTTTAGAAACAGCCAAATCAATCATTGTCACATCCCTGTAGCTAACTTACCTAGATAGTATTAGAATCATTTAAAATATATTTATATCTTTTTTCAAAGTGTAATGTGAAATATGAGCTGTCATTCGCTCTGGCCTAACTGGTACTTCATGTGAATTTTTTGATTATTAGAAATGACACAAAACATGGGCAGTTTATTGCTCACAAGGTCTTTATCTAGGGAGAAATCATTGTTCATTCAAATCAGCCAATTTTAATGAATTTTTCAGCTGGTTTTTAAATATTCAATATCAGCCTGTCTTTAAGGTAGTTTTTTTGAATGTAGTTTGCAGAGAGG
F1F2185451	B3GNT7	NM_145236.2	XM_003274766.1	CAGTTATGGACATTCCTCTATTACTGTGAAGTCTTATTTATGAAGAATTTGGAGGGAGAGAGTGCCAGGCCTGGGGAGATGGTGGTGTTCCTCCTCTTCCTTCCTCATTCCAGCAAGATACCACCTCTGCGGTCATTCACCTCCCACCCAGCGCACCCCCACGCCTGTTCCAGTCCCCCTCCGGAACCCTGCCCTCCCTGCCTGCCTACTTCTCCAGGGCCTGAGCAGACCAGCGTGGGCCCCTGTAAAGGGATGGAGTGAACCCTCAGGCGTCCTTGGGCATGGGCGCAAAAGGACGCCCTCTCACATCAGTGGGGAGGCACCGAGGAAAAGATTGAGGGATCCACTCTACTTTCTCAATAAAAGGGGGACTAAGGTTTTAAAAAAAAAAAAAAACAA…
F1F2174943	B3GNTL1	NM_001009905.1	XM_003281654.1	GAGGACAACCTGAGGTCGCTGCACCTGCGGGAAGGCCAGGACTTTCTGCACTTCAGCTGACGGGCCCCAGCAGCCACTCCAGGGGTGTGATCAGGTGCAGCCAGGGAAGGCAAGCGCTCCCCCAAGTCAGCGACTGAGCCCGGCGGGAAAACTACTCCCCACGACGGAAGCAGCACCCACGCCCGCCTCAACCTACCAGGTCCCTCGGCCCCATTACCACACACGCCCACGAGGGCAGCTCAATCCACCCTTGGTTCGTGGCCCCCGAGCGTCGGCACACGCCCTCGCCTCGGACACTAGAATTCTCTCAGCCACCT
F1F2046824	B4GALNT4	NM_178537.4	XM_002929485.1	AGGCCAGCTCTGTCTGCTCAGAGAGGCTTCCTGGACAAACCACGCTCGAGTCGAGTCTGGAGAGATGAGGCATTCCTAGGACAAGCCCAGGAGGAGAGACTCTGGGATGCAGTGGCGAGCCTTCTTGCCCGGCCTGAAGTTTGAGGTTATAGGCTCTGCTCACATCTCCTTGTACACAGACGAGTCATCCCTGAAGATGGACCA
F1F2150195	B4GALT1	NM_001497.3	XM_003312037.1	TGGATGCTAACATGGTTCTTTTCCCAGAAGCCTTCTTTATTGGTTAAAAATTATTTTCCACTGCAAAGCAGCAGGGCCATGTAGAGAGTATTCTTTCTTTCAGTTCTCCGTTCCTTAACAGCGATGTCAGTGGACCAAGAATGACCGCACTGAGAGGAAGTTTCGGGAAAATGCGAAAAAATGAAGGCCTCTCTTTCTGTCCCTAGATCCCTGACTTTTCCAAAAGTGCCTTAAAAAGAAAAGAGACAGATACCCTGGGGTGGTAATTTCTTTTCACTTACTTTACTCTTAAAAGAAAATTCTGAACGTTGTTTGTTTGTTTTCCTGTTTACATTTTCCTTTATTGTTCCATTGGAATAGTCAAGTAT
F1F2015734	B4GALT4	NM_212543.1	XM_003309936.1	TGGATTTCTGGTCTGGTGCATGACCCTGGATCTTCTGGTGACGTTTGGAAGAACTGGATATTTTATTGCAATAATTTTGGACTAGAGACTTTCCCTAGTAGCACACATTAAGAACTGGTCACAGCTAATGACTGAGCTGAATTTTTCCTTTTTGTATTTTCTTAGCAGAGTTCCAAGTAACAGGGACTATAGAACAGTTGTAAGAAGACAGCTTTCTTGGTTGGTTTGCTCCTGGGGGTTATTAAAGACTGTAATACACATACGTGAAGGGCTGAGTCTGCAAAGATTGCTCGAGGGATAACATGAAGTCTACTTGAAAACTTGGACTGAAAGAAATTTAAGTTTGAAGTGATCCGTGACGGGATCAGAAAAGCCCACAGGAAATAGGATTGCTGAGTG…
F1F2179687	B4GALT5	NM_004776.3	XM_543044.3	AGGGAGAAAAGCACTTTTGATAGGACCCAGACAAGCCGGCAGAGGGAGCGTTTGTGTGCACTCACCTACAGGGGAATGAACGCTCACTGTTGCCCCCGTCCCTGAGAGCCTATGTCTCACCTTACTCCCAAGAATCTTGCCTTTTGCCTTTCAAAAAGTTTTGGTATCATAGACCTCTTTTCTAAAGCCGTGAACTTACGCAGGGGCATGGGCGATTGAACATTTAGATGGAGAAGTTGTTCTGCTTTTCAGCCTGGGGTTTCTCAGCCTTGGTGTGGGTGTGGTGGTCTGGGGTACTTGAACATGGAATCTGAAAGCCCAATGTCTTTGTCTGGGACAGAGTACAGAATGCAGGCTACTCTGTGAGCCGGCCAGAAGGTGACACCGCT
F1F2013404	B4GALT6	NM_004775.3	XM_523901.2	ACTGAAATGATTTAATAGAATTATATTAAAATATATAATCAGTTATTTAAATGAATTGATGTTCTAGGGTACTTCTCTGAGAACACTACCTGACATCCAGTATATTACTTGATCTTAAATTTGGATGAAGTTTTCATGACAAAACCAAATAACATCCTTATTTTGAAAATTATCAACTATAGGTAACCAAAGATTCTAGAAAATATCTTGATATTTTCACAAATTTAAAACAAAAAAATTATGTATCCATAAAGTGAATCTTCAAAAACAATGAAGAACAATAGAAATCTATCTATGAGGGATGTTGGGATAATATTTGCCTCATAGATTGTTCACCTAAAACAGAAATATGGTTATTTATCTCAGGTTTGAGTTTAATTTTGAAATACCATCTTTTAT…
F1F2059686	BAALC	NM_001024372.1	XM_001155501.2	GAAAGGGCTTTTTAGGGAACTTCATGTTCTGAAAATGAAAGAATAATGATAAAATAAAAGTAAAACCTGTGAATCCTGTGGCCCCACTGGCATCACTCAGCAGAAGCCCCAACTGCCAAAGGTTGGAATTGATCCTGCAAGTTCAAGGGCTCATTCTCGCAGGGCATGCATGTCATGCTGTGGGGTGTTCCTGCCCCTGTCATGTGCTGTCAGTCGTAGACG
F1F2053102	BACH1	NM_206866.1	XM_003263826.1	AGGCATCTCTGATTTCTGCCAGCAGATGACGGATAAATGTACTACTGATGAGTAAGCTTGCATTCACGCCCTCCATACCACTCATCTACTGCAGTTTCAATGTCTTAAATGCATAATATAACTTCTGTCTCTTAATGATACTGTTTTTTTGCCCCTGGTAGTTTGCTGTTAAGGGAGTTCCTCTGCAGTTAATCCTGATTTTTCTCTGATTTCCA
F1F2092681	BACH2	NM_021813.2	XM_003339138.1	GCAAAAACAAAACAGAGCTGGCAAACTGACTAGGCCATCCTGCTATTTCGATTCCGGGTTCCCTCACAATGACTCAGGCGTCAGAGGTGATGCTGCAGTATAAAACATTATTTTGTATATTGTACAAGTAATTTATTAACTGTCTTTCTAAAAGTATGCTGCTTTTAAGATGCACTATGACTTTGGATTTAATCCTTGTATTGCTTTCCCAAGGAAGT
F1F2269998	BAHD1	NM_014952.3	XR_025553.2	CTAAGCAGGTGACACTGGGTGAGGACAGTCAGGCTGGGTCTGGAGAGGGGAGGTGGAAGCAAAATCCTGAGGGCCCTCCCAGCAACCCTAGGCCCTGTGCTATCCCTGAGAAGACAGGCTCCTCCTGATTGGTCAGTGGGCTTAGCGGAGGCCTAGAGGCTTCTGAGGTGAATTTACACATGGAAAGCCCAATCCCAGACCCTGGGGAAGGGACTAGGGTGCCCTAGTATTGAATAAGCTGTTCAGAGGAAGGCGTGGGGCAGTGAAAGAGGTTGGCAGAGAGTGGCTGTGGGGGCTTAGAGAGCCAGCCTGGGAACCTGCTCATTCCCAGGGTGCTGGGCCCTTGCTGCCAAGGAGCTCAGCCTCACTCAGCAGGAGAGGAGATCAACGGCCCTCCTC…
F1F2189270	BAIAP2	NM_017450.2	XM_003435182.1	AGAGGCCCTACAGTGTGGCCGTGCCTGCCTTCTCCCAGGGTCTAGATGACTACGGAGCGCGGGCTGTGAGCAGCGGCACGCTGGTGTCCACAGTGTGAGGACGCTGACCACGGGCCGCCGCTGCTCGGGAGAGCCCCCCATCTGTCTGGCCTCCGTCGGTTCTCTCCTCCGCGCCCTCGTCGGTTTGTTCTCGGGTTCTTTTCCTCTCTCACCTGCCCTGTCCTGCCTTCCGGTTGGTGACCCCAGACTCTGAGATCCCCCCAGGGTCCATGGTGCTGCCCCATCTCTGCTCCCCT
F1F2114856	BAIAP2	NM_017450.2	XM_003280947.1	CGTGTGCGAAGAGCCTTCCGTGTCGGTGTTCTCGTTTTGCTCAAGACCTCAAATCCAGGGGATCCCATGCTCAACGGATGAATGTAGACACAAAACTGCGAACTTGTGTGGAGACGTAAACTGCTCAAACTGTTTCCTGTTTCCTGTTTCCTCTTTTTTTATCTGGATTGCGCCCATTCGCAGTGAGTGACAGGCTAGTAG
F1F2270219	BAK1	NM_001188.3	XM_002824315.1	GAGAAAAGAGCTGTTAATGTCACTAGGAACCCCAGAGTTGGGATCCTCCCTCGTGGCCTGGGCACAGTGTAATCAGGGGGTGTGGATGGGGAAACTGTGAATACTTGAACTCTACCCCCCTACCCTACCCCATTCTCCACACTCCTCACCTGCCTAATCCCCTCCTGTGGGTCAGGGTGGGAAGGCCTTGTCTATCTTGCACAACCTAGAGGTTTAGAGGTAGGGAGAGGGAAGTTTTTGATTAAACCAAATGCAAGAAGGGGATGCACATGGAGCCCACTGGCCAGCCCTNACCCCCTCTGAGTAAATCTGAAAATAAACTATAAATACCCCTAAGAAAAAAAAAAAAAAAAANAAAAAAAAAAATAAACGACAAGTAGAAGTAGAAC
F1F2001059	BAMBI	NM_012342.2	XM_855086.1	ATAAAAAGCAAAGAGAAGACTTCATACACACTGTTACCAGGGTTTTGCATCTGAGCGGAGCGTCGGAAAGGTTCGAGTACCCTAAATAAACTAAAATGTGCTCTGTGTAAGCTCCGAACATCTTGATTTATTGTAAAGATTTAAAAATATATATATATATATTTTGTCTGAAACTTAGCGGTGTCTTGTCATAAATTAAAAACTAAGTGGGAGGTGTAAGAAACTTCATGTTAATTTTACAAATGAAGTTCTGTTGTTGCTCACAGTAGGGTCTCAACTATAGGATTTGGCTTGATTTTTGTTTGTTTGCTTTGTTTTGCCTTTTTTTTTTTTTTTTTTGGATTTAAATTAAAGACCAAGATCTTGTTTGTCCTTACCTGCATATTTGTAGTTTTCTTA…
F1F2129139	BANK1	NM_001083907.2	XM_545003.3	AAGAAGAAAATGTGTCTGATAAACTCACGATTGTGCACTATCCAAATGGTAATGAAAATGCCCGCAATGAAAATATGTTATATAACATACCCTTCCACAATAAGGTAGGTTGTGTTTATGTTAACTTTTATAAAATGACAAAAAAAAAAAAAGAACTTTGTTGAGAAAGAATGTAAGAGCCTTCTGTCCTATGCTTGGAAAATTTTAAACAAATATGATCAAAATAGGTTACACTAGCTTTTGTGTGCAAATTACTGCATGAGCAGTAATTTAAGGAAATTGACTATTTAAGAAAAAGAGCAAAAAAGGAACTCAAAAGGAAAAAGCGCCAAAAGCCAAAGTATAGCTGAT
F1F2269700	BAP1	NM_004656.2	XM_541853.3	GCCCGGGGTTCAGAGGAGCCCCTGCCCAGCTCCTCAGTATTACCACGTCTCCCTCCTCTTAGGGATAGCAGAGACAGGGCTGCTCACAGGAAGCTGACACCCCTCGGCTCTCCGTGCCACGTCAGCTTCTTCAGCCTCTACAAGGCATTCAGTGGGGGACAGCAGGACTAAGGCACCCAGTTGGGGCCCTGGTGTTCCCAGAGGGCCTAATGCCAAGGGGCAATGGGCCCAGCACTGTCTCTGGAGCTCAGGCCCCAAAGAGAGCCCCATGGCCACTGCCAGATGGCTTGGAAGGTGATCAAAGCAGGCCCCTTATCTGTACATAGTGACTGGGGCAGGGGATGGCTGGCCAGTGTCGCAGCCACC
F1F2151741	BATF2	NM_138456.3	XM_508537.2	GCCCAAGGTCACAAAAGTCTTTTTTGGGGGGACCTGAAACACCACCATCTGCTCTTCCTTCTCCTGGTGGGATCCTCACCCAGGCACCCTAGGAGCTAAAGTCCTAGAAACTGGGGGCTGGTATGAGGAGGTTTACGTGCTGGGAGCAGGGAGGAGCTTTTCCTTCTGGTTTTCGATTCCCAGAGCCATGGACAGTTCCTGAAACCCCGCCCTAGCTGGGGCTAGTCCAGAGTCCAAGCCTGCATGGGGAGAGGCCAGGCAGGGGCCCAGAAGGCCCAGAAGTGGACTCTTTCTCCCCTAGCAGTGTTTTCAGTGCCAAGGAACTGAACCTGAAGTCTGGAGTTGGGGAGAAGCCTGGAACAGTCCCCCTCCAGGGATTTCTGCAGGAGGGGCACCCAT…
F1F2037740	BAZ1B	NM_032408.3	XM_003354497.1	GGTAATCAGGCCAAACGGGGAGGCGGTGTGGATTTTTTAATTTCTCTTTACACACAGTCTTGTTTCTTGAAGCCCGTCCTGCCCCTCCCCCTTCAGGTGACGGTAGCCGTGAGTGCCATTCCGCATTCGGTGTTCACCGGCATCAGGAGACACTCGTGCCCTCTGAGTTGTTGCTCTTGGCAGAGTAAAGGGACATGTCCTGGAGCCATTCCTGAATACCCCTCCCCTTCTTTGTGACGGCTCTCCGCCCCTCTCCCGCCCCACCTCACCCCTACAAAATC
F1F2077054	BAZ2B	NM_013450.2	XM_002925275.1	GTCCATATCTGTGTAATGAGAGATACATAGATGTGTACGGCTACTGTATATTTGTTAGCAAGCGGAATGTTTGTTACTAATATAAATGAATTACGGTGTGTTTAATATCCCAGTAACTAGTCTTCACAGCAGCGAGCTAATTTTAAATGATTTCTCCTATATTATAGTACTGCCAGATCTGTCGAAAGGGAGATAATGAAGAGCTGCTTCTCCTTTGCG
F1F2030585	BBX	NM_001142568.1	XM_001150891.2	GGGAACCTTTTCCTAAGAAACATTTAATGGGGAAGAGGTCAGTCTGTTACAAATCACTCAAGTCATCTGTAGAATCAAACAAGGGTGGCGACCTGGAGGTCTTCGTGGGGGCGTGCCTCCCTCCTTCCGCTGCACATGGGAGAAGGTATTTGTAGACGGACCTACACACGGACACACATGCATGCACTTACACATATCTGTGAACTCTGTCCTGACTTCCTCTAGAATTTGTTGATCGCATCTAAGAAGTTCTTTTAATGAAAATAACTAAATTTTAGCTTATTCCTTAGGAGAAAGAAAAGGATCCTGAAGAGAAAAAACAGGGTAACCTACATAGATCACAAAGCAAAATAGGATACCCTTTCAGTTTCTATCCTAAATTGTACCATCTTTCTGAAA…
F1F2159539	BBX	NM_001142568.1	XM_001150891.2	GTGAACTCTGTCCTGACTTCCTCTAGAATTTGTTGATCGCATCTAAGAAGTTCTTTTAATGAAAATAACTAAATTTTAGCTTATTCCTTAGGAGAAAGAAAAGGATCCTGAAGAGAAAAACAGGGTAACCTACATAGATCACAAAGCAAAATAGGATACCCTTTCAGTTTCTATCCTAAATTGTACCATCTTTCTGAACCATTCTGAATTCAGTTGAATTATCAATATTTATACTTTGAACCTTAATTTCTAGATTCCAGCCTGTATATACATCATGTGGTGTGTGTGTTGGGGGGGGTATAACTTTGACAATTTGACTTTTAAGCCTGCACACTCTGAGGTAAATAATAATACATTCTCTAATCCAAAATAGCTTTCCCAAGAAGTTTTGAACTTAAT…
F1F2201837	BCAN	NM_021948.3	XM_002926963.1	GGTGCCGGGAGGGGCTGACCCAGCGCAACCTGCCGCTGATCCGCTGCCAGGAGAATGGCCGTTGGGAGCCCCCCCAGATCTCCTGTGTGCCCAAGAGGCCTGCTCGAGCTCTGCACTCACTGAAGGCTCCAGAAGGACATCAGGGAGGGCTCCCTGGACGCTGGGAAGGCCCCTGCTGACCCCTCCTTCCAGTCCTGCTTCCGGGTCCCTAGAGA
F1F2274249	BCAP29	NM_001008405.2	XM_003318740.1	AGTATCCCTCCTTTTTTTTTTTTTTTAATGTGTGTAGTAATGGCCTATACCTAAAAATCATGACCTTCAGTTTTGCTGACAATATCTAAGCAGGGAACAACTCTGTATTAATTTCCTATGGCAGCTGTAACAAATTATCACAAACTTGGTGGCTTAAAACAATGCACGTTTATTCTTCTACAGTTTCGAAAGCCAGAAATCCAAAATCAGTTTCACTGGGCTCAAAATC
F1F2180257	BCAR1	NM_001170721.1	XM_847859.2	AGGAGTTGGGCCACTAGCACCCAGCAGTTCCGCCGGGTCCTGGGCCAGCTGGCGGCAGCCTGAGAGCCCGTGATGGAGGGATGGGGTCGGGAGGACGACACCTGCCCCGAGAGAGTTGCCGTGCTATAGGCGTGGGGACAGGCCACCCCAGCTCTGCCCAGGCCTGGTGCCCCAGACTGTCCAGGGATTTGTACATATTTATGACGGGGCAGGATATGGGACAGCATTTCCTCAGCAGAGCCCAAGCAGAGCTGGGCCCCCGGGAGACAAGGCTGAGGAGTAGGCTGGGGTCTTCCTGCATACACGGCGCCGGGGCCCAAAGACCCCTCGATCCCCGTGGCCTCA
F1F2036436	BCAS1	NM_003657.2	NM_001077850.1	GAGGGGGGCGGGGGTTGCCAATTTCCTGGAATGGAATGTGTGGGGAATGGAAAAGGAATGAATAGGCGTTGCTTGTCGAATAGGGTCCTTGAAAGTTATTGATGAGAAAGGGAAAGATTGGCCGCAGAGGGTTCGAAATGATTGGGGGAAACAGTTGCTTTTTGAAACTCAGTGAGGAGGGCAAGGATTACAACTTCAAAAAAGAAACAAACAAAC
F1F2009936	BCAT1	NM_001178094.1	XM_003313799.1	TGTGGGTAAATAATTCCCTGGGATTAAATATAAGTAAATATATTTGGATTAGTGAATGGTAAAGGCATGAAATTCAGTATTGGAAATGAACCAGTCTTTAAAATCTGGTGAGTAAAATGACAGAAGTCTTAAGCAATCGTATTCTGTCTGGAGCTATATTTTTCCTACCACCATACACCTTGTTATTAAGGCCTGGAACTTGGGTTGCACAATGTCCAGTTTCCAGAATCCACTGGTGGGACGGTAAGAATTGACGATAAGCTGTGGTATGAGAATGAATTGAAATCGGGTTTCATTGATGGATTTCTCTGCACATCCATTTCACAATGGCTAGCTTGCCTGTTACTAAATTAGGGGGAAAGAAACTTTTAGTTAGAGATGTCAGAAGTACTCAAGGTA…
F1F2009575	BCAT1	NM_001178094.1	NM_001178094.1	AACCAGGATTTTAAAATGAAGTGTTCAGACATAAACAAAACTTGGGCATTTCCTAAAGAGACTTGCTCTTAGAAATGTTCTTGGTTACAGTGATTTATTAAGGATTCCATTCATGACGCACCCAAAGAACCAGCCACTGCAAGGGTATGTGGCTCACTCTCTGGGACCTGCAACCCGCAGGAATGAATACACTAATACCTGTTTTTACCTTTGCTTTCAAAAACACAAAGGAAGAAAAAAGGGAAAGAAATAAGAGAAAACTTGTTAGGTAATCATGGGTTTTGTTTTGTTTTTATTTTGTTTTGTTTTGTTTGGTAAATACCCTCTATTCTTTTCTCAAATATTACCAATTAAAAAAAAAAGGGTCAGCAAGATAGCACAGCATAACACCACCTACAT…
F1F2132576	BCL11B	NM_138576.2	XM_001151763.2	TCAGGTTATGAAAGTATAACCAAGCATCTTTTGGGGCAATTCTTGACCAAAAGCAGAAATCTTTCTTCTGGGAGCTTTTCTGTTTGATACAACCCTTCCCTCCTTGCCACTGACCTTTGCAAAGGGAACAGAAAGAGGGGGGGGAGAGAAAGACTGAGATGTCAGTTTCCTACCTGCCCGATCCGAAGACCCAGGGGCTGCCCTTTCTTCCAATGCCCTCTTAAGGTACTGGAGCCTCCAGGGTGGTCCTCTGTAGTTCCGAAAGCTAGCCAGCCCTCACCAGCTTCCACAAAGTCACCAGAATGCCAGGACTAAGCCATCCTAAAAGCACAAAAGATTGTGTCTCTGTCGAATTTGCAGAGAAAAAAGAGCATTAATGCTTCTCTTTTC
F1F2131225	BCL2	NM_000633.2	XM_003264299.1	GAAAATCCAGACAGGAAATGACCAGGGGATTAAATTCTGGCCATGACGGTTTGACCTTCAGAGGGTTGCTTTATGTGGTTCTGCTTTTGACAGAGACCCGTCTAGAGCACTCCTGCCCTCCTTCCACAGGCCCCTTTTCAGTGGCTGTCCTTCGGATTCTTCCTGAAATACAGTGGCGCCTGGTGCCCCGCTACTGAGAAAGCAGGAAACCCATGGTATGAAGCCAGACCTCCCTGGCAGGCCTCAGGGAACACGAAT
F1F2228172	BCL6B	NM_181844.3	XM_002826932.1	CTGGGTTGATCCCTTCCTTATCAGAGATGACACAGCCTTTTCTGATTCTGCCCAGACTCAAAGAATGCTATGACCTATGGGAGAATTATTAAACTCTATCTTGACTAAGAGATAAAGAGCCGTGACCAGTCCTTAACTGTAGAGGTGTCTGGGTTCCAATGTTCCTTGGGGTTCTCTCTACCTGAGACAAGTTCCTTCTTCATTTAGTGGGTTTTTGGACATCATCTGGCAAGTGTCCAGATTTCAGAAACTTCTTTCCCTCTAGAAGTTACAGGCACCTGGTATCTTTCTTACCTTAGAAAAGCTAGTTCTGTGACCTGGCCTTCCTGTCACTGCATTCCTGTCTGGAACTGGTGAATGCACTA
F1F2058729	BCL6B	NM_181844.3	NM_181844.3	ATTTGTTCTAGGGCAGCTCTGGGGACATGTGGGGTTGTGGAATTGGGTCAGGAACCCTCTTTGGTATTCTGGGTATTGTAGGTTCTCTAGCGGGCTAGAACTGCATATAAACTCCCCTCTAGTTCCAAGACTTAGAGGACCATTTTTTTGGTTTTGTTTTTGTCTTTGTCTTTGGTGAGCCGGAAATGGAGGTCTGGTCACCTCGGTATGGCTCCACTGTGTCGATCTGCCATGCGCTCGGCTTTAGTTGAGCTCAGAATCCTCCCCCTGGGGCCTGTTCTCAGCACTGGGTTTCGCA
F1F2214588	BCL7A	NM_001024808.1	XM_003313991.1	ATGCAAAATGGTCTCCTGGAATAAGGGAAAAAAAAAAACAACAAAAACAAAACACAAACTTTGAAAATCTTAATGTTGAAGTTCGCAATGCCGAAAGGTTTCTGTCTTAAGAAAAAAAAAAGAAAAAACCCTTATCAGTTTTGCCCTCAGGCAGTCCGCTCCATGCAGAACCCCGTTCTGCCGTTACCTCTCACGTATCTCCAGGCGGCTTTACCTCCAGGGCCTCTAAAGCTAGAGTTAACTTTTTTTTCTTGCAGTCGAAACTCCATTTTGATGAAAGNTGAATTTGGATA
F1F2133620	BCL7A	NM_001024808.1	NM_001024808.1	GGAGCTACATTCCACAAAGTGCTGGCACTTACACCCGGAACCCGGAAGGCGGTGGACCCGTGTATAGGGTGGTGACCTCCCATTACGAGCGATGTCATGGTTTGGAATGTTCATTATCGCCAAGGACCCGGTTAGAGGTATAAAGACCTTTTTTCCACCGTTACCTAATTTTTTTTTCCTATTATGTTTTGGGTTTTTTGTTTTGTTTTTGTTGTTGGTTTTTTTTTGTTTCTTTTTTCTTTTTTCTTTTTTTTTTTTTGGTTGTGTTG
F1F2132035	BCL7A	NM_001024808.1	NM_001024808.1	GGTAACCCGTGTATAGGGGTGGTGACCTCCCAGTTACGAGCGATGTCATGGTTTGGAATGTTCATTATCGCCAAGGACCCGGTTAGAGGTATAAAGACCTTTTTTCCACCGTTACCTAAATTTTTTTTTCCTATTATGTTTTGGGTTTTTTGTTTTGTTTTTGTTTGTTGGTTTTTTTTTGTTTTCTTTTTTTCTTTTTTTCTTTTTTTTTTTTTTGGTTG
F1F2194057	BCL9L	NM_182557.2	XM_002822561.1	AATGAATTCAGGAGAACGTGTGCTCAGGCTGGCTTGTTCGCCCGACACAGGAGACCCCGGGCCCTGGCTTCCCAGCTATGGATGTCTGGCGTCCCCTGCTGCTACACCTTAGTCAGAACTTGAAGTCCTTCGTCCCCAGTGTGGGATGAGGGAAAGGAGGAAGAGGTGGAGGCTGTGTGGCTCCTTGCGCAGAGCCAGGGAGGCACAGCAAGGCGGCCCAGATGGCTTTTGTGCCTCCTGCAGCAGCCCCCAGCCCGGGGAACCCCCAGGCCCTGATTTTTCTGGGAGCTGCCACCCACTTCTCATCAAAGGTGGAAAGAAAGAGGTTGGCTGAGTAAATCTGTGTCCCTCCAGCCTCCACCCTTTGAGGAGTGATTAGAGAAGTGGTGGAGAGCGAGG…
F1F2091784	BCL9L	NM_182557.2	XM_002822561.1	ACCGGTTTTTCCTTCTGTCTCTTCCTGCCTCCTTTCCTCCCCCTGCTGCTGTGGCTGAGCCCCCTCTCCCCACCCCCTCCCTGCAGGCGGCTGGCCCGGTGGGCAGTGCCAGCTGCAGCTGTAAATAGAGCGCTGCGTCTTTTTGTGCTTGGTTTGTGTGTGTGCTGTTATTTTCTGTTGTTTTGATAGAAGTCAACAAAA
F1F2289008	BDP1	NM_018429.2	XM_002915901.1	AACTGGAAAATAGACATTTCTTTAAGGAATATGGAGCAGAGGAGACCAGGACCTCAAGACAAAATGACACAGATTTAATGCAGAGCAGTAGTAGTTGCTGCAACACTGTGTCTTCACTAACTATCAAAATGTTAGCAGTGAAGTACTATCCGTGGTGCAGACACCTGAAGAAGAAAAAATTCTGAAAGGACTGTCAGGTCACTTGAGTTGTTGGAGACTTCTTTACAGACTTCTGAACCTGATAAACAATGACAAGGGATGCTATCTCCAGATGTTCCAGAGCAGTTTTCAAATACTAATTTAAGC
F1F2288844	BDP1	NM_018429.2	XM_002915901.1	AAAAGAAGAATGTAAAAGTAGCCAAAACCGGGTACCTGAGGAGGAGCCAACCACAGTCTCAGAATATTTCTTCGGTGATATCTTTATCGAAGTAGATGAAACAGAATAAAAGTTCTTTTTTTTTAATTTTTTAAGTCTAGGATTTCCAGAGTCAAATATCAACTAAGCAGTATTTAAGAAAAAGCATCACTGGTCTTTTTTCTTAGATTGATTTTGTAATTATTTAAGAGTCTTGATTTGAAGTCTTTT
F1F2059827	BEAN1	NM_001178020.1	NM_001178020.1	AGCTCCCCAGGCTCACCCACCCTGACCCGGGCCCCGGCTTCTCGTCCAGAAAGGATTCTGTGAGTGACCCAGCCAGCCAGGTCCTGCGGTCCCTCGGGCTGAGCCACAAGGGCGTGCACACACACAGACACACACACAGGCTTACAAGGGCATGCGTACACGCACACACACACAGATGCACACACAGCACTCCCACGTGCACACATACATACACAGTTTGTACACCTACACACA
F1F2187850	BECN1	NM_003766.3	XM_001493225.2	GAAAATCACTGGGTTCTAACATTCCAGTAATCACTTCAGCAGGAGTCCTGTATCCGTCTCCGTGTGCATCTCCATTTTAGGTATCGGCTCGTTCCCTATGGAAACCATTCGTATCTGGAGTCTCTGACAGACAAATCTAAGGTATTCTGGGAAGCCCCATTCTCACTGGAAGGCAGAATCCTTGTACCTCCTGAGGGAATGGTTTCCTTTTGATAACAGCTATTTTCCTAGTTTCTTTCTTAGAGGCACCTCATGATCCCATGTCTTGTTTGGGGTCTTGTCTAGGTCAGGATTAGCCTTCTGGGGACTGCAGACACAAAATAGGTTCTTACAATCTGTTGCAAAGGGCTAAGGGCAGATCAGAGGAGACATATG
F1F2227404	BECN1	NM_003766.3	XM_537634.3	AAAAAGTATTTAAATTAATTCGGGTACTATTAAACAGCACATGTTACAATACAAAAGGAAAAAATTCACAAAGCCACTTTATTTAGATATCATGTGACAGTTTCCAGAGCTACAACATGCCTTGTACAGCTACCAGCCTTTGTCATAGTTTGGCTCTTAACCCCATACCTCCTTGCCCCTTCCCTCAAACTAATTTAATTTGCTTTGTTGTTATTGTTAATGGAGTTGAATTGAGATTGATGTATTTCACTGGGCTTTATCTCTCTCAACTTCCTGTCACTTAAAT
F1F2035378	BEND3	NM_001080450.2	XM_527466.3	TGAAGCAATAGAAGTACAAAATACTTACTTTTTCAAAATTTAATATTTTCCGTAAAATGTGTTGGTAAATCCCTTCCCCTTCCCATTCCAAATTCTTCATTTTTTTTTTTTTTACTTGTTTTGTTTTTTCCCCCGTTCGTATCTGGAGGACTAAAGAATTAGCACAGACACATTCTGATGTTAAGGAAAATTAGCAAGTCACGGTAGCTGGTAGTGTCCCCCGTTTTCGCAGTGAGTGACAGGCTAGTAG
F1F2071905	BEND3	NM_001080450.2	XM_527466.3	TTGCTGGGACTTTTTTTAAAGATGGTTTCAGATTTATGAAATTTTTAGAAATGCCACGTTCCTGCATGATGGCTAATAATAGCTTCAGGTGGCATAGAGACCAATTTTACTGACCTTGTCTTTTACATATGACTTTGGAAGAATCAAGATGCCCCTCGGATGGCAGTCGAGGGGATGGAGAAGTGTGACCTCCTTTGCCTCGGTGGTTGCACCCTACCTTCCGCTGTGGTG
F1F2087286	BEX2	NM_032621.3	XM_002930769.1	GGTAGCGTCAGAGCTGGCCTTCGCTCGCTCACTTCTCGGTGTCTACACCCGGTGGCCGTGCGGGCGCGCGGGCCAGAAGCGATCCCCAAGAGTCAGACGCGGAGGGGAAGCAGGTGTGCAAGTCTAAGTGTCACGGCGGCGCACTCTCGGCGAGAATTGGGAGGAGGAGACTGCAAGGATAGGCCCAGGAGCAATGGCGTCCAAACAGAAACAAGTGGTGAAAAA
F1F2039724	BEX5	NM_001012978.2	XM_002930417.1	GAGTTGCAGTCTGGTAGTCGTTTGTGGCTGTGCGCTGTCTCGCTATTGCTTTGAAGGCAGGCGAACCTGTAGCCCAGGGAAGAAGGAGGAAGTCGTAGAAGCTGACCCCGATCCGCGGCAGGTCTTTAGGTCGTTTGGTGCAGCAGATTTCAAAGCTAAGAGAGGAAGACTGCTTCCGATCCCTGCAGGAAGCATAAGCAGGAAAAAAATCTCAAAATGGAAAATATCCCCCAGGAAACCAAAGGAGACGAGCAGG
F1F2156110	BFAR	NM_016561.2	XM_001107948.2	GAGGAAAAGCCCAAATTCTGATGGACGATTCTGGATTATGAAAGAATTGCTAGAAGGTTTGTCAGAGTGAAGAACACACTGGCATCAGATTTTCCACGAATAATCGCTGCGAGCCTGGATTCCTGTCGGGCAATAACAGACGAGTAACTCACGTGGGGCTGAGCTGCCTCGGTGCCACTTACAATGATTGTCGTGGGGTTGGTTTGTTTTGTTTTCAGGAATTTAATATCCAGGATAATCCTTTTGTTCAAGGAAACGTTTTGTACAATTGACCTCGCACTGTATGATCTTACTGTCCTGTTCTCATGTATAAAACAGCAAGTATAATTACACCAAGTGCTGTCATTAAGTAAAAAAAAAAAAAAAAAAAAAAAAAAAAAAAAAAAAACAATAGGAAAG…
F1F2076183	BHLHE40	NM_003670.2	XM_001095506.2	TTCCAGTCTACCCCCAAAATGCATAAAGCCAAGTAACAAATTGCTAACCTTCTAACAAAGCTAAGAGCTAGTACTCGGTTTGCAAGTTCTATCCTAAAACTCCTTTTCAACCAAGCTTAGCTTAAAGGCCTTAACCTAGCTCTTTGGCACAAGCAAGATCCTTTCTGCAGGCTAATGCCCCCTTGCCCAATGGCTATAGGGAGTGTCCTTATTGCTAAAAGGATTCTGTCTCCTTCAAAAGAAGTTTTATTTTTGGT
F1F2054276	BHLHE41	NM_030762.2	NM_030762.2	GGGATGAAAGTTATTAACGTTCTCAGATATACAACTTTGTCATTGGCTTGATAGCCCATGTTTCCAGTTTCTTACAAGCCTTCAGGCTCTGGCTGTGTCTGCCTACTTGCTTCCAATGTATCTCAATGAAAAGTGCAAAAGAAAAACCTACCAATCCCTTGCGTGGTCTGTTTATGTTAGACCCAATTTGCTCATGATTTTGATTGATTAATTTTTGACTTCTCACCTTAATTCCAGATAGACTTTTGGATGCTCTGGCGTTTCTCCTTCACTGGGTCCAGAATAAATACACTGCCACTTTGGGGTGCTTAACTTTCTTCTTATATTTTTAGCTCCTTAACCTTTATAAAAGAATTCTCTTGAGGGACTTAATCATGGAATTCTAAGGAAAAGAAATAA…
F1F2071484	BHMT	NM_001713.2	XM_546051.2	ATTGTGTTGCAGAACTAGAGCCCAGAGTTGGAACCAGATGGGATATTAAAAAATATGCCAAAGAGGCCTACAACCTAGAGGTCTGGTACATTTCTGGCCCCAGGCAGGGGATTTCTGGCCCCAGCTTCAGAAAAACATGGCAGCTGGAGAAGTAGCCTTAATATGCACATCAAACCCTGGGTTTGAGCCAGGTAGGAATTGTTTAATTAAGATCACTCTTTTTCTCTAACCTCATTTTATTTA
F1F2151341	BIRC7	NM_139317.1	XM_002922011.1	GCTGGAGGAGCAGCTGCGGCGGCTGCAGGAGGAGAGGACGTGCAAAGTGTGCATGGACAAGGAGGTGTCCATCGTGTTCATCCCCTGCGGCCACCTAGTCGTGTGCCAGGAGTGCGCCCCGTCTCTGAGAAAGTGCCCCATCTGCAGGGGCATAATTAAGGGCACTGTGCGTACCTTCCTCTCGTAGGAGTCTTCAGGAGATGGCCGAGCACTGGGAGCCGTCTGAGGTGGAGAGGAATTACTGGTTCTTAGATTAGGACGTTTGTGCTGGGTTCTGCTTCACTGCTAGTGCTTGCTCCAGAGGTTAATGTCCTAAGTTCCGTTTAATCTCCATTTAGATGAGGGGGTTTGCGTGTGACGGGCTGTGTTAATGTGCGTGTGCGCGCAGGGAGAGGTTAT…
F1F2015174	BIVM	NM_001159596.1	XR_130912.1	GAGCGCAAATATCCATATTCCCAACTCTGAGCTGCTTCTTTTAAAAATCTGTACAATTAGCTGTTTGAAGTGAGTGTTAAGTAGTTCCAAAAGAGTGGATTTCATGTATTTGAGCTCCTCTCTAGTTGATGTCAGTTTTTCTTCTGCTGCCAACCTATGACTTGTTCTTTCATTTTAGGGGCTGTTCCATGACTCAGATCAGTAACTTGATTATGACAAGGTGCTGAATATGTTGGTAACCATATTGCAATACACCTCAAGAAGAGGGTTCAGATTTTTATTTTTAAAATATTTTCATTTTCTTCTCTTTTGAATTTTATATCCATTTATCCACTCAGACATACCTAGCCTACAGACAGGGATATATA
F1F2046863	BLK	NM_001715.2	XM_001497947.1	ACAGCCTTCCAGATAGGTGGGCAGGTCCTTCCTCTCCTGATTGCGGCTCTGCAGGGCATGCTGGTTGGCTCCATCCTTGCCTGGAGGTCCCTGCGCTGTTCTTCACTGTGTGGCTTGTTCCCTCAGATTGCCGAAGGAATGGCATACATCGAGCAAATGAATTCGATCCACCGCGACCTGAGAGCAGCCAACATCCTGGTGT
F1F2007373	BLNK	NM_013314.3	XM_543943.3	CCAATAGCATCAATATAACCACATAGACATGCTTAACTAAAAGAAAACCAAAAATGTGCCTGTATTTCTGAGCTTCTCAGGAAGGCCACCCTCACTGTGACCGTCGGCCCCGCAAACAGGAGCTGAGGACTGACCTGTGTATATGTTTGTGCAGGTCGTAACAGTGGGGTCTGGGATGCGAAGTCACCTTCTCCTGCTGCGCCATCCCCCGCTGCCCCAGGGCTGGGAAAAAACCAGCTACACCGCTGAAGACAATTCCAGTTGCCTCTCCACAGAATGTCTCAAGTGTTTGTGAAGAAAGGCCTATACCTGCTGAACGCCATCGAACATCTAGTCACAGACAAAGAAAAATATGCAGTCATCAGTGTTTCCTCCTCCTCAGAAACAAATCCATCACAA…
F1F2023058	BMF	NM_001003943.1	XM_003314613.1	ATAAGGGCACCTGCAGAAGAAGGTAATGGAAGCTAAAATTCAGCTCATGCTCTACCCTCCAGGCTATATGCCCTAGTTTGGAGCTATGTCTGCTCAGAAGAAGGGGTGCCTTTCCTAATTTGCACAAAGGTGCCATATGGGCTCCCAGTGGCCCTGAGGTGCAGGACCTCGGACTGTATATCAGCCTTTGTTTTCTTTTGCTTGGATGTTCTGGAGGTATTACCTCTTCTTGGCTAGAATTCTATTCTCAGGGTGTATACCATGGTTTGTCTGCTAAGAAGAAGGGTTCCTGCTTACAAGGAGGAGCCCAGGGAACAGGTGAAGACCAGCTCCGGGACACGCTGACTGTTGTGAAATCCAGCCTTCTTTGCGTGTCTCCGCTCTGTTTTTGGATGTGCA…
F1F2128755	BMF	NM_001003943.1	XM_003266721.1	AGGCCTCGAGTCTTACTTGCTCCCGCTCAGAGGCCCAGCGTTGGGCCCGAGGTGCTGGACCCCTGCTACCTCTGGCTGCCTGAGGATGGTTGGGTGTCCACCACGGATGAGCCAAATAGCCAAGGAACGTGCCATAACTAGCAGCTTGTGCCTTCGTCAGCTCTTCTTTCAAAAGACCCAGCCAACAAACTGGTTTTCTCCCCTCTATCTGCGCACTCTGGGGCACGAAGGGCAGGATTACAGTGGAGCTGGGGAACGTGGGGGCCATCCCACCTGTGAAAACCAGCCCGAGAGGAACCCAGAGCCCTTGGTTCCTTGGAAACAACATACCTCCTCCCGCTTCTCCCCATTCCTTTTCCACACCTAGTGGGATACAGGAAGAAGCCAGACGT
F1F2169827	BMF	NM_001003943.1	NM_001003943.1	AAAAACCAGGATGATTTCTGCTAGCCACTTTGAACCCCACTTAGCAAACTTCCCACTGGAGCTGAGTGAGAGAACAAATATATGGTCTGGGGCCTCAGGGCAGAGACAAAGCCAAAGCCATCAGCTTCAGAGATCTTGGCAGGCCCAGGTAAGATGTCCTGTGGCCTGCCCTAAGAAACTGAGCCCAGAGTTTGACAAGCCCACCTGAACACTGAGCCTGGGGCCAGGGTGGACGGTGATCTGACTGCACTGTCTCCATCTTATGGGAAGCCAGGAACTAACTCACTGTCCTAAGCAAGCTGGGGCACAATTTAAAACCCCCCTCCTTCTCTCTTGCCCCCAAAACACACAGGAGGTAAACAGCCCCTTCGCAGT
F1F2174236	BMP2K	NM_017593.3	XM_843801.2	AAATGCTTCAGGTTCATGTAGAAAATAACAATTTCTATATTTTCTAGAACATGAGTGAAGTCTACTAGAATCACTTGATCTTAGAATGGAAAAAAGTGTATATTCATTTCATTGTTTAATGCGCCCCTACATAGCTTCTGTGTATTCCATGAAACTTACCAGTTTAATCTGTTCTTTCAGGGTTCATGCTGGAACCAGATCCAGAGCGCAGACCTGACATATTCAAGTGTCCTATTTTGCTATTTAAATTTGACCAAAAAGGTTGTCCAGTTTCCAACATCAATGTGAGTTAGTTTTTTCTTTTTTTTCTTATATACTATTTATTTATTTATTTTTATTTC
F1F2099633	BMP2K	NM_017593.3	XR_084698.1	AGCAGCAGATGCTCCAGCAACAGGTTTTGCTGCATTCCGTGTATCAGCCGCAACCTTCTGCATCACAGTATCCTGCAATGGTGCAGCAGTACCAGCAGGCGCTCCTGCAGCAGCAGGTGCGGGCTCAGCGTCCGCAGCCCCAGCCCCAGGCTTCACCCGAGTTTCTCACGTCCCCTCAGGAGTTCCCGCCAGCCTTCGTTT
F1F2076407	BMP4	NM_130851.2	XM_862502.1	TGTCAAGAATCATGGACTGTTATTATATGCCTTGTTTTCTGTCAGTGAGTAAACACCTCTTCCTTCCCCCCTTCCTGGGATTTCACTCTGCCCTCCCCACCCCTGCTCGCCTCGGGTCCCTCCCGTCGGACCTTTTTTTTTTTTTTTTTNTTTTTTTTCCAGAGTTCACACTCCGCTTTCTGGCAGCGCTGTCGCTTTCTTCTTGGCCAGGCAGCCGCTGGGCTCTGAGCGTACCGGTTTTG
F1F2095421	BMP6	NM_001718.4	NR_037616.1	AATTCACCTATTTCAGTCAAGTGGTTCTTTACCTTTTCCTCGACAGCATGCAGGTGGCAGGGTTAGACCCAACAAAGGAAACAAAATGGGAAGGACCCTCCCCCGCCATGCCCCGGGCCACCCAGGAGAGGGTCTGGATGGGCATGCCGTTAGGAACCCGAATCCCAGTTTCTCTTGTAGAAAGGAAGACTCAGATGAAATCGTAGAGTATTTTTGAAGTGTCTTTTTCACAATCATGTACTAGGAAGCCAATTTCA
F1F2015624	BMPER	NM_133468.3	XM_002818066.1	TGGTAGAAACTTTTGTCACAAACATATTGAGAAAGTAACCATTTCTTTGAATCTTAGAGCAATTGAGGATGGGCAAATATAATAAGTTGATGTAAGCCATCTACCTTGTGTGACTATTCCATGTGTAAAATGAAAAAATCACTAATTAATTCCAGGGGATCCTAGTCCAGTGCTATTTGGAGACTGTTAGTATGTCATAATTATTATGCAGAAAGCCTTTACTGACCAGTTGATTTAACGTCAGGCCAAACAAAGACTGGTCTCTGTACTTGCTCTAATTTACTGGTAGTTTACTACTGGTCATCACGTGAGCTTCCTGAATTTTGTTTCAGTTAATAAATGAAAATGTCAAACAAAACAAAACTTAACTGAATAGTACTAAAAAATACTAATGTTCTA…
F1F2073176	BMPR1A	NM_004329.2	XM_003278594.1	ATCAAATCTGGGCTCAGGCATATACTTTCATTAGATGTCATCATCTCAATTTTTCTTTATGAAAGGATCCTCCAGTTAGAAGTTTCTATATCAGAGCTGATATGAACTTATCAACAGCTGTTTGGGGCATTTAAATCATTTGAAATTTTTGGTTTTATGATTTCTGTTCCATAACTTGTGAAGACAATGAAGAGTCAGGCAAAAAGTTCAGTATCTATTCA
F1F2292785	BMPR1B	NM_001203.2	XM_003310387.1	CTAGAACTATGCGTGATAATCATCTGAGCCGTGGAGAGAAGCTTCAGTGCTTCTAATCTGATAATCTGCAAACACATGAGTAAACATGGATGCCAGTTAAGTGGGGATGCGTTTGTGTTTCTTGGTTTTCTCCAAATTTAAGTGAGGTTGGGCTTGCTTACATCTTTGATTAAAAATTCTTGTTCTTTTTGGCAAATTTTTATACATAGATAACTTCATATCAAAATATTTTGTGGGGAGGTGATGATTTAAAAGTAAACCAGATTTTTAGAGAGGTGTTAGTTCCAATGAAGAAAGGAAAGAAATCAAAACAGCATCCAGATTTCTTCTAGATTATTTGTTGTTTTGGAAAAATCTATAGCTTACTTTCTAAC
F1F2034866	BMPR1B	NM_001203.2	XM_003257520.1	AAGGAATCCTTTGACACATTTCAATTGTGTAGTCAAGGTATAGGAAATACTGAATAATGACAGAATTTCATGTTCCTCAGAGTCATGCATATTCATTAGAAGTTACGGTGGTTTACACTGTTGGTCTGTTCTGGTTCTTCTTTGCTAGTGAGCAGAAAGGCACTGGAAGAAGCCGAAATTTTTAAATTTGAATAGTTCTGCAGTTACATCTCCTTAGAAAACCCAGTCACATAG
F1F2206567	BNC2	NM_017637.5	XM_520498.3	AATGGAGTACAAGGGCTCGGCTTTCCCACTGAGTTCCCTGATATACACACACATTCACAACTCTCCCTCTCTGTCTTTCTCCTTCCCTCTCCGTCTCTCCCTCTCTCCCTCCCCTCTTCCTCTTCCTTCTTGCTTCTCTCCCTCTCCTCCCAACACACAAGTGCGCACCCACGCGCACACACACACACACACCTACTAAGCTACTTTGGTAAGCCCGAGGCTGCCTCTCCGAATCCCTCTCCAGCTATTAAATGGACAGTAACAAGATGACTCCTTAAAGGGTCAGTAGAGAGACCCTGTGACAGCATTCTTTGCGTCTTTAGAAACTAAGTATTGCAATTCCATGCTCACTCATTTTAGGAGTACTGGATGTGGCCCCAGAATTGGAACAAATGTCCC…
F1F2012350	BNC2	NM_017637.5	XM_520498.3	GCAAAATAATTTCATTAGCCAGTCTGAGGACTGGGGAGAGAAGCACTTTGAGCAAGGATTCTTGGGGTCAGAGAAAAAGCAGTTGGCTTCATGTTGTTTTAGTTCCTCCAGTATGTATATATTACAATCATTTATCAAACATCTTAATAGAATCTTAAATGAATTAAAAACTCAATTGCCAAAATTGCACAGGATCTGCTAACTAATATTAGCTTTCCTCCTTGAATTAACAGGGATGCTTGAGGACCTTTCCAATTTTTTTTTATTTCTTTTTTTCCTTAAGTTTCATTTAAAAAGGAAAAG
F1F2205779	BOD1L	NM_148894.2	XM_003310272.1	TGTATTTTACTCTATGTATGATGCTAATCAATGAACACTTTATTTATTTTACAGAGAAAACTTTATCTGTGAACTTTACTATATATCTGTTTATTTTATTTTATTATTTTTTTTTTANAAAAAAAAGGGGGGGTTTTAATGCTATGCAGTCATTAGTAGAAATGTTTTAGATGCTGCCTGCCTTGTAACTCTCTGAAATA
F1F2121505	BOK-AS1	NR_033346.1	NR_033346.1	AAGTGCAGAGAGTACTGACCCTATAGATACAGGGTTTTTTTCCTGTATGTACATAACTAGGATAAAGTGTAATTGATGATATGTGTGATATGATACAGTGTAATTTATAAATTAGGCACAGTTGGAGATTAACGACAATAACTACTAATGCATGGAACATTTTAACAATATACTGTAATACAAGTTATGTGGATGTGATCTCTCTCAAAACATCTTACTGGGGGCATCTGGGTGGACACCACCCAGATGCGTCGTCTGGGAACAAAGCCTCCCTATGCTTACACTTTAATGCCTCCACTCAGGTGGGAACTCCCCCCTTCTCCAGGGACAGCCTGTGACAGCAGGCCTGGCTAATCAGCTTCCCCACAGCAGGTCACAGGGATTGGTCAGGATGACATG…
F1F2043070	BPGM	NM_001724.4	XM_519396.3	GTAGAGTGTATATAGGCAACTACGTAACTTATGTTGCTCAGAAAAAGGCTTTAGGATGCCTGAGTAGGCATGAGTACTCACTAGGCATGAGTAGGATGAACTCTCCTGATAGTCCTATTTGAGTTAGTGTTGTGGGGCTAATTAGTAACCAGAAGGGCTTAATCAATGTCCTAAATATCCAAGATAGGAGAGTAACAAGTAGAGGTGAAGTTTAAAGCTTTCATCATTCAATACATCATTACTGAGTCACTATTGAGAGACACTACTTATTCTAGTAAGTAGTTCATGTTTATATTTACTAAGACTTTCTGGGATGATGGTAAGGTATATTAGAAATATACTCTACGTAAGTATTTATTATCAGGCTTCTCCTCTGGGAAAAGGGATGCTTTTCCAGTT…
F1F2169610	BPGM	NM_001724.4	XM_519396.3	AACTGGGCTATGGGGTAGAGTGTATATAGGCAACTACGTAACTTATGTTGCTCAGAAAAAGGCTTTAGGATGCCTGAGTAGGCATGAGTACTCACTAGGCATGAGTAGGATGAACTCTCCTGATAGTCCTATTTGAGTTAGTGTTGTGGGGCTAATTAGTAACCAGAAGGGCTTAATCAATGTCCTAAATATCCAAGATAGGAGAGTAACAAGTAGAGGTGAAGTTTAAAGCTTTCATCATTCAATACATCATTACTGAGTCACTATTGAGAGACACTACTTATTCTAGTAAGTAGTTCATGTTTATATTTACTAAGACTTTCTGGGATGATGGTAAGGTATATTAGAAATATACTCTACGTAAGTATTTATTATCAGGCTTCTCCTCTGGGAAAAGGG…
F1F2037469	BPTF	NM_004459.6	NM_004459.6	TGTCATCACATCAGAGAAGAATCTTCAGGGGTGCTAATCCTGTTGCATCAGTTAATGTGGCAAAATACACATTGCCTTCATCTGTACATTACATAATGCCAGGCAAATTATCAGTTACGGACAGCTACTTAGAGTTTATATGGGGCATTTTTTAAATGACTTCATCCATTTTGTATTATTTTGTTGGTTGAGTTGTTTGTGGGTTTTCTCCCACATAAGAAAAGTAGTGTAAGCAGTAGGGGGAAAATGGAACCAGCAGAGGATGGTGTATTTTGCATGTCTTTCCTTTTGGTGTTCTAACCTTACACGTTGTATTACCTACTGCATTGTAATAAGAGCTTCTGTAAGATCTGCCATAGTTGGTTTATGCAGCTTTGCTAAAAA
F1F2090434	BPTF	NM_004459.6	XM_003315689.1	TTAAAAGAACGAACAATGTTGCTCCAGTTCCCAGTTCTTCCTTATCACAGACTCAGGTGTGCAGGTTATTCTGGGTTAATTTTATCTCATGAAGCCCATTCCTTTTTGTACATACAAATGTCACAAACCTATGCTTACAAACTTAAAGAGACTAACTGCTCAATATGAAAACATGGAAACAAAGTTTTGCTTAAAATAACTAACATGGAAGTAGTCAAATACAGGTTATTTTGTCCTTATACTTT
F1F2191611	BRAP	NM_006768.3	XM_543397.3	GCGGAGCTGGCGAGACGGGCCGGGGCTTCAGAGCTGGCTGCCGTTGCCCACCATGATCGTTCACTAGCCTCAGGCGCTCTCATGGCCATTTTGCCTTCCTACTTGATAGAAGCCCCAGCTCTGCTGCGCATTTTTCCATTGTATTTATTGAGTTGGTGTATTTGACATTCACTTCTGGGGTCTGGTTCAAGATGACGTATTTTTTTTTTTTTTTTCGGGGAACCGTCTAAGGTCACATTACCTGAGGTCATAGCAGCTGCTTTAAAGAGAAGTTTAGCACTGGCCACTGAGGATTTATGCAAATTCCCTAGCATT
F1F2077771	BRAP	NM_006768.3	XM_001138727.2	AACTGTATTGTTAATCACCATCCATTTTTGTGGGATGTGCTATAGCATTTCCCCAAAAAAACCTCACCTGTAACTTTGCAAAATGAATGTACCTCAGACATTCTCAATTTTTACTTAGGGTAGACCCACTCTACAAGTCCCCCTTGGATTTACATATACAGAGATCTTAAAGCAAGAGCGGGAATGTAAAGCATAACCTAATTCTCTTTCCTATAGAGATTCTTATTTTTAATTTTAAAAATTCTTATTTTTACTACTAGTT
F1F2078895	BRAP	NM_006768.3	XM_543397.3	ATGGCCATTTTGCCTTCCTACTTGATAGAAGCCCCAGCTCTGCTGCGCATTTTTCCATTGTATTTATTGAGTTGGTGTATTTGACATTCACTTCTGGGGTCTGGTTCAAGATGACGATTTTTTTTTTNTTTTTCGGGAACCTCAAAGGTCACATTACCTGAGGTCATAGCAGCTGCTTTAAAGAGAAGTTTGCACTGGCCACTGAGGTATTTATG
F1F2182011	BRCA1	NM_007298.3	XM_003358030.1	ACCTACCTGATCCCGCAGATCCCCAGAGCCGCCGCTCACTCCAGCCAGCCGTGCGTGTAGCTTCCGGGGCCTGTCTCCACGGGACCCTGAGAATGAGCCTAAGAAGCAGCCTTTTCCCAGGCCCTGGGAGCTCTTCCTCAGTCCTTCCATAGTCCCGGTTACTGAATATTTAATGTCTATCAGCCTGAGAAGAAATTCTGGCTATGTAAGGGTCCCTTAAAGATTTTCTGCTTCCAGTCGCCCTTGGAAATCTACCATGAGCAGAAAATTGTGGTAATTTTTCACCTTGAAAAGAATTTAAAACCGTTTAAACCCCACCAAGTCGAGCAAAGATGCTGATTCAATTATTATCAGCCCTATTCCTCATACTGGGGATGCTGGCTTAGAGCTGCAGGCGCA…
F1F2081674	BRCA1	NR_027676.1	XM_003358029.1	AAAATGAAGGTATAGTTCTGTCTGTTAATGCAGATTTCTCCCCATGTCTAATTTCGGATAACCCCGAACAACCTATGGGAAGTAGTCATGCTTCTCAGGTTTGTTCGGAGACACCCGATGACCTGTTAAATGGTGACAAAATAAAGGGGAAAATCAGCTTTGCTGAAAGTGACGTTAAAGAAAGATCTGCTGTCTTTAGCAAAAATGTCCAGAAAGGAGAATTCAGAAAGAGCCCTAGCCCTTTAGA
F1F2209914	BRD4	NM_014299.2	NM_014299.2	AATCCTGCTTGATCCCACTTAGCGTATCTCCCTTCTGTGGGCCCTCTCCCTGTCTCTGAGATGTCACTGCCCACACTGGCATAATTTCCTTGTGCAGGTCCCTGTTATTCCCCAGGGATACCACATGCATCTCTTTCACCCAGGTCCCTGACCCCAAAGATTTTTTTGGACTAAACTAGCAAGAGAAGGGGAAAAGGAGGAGGGGAGAAAGAGTGGGGATGGAGGCGGAGAGGGAGAGAGGAAGAAAGAAAATATTTATGATGTTTATGTTCCTTTTTGTAAAGTACTGTGTGATCTTTATTCTATGAAAATCTTGAACTCAACACAAATTTCATCTTTACATAGGATTGGTAATT
F1F2023091	BRD7P3	NR_002730.2	NM_001035051.2	AAAGAGAGGAGGTGCTATAGCCAGTCGTATGGGACGTGGGAACTCAGCACGAGAGGCTTCTGCTCCGAGGATGCTATTCCCCAGCCTTCACAGATGTGGTGTGGAGCCACACTTCTGCTTTCTGTCATCTGTTTAACCAAAAGGATCCTCAAGAAGGGTAACTCCTTGTCCTGTTGGCTGGATGTGTGTACTGTGTCCTGACAGGTGTGTGTATGTAGGTTTCATTGCCCTCCTTCCCAGGGCAAGCTGGACCCAGAACAGACAGCTGTGAGAGCAGGATTCTCTCATTCTCCAATCGCTTTTCTCTGCTGTTGCTGCGGCTGTTCAGCTCACTTGGGTAAATACCAAGGAGCACAGTTGCTGGATCACTGGTAAGACTGTCTCTTTTCTAAGAAACTG…
F1F2165987	BRD7P3	NR_002730.2	XR_127885.1	TGGGATCAAACTGAATTTATAGATCAAGTTGGGAAAAACTGACATCTTGACAATATTGAGTCTTCCTATCCGTGAACATGGACTATTTCTCCATTTACTTAGTTCCTTTTTATTTACTTCAGAGTTTTATAGTTTTCCTTATATAGATCTTGTGCATATTTTGTTATATGTATACCTAAATATTTCATTTTGGGGCTGTCAATGTGAATAGTATTGTGGTTTTAATTTCAAATTCACTTATTCACTGCTGGTATATAAGAAAGCAATTGACTTTTATATATGAACCTTGTATATTGCAACCTTGCCATAACTGGTTATTAGTTCCAGGTTTTTCTTTCCTTTTTTCATATCTTTTGGATTTTCTACTGTAATCTATGAACAAAGACCATTTTATTTCTT…
F1F2027849	BRD7P3	NR_002730.2	XR_127885.1	GGGCTCTCAGTTTTGTTTTGTTAATCTATTTATCTTTTTTTTCCTGGTACCACACTGTCTTGATTGTTGTAACTTTATAGTAAGTCTTGAAGTTGAGTAATTTTGTTCTTTTCCTTTAATTGGTATTGACTATTCTAGGTCTTTGCCCTTCAATATAAATTTCAGAATCAGTTTGTTGATATTCACAAAATAACTTGCTCAAGTTTCATTGGGATTTTGTTGAATCTATAGATGAAGTAGGGAAGAACTGACATCTTGACAATATTGAGTCTTCTTATCCATGAATATGGAATATTATTCTATTTAGTTTTTCTAAATTTCTTTTATTAGAGTCCTTTAGTTTACTTCATATAGATCATGTACATATTTTGTTATATTTATACCTACATATTAAAGACT…
F1F2173580	BRD7P3	NR_002730.2	XR_127885.1	CTACAAAATATTTATACATCTATATGAGAAAATTATAAAACCCAATATGTCAGAACAACTAAATAAATGAAGAGATATTCCATGTTTATGGATAGGAAGACTCAATATTGTCACAATGTCAGTTATTCTCACCTTGATCTATAGACTCAACAAAATCCCAATAAAAGTTCCAAAAAGTTATTTTGTGTATATCGACAAACTGATTCTATATTTCATGTAGAGATGTCAAAGACTCAGAAAAACCAACACAATACTGAAGAAGAGCAAAGTCTTACTGATAAAAATCAACTTCAAGACTTACTACAAAGCTACAGCAATCAAGACAGTACGATTGGCAAAAAAATAGACAAGTAGATCAATGAGACAGAATAAACATCCCATAAATATACCTACATAAAT…
F1F2149752	BRD7P3	NR_002730.2	XR_127885.1	AATCGTTTGGCTATGTTGGCTATATTTATATGGGTCTTTTGCTGGGTTCTCTTTTATTCTGATGATCTGTTTGTTTCTCTTTACCCAATACCATATGGCTTGACTATTGTAACTTCATACTAAATCGAAGTTGGGCAGTGTCAGCCCTCCAACTTTGTTCTCCTCCAAGCATTTATTGGCAATTCTGAATCTTTTGCCTCTCCATATAAACTTGAGAATCAGTTTGTTGATATCCACAATATAACTTGCTGGAATTTTGATTGGGATTTCATTGCATATGTAGATTAATTGTGGAAGAACTGACATCTGGACAATATTGAGTCTTCCTAACCCATAAACATGGAATATCTCTCCATTTATTTAGTTCTTCTTTGTATTTTGCTTCATCAGTAGTTTTGT…
F1F2121746	BRD7P3	NR_002730.2	XR_127885.1	GTTCCAACGCCATTTGTTGAAAAGATGGTCTTTGCTCCATGGTATTGCCTTTCCTCCTTTGTCGAAGATGAGTTGACTGTATTTATGTGGGTCTGTCTCTGGGCTTTCTGTTCTGTTCCATTGATTTGTCTCTTTTGATGATACCACATTGTCTTGATTACTGTAGCTTTATAGTAAGTCTTGAAGTTGGGTAGTGTCATTTCTCTGACTCTGTTCTTGTCATTTAGTATTGACTCAGCTATTCTGGGTCTTTGTCCTCTCTGTTTAAACTTCAGAGTCATTTTGTTGCTATCCACAAAATAATGTGCTGGGATTTAGGTTGGGATTACATTGGATCTATAGATCAAGTTGAGAACTGACTTCTTGACAGTATTAAGTCTCCCTATCTGT
F1F2265235	BRD7P3	NR_002730.2	XR_127885.1	AACTGCTGTATATAAAAGTCAATTACTTCCCTATATATTAGTAATGAATAAATAGAATTTGAAATTAAAAACACAACTATTTAAATTAGCACCCCCCCCCAATAATGAAATCCTTCGGTATAAGTCTAACAAAATGTGAACAAGATCTATGTGAGGAAAACTATAAAACTCCGGTGAAAGAAATCAAAGAACTGAATAAATGGAGAGATATTCCATGTTCATGGATAGGAAGACTTGATATATTCAAGATGTCAGCTCTCTGAAACTAATCTATAGATTCAATGAAATCCCTATCAAAATCCCAGCAAGTTATTTTGTGGATTCAACAAACCAATTCTAAAGTTTATTTGGAGAGGCAAAGGACCAGAATAGGCAATACAATAT
F1F2276046	BRD7P3	NR_002730.2	XR_127885.1	ACAGAGTTGTTCCTGGACTCTTGATTCCAGTCCATTGGCCTATATGCCAAACCTTATGCCAGTAGCACACTGTTTTGATTACTGTAGATTTGTGGTAAATTTTGAAGTAGGGAAGTATGAGCTTTCCAGTGTTGCTCCTCTCTTTCAGGATTGTTTTTGGATATTCAGAGCCTTTTGAAATTCATATGAATTTGAGGAAAAGACTGTTGGAGTTTTCATAGGATTAGTTTTGGGTGGCATAGACCTCTTAACAATATTAATTCTTCCTATCCATGAACATGGAATGTCTTTTCATTTGTTTAGGTCTTCTTTAATTTCTCTCAGCAACACTTTTCAGTTTTCAATGTAAAAAGTCTCTCACCTTTTCGT
F1F2110732	BRD7P3	NR_002730.2	XR_127885.1	ATAGTGTTGGCTATTCTGGATCTGCCTTTCCATATAAACTTTAGAATCAGTTTGTTTGGTGTCCTCAGTATAACATCCTGGGATTCTGACTGGAATAGCATTGAATCTACAGATCAAATTGGGAAGAACTGACATTCTGACAATATTGAGTCTTCCTATCCGTGAGCATGAAACAACTCTTCATTTATTTAGTTCTTTTATTTTTTTCTGGTTAGAATCTCCATTAG
F1F2098243	BRK1	NM_018462.4	XM_001493888.2	AACGAGAAATTGACAGCCCTTGAACGGAGAATAGAGTACATTGAAGCGCGGGTGAGTATGTTAGAGAAGGTATTTGCTCATGAGGCTAGGCAAGGGCTGTGCAGAGAAATGCAAATTTCCCCTTGTTGCTGGAACAAACCTGGAAGTAGTAACAGGCTTAGAAGTTAATGAACTTCCCTGGATTTGAACCAGGTTTCTGGGGCTCCAAAGCTGTTGTCTTTTCTACTACTCCCTACTATCTA
F1F2107874	BROX	NM_144695.2		ATTTGATCTCACCAAAAGACCCAAGGATGACAGTGTATGAGATTGGCTTTCTTCCACTTGTTCATAGAAGTTCGAGAAGAGAGTTCAGAATTAGCATTTTAGATATATAGTTTGTCTGAACGTTAAATGAGCTACCTGCAGTGCTGGGTAATGTGTTGTTGAACTCTCTCGGAGATAATAAGATCTCTAGGCCTTAATTATCTTCTGATTTTCTGCATAA
F1F2008170	BRWD3	NM_153252.4		AGAAGGAAGCTTACATCCTGTATAATTTTCAGTTTACTTCGATATCCAAACTTTTAAACAATTACTAACACACTGAGTTCCAAAATGAATATAGTTCAGTTCTGGGGGACGGAATAGAACTTTTGACATTTGAAATTCACTGTTTTAAATGTTAACCCTATCCCCAATATTTTTATGGTACCATGAGGCTTTATGAAAGTTTTATTGAAAATAGAGTATGATAACTTTTAAAGCTTATTTAAAAAATTAGTGTGAAAATATTTTCATGCTTTTTTAAAATTTTTATCTCTTAGTAAAGTTTCTATACTGCGTTTTAATTACAAAGTTTACCAAGTTTTGTTTAAATTCTAATATAAAGTTAATTTTTTTCATGGTGCTATATTTTGTGAAATATGAATT…
F1F2076951	BRWD3	NM_153252.4	NM_153252.4	ATAACAGCAGATTTGTTGCACTTAGATCAGACTTTGGAGATAAAAGAAACTTCTTAATGTATGCCTAGTAATCCCAGGATATTCCTTAACCTAATGTGTTTGTTTCACGTTTCCAGTCGTTTTATGCATCTGAAAATCCTTAAGTGCAAAGGAAGGAGTACACACATAACTTTGCTCTTTTGTTTGGGTCAGGTGGGGGGTTGTTCCTGTACTAACAACTTTAAGCAATTTTCACTTGCAGTAGAAA
F1F2112394	BRWD3	NM_153252.4	NM_153252.4	TTAGTCGTTGCAGATATTCTTTGGGTCACTTTTAAGTAATGTTTTGACATTTTAAACGTGGGCTGCTTGGTGCATTAAATAACAGCATGCAAAGCTTTAGTCAACATTTTGTTTTGAAATCAATAGATTTCTAATGTCTTTATGGGTTATAAGTTTTAACAACTGATCAGTGAATCCATAGCATCTTTATTTATAGTAGTGTTGCCCACAGAGGCTTAATTACATTATAAATGTAACGTAAGG
F1F2087213	BRWD3	NM_153252.4	NM_153252.4	AATGCACAACTGTGTGCTCAGATATCTAATTTGGCCTTGTAATACTTTGAAGGAAATTTGAGTGATCTGCTATTTTATTGTTTTGTTGGAATCCTGTAAGTTGTCATCAGACAATAACAGAGTGATTGAAAAGAAAAATGTGAATGTCACTTCTTAGTTTTTGAAAAAGCTTTTTGAGCATTTTTCAAAATTTGTATGTTTGTGGTAGTGATAAACACCTTTATTACTTGCTTATATA
F1F2038476	BRWD3	NM_153252.4	NM_153252.4	ATGAATTGCTAAGAAATTAACTTATATTTAGGTCCATGAGAACATACATATGTATAAACCTAATCCTATGCTGGATATTAATAGTCACTGAACTATAATATTTCTCATGAATGCTAATCTTTTAATTCCCAACTTTAAGGTCCTTAGCATGTGTTTCTGTTTATGAAAACAGAATTGTGTCTTCTGTATTGCTGTGTGTAACTCTTCCAGCAATAGGATGCTTT
F1F2058036	BSN	NM_003458.3	NM_003458.3	CGTGGGGCGTTTTCCAGGCAGTTACTTTGCCATGGGGAGCATGGCCCTGGCCTCTTGGCCCTTCCCCCGCCCTCCTGCCACCCTCCCCCACTTCTGTAATACTTGTCATCGTGGACTCCGACAGGGTCAGAGGGATAGGCCTGACCAACTGAAACTCCTCAGAGACATCATCTCTGTCTCCCTGGGTACCCATGTGCACTGGGGTGGCACTGGAGAGCCATGGAAATCGTGAGATACTGTGTGTATGCATGTGAACAAGCGTGTGAATGTGTATGTGTGTGCGTGTCTGCCTCATTCAGCCTCTGGGATCAAACTGGCTCCTGCTCTCCAAGCCCAGTGCCCTGGAGAGTGGCGGCTGCCCAACGCCTTTCCTCTGCTAGCTTCCATGTCTTGTTTTGC…
F1F2076624	BSN	NM_003458.3	XM_002813748.1	GCTGTTGACCTGTTTTGGGCCTGTGACTTCCTGGATTCGGGCCCATTCCCCGGGACACCTGCCTCATCCCAGAGATCAGGCCTGGGCTGTAAGAACCCTTCTGAGCAAGGGCTAAGGAAGGCCACTATCCATCACCTCTGACTACCCAGGGCCAGGTCTGTGTGGGGATGGGCCTGGTGGCTGGATACAAGGGGGACCAAGGCAGTAATCCTTCCCATGAAAGGCCAGGGGATGGGACCA
F1F2183786	BTBD19	NM_001136537.1	NM_001101241.1	ACCCACTGCTGCCTGGGCAGGCTCCCAGCTGGGGCCTCATCCGCTGCCAGCCTCTCCCCAGTCCAGTCTGCTCCACCTCAGCCTCTCTTGTTCCCCTCTCTGAGTCCCCATCCCCTAGCTCAGCCTCCAGCCTCTTCCACTGGCCTCTGATGCCTTCTTAAGGAACCTGGGCCTCTCCTGCCCCATCCCTAAACTTTAGCTTCTCAGCAAACAGGCTTCCCAAGCTCCTGCCCCTCCCTTTCTAGTCTCCACACCAGCTTCCAGGCCTGGCCAGGACTCCTGCTCCTTCCCACCTACCACCTCCCACAGACCAAGAGACAACAGGTCTCCTATTCTACCCACTTACCCCCCTGCCCCCCACCCCAT
F1F2115324	BTBD3	NM_014962.2	XM_002692033.1	AAAGCTGTTACTGGTGATTATAGATGAGTACTCCCAGGACAACTTTCCAAAATTACCTAACAATTATTTCTTGTTAGGAAGATGACAGAGAGTAGTTATGTCAAAGTATCTATGAAATAAAGGTTATGTTTTCAATTTAAAAAATACTTCTATAAAGGATTTTGCTTTTAAATTATGATTAAACATTTCAGTAACTCATAGCTACCATGCAAATTGGTAGGCTGTATACCTGGTTAGAAGGCACTCATTTTTAAG
F1F2050115	BTBD7	NM_001002860.2	NM_001002860.2	ATGGTTTACTTTGTCTACTAAGTGGTTTACTTTCAAACCTCATTACACATAACCTGACTAAAAGCGTTACATCACACACTAAAAGGTATTTTACTATTTTCCATTAACACTGTTGTATGAACAATGTTTTATGAAATGTTAAGTTGTCCTTTTGTCCTATAGATTGCAATAGCTGTTATGTAATTGTTTTATTGGCAAGTCTTGGGATTTCTTTTTTTCCTTCAGAAAACCCTCAAGACCATGTGTCAATCTTCCACATTCTTCTGAATATTA
F1F2187910	BTBD9	NM_001172418.1	NM_001172418.1	ACGGGCACACCTAAAAGCCAGTGCTAATGAGGAGAAGCTCCTGGAAGGAGACACATTTCATTTTCTTTCCCTCTTTTGACACCATTCTAACGTCTAAAGGAAGGTTCTTCATTGAAGCCCGCAATGGGGTTCACTCCCTCTCTTTTTTCCCAAGTGACCCTCGGCACACAGGATGCTCCGCTTTCTATTGAAGATTATACCTTCTTTTTCTTCTGAGTCTCTAGAAAGAATAAGTGATTACAATTTTGTTATCTTACTAAAAAAAAAAACGGTAGAAGTTGACTGGGTTGGAGCCATTTGCACAGCAATTTGACAGTTGGGGTGACAGCATAACTACTGAGCAATTTCTGCACAATTACAAAAAAAATTTTTTGGGGTTT
F1F2112692	BTF3	NM_001037637.1	XM_845661.2	GAAAAAGCAGCTCCCAGTAACTTCTTCAAGTTTTGTTTTTTTCAGAAGCTGATTCAATTCAGTTTGCTTCATTCTTGGGAGCTTCATCAAGATTCTCCACGAAATCTGAAACTTCATCATCATCATCCTCTGCAATAGCAAGTGAGGCCTCATCCACAGACTGTGTGGCAGAGCTTCAGCCAGTCTTCTTAAATTAGTCAAACTGT
F1F2133009	BTG1	NM_001731.2	XM_003431983.1	AACGATCGCTTTATTTGCTAGGGAGTGAAGTCCTAGGGTGGTTTCAGTTTCTCCACCTGAGAACTAAGTAGGGTGGGAAGAACTGGCAGTAGCTGTGTTTCAATCACTACTGAGGGGTCCTAACCTTGGACAAAGGTGGGACACGCTTTTCTCTTTTTTTCTCTCTTCATTAGAACCTAACTCTGGAAAGAACCAATATGCCAGCAATTTATGCCCTCTGTGAAGCACAGAGCAAGAAAGGAG
F1F2147040	BTG2	NM_006763.2	XM_002809595.1	AGGTGCTATTTACCAAAACACTCTCCCCTACACACCCCATTCCTGCCAGGTCTGCCCCCTTTTCAACTCTAGACTCCAAGCTGCCTTCCCAGACCCTGCTTCCAGCCTTTCTTGCTTTAAAGATAACTTCAGGCCCGCAGACCCAAGAGCACCTTTTCTGGCCTGTGGGTGGAAATGAAGCTGTGAATCCCCACAGACTGTGGTGTTGCCTCTTGTCTACAAACAGGCCCCTGCCTTTTTCAAAGCAGCCTCACGGTCTCGTGCTTCATCTTCTCTCTATTTTTTGTTTTTTTCTTTTTTGATTGTTTCACTTTTAAAAACAGTCAAAACACCCAGAGACTGGACTGTTGAGCAGGCCTAGTCTCTCCTATGAAGTAAAAATAATAGTCGTACATTTGT…
F1F2266048	BTG2	NM_006763.2	XM_002809595.1	CTCCAAGCTGCCTTCCCAGACCCTGCTTCCAGCCTTTTCTTGCTTTTAAAGATAACTTCAGGCCCGCAGACCCAAGAGCACCTTTTCTGGCCTGTGGGTGGAAATGAAGCTGTGAATCCCCACAGACTGTGGTGTTGCCTCTTGTCTACAAACAGGCCCCTGCCTTTTTCAAAGCAGCCTCACGGTCTCGTGCTTCATCTTCTCTCTATTTTTTTGTTTTTTTCTTTTTTGATTGTTCACTTTTAAAAACAGCAAAAACACCCAGAGCTGGACTGTTGAGCAGGCCTGTCTCTCCTATGAAAGTAAAATAATAGTCGTACATTTTGTAAGCTATATTCTGAACAGAAAAGTCAAAAGGTTACTAAATTGTAA
F1F2218188	BTG2	NM_006763.2	NM_001097505.2	GGAGCTGCCCAACTTTCCAGAACAAGAGCTCTCACTCACTGTGCAATATGGCCTCCTGGATCCCAGGAGAGTCTGAAGGAGAACTGCTTCCCAGAACCTCCTGGTGCCCTGGAGGACTTAGGAAACTCTCCCTCCTCCCCATGCTCGGGACTCTGGCTGGCTGGTCAGCCTTGCAGGAGTTCCTTGGCTGAATGGGAGAATGCCCCAAGTCCTGCAACTACTTGGTATTCTTGTAGGGCTGACACTAAAAGCCAACAATCCTGGGCATTGTCTTTTTTTTTTTACTTTTTTATTGGTTTTTTTTTTACCTCCCCTTTCCGTTGGTGCTTCAGTAGCTACCCGTGGGGAAGTTGC
F1F2157821	BTG2	NM_006763.2	NM_001097505.2	GAACTGCTTCCCAGAACCTCCTGGTGCCCTGGAGGACTTAGGAAACTCTCCCTCCTCCCCCATGCTCGGGACTCTGGCTGGCTGGTCAGCCTTGCAGGAGTTCCTTGGCCTGGAATGGGAGAATGCCCCAAGTCCTGCAACTACTTGGTATTCTTGTAGGGCTGACACTAAAGACACAATCTGGCGATTGTCTTTTTTTTTTCTTTTTTTTATTTGGTTTTTTTTTTCGTTTT
F1F2225202	BTK	NM_000061.2	XM_856628.1	AGATGATCAAAGAAGGCTCCATTGTCCGAGGATGAATTCATTGAAGAAGCCAAAGTCATGATGTGAGTTACAGCCCAAACTCAACCTTCAATCCAGTTGCTGGAGTCTAGGAATTACCGGAACAGTTTCCACCGTGGCTTAAGGTGACTTGGAGTGAGAGAGATTTGGGGCCAGGGCCTGAGATCAATCTTTGATTGGCAGAAGTACTAACTGCTAAGGTAACCATTTCTTTGCCTTGATTGGCGATAGCAGTGTCGGAACTGGGTGTGTACTAGACTACAGTAGCATTTGGTGATAAGTGTTAAAAAATGAGACTTTCAAAGAGAAGACAGATTC
F1F2023175	BTLA	NM_181780.3	XM_002813290.1	GGAAGATGTATGCTATGGTGAATGCTGTGAAGTGTGAACCTGACGATTCGCAGACCTGTACCCCTACGGCTAATAATACATTATATGTTAATAAAAAAATTTTTTTAAGGATTTTGCCCCTTAAATTGGGATTGTGGGTGTTTCTTTAGAGTCACTGTTATCAAGCCAGTATAATAGCACAGTACCTGGAATTCTGAGCAACGGATCTAGGTAGGCTCTTTCAGCGAAGCTGCATTTTTAGGCAACTACATACAAAAGATATATTAGAATAACTGTTTGTGGTATTCTTAAATATAGAAACAGGAAGCATGGGAGGATACCTTTAGCTGCCCTTATCAGATGAAAACACACAGCTGAACAGTTCCTTCATAATTTTCTTAAATTTAAGCAACAAAAAAT…
F1F2129378	BTLA	NM_181780.3	XM_002813290.1	GCAACTACATACAAAGATATATTACGAATAACTGTTTGTGGTATTCTTAAATATAGAAACAGGAAGCATGGGAGGATACCTTTAGCTGCCCTTATCAGATGAAACACACAGCTGAACAGTTCCTTCATAATTTTCTTAAATTTAGTCTAACCAAAAATTTTCTAGTCTATTGTTATATTATTAGCCTGTCTTATAGTAAAGATAATGTTGATAATGATTTCACTTCTACAAATGATTTATTCTTAAATTTGTATCATGCTGCCAAAATTCCAAATCACTTATGTTTTTATGCTTTCTAAATAAAGGGTGTCAGAATTATATATGTATTTCCCATATAAACCTATTTCAGTATTATTCACATGGTTTATTTCATTAATAATAAGGTAATGATAATAAAGT…
F1F2031601	BTRC	NM_033637.2		AAAACATCAGAATGGAAGCCAGTTGCAGATGACCTCAAAGCCAGACCACCTTTAGTTCAGCAAGGGGGAGAGGGGAGAGAAAGCCATCTTCACCTTTCCCTTCCGATTTGACTGAATGTTGTTACTCTGTATTGAGAGGCAAGATGTGCATATGCGTTTTTCCTTTCCCAGATTACATTCAGAAAATGTTTCGCAGTGTGATATGTCATTGCCTGGGAAATACTTCCTGAGTATAATTCTTTTCCCAACCACCCAAATGCTACAGAGAAATGTTTTCTATTTAGCTGTCCTCAGAGTTCCTTGTCTATTGTGTTGATTGACTATTTTTGGCTTTTTGATTGGTTAAGGATTTTGCTACAGGTGAGGCAGAGGGCTGTCCGCCCTGAGTAATATACAGGT…
F1F2067049	BTRC	NM_033637.2	XM_003255368.1	AAAAAACCCTGGGACCCCTAAATCATTCTGTTTTCTGCTTGAGTAAGAAGAAGCCTTTTTATTTTTCTTTTGTAAAGTCATAAGCTGAAGAGAAGAAATATGCCACTCTTCTCCTCTGCCATCTCCTGGTACCATTGGTTGGAACAGCTGTGGTTGGTCTACTCCTTACATAGCGTTTGATTGTATCTGGAAGCCAAGGCCTTGGGGTGGGGCAGGGGGGATATTGGAAATAATTAAGGTGGTTATTTTCTTTCCTAGAAGTAG
F1F2107740	BTRC	NM_033637.2	XM_003255368.1	AGTGTTTTGCCAGAATCTCTCTTGCTTTGCTGTTAAGCAGAAGAACTAGTTTCCCTATACCTTCTGTGAGACCCAACTTCTAGGGGACAGGGGGTACAACTTCAAGCCAGACAGCACCCAGTTTCTCCCTGTGAACTCCAGGAACGCCCAGCACCTGGCAGGACCAGCCATGCCCCACTGTGCTTAGGAGAAGACAGCTGTCGTATGGCCTTTGGGGGCGAAAAAGCAAGAAAACATA
F1F2200739	BZRAP1	NM_024418.1	XM_003315637.1	ATTCAAGAAGAAGAGGAGGAAGAGGAGGAAGAGGAGCTGGGTTCTACGACTTGTTCTTTCCAGAAGCAGGTTGTTGGCCACAGCATCAGGGAGAATGGGGCCAAGGTAATGGGGGGAGGAGGGGCTGGTGGGCCCTAGACCTCGGGTTCCGGGGCCTCTCATCACCCCCGTGCCAGCAGCTGCTCCAGCCACCACTGAGTGCCAGCAACATTCTAGGTGTGTGGCCTGGGCCCTGTCCCGTGCAGCTGATAGGAAGTTGCTCAGGACTGGCCTCTGCCTTCCTGGGAAGAAAGAGGATGAGGAGCTCTCTTCTGCCCCTTCTCCTGCTCACCACATGCAGAGCCCCAGCCATCT
F1F2013824	C10orf118	NM_018017.2	XM_003255494.1	GAAGTCAAATGGTGGCACTACTTTAGAGGAAAGCTATTATAAAAAATATTCTGACTTGCTGTTATTTTTCAAGCTGTGGAAATTTTTGAAGAAAATGTTTTTATTTTCCTTTTGTTCTTCAGTTTCTACCATATCTTTTTGTGTATGGATTAGAATTGAGCAAAGTAATGTGCAAAGATGTGCATATATCAGATCTTTATACCAGTTCACAAAAAGCTCCTAATGTAAGGATTTAGAGATCTTCTACTCTTAATATATTGAATATATGGAGAGAAGAGTGGGTGTCTGGAAGAGGAAAATGGTCTGGATAAACCTGAGATCTGGGGCAAATTTTATTTTATATGTTCATTGTTAGTTGTACAACTCAGAGGTTGTTTTGGTTAGCACTATTTTGGTTTC…
F1F2011846	C10orf118	NM_018017.2	XR_084655.1	TGCATTGCTGTGTATACTGTAAGAGAATAAGCTTTGATGGAATTTGTGTTTGTATAGGGACAGCCTGTCACTGAATCAGAACAGCTGAAATCGCTGATAGTCCTGCGAAGTGCTCAACAGGACTACAAGGGCTTTTGAAAACCCCTTCTCCATATTTCTTCCTTTGAAAATATATGATGTCAAAAATGATTCAGCTTTTTAAAATTATGCATGAAAGGACACACGTTAATTATTCAGCAGTAATGCTTGTTTTTCCAACATGAATAAAACTTGAAGTAA
F1F2071927	C10orf118	NM_018017.2	XM_508047.3	ATTTTTACTAAGGATTCAATGCAGCATCTTATCTTTTCTGTATATCGAGTTATGTCTTGCCATTCAAAACCAAAATCTTTTCAGAATGAAGGTCTAAGTCCAAAAACATCTTTTTAAAATAACTGTAAGAAGTGTTAGTCTTACCATAAGGTGTCTTGTTCTTTTTACCAACAATTTATCAAAGTAAGAGGGTAAGTGCAATAAAATTTGAATTACCTTCCCATTTTTCTAGACATACCACTGATATTCATAAAGACTA
F1F2095702	C10orf118	NM_018017.2	XM_535019.3	AAGAGAAGAACTGAAAAAAGAACAGAAACAGAGAAGCAGCATATGAGCACAATTAAACAGATGTAAAACGAAGATCAGGAGCAGATTTGAAGAAATGCAGAGAGAAGTGGTGTCAATCAGCATGTCAGAGCACATAGCCTCCATTTCTTCTGATGAAAATCTTGGGAAAACATATGAATTAAAGGAAGACTCCTGCAACTCATTTTCTGTTG
F1F2139034	C10orf125	NM_198472.2	XM_002928703.1	TGGGGTCCCTTTGGGTCCTGCTGGTCAGGGTAGGTTTGGCTGGGACTGTCTGGGTCTGGGTCCCGGAGCCACTCCCTGTCCCCCTGCTCAGCCCCCGGCCCCGCTGGGAATAGGACTCTCGGGATTCATGGGAGGACTGGTCCCTGGGCTTGCCTAGTGGGCGGGATGGGGGGCGGAGCCGGGGACCCAGCCTGGTGCTCAGCTCAGCTCCTTACTCAGGGAGACGGCCCTTTACGGAAACCTCATCCTCAAGAAGGGGGTGCTGGCCCCCGAGGCACTGACCTAGGCCTGGCGAAGACCCCTGGGCCCAGAGAGGAATCTGCATCTCTGGGCCAGACCACGGACAAACCGGCCCTGTCCTGCTCAGCCCAGAGCGT
F1F2021897	C10orf137	NM_015608.2	XR_094415.1	AAGTTTGTCCACTCGGTGCTTCGTGTCATTAAATATGAGGGAAATATCCACTTAGAGCAGGCCCGGCAGGGGAGACTCAGAGTGCTCTTTTCCCGTGACAGACGAGTCATGGTTGAGTTCTTGGACTTCTCCATTGGAAGTGCTACAACCAGAATCCGACTTGGAGCTCCTGGCACTTGTTTCTTGGAGAAGTACATGGTACCTCCGTGTTTGCAGACTTGCTGTGGTGGCCGGTACACTTGTAGACATTTTTGAAGTATGTTAAGCTACATGGGTTTAAGATAATAATTATTTTGGATGACGTTACTTTGGTCAAGGGAACTTTTATCCAGATGACTCTAGTGGTTCAGATGGGTTAAGGCAATGTCCTGTGCATCTGCAGGGTCTCCTCCTCAGCTG…
F1F2089998	C10orf140	NM_207371.3	XM_001154654.2	AACAGTAGTTCTCTTAATAGCAGGATATTTTATGGTCTGACTCTTCATAGTGACAAAGCAGTAAATACAACCAAGAAAAGTAAAATGGGTCAGAGTTGTAGGAATATCCCAAATGAAAAATTGCAGTTCTTTCAGGGCTCTTTGGTACCAGAACTCAGGCACTAGGGTCTTATTACCTTTTACTTTTTCTGCATCTCTCTACACTTCTGTTTTTAGACCATCCTGTGAATAAAGCAGGAGAGTTT
F1F2009125	C10orf46	NM_153810.4	NM_153810.4	CATGAGTTGTGCGTTATTAAATTTTGTGGGAAAGTTACTTTTTTTTTTTTTTTTTCTGTCCCTTTTACAAGATTGAGGCAGTTCCTCTCCCTTTCTTTGGGGTATCGGAGGGAAACGGTGGTAAGTGAGCCGGCAGGAGGGTGGGCGCCCAGGGCGTTCCTACTGTGTGCGTCTCTGGTGCCACAGCCTCATAGAGCTGCCACTCCCCTGGCTACAGACGCCGTGCTTTCTGTCAGGTTGCAAATTTGCACACAAGAAGAATTCCTCAGGAAGAGTTTGCACATGCATCACCTTGCAATATTCTGTAATGACCGAACAAGGGACTTGAATGTTTTTCAGCACAAAAGGAGAACTTTAGAGTGGTGGTCTGTGCACACATACTGGCAAAGGTCATGGTGA…
F1F2020753	C10orf46	NM_153810.4	XM_001153044.1	AAAATCCTCCTCAGAGGTATGTTCTAACAGGACCTCAGTACATGTTGTACTCCCTCTGGTCGAAAATTATCTTCATTTCTGGTTGGACTGTGTTGCTTAGAAAAATGTTAATGGTTTAAAATTCTAGGAAACTTATAGTGTGGCTCTGGGGTAAATTTTGTGGTTTAGAAAAAAATAAATATTTTGTATTGATTCTAACATGTCATTTCAATGTGGCGACGATGTACTAAATGCAGTAAGACTGTGGATGTTCCCTCAGAAGGGTATGTTTTGTTAAACAGATGGCAATTTAATTGCTCTCATTAGCTCTGTTTGTCAATATTATGACCATGCAATGCAGGAGAAATTGCTCAGATGTGAAGTTGTGGGAGCTATGGCTGGAAACAGGAATGCTTATGA…
F1F2019149	C10orf46	NM_153810.4	XM_001153044.1	GGATAGTGTCACAATTCTGATTGTCAGGTTTCTCGTAGAGTTGCCTTGTCAATTCAGTCTGTCTTTTCTCGGGAGCAGGCTGGATGGGAGAGTTTGGAGTGTGATGATAGAAGCAAGGAAGTCATCTGATAGAAGTCCTCTGGTGGCAAAATTACTGATCGGAGAAGTAAATGTAGAGATTGTCAGATTTTTTAAGTACTTATCAACGAGAGTTGGTGGATTTTGCAGAGGACTTTGACCCAGACTCGTTTAACTCTGTGAGCATGTTAGATTGTATTGGTAAACACTGAATTACTGTAAGGATATACACAGGCTCTCACTGTGCCCTGTGCAGGTTGATTTGGTACCCCAGCAACATTGTGGTGTCAAGGAAGAACTCCACTCTATCATGAAGTCCAA…
F1F2007352	C10orf46	NM_153810.4		TGGATGAATTCTTCATTATCCTAATAATGTGCCCAAATGCTTTTTCTGGGAGAGTATTCTTCGGTCAACAATGGAACTTTCTCTATAAAAGCATTGTATTATGATGTGAATTGGACATTAAAATCTTTGGATGCTTTAGCATTATTAAGTTAATGGAGAAATATTTTATATTGTCTTATTATTATTATGTTTATGTTAACAAAAAGTGGGCAAAGTTTGCAAATTTAGTTTCTTTGAATATTTG
F1F2288673	C10orf54	NM_022153.1	XM_003271210.1	CAGATATAGTTTCTGAGAATTTGGCTGCCAGACCCCAAGACTGGCTGCTGCTGTGTGGAGGGAGGGAGCGAGAGAGGGAGGAGGCCCCAGAGCAGAAAGCCACCACACTTCCTCCCCAGCTTCCTCCTGTGTGGCCTCGAGATCTTCTTCTCTGGACCCTTACAAGTGAGCACATCGCAGCTTCGTGGTTTCCTGTTTTCAGTGAAATTTACTCTGAGCTCCAGGCTCCATCTTTATCCTGGACCACACGCTCCCGCCCCCAGGGCCCCGAAGACCATCCCTCCCTGCTGCTAAGGAGGAGGGGCA
F1F2015067	C10orf76	NM_024541.2	XM_001928158.1	ATTTGGGGAGGGTTTGGGTGGGCACAGGGAGAAGCCTTCAAGAATATGGGGACTTCCAGCATGGGCTCCCTGGATACCCCCTCACATTTCCAATTGAGATTACAAATTGTGGCTGCTGATTAATTTTCAGGAGCTGTTGGGGCAAGTCTTAGGATGATGCCAGTATCCCACGAGTCAGTAGTTCTTCGAGGCTTCTAAAAACCGACTCTCAGATGTAGATGGGAGTCAGTTCTGCTTTCTTTGGGCCTGGGGCTGAGCTGGGATTGAAATCTGTGTCCCCTGTACCTGCAGGCACTCTGTCCATAGTTAGGACCCTTAGCTCAGCTCAAGGTAGTGTAGGAATGGAGGACCTTTTTTTCTACTTTCTAAATCTGGGAGACTGGAGATTAGAATCTGCCC…
F1F2136730	C10orf81	NM_024889.4	XM_847762.2	GAGAGTGAACAGTGATATGGTCAGGAGACGAGATGGATGGGGCATTCTGCTGAGAACTGAACCAGCGACCACCCGGCTTCTAAAGAGAACAGACAGCCATCATGGAACCCAGACCCCAGAAGAGTCCAGGCAAACCATTGGCATTTTATTATGAAAATGAAGTCTAGCAAACAAGATTACTTTATTAAATCCCACTCCTCAGCTTTTCTTCTCTGCTTCTTCTTGGAAAAGGCGGTATTTCATTCTTT
F1F2055422	C11orf41	NM_012194.2	NM_012194.2	TCTAATACCTCCGCCCCGTGGGACTTCCAGACTCCAAGGAAATAGTCTTCCGGTGCCTCGGCCTAACCTGCTGGGACTTGAGGCGCAGACACTGTGGGAGTCATTCTCACCCTCTGAAAAGGTGAACACTGGGGCTTCTGGGCCACCGAGGACACTCTTGGCCAACTGGATTCTTGGCTTCTTCTGCTGATTGTACATCAAGAAGTCCCCGCGTGGGACCCCATGTTTGATAGTCTGTAAAGTTAAATGTTTCAACTGTGGGTGTATTTCCCTACGGAGCCTTAGTCACAAGAGACACTAACTGATCTGCAGATCCCTGTCCAAGGCCACATTTTAATAAGTCACCGGAAGGGGGAGAACATTGCTCTGTCTTCGGTGAGTTCTGCA
F1F2058231	C11orf41	NM_012194.2	NM_012194.2	AGAGAAGGTGGAAATTTAAAAGTTGAGAGACGAGTAGGAGTGGAACTGATTAGAATGGAGATTCAAACTGTCAAAGCACAGACTTTTCAAAGAAGCTGTTTTTATTTCCCAATGGCAAATTGCCCTTTCTGGAAAGTTCCAGAGATGATATGTCATGGAATCCCCCCAAACAAGTCTCTTGTTCGGATGATATTAGGTAGTGTCCTTTTGGTATGCTGGTCGATCTTTCATAGTGTTAGTTTTTTGTTACTT
F1F2101124	C11orf41	NM_012194.2	XM_002799588.1	TTTTTGAAACAAAATTAGTTTTGAATGGATATTATTGTGGCTCTGCCCTTCCGAATATAATAAGTTAGTGTCCTGAGAATTGGAAGATCTCTTGATTTCTTAAGGTGAATGATTACAGAATAGAATCCTATCTTATGGTAAGTGCTAAAAGGGAGGGGGCTTCTGGGAAGGAATATTCAGGAAATAGAATGAATAGTGCCAGAAACAAATTCTTTTAGACAATGTTAAGTTGCTTGATTATG
F1F2157241	C11orf52	NM_080659.2	XM_003129841.1	GGAACCAGGAACCAGGAAATACACCAGCCTCTACACATAGAAAACAGCTGGCCTCCCTCAGAGACAGAGCACCATGGGAAACCAGCTCTGCTGCGCGGGAAGCTGGAGCTGCCCATCAACTTCCCAGAGGAAAAAGAAAACGGGAAGCCAAGCAAGACGGGCCCCGAAGCAGCAGCAGCAGCAGCAGCAGCAGCAGCAGAATAGTGTAAAGGCCATGACACAAGAGGACCTATTTATGAAGAGGTGTTACGAGAAGCCGGAGACTCAGGAGCGGAGTCAAGGCCTCAGGTGAAGGAGAGCAGCTTGCATACGCAGACATTC
F1F2054428	C11orf54	NM_014039.2	XM_002929541.1	GGCATTCTTTGTTGCAACTGGCTGAGATTCCCTGCCCACATTACTTTTGGTTGAGTTTTTTTTTGTTTCCTTCATTTTATTTACTTCCCTCTGCTTGCACAGCTTATCACCTGAACACTTAAGAGCAACACTCTTCATGCACGGTGAACTCTTGTGATCATTAGCCTACCATAGCTTCGTGTGTATATCCTCATACCTAAAGAAGAAAGAAATGGCTTGTGCTGAGTATTCTTTTCA
F1F2099869	C11orf57	NM_001082969.1	XM_003253142.1	AAAAGGCTGGCAGAACACAAGTGAATTCTTTCATTATGACAGAATATCAAGTGACATACTGCTTTTCCTGGTTATTTCATGGGCTGAGTAGAAAGTTTGAAAACTCAGAATTTTGGTCTTGGTTCTGCCTCTAATTAGTTATGAGGTCTGGAAAAGGTAAGTTAACCTCCCTGGCCTTACTTTCCCCATGTATAATACAGAAATACTTCATGGTAGCATGACAGTGTAAGACACCAG
F1F2064724	C11orf87	NM_207645.3	XM_003313377.1	ATGGTTAATATTTAAACAGTGCCTGTAGTCCTGCCTGCATGCAGTTACCCCCGGAGGCAGATGAGGGTATGCTTGCTTGTACTGTATGTGTTGGGGGGGGGGCGAGGCTGGTGGGGGTATTGGGCGATTTGGATGAAAGGACATGCAAATTTCAAGGGAAGTTAAACCTGGTAACTACTTGTAGGATGAAAATATATGAAGCCTGTTCAGTTAAAAACTTGTGCCTGCATCCGAGGTG
F1F2009958	C11orf9	NM_013279.2	XR_020203.2	ACTTTGAAGCTTTAAGTGTGGCCCAGGAGGTCTCTTCTCCCTGGGAGCACTGGCTCCCGAGAGCTCCCAGGGCAACTGAAGCCAGCCCTGGATGGGCCGGAAAGACTGACCATGTGCCTTACGTATACTTAGTGCCTGGCTGAACCAGTGCGGGGGGCCAGGGGGCCCGGTTAGCCTTGGACCCTTGAACCTGGAGTATCCTGGAAGGGAAGTTCCCCGTGAGCCTCCCTCGCCCCCAATGAGTGTTGCAGCCCCACAGCCTGGGCTCCCAGGAGCTTCCAGAGCTTATAGTCACAGCTGGGACCCATCATTATCTCGGAGCAGAGGAGCAGGAATCCCTGCAAGGCAGCAGGCTGGTCTTGGCTGGTACGTGGGGTCAGATGGCGTTTGCTGTTATTG…
F1F2051025	C11orf93	NM_001136105.1	XM_003434560.1	GCTACCTGCGTGTGCCCCGGAGAATTACAATTCTTCCCCTTCTCTGGACCCCAGAAACTGTGGCTATTCCTCAGAAGAGTACTCCTACTCACACTTGCCCTCGTACACTCAGTACGACTGCTTCCCCTCTGCCGGCCCCTCGGTCTGCTACTGCGCGTCCTGTGAGGCAGAACACGTGGACACCCTCAGAGCAGCGGAGTGCTTTTCCTACCCCAGCACAGACTATGTGAACTTGGCCCCCTCCGCAGCTGTGGCCAGCGAGTTCTATAAAAGGGGAACAAACTGGGACATCTGCTATAGTTAATAGCAATTACATTACATTGGAACATGG
F1F2237802	C11orf93	NM_001136105.1	XM_002921107.1	GAGGGGCTCAGCTTCCCCAGCCTGGCAGCCGTCTGGAATCTCCCACCTCTCATGCAGAGTGTGAAGACCTGAACACAAAGCCATGTCCTTTCAGCTAAAATGAGGAAGAACCAAGATCAAGGGGCCCTGGGAGGCGCCGAGTGCCTGGAGCTCCAGCACCCAGCCAGCGCCCCAGCTGCTGCTGAACCACGATGTCGGAAAAACCGAGGTGTATCAAGGTGTCCGGGTCAAGATCACGGTGAAGGAGTTGCTGGCAGCAGAGAAGGGCGTACCAGGCGGCCTCAGGGGGAACCCTGGCCAGGAGGCAACGGCGTCCACC
F1F2177696	C11orf95	NM_001144936.1	NM_001144936.1	GGGCAAGGGCTCTGGCGTTGTGTTCTGTTCTAGGTGCCCCAGGGACTCAGGAAGTACTGCGCGAGCTGTCAGTTGGCTGAGAAGTGAATTCCGTGTTTGAACCTCCAGGGGTTGTGAGTCAGTATTAAGAGCTTGAGAGCAGGGATTACGGATGGCACCGGGCGGGGCACTGCCATTCTTTTCTTTTTCTTCATGCATGTTGTTTTCAGATCCAGAATGAGTATTTTACCACTTTTGCGACTCTGCCTGTTCCAAAACAGGAGGCAGATTGGGGTGACCTCTTCTGGTTACCCAAGCCCACCACCAACGTTCAGGTAAGCCAGGACAGAGAGCTGGTCAGGAAGGGCTTTTCCACTGGACAGGCAGGGAC
F1F2155405	C12orf35	NM_018169.3	XM_534845.3	CTGCGTTATTTTTTTTTTTTTTTTTTTTTTTTTTTTTTTTTTTTTTTTTTTTTTTTTTTTTTTTTTTTTTTTTTTTTTTTTTTTTTTTTTTTTTTTTTTTTTTTTTTTTTTTTTTTTTTTTTTTTTTTTTTTTTTATTTTTTTTTAAAAATTAAAATGTTTAATTTCAAGTATGAAAAGTTAAATGTTTTAAACATTTAATCCAAAAATTAATGTCCAGCTTAACAAGTACAAAACAAGACTTCTGACAAAGTTTACAATTAGGTATAAAATACTTAAGAATATACTCTGACATTCACAGTGAGCATTTTAAAAAAATAAGTATTGCTAATAAGCTTTAGAAATAAAAACTTATTTACAGTTCCCAGCTAAAATAAACAAGTACTTAACTGAGAACAGC…
F1F2002359	C12orf51	NM_001109662.2	NM_001109662.2	AGGATAGTTTAGTTCCCGGGCAGCCCGTGTCTCATTTGATCTTCTTGGACATTGTCTTTCATGGCCACCGGATTCTGATGCCATAAGGCCCCAGTTAGGTCCGCATCATGGAACCACCCAGCAGGAAGCTGGTGGGGAGATCCCAAGGCCACACAGAGCATCCCGTACTCTCCGCCGAGCATCTTCACAAACAGGTCTGTGGCCTTGCCCCTCCTGCCTTGAGCCGGAGTTGACCTGGACGCAGCTCCCACAGGCCTCCCTCCATCTTGAAATGGCTGGGCCAGTTACCCAAACGTGGGAGACGCACAGGGAGCGTTCTGTGTTAATCTTCCGGCTTTGGAACCTTGTTCATGGTCTGGGTTTTTCTGAGGAAAGTCCCCTCCTGGTTCCTCCATCGCT…
F1F2012592	C12orf61	NM_175895.3	NM_175895.3	AGCGAGCAGCGCAGCAGCTTTCCCGCCGGTTTTCTCTGAAATGCAGCACACTTGGTACCCGCAGGGTGGAGCGCAAATGGCCGTGTCCTTGCGGGATAGGAAAGGAGGTGCCGGAAACTTTGAACCCCCGCCAGGGTACAACGTGTCCACTTAGACGGCGATATCCAGATGAATAAGAAATACCTCCTGGCCTCAAGGAACTTTTCTGTTTGAGTAAACAGACACATGTGTAAATAAAAAGCAGAAGAAAACAAGTGTTGTGTGGATCCCCATTCAGCAACAGGCCATGGAGCCGCAGAACACTGAGTGGTCAGTCTCCATCAGGATCGTCGTCGGGGCTCAGCACCAGAGACAGGGATTAGCATGTTCTCAAGACGATAAGCATGAAGGAATGGGCAT…
F1F2007156	C12orf75	NM_001145199.1	XR_134336.1	GGTCTGATTTTCCTGTCTCTGCTTGTTTTCTCTAAGAAACTACGGAGGGGTATATGTAGGGCTGCCATCTGAAGCTGTCGATATGGTGTCCAACCAAACAAAGACTGTACGAAAAAATTAGAAGAAAATATGACTCCATAACCAAGAGCTTGCTCATTAAGACTTGGAAGGACTTGCACTCCATGGGCCATCCTGACGTGCACCGAAGTTTCCAAGGAAATTCTAACTGGCCGCCCTCTCTGCCTCCCCTCCCCACCCAAATTCTCAAGTCTGTAGTTGAACCCACGGGTACATGTTGAATGTTGTGGTCCTAGAAAGGAATCGGATAAACAATGCACGGGTGTCTGGAACTCTCTGGGGTCCTCCTGAGAAAGACAGGCTGACAAACCTGGTGTCTGA…
F1F2228396	C13orf33	NM_032849.3	XM_001142100.2	CTGCGTTATTTTTTTTTTTTTTTTTTTTTTTCACACTTGGTCACAAATTTAATTGATTCCATGTTGAATGCTAAGAAAAGTTTTAATTGCACAAACAGATTACCCAACATATCAATATACACGAAGGGACAATCAGTAGTGCTATCAAAATGGATAATACAGGAAAGTTTAAAAAAGGATAGAAAAATTATACTCAGGACCCATAAATCTTCCTCAATTATAAGCATATGTAGTNACTTTCTTTCATAGACTAAGG
F1F2189210	C14orf1	NM_007176.3	XM_849684.2	TCCAGACAGAAGAAGAGAAACTGAGGCCGGCGTTAACCACCTCTGAGACTTCGTCTTCCACCTTGCGTCCCCTTCCTTCATCCTCCATCCTCTTCTTTCTGCTCCATCCTGAGCCCTCTTACCACTCCTAGCCTTTTAGGTTTGGGTTTTCTACACTTAAAAATTTTAGCTACCACCTTCATACAGAAAATATAATGTGTACATACAATTGAAAGAATCCTTTTAAAATGATTGAATACTCTGTCCCTTCACCCAGCTTCAAGAGATGTCCAGCACCTCAGAAACCCACTGTGTGCCCTTCCCCTACCTACAGTCTTCCAGGATCCCTTTTCCAAGCCTCTGCTTTTTCCCTTTATTTTCATCCCTTCCTCTGACTTGTGTGGTGGGAACACGTGAACT…
F1F2239588	C14orf101	NM_017799.3		AAATATCGATTGTGAGTCTTTTATTGGGATCAGTGTTGAAAATTGCTTATTGATTATTGGGATCAATTTTGAAGATTAAATTCATAAAATAGTAATACCAGACCAAAGACACATTTTTGTTCCCAAAAGCGATTTTTTTTTAAAGAGCTAACTTTGCTCTGCTTCAAGTTAAAAATCCTTTTTTTTCCTGAGTAGCTATGGTTGTTACATAATCTCACACTTCAAGCTAAACACCAACCCAGTGAACATTCTGAAAAAAGTTGGGAGTTTTATTGTCTTTGACAATTCTCTGAAATGATTAAAAAAATAAGCTAATTTGTTTGACTTTTAACAAAAAAAAAAAAAAAAAAAAATAAAC
F1F2291493	C15orf17	NM_020447.3	XM_003267226.1	GAAAAAAATAGCTGAACTATTTGGGACCAGTTTTAAGAAATTCCACAATGCTCGGTCTTCCTGGCTCCATTATGAGGCCCTCAAGAAAGCATAAAGCAAGGCCCTTTGGCCTTCTTCCCCTTGCACCTGTTTGACTTTGGCAGGGAACACAGCACGCTGCTTGATGACACAGCAGGATCAAGGCTTCCAGAATCCCTGGACCTGGACCATCCCCAACTGGCTTAAACTGTACTGGGTGGGTTTAATGACTCTGGTCAGCCCACCCTAGTTGGAGAAAAATTGCTCCGCTATGTAC
F1F2090066	C15orf29	NM_024713.2	NM_001190181.1	ATTTTCAGTTCTGTATCATTTAAGCTTTCTTCATTTGAGTAAATTCACTAAATATTTCTATTTTTTGCTTTTTAAAATTCTGCTTTTGTATCAGTTCTAATTCTTTTTCATTACTTATGTTTTAAAGAATTACATACAATGCTTTAGAACTGTTTACAGTTAGTGCTGACCTTGTGTTCTAAATTCCAACACTTTACATTACTACCTCCTCCAATGGTTGATATGAAATGCCAGCAGACTGT
F1F2277069	C15orf52	NM_207380.2	NM_001133825.1	ATACATACATACATGCATGCATACATACATACATACATAGGTAGATAGAAAGAGAGAAAGAAATACAAACATTCAGAAAGAACATCCGTCTATTAATTATAGTCATCAATAACAAGTTTGACTAGAAAACAGGAGGGTTTTTTAACTTTTTTACTCTAGATATTCCTGATTAGGACCTTTTTTTCCAAAGACTATACATTAGTTTTGTCAAACAAGATAAGTAAAATGGATTAAGCTAACAAACAAAATTACATGCTCTTAATAAGAAAAGGAACAGGAGATACAAAGAGCTATTTGTGGGTCTACGGCCATACCACCCTGAACGCACCTGATCTCAGAAGCTAAGCAGGGTCGGCTGGTTAGTACTTGGATGGGAGACGAAGAGCTATTCGTGGAAGA…
F1F2252140	C15orf54	NM_207445.2		AGGTAAGTCAGTCACAGAAAGACAAATACCATATGATTTCACTTATATGTAGAATCTGAAAAAATTTTTTTAAACACAAACAAAAGCAGAAACAGACCCTTAAATACAAAAGGGAGCAGGTATGGCTATGGACAAAATGGAAAAATGGGTGACGGGGAGCAGGAGATACAGGTTAGTTATGGAATGAATAAGTCATGGTGATGAAAGGGAATATAAGTCAGAGTATTCTATGGTGACAAATGGCAGTTATACTTGTTAGATTTTTCCAATCACTACATTATAAACCTGAAACTAATATAACATATATGTTGACTATACTTCAATTAAAAG
F1F2070798	C15orf54	NM_207445.2	NM_001101085.1	AGTTTGCCTATTGCCCCATCCCACTCCCCTCTGGCAACCGTCAGTTTGTTCTCAGTATTGATAAGTGTGATCCTGCTTTTCGTTTATTCATTTGTTTTGTTGTTTTAGATTCCACATATAAGTGAAATCATACGATATTTGTCTTTCTCTGTCTGACTTATTTCACTTAGCATAATACCCTCTAGATCTATCTATGTTGTCCCAAATGGCAAGATTTGGAGATCTATA
F1F2249455	C16orf42	NM_001001410.2	XM_537015.3	TGCTGCGGAAGTTCAAGTGGGGCGAGGGCTTCCTAGACCTGTAACCGCCAGCTCCTGGACAAGTATGCAGCCTAGACAAGACAAGCGACGGAGGAGGTGCTCCAGGCCGAACAGGAGTTCCTGGCCCACGCCAAGGAGCGCCCCGAGGAGGAGGAAATTGGTGAGGCCTGGCATGGATGCAAGCCCTCTGGTTGGGAGCCAGGACCATCCAGGCATGCCACACCTCCTTCTGAGAAGCCGAGGGATCCTTTTGACTTGGATTCT
F1F2105654	C16orf45	NM_001142469.1	XM_001149579.2	GCGAAAATTCAGCGCCTCCGGGAAGTCTTGGTCCGCCGGGAGTCTGAGCTCAGGTTTATTGAAGTCTGTTGCATGGATGGATTCTTCTTTTCAAGAACAATTTCTCTGCGGCCTGTGATGCTCCTTGAGGACTGGAGTCAGTCCTGATCCCGTCTTTGCTCGTCCGCAAGAAGCAGCTCCTTATCTGTTGAAAGTTTTTATCAAGACATGGTAGCAGTTCAG
F1F2044453	C16orf45	NM_001142469.1	NM_001142469.1	AACTTACCGTGCGAATGAACTGGGAGAGGGGCATGATCCCCAGGTGTGTATAGTCGTGACTTTTCAACAATCTAGCACCATGTTGGACACATCCCCCATCCACCCTTCTAGCTCTGCTATCAGGCCTGCCCTGGATGGGCAAAGCTCCCATCTCCCGTCTGTCCTCTCCCAGGGGCTGTGCTCTGGAGGGCTCCACACAGCCCATGCGT
F1F2029883	C16orf58	NM_022744.2	XM_002925803.1	GAACAGGCCTGGTGCTGGGGACTGGGCCTCTAGGAAAAATGGACACGGGACAGTGAGTGTGAAGGAACCTGGCTCCCCTAGTCCCTGGCCCCACGTCCTGGAAGAGTGCCTTACCCTCCATCTCCACAGCGTGCTCCGGACACCCATTCTGTGTAGGGGGTGAGGTTGGACCTTCCAGCGCATCGGCATCCAGGTCCTCTCGCTCCTCCGTGCTGTGCCGCAGACTGAAAACCAGGCGGTGGAGCTGGGGACGCGAGCAGGGACCAAGTGAGAGTGCTGGTCTTCCCCCCGCCCCCGCCCCGGACCCTGAAGTCTCTTGTCTACCTGGACACCTCAGACACCTTAGCTCTCTCTGTCCACCCTGTACGCATGTTCAGACTCAGCTCAGCAAACCCAGCC…
F1F2192241	C16orf70	NM_025187.3	XM_002918405.1	TAGCCTTAGAGGCCCCATTGGCTTGGCAGAATGGGCTGTCCCTCTTCTCCCTTTTGGATGGTACACCTTCACTAGGCCCCCAGCAGCTCCAGAAGGACTGGATCAGTAGGTATGGTGAAGTTTATGTATCCCAGGAAGAGCAGGCAGTTGCTGGACCAGAGGTGACTCCTGGCATGAGTTGGGGGATGTTGAGGGATCAGCCCAGCCCTGTGCACAGGAGCTGCCCCAAATCCCTTCTCTGCAGTCATAGCCCTAGTACTGGTGGTTTTTGTGGATCTGATTGCCTACCATGCCTACATCCCTTCTACTCCTCCCCTTTGACTCATTGTCTGCTTCCCACACCAGGTTATGCAGAATAACCATATTGCCTCAGTGACCCTGTATGGCCCCCCCAGGCCT…
F1F2255102	C16orf72	NM_014117.2	NM_001194229.1	AAGTGGCCAGAACTCCTCTTCCTAAAGGATTTTGAGATTGAGGAACAGATGTAAAACCTCCCCCTTATGCCTTGGTTCTAGTTCCTCCCTCCGAGTTGAAAAACAATTTTTAAAAATTTTTGTTTTGTTTAGTTGGTGCTCTGACGCTTAATCTCAGTACCCTTTACTCTTGATTGTCAAAATTTTGATAAAACATGTGCCAATTTTCTTGGTAAAGAGAAAGCAAGGTCTTAATGTCTGCCAGAACACGATTTANATGCCTTAATTGGACTCCATTAAACTTTTTAAAAAC
F1F2221677	C16orf72	NM_014117.2	XM_003314966.1	ACAGTATTGCCAGGTTCCTAAAATTATCTCAAACCCACGATTTGGCTTCCTTGTCAAATCTGCAGGCTTCCATTTTTTAAAAAATTATTATTATTATTTTTTTAAATTTTTTTTTTTCTATGCAGCACTCTATCATGCACCTGGGCTCTCGAGTCCCAGCGTGCGACCTCTAACAATTGGACTGTGCCCTGTTTTTCGTTTCCAAGCAGTTTCTAATTCTGGTGATTGTGTGATGTAAAGAGG
F1F2159871	C16orf72	NM_014117.2	NM_001194229.1	GAATGGAATGTGTGAGCTGGAGTTCTGTACTCACTATAGATTTTAGCCCTTAATTTAAAAAAAAAAAAAAACGTCCATTCCGTACTAGAACCAGGAACGAAAGTGCGGTGTTTCCAAATCTTTACAAAAGTGGATCAGTTTTTGTTGAATATAATAGCAGGGAAGAATTACAGCAATCTGTCATTTTTAACGTGAAACAGACAAGCCTGTGTATTAT
F1F2078172	C16orf88	NM_001012991.2	XM_002928023.1	AAGAGGGAGGACCTCCCCAGACACTAGACAGGTTGAGGAGGTGACCAGAGTTGGCAAGAAGCCCAAAAAACACAAGAAGGAGAAGAAGGCCCGGGAGGCTGCAGCTGCCTCGGCCAAGGACCCTTGTTTCCGTGAGTTTGGGGATACTCTGTACACTTGCTCAGTGGGGAAGGATGGTGCGGAGCAGACAGGCTCAGGGCAGAAACGGAAACAGGGCAGCCCCAGGGAATGCAA
F1F2198727	C17orf100	NM_001105520.1	XM_002826923.1	AAGTTGAAAATATATTTAAGACACCTAACCTCCTGATCCTCATAGCTTAGCCTTGCCTACCTGAAATGTGCTCTTCTAGTAGCCTACAGTGGGCAAAATCATTGAACACAGGGCCAATTTTATAATAAAATGTTGAATATATCATGTAATTTATTGAATACTGTACTGAAAGTGAAAATCAGCGTGGTCGTTCTGAGGACAGAATAGTTGTCAGCGGGTGGGTCGTTGACCCTCATTCTCACATGGTTGACTGAAAGCTTCAGACTGCCACCCAGCACCACAGAGAGGATCTTACTGCCGCATATCACTCCCAGGANAGATACACAATCAGAATTTGAA
F1F2271840	C17orf100	NM_001105520.1	XM_003264550.1	AAAGCAATATACATTCAACAGAAACCATATTTTGGATTTTGAATTTTAATCTTTTCCTGGGCTAGCAATATGGAGTACAATCTCGTGATACTGGGCAGCAGCACTGAGCCACCATTTCCAGTCAGGCACTGGATCAAGAGAGTAAATAACTAATATACACAACCATTCTGATTTTTACTTTTAGTATAGTATTCAACAAGTTACATGGATATATTCAACACTGTATTATAAAACAGACTTTGTGTTAGATGATTTTGCCCTAATGTAGGCCAGTGTT
F1F2270009	C17orf58	NM_181656.3	NM_001242624.1	ACAACTTTGAATAGGTTATATCACATTATCAAAACCAAGTTTCATACTAAAACCATCACATTTTAAATTCTGTACATAACAGCGCACTAGTACAAAAAGACAATGTATGAAATGTTCATTTAGATCAAAACACTAGGGTCAGAACTCAAGACAAGTATTCAAGTTTTATACTTAAAGAGTACTAACGGGCTTAATTCAAGCAAAATATTAATTCAAACAAGTGTTCCTGATGTACCAAATTTAAGAAATATTCTCTTCCCTCCCTTGCTCCTAGAAACAATTTGTGCCAAACTGGCAACTGTCCCAATGCTAAACATATTTTAGGTGTATCTGATAGTACATTTTTCTATTAAGACCGTAGTATCGT
F1F2184153	C17orf63	NM_018182.2	XM_001109457.2	TAGTGAAGAAAGAAAGAAAAGAAAAAAAAAAAACACAAAAGCCTTAAGCTCTTTGAATTCTTCCTTTACCAAAATGAGCATGGATCTAACAGCTGGAGGCGGACGTCTGTGGGAAACAGCCCCTCCTGCCCTTGCCCGCCCTTCACATGCCCATCCTTCACCCCATGCTCAGCGTGTCTCATCCCCAAGTGGCAAATAGTTGGCTAGAAATTTAAGACTTTTCTATAACTTTAAATTTAGAACGTTTCGTAATCTCTTGCTACCTTTTTGTTAAAGATATGTAGTTGGGCTTCTTTTTTTTGTTTTGTTTTTGTTTTGTTTTTAAACCAAATTAACGTCCCTTTACCTTTCCTGTCTCTGGGGAATGTGAGCTGATGATGTTATTTAAGATTTTGGGGT…
F1F2023206	C17orf63	NM_018182.2	XM_003277139.1	GCGGTGCCTGCAGCTTCTGGTTCAGGGCCAGCCCCCCAAGGCGTTGGCCACTGTCTCACCCAGGGCCCCCTTCTGGTTCTTGCTTTTCGGAATTACATTTAAAGAACACCACTGTCTCCCCTTACCCTTGCTTGATCTCCAAACCAGGTATTTTTGCTGTAATTTTTTCCAATGCCTCTTCCCCAAAAGGTGAGCTGCCATCTTAGGAAAATTGGACCAGACACCAACTTGGGGGCTTTAAATCAAACCTCAAATCCTCAAATCTCTTCCTGTGTAGGGGGGGTGCAACTCTCTGAACTCTCACTCCCACCCCTGGTCTGCATGGAAAATGTACTGTGACCCCCCCACCCCAACTACCCTTGCCTTTGGTGTGAGA
F1F2130971	C17orf63	NM_018182.2	XM_001109457.2	TAGTGAAGAAAGAAAGAAAGAAAAAAAAAAACACCAAAGCCTTAAGCTCTTTGAATTCTTCCTTTACCAAATGAGCATGGATCTAACAGCTGGAGGCGGACGTCTGTGGGAAACAGCCCCTCCTGCCCTTGCCCGCCCTTCACATGCCCATCCTTCACCCCATGCTCAGCGTGTCTCATCCCCAAGTGGCAAATAGTTGGCTAGAAATTTAAGACTTTTCTATTAACTTTAAATTTAGAACGTTTCGTAATACTCTTGCTACCTTTTGTAAAGATATGTAGTTGGGCTTCTTTTTTGTTTGTTTGTTTGTTTTAACCAAATAAGCCCTTACTTCCTGTCTCTGGGGAA
F1F2253915	C17orf63	NM_018182.2	XM_003277139.1	GCGGTGCCTGCAGTCTTCTGGTTCAGGGCCAGCCCCCCAACGGCGTTGGCCACTGTCTCACCCAGGGCCCCCTTCTTGGTTCTTTGTCTTTTCGGAATTACATTTAAAGAACTACCTACTGTCTCCCCTTACCCTTGCTTGATCTCCAAACCAGGTATTTTTGCTAGTAATTTTTTCCAATGCCTCTTCCCCAAAAGGTGAGCTGCCATCTTAGGAAATTGGACCAGACACCAACTTGGGGCTTTAAATCAAACCTCAAATCCTCAAATCTACTTCCTGTGTAGGGGGGTNCAACTCTCTGAACTCT
F1F2283379	C17orf80	NM_001100622.1	XM_002926186.1	AAATCCCACTTGCCATATTGTAAGATGATAGGACCAATTGTACCTGCTGCTGATCAGAAAGCTTGTCAGTCCAAGCCAGCTCCACACACTAAAAAAATGAAAGGGCCAATCGCCGACTTAAATAACACTAAAGAGAGAAAGTTGGAGATGGCGAGTAAGAAGAGAAATACCAGCTTGGTGAAGGACAAACCAGAACGGGCAACAAAGTCTCTTCCACTCCTGGCTGTTGGTTTGGAAAGATCAAGTAATACAAAGGCAAATAAAGACGTCCAGAATCAAGGTCAGAGCTCTATCAAAACACTAAAAAATACTGAACCAAAGATAAACTTTCCAGGGAGAAGCGAAGGGTCGGTTCACGCATCAGAGAACACCACTCCTAGGAGAGAACTTGCTTCGCAG
F1F2160627	C17orf81	NM_203413.1	XM_001503048.2	TAGGGAGGTCAGAGAAGGAGACTTGGACCAGGGAGCTATGGAGGGACAAAAGAAGAGGGGGTTTGTCACCAGAAAGGGAGTGTGCAGACGTGAACTCCATCCCCTCCCTCACCAGCCCCCATTCTCCCCTTCTCCTTCCTCAGACAGCAGGCTCTGCTGCGCCCTGGGCCCAGGCAGTCCACCGGCCGCATCTTCTATGAGCCAGATGCATACGACGACGACCTGGACCAGGAAGACCCAGATGATGATCTGGATGTCTGACTGGCCTGGAACTGGAAGAAGGAGAAAGACCTTGGACCCGTAACCATCCTCGCATTGTTTGCATTGGCCTTGCCCTGTCCCTGTCCCCACCTTTGTTCCCCCAGTCGGCAGAGGCCCTGCCCTGTGACCTGTGAGTCA…
F1F2024703	C17orf87	NM_207103.2	XM_843945.2	GGGGAGGCCTGTGGGCGAGGAAAGTCTCCTACCAGCTGCGTCGGAGCCACCGCAGTCGGGCTCCCGCAGTCCCCTCAGCCACACACAGATGGACACCCTTGCAACCCAGGGCCCCACTGCAATGGACTGGTGGAGGGACAATTTCTGGATCATTCTAGCTGTGGCCATCATCCTCGTCTCCTCAGGCCTGGGCCTCATCCTGTATTGTGCCTGTCGGCAGCTGCTCAGGCAGGGCAAGAAGTGGGAGGTTGCCACGCCCCGGGAAGACAAGCAAAGAGATGAAGAGAAGATGTACGAGAATGTTCTTAACGAGCCGTCGGTTCAGTTACCCCCTCTGCCGCCCAGGGGGGTGCTTTTTCCGGAACACACCGTTCCCCTAGGACACCCCACATCAGCCAC…
F1F2214739	C17orf96	NM_001130677.1	NM_001130677.1	TCAAATGACAGTGATCTTCAAGCACCTAACCGGTTGGGGTGACACCCCCTCCCCTCATCCTTTGGAGACGAACCAAGGGCTGGAGTCAGGAGAAGGCTTAAACGGAAAAAGGCTTAATGACATAGATTCCAATCCCTCCCTTCTTCCATCTCGGATCTCTGGGGGCAGGGCCTTCACCCCAGGGGGAGCAAAGGAGGCTACCGCTCAAAGACAAAGGAAAAAAAAAAAGAGGGAGAGAGACCTTGGTGATGGACAAACCGGTTGTTTCTGTGGGCGAGCCTGGGGACGAGGGGAC
F1F2057064	C18orf10	NM_015476.2	NM_015476.2	CAGTAGCTTCTGTAGTCAACAGAGATAATGGAACATTTCCATCATCACAGAAAGTTCTGTTGAGCAGCACTATATTAGAATATTTTCATGCTGCCTTACTCAGATCAGTTCATTTTTGTTAGAAAATGTGGATATCTTGATTTGATGGTTCATCATGTTCCATGAAAATTCTTAAAGATACAGTTGTGTATATTCTTTATTTTTCCTAATTCTCTCTGGTCCTTTTTCAGCTTCCTATAAAAGTTTGTTGTTTACAGTTTTGCAGTGTATTTATACATTGC
F1F2021429	C18orf25	NM_145055.3	XM_003267541.1	TTAGAGACAGTCAGCTGTGTTCCCCTACAGGGTTGGGATCTTTCCACCTACTAACTATAGAGAGACTCTGTTTCAACTCTTCTTTCATTGCCAGACCCAGAAGAGTTGAGGTGTGGTTTCTGGCAAGGGATTTTACTGATAAAATTCTGCGGGAAGCAACTCCTGTGACATTTGAAAATTTTTTTTAAAGGGATTGTTACTAATCGAAGTGTTGCATTTGGTAGCATAAACACTTCTTTATGCTTCACAGAACATTGCTCACAATCTCTCTGCTAAAGTGGTGTACGTGGGGTCACAGATTTGATTGTGGCACGAATGCAGTTTAGTCCCTCCCTGCCCTCCAGTTTGAAACCCCAGAGCAGGAACTGGCTATCGCATCAACGTGGCTGCCCTAGAACA…
F1F2045298	C18orf55	NM_014177.2	XM_002921220.1	AACAGGTGTCTGTGCACAGTGAGAGAGGGGAAACCGTCGTCTCCACGTCCCAGAAAGTGAAAGAAGCCGGAAGAGACTTCACCTACTTGATGGTGGTGCTCTTTGGAATCAGTATCACAGGTGGCTTGTTTTACGCAGTTTTCAAAGAACTTTTTTCTCCATGGAGTCCTAATAAGGTCTACGGGAAAGCCTTAGAAAAGTGCAGATCACACCCTGAGGTCATCAGCGCCTTGGGCGAGCCGG
F1F2126141	C19orf22	NM_138774.3	XM_001172153.2	ATCACTTTTAATGAATTCGGCATGATTTGTTGTACATTTTTAAATTTCCCTTTTGGGAAGAAAAACCAAACACTTGCCCCAACTGATAAATGGGGGGCTTTGTTCTAGGTCCCTGCTTTAACCCCCCACCCAGTTTTTTGCTTGGTTGGTGGGGGGGGGGTCCCTAGGGCTCGTGCCCCCCTTTTCCAGTTGTGTGCGTGTGTGTGCGTGTGTGCGTGTGCCCTGCAGCCCTGGACAGAAGCTACATCTTAGAGGCTGGTCCTAACCACCGTTTGAATGTGTGTTCCTCCCCTGGTAGGCTTTTTGGTGGCTCTTGGGGTCCCTCTCTGG
F1F2177102	C19orf47	NM_178830.2	XM_003355913.1	ATGTCTGCCCTCCCTTGTCTGCACCATGCGTGACTCTTGGCCAGGCCTGGGCTCCGTGCGTGGCTCAGCAGTTGCTGGCTGAGGGCTCACTTCCCTCCCAGGTCTCCAGAGGACATCTGTGTTTGACCGCCTCGGTGCCGAGACCAAGGCAGACACGACGACGGGGAATAAAGTGAGTTGGGAATGGGGAAACCACCTGAAGTTCTCTAATTGTCTTCCTTGCTGGTGTTGATCCCATATCTAACCCCTCATACTCCCTGCACCGTCTTACCCACCTGGATAGCCTCAGTTCCCTTCTTTGCACCTCAACTTCTCTCCTCATTTCCAGTGCCTGGGGTCTGGCCAACTCCTGCCTGCTGCCCTCGGGCTGCTCCCGT
F1F2181582	C1orf105	NM_139240.3	XM_537193.3	AGTATTCTGACAAGGTCTGCGTGTTCGGAGTTGCACAGAGCAGCCTGGGACCACAGAGGCCTCCCCTCCGGACCCTGCCAGGAGGCTCCACAGAAGCCCCGTGCTGGTCAGAAACAAGCAGCTGTGCTCCACTTGTCAAGAGAGAAAAATGGTACAACCAAGAACTGTGATAATTCCTCATAATCTGAAACCATTCCTTTGAGAATTTTATGACTCATAGAATGATGAATCTTCATCCACCAAAAGCCCAGACTGTAGCCCAAACA
F1F2282187	C1orf112	NM_018186.2	XM_002715403.1	ACAGTGGTTAAGATTTTTGGATCCTAATGACTGAGTATCACATTTAAAATCACTTTTGACTCTTCATAACCCAATGCTTACTATATAGCAGGTGCTCATTAAATGCAGAAGGAATGGTGTTATGGATTCTTTCAGATACTAGAAAGTTGAGCCTTCTCACCGAGGTTCTTTGGTTACTTGGATTGTGATGGTGTTTATGTTTGAGAATGTATTGTAATAATGTATCATGAACTTTGTTTTCATTAGGATGTTGCTCTGTTGAATGCTTGTGCTCAGTGCTAATATGATCACGTCTCTGTTAGCTATGGATGTGTGGTGCTTCTTCCCGGTANATGTGTCTTTTTGGTTTTGATTG
F1F2252589	C1orf114	NM_021179.1	XM_537204.3	GGGGCGAAGATGGAAGAGTCTATAGCAAGGATTCATGCAGTTGCTCACTCAGCAGCAGAAGAGCCACTGGCTTACATCCCTCAGCCACCGCCCAACCCCAAGACACGTCCGAGTCTCTGCTGTCAACTCAGATCGAAGTAAGGGTAATGGGGAAATCTAATCACAGGACCCAGTCTGCGAATGGTATCTCCAGTGACCTCAACATACGGTCTTTCCCCTCGACGAGAAAGAACTGCAAAAGCGGCTAGAACTGAAGTAGAGAAAAGCT
F1F2113530	C1orf130	NM_001010980.4	XM_003271616.1	GAATCAGGAGTCCAAGCATGCTCCCAAGTATATCACCAAAGGGTCTGCTCTTGAGGTCCGGTCATAATAAGTGCTGTATGTAGCCACAGCTTTGCAGAGCAAAATATTCCATGCCGTTCATCAGGCACAGGGGAACTAACTTGGGCTAACTAACCAAAAACTAACTTGTTAATCTATAACTTGCTCCAGTACTAGATGACTGCTAGCTAGCTCA
F1F2169927	C1orf144	NM_001114600.1	XR_126800.1	GCCACCTCTCCATCTGGGAAGCCAAGGGTACAACTGCTGTGGGTGATGGCAGGCACACAGCGGGCAAAAGCCCCTATCTTTGGCCCAAGGAGTGGGAACATCAGTCCCTACTACATCCTCAATCCGCAGACACCCATCAGCTGGCCTTCCCTTCGGCTCCCACTAGGGGAGGGGGAAAGAGCAGGTGGTCCCGATGGCTGAGCAATCAGTACTCCTGGCCATGCCACCTGGCCTACCTCTGTACCCCTCTCCAACTGAAAGGACAGTGTCATTGGGCCAGTAACCACTATTACATGAGGGCTAGACACTGTACAGCAAAAAGGAGGAAACTTGGTTGGGGCAGTGGAACTATAAAGACAGCAGCCAACCTTCTTCCTTGCCCAGTCCTGGGGGTCATCC…
F1F2047896	C1orf190	NM_001013615.2	XM_002810885.1	TTGGCCAAGATGGAGAACTGTGGAGGGACATGGACATTCAGGGCCAACCCTCCATGGATTGGCCCTCCCAGAAGTCTCTGGGGTTGGTAGAACCATCCCTTCCTATCTGGTGAGTGATGTCATTTCCTGCCAGGATGGAGTAGGCTTTCCTCTGTACCATCTCTCAGGGGTGGGAGTCCAGTATTGGGCGGCTGAGCCCCTGCTGCTAGGCAAGACCATACCATTTTATTCCCCCATACCATTACTTCTTGCAAGTGGGAACATACCCTTCCCCCTTCCTGGTAGGAAAGCTCACTGTCAGAGGTTTGTGTTTCTTTTCAG
F1F2059304	C1orf204	NM_001134233.1		TCACTTCATGTATCCTTTCCCTCTCCAGCTGTAGGCAACTACTAATTTACTTTCTGTCTCTCTAGATTTGTCTTTTCTGGACATTTCATATAAATAGAATTATACAGTATGTGGTCTTCTGTAAATAGTTTCTTTCACTAGGATATTAGGGTAATATTTTAAATATTCAACTGTGTGGTGGTATGTATCATCAGTACTTTATTCCCCTTCTTTTTTGATTTTTATACCACATTTTATTTAGCCTA
F1F2087652	C1orf21	NM_030806.3		TTTCAGTCCCGACCTTCAGGGACTATTCTTTCTTGACCGTCAAGAGAGCAAGAGAAGGAAAGCTTCGTTATAGATTTCAAGCCAGCTTTTCCATTCAAAACAAGATGCAAATTTATTTTTAAAAATTCGTATCTATTTTCCGGGATCAGAACCAGGCAGCTGCCTTATTAGGACTCTAAATTCGGATCTATCTATTTTTCTTAACACACAGACACAGACACAGGTACTTAGAGAAGAAAATACGGAT
F1F2072052	C1orf21	NM_030806.3	XM_003264455.1	TTTTCAGCCAGCAGCCGCTGTTCTGGGGAGCAGCTGTGGTTGTTCCATAAATAGAGATGCGGCCAAAATTTAAGGCTTTTTTATCCTGCTTCAAGCAAAAAAATGCAGAGAGAGTCCAGTCGCCCGAGGGGTTTACGTTCCCCTGCCTTCGTGTGGCTTTTGGCCAAGTGACTAAAATAGTTTTCCTCAACTGTCAGTAAACT
F1F2045309	C1orf213	NR_033690.1	NR_033690.1	GGTTGGGGGGGGGGGGTCACTGGAGAAGGAGGTGGCTTCCTGCCCCATTGTTCAGGACTTCATTGTTTCTCAGGAATACTTATTGTATGAGAATTTTCAATAATTAACTTGGAAAGCTGCACGTGTTCCCATCATTCGGCCAACACTGAGCACCTACTGGGTACAGAGGGGGCAGCAGAGCCCCTCATCACGGAAAGGGGCCAGAAGAACCACTGGGCCAGGGTCTCCAAGTTAGGCTTTTGACATTA
F1F2255509	C1orf220	NR_033186.1	XM_003309240.1	GAGGGTGGAGTTCCCATGATGGGATTAGTACTCTTGTACAACTAAGAGAAGACACCAGAGGTCTCTTTCTCTTCAGAAGCATGTACTGAGGAAAGACCATGTAGGGATGTCTCAAGAAGGCAGCCATCTGCAACTCAAGGAGAGGGCTCTTAGCAGACACTGAATCCGACAACACTTTGATCTTGGATTTCCCAGCCTCCAGAACTGTGAGAAATAAAAGTCTGTTGTTTAAGCTACCCAGTCTGTGCTACTCTGCTAGTGGCAGTCTGGGTTTGACTGAGACATCCCTTCTATGATCGTCAGCTGTGTTACATCAGGGTTTTAGTTGTACTTAGTGGAAGGAACT
F1F2080023	C1orf220	NR_033186.1	NR_038864.1	GGCCCTCATGATTGGGATTTGTGCCCTAATCAGATTTCAGAGAGCTCTTTTGTACCTTCCTCCACGTGAGGACACAGCAAGAAAATGGCACACTGTGAGCTAGGAAGTGGGTTTTGCCAGACACCAAATCTGGTAGTGCCTTCATCTTGGATTTCCCAGCCTCTAGAATTGTGAGTAATAAATTTCTGCTTTTTATAAGTCACCCAGTCTGTCGTATTTTTGTTATATTG
F1F2124304	C1orf226	NM_001085375.1	XM_003259111.1	GGATAATGAGAAACAGCCTATCTTCTGAGCCTGCATAAGGGAGGTGGGGGCACAGTCTCTTCCCTCCCTGGTACCTACCCCAGCCCCACTGTACTCCTAGTCGGCACCGAGCCTTCCCCTGATAAATCACAGGTGAGCTTCCAGAACCTGGCAGGAGAGTGACGCTCTCCCCTGCACAGAGAGACAGGTGTCTGTGTGACGTATGTGGGCGATATGAAGACTAATGGGCATAGCTAGGCCCATCGGCTTTGAAAGAACAAAGAGCTTGGCCCCACTCTGGGAGAGGAACTTTACAGATCTGAGTATTTTCTAGAGATTTTATATTTATATTTGTAGTAGTGTTCTGGTAGAAGGAAAGTGCAGAATAAAACGATCTGATTTTGGTTTACGTAACAAAAA…
F1F2025456	C1orf227	NM_001024601.2	NM_001131668.1	TAAACAACATGTACTTCTCACAGTTCTGGAGGCCGGAAGTCTGAGTCGGGGTGCCAGCATGGTCGGGTTATTCACGAATGTCCTCTCTCTGGTTTAGAGAGGGCTGTTTTCTTGCCATGTGTCACACAGCAGAAAGCGCCAGCTGGCTCTCTGGCCTCTTCTAAGGGCACTAATCCCATTTATGAGGACTCTACCCTCATGACTTAATTACCCCCCAAAGGCCCCCAGCCCTCCTCACCATCATACTGTGATTAGGGTGCAATATAGGAATTGGGGAGGGGGGCACAAACATTCAGTCCATTGCACTTGGATTCAAGTTCTGCTTCTGCTATTGACTAGTGTCATGTGCTTAGTCATTTAATGTTGCTAAGCCTTACTTCCTACATCTGTGAAGCAGTA…
F1F2162735	C1orf27	NM_001164246.1	XM_003308641.1	AGAGGCAAATCTAAAAAACAACTGCTAAAAAAGAAAAATAAGTTACTTGAAATTAAAAAAAAAAAAGAATCCTCAGACATGTTGAATATTATATTAGACTTAACTGAAGAGACAATAAATAAACTGGAAGTGAGATCTAAAGGAATTACCCCGTGCACAGCAGGGAGTAACAAGGAGCTTACTCTAAATAAGTAAATAGAGATATTTAAGAGAAATTTAGAGATATGGAGAGAAGACTAGAAGTATTCGGAGGGAAGAATAGAGGATGGAGCAGTGGCAATATCTGAAAATAACTATTTTCCATATTTGTTGGAAAACATAAAGTCATAATTTCAGGAAGCACCGTATATTTCAAGCATACGTAGATCAAATCGATGCCTAAACCCAAAGTAATGTGAC…
F1F2133688	C1orf49	NM_001170724.1	XM_003309240.1	TATGTACCATATTGTCTTTATCCATTTTCTCTTGATGGAGAATTAGGTAGCTTCCATATCTTGGCTATTGTAAATCATGCTGAAATAAATATAGGGGTGCATATATTCTTTCAAGTTGGTGTTTCCATTTTCTTTTGGTAAATACTCAGAAGTAGAACTGATGGAACATATGGTATTTCTATTCTTAATTTTTTGAGGAACCTCCATACTGTTTTCCATAATGGCTGTACCAATTTATATTCCCAAAAACAGTGTATAAGGATTCCATTTTCTCCACATACTCAACCTCCACTTGTTATTTCCTGTCTCTTTAACACTAGTCATTCTCATTGGTATGAGGTAATATCCTACTGTGGTTTTGATTTGCATTTCCCTAATGATTATTGATGTTGAGCATCT…
F1F2291716	C1orf49	NM_001170724.1	NM_001205290.1	TACATTAATTATTTCTATTTTATTTTTTTGAGGAAGCTCCATACTGTTTTCCACAGTGGCTGTACCAATTTACATTCCCACCAACAGGGCACAAGGGTTCCTTTTTCTACATATTTCTTGCCAACACATGTTATTTCTTTTTTATTTTAACTATTCTAACAGGAGTAAGGTGATATTTCTTGGTGGACAAATTCAAAGTGCGATCAAATACATGCAAGCATTTTGAGTGGAGTCTTCTAGGGAACCACCACACAGATAAAATATTAGTTCTTGAGAATGAATTTTGTTCTATTCCTTCTGTAACTGGGAATGTGAGACTGTGAATTTTTTCAAGACTAACTGGGCTGGGGCATGGGACTAGTCCAAATTAAAACAAAGACTCAATTTCTTAACTGAGAT…
F1F2189968	C1orf49	NM_001170724.1	XM_003258940.1	AAAGTTGGCAAGGACATGGAGAAAAGGGAATCTTTGTGCACTGTTAGTGTGAATGTAAATTGGTACAACCACTGTGGAAAATACTATGAAGTTTTCTCAAAAAAATAAAAATTATAAAAACCATAGAATGCAGTAATTCCATTCCTGGGTATTTACTCACAGAAAACAAAAACACCAATTCAAAAAGAATACAGGCACCCCTATGTTTATTGCAGTATTATTTACAATAGCCAAGATATGAAGGCAACCCAAGTATTCATTGATACATGAATAAAGAAATAGATGTGTTTGTGCATGTGCACATACATACACACACACATCAAACACACACAATGG
F1F2136978	C1orf49	NM_001170724.1	XM_003258940.1	GGTGCGCACAAAACACACACATGTACACACCACACACACACATATGCACACACACACACACACATCACACATGCACACACACAGGAGTGGGATTGGTAGATCATATGGTAGTTTTAAGTTTTGAGGAACAGACATACTGTTTTCCATAATGGCTGTACCAATTTACATTCCTACCAAGAGTGTATAAAGAGTCCCTTTTCTCCACATCCTTACAAACATGTTACTCTCTTGTCTTTCAGATGATAGCCATCCCAACAGATATAGCAGTGTTCTCTCATTGCGGTTCTGTATTTGCAATTTCCTTCA
F1F2058501	C1orf49	NM_001170724.1	XM_002819776.1	TAAATAATGCTGCAGTACACATAGGGGTGAATATTTCTTTTCAAAATCATTTTTGTTTTCTTGGAATAAATACCCAGTACTGGAGTTAATGGCTTGTATGGTATATCTAAGAATTTTAATTTTTTGAGGAACCTCCATACTGTTTTCCATAGTGGCTGAACCAATTTACATTCCCACCAATAGTGCATTAGGGTTCCCTTTTCTTTACATTCTCACCAACACTTGATTTTCTTGTTTTTTTGATACTAGCCATT
F1F2149405	C1orf55	NM_152608.3	XM_002926696.1	GGGCGCAGAGGGCAGAGAGCCCACAGAAGAGGAGGCTACAGAGGCTGGACTGACCGAGAAGCCGGAGCTGGAGCCGGAGGAGGCGGCTGATGGGGCCAGAGCCACTGAGGCCACACCTGGAAAGACCGGGGGAAGCGTGCCCACTGCCGGACTGGAGGGAGGCCCATCAGGAAGCACGCATACTGGTCAGCAAACTCTTGATTTGCTGGCCTTTGGCTCCACGGCAGAGCTGGAGGCGCTGGGTTTGGACAGGCTCAAGTGTGAGCTCATGGCCCTGGGACTGAAATGCGGGGGCACCCTGCAGGAGCGCGCCGCTCGGCTCTTCTCTGTCAGGGGCCTGTCGAGGGACCAGATCGACCCAGCTCTGTTCGCGAAACCTTCGAAGGGGAAGAAGAAATG…
F1F2060210	C1orf63	NM_020317.3	XR_134568.1	GGGTATTTTCGACGCGTTTGCTGGCGCCCGCCGAGTCCGCGTCTGGAGGTCGGAGAGGGAGGTTGCTAATCTGCTTTTCTCGAGAGTAGCTTCGAAAAGTCTCCCTTCGTCCTCAACTTCGAAAGGAGGGCGTCTGTTGGTCCTTTACTTTCACTTTTGGTGTGGCTTCGGCAGCCTGTGGTGGTGCCGAGTTTCCGGGCAGGGATTCTCTGAGACAGGGAAGCTTGCAGTCTCGCGCCGAGATGTCCCAGTACGTGAACGACCTGTGGCCGGGCTCGCCGCAGCACAAGGAGTCCCCCTCGAC
F1F2135143	C1QBP	NM_001212.3	XM_003416864.1	GCGGTGGGACTTCCCTGTCGGAGGCCTTTTTCCAGAACTGGGCTCGTCCTGGCGCCGCGGGCACCCAGCACGACCACCGGTGTGTCCTGAGGCCTAGCGGGTGGGACTCAGCCGGTTCCCGAGTGCGGGAGTCCCCTCACCAGCAGGAGTTACCAGGAACAGCCCCAAGGCCAGATTTCTGGCTGCAGTCGCCGCCCTCCGCTTCCTTTTTAGGATTTGAACAGGGTCTTTTCTCTCTTTTCCTTTCGGACTTTTCACTGTAGGAGATAAAGCTTTTGTGGAGTTCCTGAGTGATGAGATTAAGGAGGAAAGGAAGATCCAGAAGCACAAGTCCCTCCCCAAGATGTCAGGAGGCTGGGAGCTGGAAGTGAACGGGACGGAAGCCAAACTCGTGCGGAG…
F1F2075081	C1QTNF7	NM_031911.4	XM_001159868.2	ACACACATGTTTTGTGCTGTTCTCACTTTCTAAAAATTTGTTTTGCCCTTTTATTCTCACCTGATTCTGACTAATGCATTCTTTCTGTGTTTTATCTGTCTTTGCAAGTGACTCTAAATCTTTTCTGGAACAAGATGTTATATAGTTAATAAATCTCTCTTAATACATATTCATTACAAGTCAGCCCTCACAAAGCATGATTGGAATGAGACTTATAATTCTCTTTTTTTAAAAAA
F1F2068455	C1R	NM_001733.4	XM_002922219.1	AAAAGGAGCCATGTCCACAGGGGTGCTGAGGTCTGAAAGCCTGAGAGATAGCCTTGCATTCTCAGCCTCTCCAGGGTGCGAAAGGCAGGAAGGGAACCACAGGGCCTCCTTGCGCTAATGGCACCTCTGTCTCCGTCTACCTCTTTTCAAACAGGGAGACCAAGTGCTGCTCTCCTTCACAGCTGTCTGTCAGGATGATGGCACCTGGCATCG
F1F2031139	C2	NM_001145903.1	XM_855278.2	GGGTCCTATTCTGTTCCTGAGGTCCTGTTTCCTAGGCGCTCATCATCTAAAAGGACGGTCTCCACAGAAGGATACACAAAATAACCCTCTGGGGTGTGGTAGATAAGTACTGGTATCCTTGTTGAATAATTTTAGTTTAAATTAAATCAATAACTTAATAATTAATACTTTACCTTCAAAAATTCCAATTTTTTGTGTTTAAAAGGTGTATAATATATTTGAATAGTGATGCACTTTATAAATCCCAGTGGGTTTTTATAAATATATGCACCGATATTGAGCTGTATGCCCAGAATGTTTTTCTGACGTGAAGCATGAACAGGAGAGTTTGGAAGCCACTAGTTTAAATCACTTGCCAGCACTTTGCTTGAGAGAGAGATCACAAGCAGGAGAGGGAGA…
F1F2166839	C20orf108	NM_080821.2	XM_003252958.1	AGATTCAAATGGACATTTTTGTCCCTGGAACGCTTAGAAGCAGGCGGACTGGAGGGAATGCCTTTCTGTGGGATTCCTATAGTGCTCCCTTCAGGGCTGTATCCACCCACAGCACCGTCCACACTGGGACCCCCAATTCAACCAGTTCTGCCCTGCCACCCTGGTTGAGGGAGATCCCACTTTGTAGGAGGAGGGTTAATTACAGAAAGGACAATCAGAAGACTAAAGGAACATAAATTGACATGTGTTTACCACCCGGCTGCTGACCGTTCCCTGATTAAGCCTTAAGTAACCTATGTCCGTTACTTGAGTCAACTTTTACAAGAAGCTTTATGGAACAAATTCTCCACTTGCAAGATCGTTAAAAGTGGATTCTGGGCCCCCCCTCACCGCCACCCT…
F1F2163567	C20orf108	NM_080821.2	XM_525363.3	GCCCCCCCTCACCGCCACCCTTTTAAAGCAATTAGCCCATTGCCAAAAGGCTTTATCGATTTCAAGATGGAACTGCCTTTCTGGGATGTAATTCCAAGGACAGTTAGGCTTCATGCTCCTAACCACCTTCCCGACAGACTACCACCTACCACCTACCACTCAGACCCCTAGTTTGCCTATGCAAAAAAAAAGCTGACAGTGAGTCCTACAGGTTCAAGGGCTGAAATCTTAAACTTTGACTCCATGTTTGGAGGAATGGAAGTGGACTGACAAGAAAGCAATAAAACCAGTCACCAAACCAAACAGCCATGGCCTTTTCTTCAAAGCCCCACCTCCACTCCACTCCTGCGGCCAGTGGCCCCAGCAGAACAAAGAACTTGGAGAAGATCAGGGAATATG…
F1F2183316	C20orf108	NM_080821.2	XM_003252958.1	AGAACCCTAGTTTGCCTATGCAAAAAAAAAGCTGACAGTGAGTCCTAACAGGTTCAAGGGCTGAAATCTTAAAACTTTGACTCCATGTTTGGAGGAATGGAAGTGGACTGACAAGAAAGCAATAAAACCAGTCACCAAACCAAACAGCCATGGCCTTTTCTTCAAAGCCCCACCTCCACTCCACTCCTGCGGCCAGTGGCCCCAGCAGAACAAAGAACTTGGAGAAGATCAGGGAATATGTGACTTCACCAGCAAGATGTACAGAATGCTTGTATTTACACTTGTTTTTATGGAACTAGGGAATAAAACACGATCTAATTTTAAAATGTAAGCCATCGTTCCACCCTGATTTTGTATTTGAACCAAATGAGCCTAACTTTAAACTTCCCCTAAGAAAAC…
F1F2142046	C20orf112	NM_080616.3	XM_003316913.1	CAGAGCAAAGAGGCCCCAGGGGAGCCAGGGCTGCGTGGACCCCTAGGACGGCCACAGCCACTAGACCCCAGAGCAGGTACCCCTTCCCAAACCAGCTTCCTGCAGCTACCTGCTCCCCAGCACTATGGCAGACCACCCTCAGGAGGGCCAGGGAGGGGCTCCTGCATGGATGCCCCACCCGCCTCAGACCCATGCCTGAGCTGTGGGCCTTGGAGTCACTGAAAGGTAGGGTGCCCTCCCCGTGCTTGCTTCCAGCCCCCAGTA
F1F2013472	C20orf12	NM_001099407.1		AAATTGAGATGGAAAGGAACTCATAAGACTTTTTTATTTTTTTAATACAACACTGTAAGCCACCATGCAGGCATTTCCCAATATGCTGTCGATGGTGACAAACTTAATGTATGTCTTTTTTTTTTAAGGGTTTGTTGCTGCTTATTTTAGAATTTTCTTTTAAATTTATTTTTCAGGAGGTGTCTAGGTGGCACAGTCAGATGAGTGGCTTACTCTTGGTTTTGGCTTAGGTTGCGATCTCAGGGTTCTGAGATCGAGCCCCACGTTGGGCTCCACACTCAGCACAGAGTCTGCTCAAAAAGATTCTCTCTCTTCCTCTGCCCCTCTCCCCGCACTTGTGCAAGTACACGCGCACTCTCTCTCTCAAATAAATAAATCCTTAAAAATTTTTAAAAATTT…
F1F2281437	C20orf194	NM_001009984.1	NM_001194506.1	CAGCACCCAGCCCTCCCTTGAGCCTTGCCAGGGAAGCCTTGGTTTGCAGCCACAAACTTCAGGAAACTTATGTCCCCAAGCATTGTTGCTGGCCCTGGACTTGTTTGGCTCCTGTCAACTGGGAATTTCAAAGAATTCCAATATCCAATTTAAAATTCCTTTCAGGGTCTTTGTTTTCAGCTGGACTGTAAACCAGAGGAGAATTACAAATGCATCCCGTACCTGACTTCCAGAATTCGAATTATGGGGGAGGGGAGGTCACAGGCACTGATATTTGGATGATGTCTGTTAGGACTTCAGCGCCTCAGCTGCCTAGACTGTAAATGCTTTCTGAATTTTCTTAATTTTTTTTTTTTTTNTTTTTG
F1F2004732	C20orf30	NM_001009925.1	XM_534356.3	CAGGCACTTAATAAGTATCTAATATCTAATCAGTGAATGACCATAAAGTATCTTCTGTTTCTGTGAGAAAATATTTTCTTATGGTGAGTGGTATATGGAATAAAATTAGAAGTAGAAAGAGTAACATTCTGCTGGGACTCCTCCGAGTGGCTGTTAGAGCAGTAATTAGAGCTTCACCTCCTGTTTGTCCCTTGCCTTTCTTTCCCAGAGCTCTAGTGGGTAGTAGGACTTCCTTCAAGACGCACAAACTAACCACATTGGTTCTTATTATCCTCCTTGCTTTAAAGTGTTTCAGTCCTGGTATTTTCATAATGCTGTCTTTTGTTTGTTTTTCTTCCAGTTTAAGAAGAGTCCTCCGAAGATCCCGTATAAGGCCATTGCGCTTGCGACAGTTCTGTT…
F1F2179800	C20orf7	NR_029377.1	XM_003316820.1	TGGGTGACTACTTCCAGGTATGCTGCTTTGCCAACTGGAAGATGGTGTTACCTTCAGATTAGTTTTTGGTACTTTATATTGTTATACTTTTTCTTGATGTTGTAGTGTTTCTCATTTGAGCTGCCATTGTTATTAATTCACAGAAAAAAGTCCAGAATGTTGACATAATTTTACAAAACAAGTGTTTATCAGCTGATGAATGCATGAAAAGTTTTGGAGGCTTTCACAGTAGTTTTAAGGTAAGTTACAATTTGTTTTTAAAGGCAATACTCAGTATTGTTCCTCCTAAAGCAGAATAGATTAGATTTTTATACTAGTAGTTGAACTTAACCTTAAAAACACTGTAGAGAGTCTAGTAACAG
F1F2049967	C20orf7	NR_029377.1	XM_003316820.1	TGGGACTTGCCTCCTGAAATTTGACTTCTCTGGTCTTAACATCTAGAAACTTCAAGTAGTTTTGTCCCTAAGGAGCCTAGCTACAACCTATTAGGGAATGGGGATGGGTACACTGTTGGATGTGAGGTTAAAATTGTGCTTTGAGCAGCTCAGCTGTTGGCGGTATTATCTAAAACTGCCTGTAGTGTATTTTTAGGTATGGGTGAGAGTAACTGTGCTTGGAATAGAAAAGGCCTG
F1F2005734	C21orf91	NM_001100420.1	XM_003263790.1	CTCAGTTAGTGTTTTTTTCTGATTTACTGGGATATTGCTTATGCTGAAGTAAGATATCTTAGTATTTTAAAGTACTTAAATAAAAAGTTTAGTACCCTACCAACTTTTTAAAGATCTGTTGTTCAGATGCAGCTGTAAAGCAAGGGCGATTGATTTTCATTTCAGTGTTTAATTGCATTTTTAACTTAGGGTTGGTGGAAATAATTATTTGAGGAAATTTGTGGTGAGAAACAGTAAGGGATGAAACCTTCAACAGGTTATTCTTGCCACATTAAGTTTTGTGGTAGGGAGGGAAAGAGTTTATTTAGCAGAATAATGAGGTACTTGGGCTCTGGCACAAGCAAAGGGGTGGTGGAGGAGGGTTCTAATCCTGCAGGATAACGAGGTCTTGTCCGACAC…
F1F2021229	C21orf91	NM_001100420.1	XM_001156244.2	ACAAGTTGAATAAAGACATTTCCTGATGATGCCAGTAAAGTGCTTAGTTGTTAGGTCACAGTTTTTTAATTTGACTTTACTGTCATTTGGCATAATTCATCAAGAATGTTACAAGCCAGTGTGCTTGCACACGTTTGTGCTTCTACTTATATCGCTTAGGGACAGCCGTCAAAGTTTGGGATGTGTTGCATTTGATACCAGTAGTAGCATATTTTCAGAGTATGAGCCATAATGGGGCAGTCCTAAATGCAACAGTATTAATCCAAAGAAAAGTGTTTGCTTTGTTTCTGGCAAATATGTAGCTTTACTAATTGAGTTTGGAACAATTGGGTGGGATTGTACATGTACTTATGGTCTTAATTGGAGATTCTGGTTATTCCATTTAGATATTTCTATCTA…
F1F2047433	C21orf91	NM_001100420.1	XM_001156244.2	AAAGTGTAATCAAATTGTCTTCTATTTTGTTGGCATCTCGACAGGCATCTTGAGATTTCTTGGGTTTTTCATCTGATCACATTCTTTACCACTGAAAATGGTCTAAAGTGCTTTTCTTGTTGATATATTTTTTACCTTGGTGTTTACACTGTTGAAGCTTGTCAATTTTGCTAAGTTTTTTTAAATTAATTTTGAGGATCTATTTGTATTGTGTTGATGCTTACCAGCTTGGGTTTCATTTTGTTTTAGAAGAAATCTGCTTGTGTTATTAAATATTATAAAATGCAATTCAAAATGTATATGCTCTAAACTTAAGAACTTTTAAAGAATAAATTATTTGTGTAGCTTATAAGGAGGTTCAGTTGGTGACCATAAAATTAGGTCGTGACATG
F1F2238661	C22orf31	NM_015370.1	XM_003258038.1	CAGACCACCTTGAGCCAAGAAAGGCTGCTCCACGGGGAAATACTAGGATCCTTAAAGGCAAAAGTCCAACTAAGTGATATGGACCTCCGTTTCCTGGGAGCAGCCGAGAACAAGAGAACAATTTGGACAGAATTAGAATCACACCCTTAAAGAGACCTGGCCTTCTAAGAAATGTCATCTATAAAAAAATAAATTACCTTACCATATCTCGGTAGCCTTAAATTTTATTTTAGCTAGCTTAGTAGGGGGAAGAAATATGTATTTTCTTTTCCCTTTTTCTCTTTTGCTTTTTTTTGGTTGTTTGCTTGTTGTTTTGCCTTTTTTTTTTTT
F1F2119076	C2orf16	NM_032266.3	XM_002913806.1	AAAGAGCCTTAAGGATGTGGACACGTAGCTCCATGTCCTCCATAATATAGCAATACTCTGGGGCTAGTGCGAACATAAAGAAAAGTTCAAAGCTTAGTGATATATCCCAGGAAATCATTCAGCACATGTCTGTTTCATGTACAGAGGGCCAGCCTCCTGTCCCAATAAATTTAGAGACTTCCTTCAATATAGTTTTCACTAGGAAAGATTCTGTTCCAATGGAAGAG
F1F2286184	C2orf3	NM_003203.4	XM_540209.3	TACATTTGTAACCATAGTCTTGTACCTTATTTTGACTTAGTAGATCTTTGAGATCATATCATCACAAGAGTACTTTACTCCTGTTTTAAGCTGCCTAATTTGCCTTCATATAATGTAATGTAACTGGTGGGCATGGGAGTGAAAAACCATTACCAACAGTGCTGTGAATAATTTTATAGACCCGCCAACCAGTACATGTGCAAGTATACCTCCAGAAGGCATTCTCAGAAATAGGGTTGTTGGATCAAAGTGTACATGTAATTGTAATTTTGATATCAGAGCACTCTACTTACATTCTGTTAATGTGTTAAAGTTTAATTTAGTTGCTTAAAAAAAACGAGTTTTTAAACCCTTAGGTTCTGTAAGATTAACAGTTTGTCATTTTGTTCTTTCTTGGTT…
F1F2179041	C2orf3	NM_003203.4		GTTCATAAATTATTGCCCCAAAGATAATCAGGAAATCTTTGATTGTAGAGGATTTGAGCATGTGGCTTCTGCCATTATCACCTCTAGTTTTGAAGTTGGTGTATATTTTAACAGATTGATGTGTTATTTCTACTGCAGTGAAGACTTATGATTCACTAGTAGGAATAGTTTAAATTTTCTTTTAGTTACACAAATTATATAAGAATGGAATTTCTAGAAATTCAAACCATTACTCAGAGGCATTTAGCATTCCTGCAGTTACTGTCCCAGAGGTGAATGTTTTCATTTTAATGTTATCCTTTCAGACCTTTTCTCTGCTTACAACATATGTGTGTGTTGACATAAGTGACATTGTTATTGCATATGAAATTTCTAATTTTTATAATAAATGTAATTTAA…
F1F2213325	C2orf40	NM_032411.2	XM_848832.2	AGCGAAATTTGAAGATGATGTCACTTATTGGCTTAACAGAGGTCGGAATGGGCACGACTATTATGATTACTACCAACGTCACTATGACGAGGATGCAGCGATTGGTCCCCAGAGCCTTGACAGCTTCAGGCACGGAGCCGACGTCAACTACGATGACTATTGACCATCGCTCCACACTCCGTGCACCAGTGCCACAATTGACCCCTTCACTCCCCTCGCGCCATGTGGCTTCTGCTGGGCTTGACTTCAGCAGATCTTTTGTACCCCCTTTNTGCGACCAGGAACGGAAGAGAATAAAGCAAACACTATACAGTGCCTTTTGATAGTTCGACG
F1F2007424	C2orf43	NM_021925.2	XM_003275988.1	CCCACAATATTTCTGCCTTCCCTAAAATCACTCAATCCTGGGACCCTAAGAGCCAATAATTCCCACTGACAGCAGTGATAGTTGACAGTTGATCAGAAACATTCAGTTTTCCACTAGAGGAGACCCCTCATGGTGTTATCATTCCTTAAGAACAATAGGTTGTTGTCCTTCCTTTCAAAGCCTAAAGTCCCAATGAAAGATTCAGCTCTGATATGCTGCCAACCCAGTGGTGAGTGTTGAGCGAGTTACTGTCCCTTAGCATGGCTTCTGCATCCGAACAAATGACTTCTCGGAGGGGAAGAGCCAAGCCCCAGGCAAGGAGTGCTCTTGGCCCTGGAGAGAAGCCAGGAGACACACATTGGCACAGGCCTGCACATACAGCCCTGATCAGCCTCTGTG…
F1F2221008	C2orf44	NM_001142319.1	XM_002812237.1	AAAAAGTGGTTGTTTACGTATTCGAGACTGTGTGGTTTTGTCTAAGGGCAGGATTCCCCAGAACAAAACAGTATTCTGGTGCCATATGGATTGTGTTTTTTCGGTTTCTTTGAGGGTTTTTCTGTCCCTTGCCCAAAACCCGTTAAAGCTGTCTTAGAAGCACTTAAAAGGTATTTTAACATTGTTTTAGATTTATTTTCTTGGTCTTAGAGATGAGAGCAAGAGGTCCTGGAGAACATGGGCTCTGGCA
F1F2033471	C2orf67	NM_152519.2	XM_001109838.2	ATGTAGATAGGCAAAGGAAGCCTCTTTTATGTAACATTGTCTTATTTGCAGTCTAATTTTAACGCTAAAGCAGAACCAGATGGCTGAGGATATTCTGGATACTAATGGATTTTGACCCCCAAGGATATATATTATATTAATCCAGCAAAGACGAGGTAGGCCAAAAGATGACAAGGTACAGAGTTAATCCGTACACTAAATACTTAAAACTGTGTCCCAGATTATACTTTGACCACAAATGTGTTATCTGTTACTTCATTCTTGCCAGTACTCTTGCTATATAATACGTATGGCAGGAAGTAAACAGTAAACTAGTGTCATTAAACTTCTTTAGGCTACTATGAGTTTTAAGAAATAAGGTTTGAAAAATGAGAACATGAACGCTTCCACATGAGAGCT…
F1F2005916	C2orf68	NM_001013649.3	NM_001193859.1	TGATTGAGGAGGTGTCCGCACACACGCCTCTGGATCCACCAATGCGAGAGGCCCTGAAGTTGCGCGTCCAGGAGGAGATCACAAAGCGCCAGAGCCAACACTGACCAGGCTGAAGGCATTCTCACCAGGCTGGATTCACTGCCCAGGGAGCTCACTCCTAGTTTGAGGGTGTCAGGACCAGTCTGAGCTGATCTTCACAGACACACACACACACACACACACACACCTACACACCAAGCTCAACATCCATAGGAACTGAGTGTTACAGGGACAAACCTGCTTTGCAGGCCATTCTTTCTTGTATGTTGGCCCATTTGACCAGCTGAGTATTCTGGAATTTGAGAATTTTGTTTGGCTAACTTGGTGTTCTAGAAGCAGAGATTCCAGGGAGAGCTGAGG…
F1F2021864	C2orf69	NM_153689.5	NM_153689.5	AATGCTTAAAAATAACAACCCTTAATTCTATAAAGTACAGAATAGTATCTCTCAAATTTTTTAAGGACAAGTTAGTTTATATTGCTTCATTTTCTTTAAATACCTGTTTCTTTTGAGACCAAAAATTCCCAACAAGGAGACAAATCCTGATGCTAGCATTTTATTACCTAAACCTAAAGTACCATGCCTGGTTGGCTTCTTTCAGTGTTTAATAATCCTTGGTTAAATTCACGTGAATCTAATGTTAAATAGCTAAGGTAGCAAATGCACTAATGGGGGGAGGGCAGGAAAGGCACTTATTTTTATAGGATTAACTAAAATGGAAGAAGTAGAACTCTTCTTTTTGCAGAAGAGTTCACTGAAAAAATCTGAGGTATTTAAAAATCTGTGTTCTTTAGC…
F1F2132389	C2orf69	NM_153689.5	XM_001169670.2	AATGTGAAAGTTGTTACCGCCACAGCATGAATGTACAATTGTATTAAATTTAATCCAAGAAGTCTGTTTGGATGTGCTTTATGTTACCAGATTTGTTAAAACTTCAGATTGTTACTTGGAAGGAAGCTATTTCTTTCCACTTTGCCAGTTTAGGTTTGTGTGTTTTCATTAACCCTCCATGTTTTTCATATGAGCAACTTTGAACCTTTCCTTGTAAAAATACATTTCTTCTACAAAACCTTTTAAAAAAAAAAAAAAAAAAAAAAAAAAAAAAAAAAATAACGAC
F1F2043754	C2orf88	NM_001042520.1	NM_001042520.1	GATAAAACTGATTTTAGTTCCATAGGAATAATTTGTGTCAAAATGCCTTATTCGTATTAAAAACAGACGCATTGAATGAAGGAGCTAGCCTGACACTCCTATCCCACTTAATATCACCGGCATTTTATGAGAAGAGGGAACTGTACTTTTGTATTCTATGGCTTTAGAAATCAAAGTTAGAGACACATGATCAATACTGTCAAGGAATAGTGAGTTAAAAACAAAGTTCCAACAAATATATATTGTTTGCTTCATCGTAATGCCCTCATCCTGTATTTGTGTGGCCCCACTGGACATGCCTTCCTGGGAGCAGAGGGCACAAGCTCAGATGTA
F1F2012174	C3orf23	NM_173826.3	XM_003309751.1	AACAGTATTATTTACATATTACAAGAACGAAGTTTCTAACTGCTGCTCTAAAAGTGGAACTTTTTAAAAAATTAATTTCTGCTACAAAACTCATTTTAAAAGGTTTTATCTCACAGTCTTATGGTGTTTCTTATCTGATTGGCAAGATTGGGTAAAAAAGATGTCAGAATGAACATTTTTTAGCAATGTGTACATAGGATATCTCTGTATTTTTATATGACTTAACGTGGGTATAAACAGGTCTCATTCAGCATAGCTCTCAAGTAATGGGACTCATGCAAATGGATAGTTGCCTCTTGTGTGTCAGCATAAATGTGTGTTTTGCAGCCAGGAGGGGATAGTTACTGTTTAAAACAGGAGACTTATGGGTACCAAAAATTAGATAACCAGATTTTTCCT…
F1F2096623	C3orf45	NM_153215.1	XM_002813727.1	AAAGTGGCCAAGGCAGGCTTCTCCTGACCCACCGTTCTGCACTTCCTTGGTGAGGTTTCTGTACCAGAGTCTGACCTGACCACATGCTCCCCGCCTCTCCTGTCTTCAGGCCAGGGCTGGCAGGTTTTCTGGTGCCAAGGCCCTGGTTTGGGTGGCCCAAGGTCAGAGGAAGCAATACCAGCCTCCTGGCTCCTTCTGTGGCCTGTCAGCAGCTTCTGGCTTCCCCAGACG
F1F2030786	C3orf52	NM_024616.2	NM_001171747.1	TGAGGATTGTTAAGGCTGCTAACCATGTGCACGCTGGTGCCTGGCTTTTTCTTGTCTCATGTGACTAGCCTTCTTCTAAAACTCAGTGTCTTCAGGCATTGGATGTGTATCCTATTGAAGAGGGTTTGAAACAGGAAGAGCAGCTCTCTGTTTGAAATAACCTGTTGGAGGCTTGGTGCCTAATTTGTTAACAGGAGGGGCTACAATGTTAGCAACTGTATTGATCATCTGCAGACACAGAATGGCCTACCATGAAGAAACCGAGGATTTGTTTCGTTGGGAAAATTGTTTTGCTGGGAATTTTCCAGGGGAGAGTGTGGTGGTCCTATCACAAGAGATTCTTAGCCCCAGGATCTCAGTTAAACGGGTCGTAGGTGGACGTCAGTATGAGGGGCTGCC…
F1F2034113	C3orf58	NM_001134470.1	XR_131510.1	GTTTAAATAGCACTGGCTAAACTAAACCACCAAAACTATCTGGAAAATGGATTTGGAAGTAATACATTCAGAAGATGATAAACTTTGCACTGATATATCTTATGTTAACATCAAAATTAGAGTACATTACTTCAAAAATCTACGTGACCGCTTCTGCAAATAAGTTTGTTCTTAGACTTTGGAGACTTGAGCAATCATCATTGACTGCTTCGCTCCCCTGAATGCCTGAGTGGATTGATGAATATTGTGAAGCTATTGGAAA
F1F2025247	C3orf64	NM_173654.1	NM_001077882.1	AATTTAGGATGAATGACTTCTATTTTTTCAAGTAGAGGATTAGCAGAGCTGAGAATTTTTTTTTTTTTAAACATTTTAGCATTGTAAGGGAAAAAAGAGAATATGCGACAGAGAAGTTATCCAAGAAACGCAAAATATTTGTTATTTGGACCTTTCCAGAACAAGTTGGCTGACCCCTGCTTTAAAGGATTATGAACAGTCTTCTAGAGTTTAGGGATATTTATTAAAATCTCTATAAAGACAGTAGTGCTTCACTGTAGTAATAGCTCGGATTTGGGTGTTAAAATTGTGTAAAAAGAAATGACAACCTATGAGTTTTTCAGTGAATGGTGTGATTGCTCTTTGTGCAGAATAGTGAGTCACCACAGGGAAAAGATTTCACTTGGAAAAGAATGTGAA…
F1F2023854	C3orf64	NM_173654.1	XM_003363051.1	AGTGCAACACCCAAAGTGGCCATTTAAGAAAAAACGTGATGAGCTATAAGTGTGCTGAATCAGTTTGCAAAAGTCTCTTTGTTTAAATAGTCCACCACCCAGCCTCATGTTTAAGTCAGCAAAATACCTTGTTATATCCTAGCCCCAAGTTACCTTTTCTATACCAAAACATGCCTTCAGGATAGTACTTAAGTGTTTTAGAGTCTTCAACTGTTTCCTGTGATTTTTGTGTCATAGCTATTTATCAAGATACTTGTTTTTGCAACTGAAAACTTTATTCTTCATAGTTCAAAAATAAGGCTGTAACTAGGCTCGCTAGTACATTTGAGTCTTCTTAGGTCTACCTAAAGTTTTCACGTTTCTTGACTTTAGAATTTAGTAAATTGTTTTTAG
F1F2021453	C3orf70	NM_001025266.1	NM_001025266.1	ACCAGGCGAAGGGGAAAAAGCACAAGTTAAACTAATATTTATATGTCAGCTCTTGATTTTTCCATCTTGTTTGCAAAGTTGTATTGACATGTTTTGGCTTTTCACATGTAGAGAAACATTTTAACAGTTTTTCTTTCCTATCCCCCTCCCCACTGGAGGTGGGAACCAGCACTGAGGAAGCCAGTTGCATTCTAGGCTTTTCCAGTGAACAGCATAGGCTTGTATCTCCTCTCATTGAAGAGGAGAGGGGAAGGAGGTGGGAGTTGTACTTGCCGACTCCTGCCAGAAATTCCTGGGGTGTCTGTGTTTCTCACCTCCAAACACAAGTATAAGGGCACTTCTCAGAATTAATTTTGGAATTCTTTACTTTTTAAAAATGTTCTGTCTCTGCTCCCATTC…
F1F2255700	C3orf72	NM_001040061.2	XM_003125686.1	AGAGTTGCTCATGGTTTACCTTCGTTTTTTTTGTTTTTTTTTTACCCTCCTTCCACTATGTTCACCTGTTTTGTTTCTTAAATTCCACATGAGTTAAATCAAACGATATTTGTCTTTCTCTGACTTATTTCACTTAGCATAATACACTCTAGCTCCATCCACCTTGTTATAAATTACAAGATGTCATTCCTTTTGATGGCTGAGTAATATTCCATTGTGTATATATACCACATTGTCTTTAATCGATTCATTGGTCAATGTACACTTGGGGTCTTTCCATAGTTTGGCTATTGTTGATAATGCTGCTATAAACATCAGGGTGCATGTACCCTTTGAATCAGTATTTTGTACTTTGGATAATACCAATAGTGCAATTGC
F1F2125453	C3orf77	NM_001145030.1	XM_003433152.1	GGTTGGTGAAAGTCAGCTAGCAGTACTGGCCCCCAAACCTCTATGCTTATCAGTGCCACCTTTGAATATAAGTGGTCATCAAGAAGACATATTACTGAAGCCCTGGATGAATGGTACTGTTTTCTTAGTAAAAATCTGTTGGCTTTTGATAATATAGAAACTGCACAGGTAGTTTTTTTTTTTTTTTCAACCCTAAACTAAAAGGTTTATAAAATCAAACC
F1F2165491	C4BPA	NM_000715.3	XM_002928678.1	GTCGATTTTTTTTTTTTTTTTTTTTGTTTTTTTTAAAGTAATTTTCATTTATTTATTTGTACAGGCAGAGATCACAAGTAGGCAGAGAGGCAGGCAGAGAGAGAGGAAGGGAAGCAGGCTTCCTAAGACACTGGATTTTTGTCATGGTTTATTTCTGTCATCGCACCCAAGGCCAGGGGCAGCAGAAGCACAGGCAGAGCAAAGGTACAAATCAACAGCTCCACAGTATCGGTGGCACTAAGGGTATCAACAGATTCTCCTAACACGGGTATTTTTTTTTCCAATAAACAGTACTCAAGAAAGGATTAGTAGAGTTGTTAATGAGAGAAATGTACCGAATTCTCTATTTTTGCGGAGGTGGGGAGGGTAGATGTGCTGGTTTCGAAATGGTGTTCTCTT…
F1F2153530	C4BPA	NM_000715.3	XM_002928679.1	AAGGCAGAAAGATCATTCAGTGTCTCCTCAACCCAGTGGATGTGAAAATGGCCATGGAGCTGTATAAGTTGTCTTTGGAGATCGAACTACTGGAACTACAGAGAGACAAGGAAAAGAAATATACTATGGAGACAACACTGTAATTTCCCCTAAAAGAGAGAGAAAAATGTGCCACCTTCAATACAATACAGATCCCTTCAGGTCATCAGCTCTACTCTCCCCTTTGCACCATCATTTATGGTAGTAAATGTCTAGAAAGGATAAATTTTGTTCAACAGTTAAGTGCTTTTGTGACTGTAGAGTTATTGATGATCTTGTAGCTGGTGGTTTTCCTTTCTGGACACAAAGTGCACATTTTTTTTTCAAAGTAAAGTAAATTATGTAATACTAAGTAAAAAA…
F1F2154643	C4BPA	NM_000715.3	XM_002928679.1	GATCATTCAGTGTCTCCTCAACCCAGTGGATGTGAAAATGGCCATGGAGCTGTATAAGTTGTCTTTGGAGATCGAACTACTGGAACTACAGAGAGACAAGGAAAAGAAATATACTATGGAGACAACACTGTAATTTCCCCTAAAAGAGAGAGAAAAATGTGCCACCTTCAATACAATACAGATCCCTTCAGGTCATCAGCTCTACTCTCCCCTTTGCACCATCATTTATGGTAGTAAATGTCTAGAAAGGATAATTTGTTCACAGTTAGTGCTTTGTGACTGTAGAGTTATTGATGATCTTGTAGCTGGTGGTTTTCCTTTTCTGGACACAAAGTGCACATTTTTTTTCAAGTAAAGAAATTATGTATCAAGAAAAAAAAAAAAAAAAAAACAAAAAAA…
F1F2047877	C4orf19	NM_018302.2	XM_002804036.1	AGTAAGCAAATGGTTAGTCATTAGCTGCGATATTAAGACACCCTTGACCTTAACTTTTTTACCTTATTACTTTTTAATCTCCTCTGGGACTCGGGGAAGCCGGCCAAAAGAATTCTGCAAACCGCTTGTGTTGTATTTGAGTTTTAAGTTCATGAGGTTGGGAAGAGCCAAGAGATAGATGTTTTATGCCACTTAATGTCTGATTCTGATTAAAATATAACAACATATGCGTCTCTCTGTTGTAACTCAAAGGTAGTTCTGATTTTCCCCAGTAAATCTTGATGTTTCTTTCCATTTGGAGAGCCGCACTTCCAAGTGGCAAGTGAGGAGAACCAGTCCGTTTGCTGAGGATGGCTTCGGCTGTCTGTCCCTGCCATTCAGACTCATGATGCCACATGC…
F1F2027596	C4orf19	NM_018302.2	XM_001135727.2	GGGCTCTGGAATAAAAATCAGAGTGGGCGGTGCGGGACTGCCCACCCGCATGCAGGAATTAAACGGCCTGCTCGTCCACCCACGGATCGATGTTCTTCAGAATGCTCTGAAATCCCAGCGCTTCAGCCCCTCCCTCCTCCCCACCCACCAAGGGCGCAGAATCACAGACCATTCTGTCTGTAAATTCTTTGTCTTGCTTTTGCGAGCCAGACATTGTACCCAACCTGGAAAAGGTAGCTCCCCCCACTGAAAGTGCCTAGTGTGTCCCCAGAGCATGGCTTGCCTTCAGGGACAGTCACCCAGGGAACTAATCACTAACCACTTGTTGACAGCGAGTTGAGCTCAGCAGCCTTCAGGATGGAGAAGAAGCCACC
F1F2083291	C5orf22	NM_018356.2	XM_002919908.1	CCACGCGGGAGGGGCTGTGGGGCTGTAGCTCCGGCGTTCCCGGGTCCTAACCTCGCGATTGCGGCCCCCTGGGGTGCTGCCGCGCGGGAAGACCATGGGCGACGCTGTGAGAGAGCGCGCTCGCCTCCGGTGCTACCCCAAGCTCCCAGTGTGGGTCGTGGAGGATCACCAGGAGGTGAGCGGGCGGCTGCTGAATCCCGGGGCAGAATCGCGCGAGGGCCAAGGAAGCCGCGGAG
F1F2126066	C7orf42	NM_017994.4	XM_536835.3	GCCGGGGGACCTCGGGCTCAGAAGAGCGTCCCAGCAGGGCCCAGGTGCCATTGCGAGTGACCCCGCGTGGGAGCCCTGGGCGTTCTCAGGCGTTCTTGGACGGGTAGGCCCAGTCAGGGCCAGCAGCTCTCCGTGGTCATTTCAGATCTATATTGATCTCTTTCCTTTCTCCTTTTGTCTTTCACCGTATGACTTGAATCAGTTTTGTATTACTATTTGTAA
F1F2118763	C7orf51	NM_173564.2	XM_001113056.2	GGAGGGTCAGGTGAAGGACGGGGCTAGCGAGTGTGAGGTAGAGGGGCTCTTTATAGAGCCAGGAGTGGGGAGGGGGTATTTATTTCGTTATTTATTTTAGTTGGGAGGGCAGTTCTGGCCTCTTCTGACCTACTCCTGGGCAGGGAGTAGGCAGTGGGGGGCAATTAAAGGGAACCAAGTTGGCGCTCTCCCCAAGCCTGAAGCTGGCACAGCCACACCCACCCTGGCCGTGGGGATTGGTGTGGATTGGGGAGCCAAG
F1F2217878	CCDC102B	NM_024781.2	XM_002915931.1	AAGGCTCAAGTGAAAGAAATGGAAGAGCTCCTGGGTGGGAAAAACAGATTCAGCACAAACTCTCAAAGTTCTGATTTCAAGACATCACGAGTTGATCTGCAGGAACAAAGCAAGGTCCCTTGCTTGGTGATGGAGCTCCAAGGACTGATCTGAAGACTGCTGGTGAGCGAAGGGAGAAGAATGGTAGCAAAAGTCCACATGCTGTGGAAAGGGT
F1F2063353	CD24	NM_013230.2	NM_013230.2	CACTCAGACCTCCGCTAACTTCAAAATGCTTTTCATTTCTGCATATGTTGAATATTTTGTAATTTAAAAAATGATCTGTTTTGAAGGTAAAATCAACAAATCTTGAAATTAAAAAGGCAAAATGTGTGCAGAAGCCAAAATTGTAAATCAAGTATTTGGGAAGTGAAGACTGGAAGCTTACATTAAATTTGGGAAAATTTTATACTCTTTTCTGTAAATACTTTTTTTTTTTATTTTTAACTCTAGTAACTCAAGTAATACGCCAAC
F1F2012171	CD247	NM_000734.3	XM_003258814.1	AGCGGCAGAACAAAGCCAGCGGGCTCCCCTGCTCTCGCGTCCGGGCCATGGCGGCCACGGCCTCGGCGTCCGGGCACCGTCCTGGGGGGAAGGACAAGATGGCGTGGAAGGTGCTGGTTTCCCTGGTCTTGCTGCAGGCACAGCTCCCGGTTACAGGGGCACAGAGCTTCGGCCTGCTGGACCCCAAACTGTGCTACCTGCTGGATGGAATCCTCCTCATCTATGGTGTCATTATCACTGCCCTGTTCCTGAGAGCAAAGTTCCAGTTCTGCGGGAGAGCGGCCG
F1F2233064	CD27	NM_001242.4	XM_849371.2	TCAAAGGTCGGCTTGCCACCTGAAGCCAGCAGCTCGAAGAGGGCCTGCAGCTGCTGCCCAGGAGGTACTGAGAGTAGGGCCCCAGCACCCCACTGGAGGGGCCAGTTCCACGGAGGCCAGGCATCAGCAACTGGAACGTAGAAAGGGCTCCTGGGCAAGAGCCATGGCCCAGGCACCTCCCTGCTGGCTGTGGATTCTAGGGACCCTGGCAGGGCTCTCAGCGACCCCAGCCCCCAAGCCCCTGTCCGGAGAAGCACTACCTGGTCCAAGGAGAGCTGTGCTGCCAGATGTGCAAGCCAGGGACTTTCCTCATGAAGGACTGTGACAAGCATGGTCTTCTCATTCGAAACTGCTACCCTCACCGCAAACTGCTACAGTGTGCCTG
F1F2166662	CDC42SE1	NM_020239.3	XM_001171463.2	GGTGGGAAAATAGAGCAGGAGGAGGGTCTTTAGGCAGTTTGTTTTCTCAGGTGTTTTTTTTCTTCTGGCCCCTTACCTCGGAGTGGTTAGAAAGGCAGAACGAGACCGGTGAGCTCCTGCCGGCTCTTGACTGAGAGGATGGGGGTCTCTCATTAGCTCAGCAACAAGAAGCATCCTATTTGATGGTGAGGGTGTCAGGAAGGTGGGAACTAGGATCCACTCTGCTGAGTCTACCATCCATCCAGTTTGCCCTACCTGTAGTGACAGGTTCTGATTTTGTTCCAATTTCAGTTGTATTTCCTGCCTACTTTTCAGGGTCTAAGATTAGTCATACATTCCCAATTTACTCTGTTCCAGTGTAGCTTAGTTGTTCTAGAAAGTAGCTCATTAGGTTGTACC…
F1F2139661	CDC42SE1	NM_020239.3	XM_003259213.1	AATTTCAGTGTATTTCCTGCCACTTTTCAGGGTCTAAGATTAGTCATACATTCCCAATTTACTCTGTTCCAGTGTAGCTAGTTGTTCTGAAAGTAGCTCATAGGTTGTCCTAAAGTAGCTTAATAACCTGAGGGTTATATTCAATCTGAAGGGGTCATAGGGGGGGAGGATGGGGGGACTCATGGACTCTGGTCACCACGATCTACCGCCTTATCCTAATGCCTACTTCTTTGGCCATAGTCTTTGGTATTTTCTTGCCTTTAGCTACCTTTTCTAACGTGTTATGCTACCATCACTTGAACTGTATTTAAGAGTGATGGCAAAGGGTTTGAGAGTCATAATTTATATTAAAAAATGTGTTGGACTTTTTAAAATACAATTTTTTCAAAATTAAAAAAA…
F1F2158731	CDC42SE1	NM_020239.3	XM_003259213.1	AGGGAGGTGGGAACTAGGATCCACTCTGCTGAGTCTACCATCCATCCAGTTTGCCCTACCTGTAGTGACAGGTTCTGATTTTGTTCCAATTTCAGTGTATTTCCTGCCACTTTTCAGGGTCTAAGATTAGTCATACATTCCCAATTTACTCTGTTCCAGTGTAGCTAGTTGTTCTGAAAGTAGCTCATAGGTTGTCCTAAAAGTAGCTTAATAAACCTGAGGGTTATATTCAATCTGAAGGGGTCAGTAGGGGGGGGAGGAGTGGGGGACTCAGTGGACTCTGGTCACCACGATCTACCGCCTTATCCTAAATGCCTACTTCTTTAGGCCATAGTCTTTGGTAATTTTCTTGCCTTTAGCTACTTTTCTAACGTGTATGCTACATCACTTGAACTGTAT…
F1F2014918	CDK2	NM_001798.3	XM_001928965.3	AAAAAGACTGACTCTTTCCCCCCACCCCCCACATAGGGTTTGCCATCCCAATCTCTGAAAGCCCTGAAATTATTATTTCCTGTGTTTAAGATGACAGACACACCAAGCCTTCTGTGGCCACTGTGTAAGACCAACTGATAGCAGAGGACCTAAGTTGGAACTTTTGAAAACCAAGCAAAACAAAAACATAGGGAGAGCCCTGTTTTAAAGAATTAGGTTATAAAATAGACCAACCAGTTTATACCCTAGTTTTAGTGTTTCATCTCACCTAACAGTCTAGGAGACTCAAGACTTCCAGTCTCTGTAGCCCTGATGGGACTACAGTAGAAATGATTGCCCCTAGTCCCCCTATCTGTCCCTCCTATGGGCAAGAGGTGTTTAAGAAGCTCTAGGACAGGG…
F1F2039748	C4orf29	NM_001039717.1	NM_001102129.1	GAGAGGTGGGGCCCTGTGTCCTAGTCGTCCTCCTGGGGTTCGCGTTTCTCCGCCAACCCGGACTGCTTGAGAGAGCCGGGGAGGGTTCAGGGCGTGCCTAAGCGGCTACCCCGCCCCGGGCTCGTCCCTCTCATTAGACTTCGGCTGTCTGGGCATTTTATTCTTGGGTTCCTGGAAAGATTCCTGCCACTGCATTTGTGGCTCCGACGGAAGGCCAGTCTTGGGAGCCAGGGGAAGGACAGCGCCAGCAGGCTCGGCTGGCAGGACAGCAGGCACCCTAGGAACGGCCGGTTCGATGTTTGTTTGCTACTAATGGGTGTGAGCAAATTAGATATTCTATACCGGAGACTTCT
F1F2009344	C4orf32	NM_152400.2	NM_001076961.1	AGACAAAGGAGGGGCACTAAAGATAATTATCTAGAAATTCAAGTTAAATAAGAGGGAAATGAGACAATGGGGGTATTTTTATCTTTAGCAGGGCAGTAACTAAAGTATATGAAGTGTTTAATATTCTGCTTTGTAAAGTTTTTACCCAATCCTATTTTAAAAAATTATTCTATAATTTATCAATGTCTTCCATGCTGAAGCAGAATACTGATGAAAAGTGTTCAACTTTTGTTTTCGAAAATCAGATAATCCTGAACAAAAATACCAATCAGAGGGCACTAAAAAAGTACTGTGGATTTATATAAATACAGACCTTTTAAAGTTTGATAAAGAAAAGACTTTGTATTATATCATTGTGGGTTTGAAATATTTTTATAGAAACCTTTATGAATTTGGCAT…
F1F2031027	C4orf32	NM_152400.2	NM_001243959.1	AAACAAAGTTTTAATGGGAGAATTTTCCCCACCCATACCCACCAAATAACCCCTTACTATTTGGGAAATAATTTGGATATCTATGTTCCTGCTCAGCCCAAACCAATATAAACGTAATTACTATACACTACCTTAATATTGTGATGAAAATCAGTTAAAGATAGCACATTTTCTAAAGATTGAAAAGGATATATTTATTATGACTGATGAAAGTTAAATGTAACTTTTTTATCGTGTAACATTTGGGTCTGGAATCACTTCAGTATATCATTTGAAATTTTAGACAATTTTGGTGCTAATTACCTTTTGTGAATTTTTTAAGACTCTTAAGCCATGTCTATTGCTGGCTGCACCCCATGGTAATGTTATGTTTTCTTGTATCTAACAAGTTGTGTATTT…
F1F2090146	C4orf36	NM_144645.3	XM_002913607.1	AGACACGTTTGGGTGCGGTGTTGGAGCCAGTTTGGCAGGTGGGGCAGTGACGGAATGCCGATGCTGTTAACTTGGCTTTTCCTCCGTCCTGGGTAAAGCGAACAGAGTATGCCAGTCATTCCATCAGGCACCTATGTTGGGAAGTTGGACCGTGGTGATTCACCATGGCTTACGGCTTGCCAAGAAAGAACACAGTGAAAACCATATTGCGGGGCAGTTGTTATAACGTCTATGAAA
F1F2022522	C4orf46	NM_001008393.2	NM_001078113.1	ATTTCTTTATCCCCAGCACCTAGAACAATGAAAGTGTAACACAACAACTAGTAAATGTTTGAGAATAAAAGAGTTGACAATACAGTTAAAAGCTGTTTTTTTTTCACATGAAACTTATAATTGTTTTTCTAAAAATATTTGAATTAGAACCTCACAGACTTTTTAGGAAGACATTCTTTTCTTTATAGGAATTTGCAATTTAACTGATAACTTTAAAAAATATATGATAAATATTTTTTATTCTTTATGATGCTTTATGAAAAGATTTTACTTCAGAACATGAAAGCCTGTCTGGAAAGAATATATATGTATATATATAAATTTTTTCCCTTTTATTTCTCAGGTTAATTGCTATGTGATGTTGTATGTTTGATTGTTCTCTTTAAAGTGCCTTATCAA…
F1F2041318	C5orf13	NM_001142482.1	XM_003362842.1	GAGCAGAGAGGGAGAGAGAGAGGAGAGAGAGACCGAGACTCTTAGAGAAAGAGACACACACACTCTTGGAGAGAGCGGGAGGCAGGGAGACCTTCCCCTCCTCCTTTTTCCACGGCTGCACTTCTTGGAAGTGAACCCGGTTTGGGTTTTGTTTCCCTTCCCCCTCCTCTCTCCTCTTCCTCCACCCCTTTCCCCTTCGCAGTGAGTGACAGGCTAGTAG
F1F2226318	C5orf24	NM_001135586.1	XM_003266396.1	GTATCTGATTAATTTTTAATATTTGGGGACATTTTTAAAATCAGTGTTCAATTAGACTAAAATATTCTTTATATTTTTATTTACTTTTTAAAAGAAAATATCTGTTAAAGTAATAAAAGTAATCTTCATTCCAAACTGATGTTTGTGTGAATCTACATGTATATTTTCATGATGTAATAGAGTTTCTTTGAGTTAAGGAGGAAAAAACAATGTTCTGGATCCGTTTATTAGGTAAAGGTGATCAGCCAGNGTAAGAAAACCAGTGTATGAGCTAAGTAAAAAAAAAAACCAACCTTACTCTTTCTATT
F1F2279463	C5orf24	NM_001135586.1	XM_003266396.1	TGGCGATAACTGCTGCTCTGTCGGTCATTGTCTCTTTATGCAGTAAAATTTTATCCCTTCATAATATAAAATTCACAACAGTTCAGAACTTTTCCTTGGACCTAAATATTGAGATGCTATTATATTTTGTTTTATTATGGCTTAACTATATGCTATTAAACTCTAGGATGTATCTAAATCTTTCCTTTGCTTTTCCCTCCCCTCCTCAGAAGTAGGTAAACCTGTACTCTCACATACAATGTATTTAATTTTGGTAAATTAATTAGCTATAGTAAATACAAGTGTGTGA
F1F2037398	C5orf24	NM_001135586.1	XM_001167737.2	AGCTAAGAAAAAGTATTGTGTAGATGTGTATGATAGGGACAGAGAGAAATCACTTTTCTCCCCTTTCTGAAAGGGATAGTCTTTGTTAATACACATTTTATTTATTCTGAGTTTCTTCTAAATAAACTATTACAAACTTTGGATTTGAAAAAAGAAAATTCCACTCAAATTGTGGAATTTTAAATGCCTTTGAGATTCTAGTGTAGATTTGCAGGGACCCAAAAACTTTTTAAATAACTAAAATTTTAAAAAGGGCGCACATTGTGTTATTTGGG
F1F2037172	C5orf24	NM_001135586.1	XM_003266396.1	ATGTTGGCGATAACTGCTGCTCTGTCGGTCATTGTCTCTTTATGCACGTAAAATTTTATCCCTTCACTAATATAAAAATTCACAACAGTTCAGAACTTTTCCTTGGACCTAAAATATTGAGATGCTATTATATTTTTGTTTTTATTTATGGCTTAACTATATGCTATTAAACTACTAGGATGTATCTAAATACTTTCCTTTGTCTTTCCTTCCCCC
F1F2001917	C5orf28	NM_022483.4	NM_001079795.1	AAAAAATGATGACCTTTATTAGAGAAAGAAAATTTAGTTGCTGTAAAATTTTACATTTTCAGTTTAATATTCCTTTGATATAAAAGTCAGTGTCCTAACAGCACTTGCTTTTTTTTTTCAGTATCCTATGTACCATTTGCTGTCTTTAGATTTTCTTACACATTTGTGATTCGTAATGCTAGTGATTGTGTGCCTTATTCTCCGAGAGATGCTGAAGCAATGCCTTATCCAAAGCATATTTTTCTTATTTATTAAGTTAAACAGAGCTCTGTAAATTGTTGTAAAGGTTCACACTCTTTAGTTTTTTCTTTTTGTTGTTAACCAATTAGTTGCAATCAATTATGTCTTAGAATCTATTAGATTGTAAATCTAGTAGATCTTTCATGAGCAATGATTGTG…
F1F2058388	C5orf28	NM_022483.4	XM_003277755.1	AGGATACTTATCTGCACCCTTGTGAGAAATCATTATAATACCCATACGAGATAGTAACGAACCGAAGATCTAGATGATTTTTTTCAGGAATCACTTTAGGAAATAATTATTGTAATATGTTGACTGTAGTAACATACTGCTCAAGTATTATTTTTTTAGTATCTTTGTCCAAGAATCTCATGTGTTACAGTTTTAACTGTTCTGAAAAAGTAACTAAATTTGACAAAATATTTGTTAAAAGCTAACAAAATATTGATACTTGGCTTATAACCATGTAATTTGAACCGACACAAAAAAGGACTTAACCAGTTTCTTCAAATGTAAAATCCTGAATGTGCCATTAAAATTGTTTTAGTTGCTGCCAATTTGTTTACACACTATTTTAAAGTATATCAGTTA…
F1F2291615	C5orf35	NM_153706.3	XM_003266101.1	CTAATTGGAGGGGGTATTTTTGTTTTATGATAAAAGCTATGTGCTTCATTGCAATTTTCAAATTTGGAATACAATTCCAATTTTAATTGGCTTTCCCTTAAATTATACAGTAGCTTATTAAGTTAAAACCTACTGAACTTTAAATTCAAATTTTCATTTATTTGTATATCTCTGTGGTGGTTATAAAATTCCAGCCAAGCTGGAATTTTCATTTCTTACACTGTTGATTTGTACAAACTTCTGTAAAAACTTNTTTTTANGTAATAATCATAAAAATNTAAATAAAATAAAATAATGAAAAATAAAAAATAATAAATTAGACAATAAAATATTTAATGTAAATATTTTAGNGTAAATAAACACAAAGACAAAAAAA
F1F2059911	C5orf42	NM_023073.3	XM_002923366.1	GGAGAGGACACCACAGAGCCTGGCAAGAAGAGTCCACATTGCCATAAAGGAATTGTGCAGTCTGATCAAGATAGTAATGGAAATTTACAGAATGTACCACATGAGAGTGTTCCTTTATGTCAGTTAGAAGACCTGCCTCCCAATACAGGATTAACTCCAGCATCTCAAATCTTACCAGCAACTGCGCTGTCTCCAGCTCCTGCTGGAAA
F1F2007954	C5orf51	NM_175921.4	XM_002815525.1	CATTAAGTAAAAATTTTCAAGTGATTTTCCAATTTTATTTAAAAGAAAATGGATGGTTTATCAAATGAGTAATGAAGATGAAATCAAGTTAGGTTAGTCCATCATTAACTTGTTTGTGTTTAGAGTGCCCCTTTTCATAGGTATTGAAATTTTAATATTTTTGTCTTTAATAGTAGAGATGAGTGATAAAGGCCAGAGAACCTAACTTGCTATCTTGCTTATTGTCTACCTCAACTCCTATTGTCATCTTGGGATGATCTAATAATTTGCTGATATCCTTGACTTCTGTTCCAGTGACTTCATCACATTCCAGGAACTTAACTCCCATGGCTACACCTTGAATGAATATCACCATCCTGAGTTTTTCTTTCTGAAATCCTTAAATTTCAGTAATTGATG…
F1F2000691	C5orf58	NM_001102609.1	XM_003434503.1	TTCAGAATGTGACATCATCTGCATTTATTGAAGGGAAGGAAGGCAAGTATATTTAAAGAGCTTAGTTAACCAACATCATAAGCTTGTTAGTGTCAGGGATAGGGATTAAGTCTGTTAACTCCCAGAAAAATTCTCAAACATAATTCATCTTTAGAGATCTAGTTCATACTACAGTGTCAACAATTCTTAAGAAATAGAGAAATTCTAATTAGTTGGCAAATTCAGTTATATCCCAGTAGAAGCACAATTTGGACTCTGTTGTTTGTTTTATAACTACTGGCATGCAAACTATTTTAAATTCAGTGAATTCCATACTTACCTTTCATCTTCTTCAACTCCAAAGAAATTGTGTTAATGTTTTTAATTATGGCTTCCACATTTAGCTTATGGTCAGTAACA…
F1F2258005	C5orf58	NM_001102609.1	XM_003434503.1	AGAAGCACAATTTGGCTCTGTTGTTTGTTTTATAACTATGGCATGCAAACATTTTAATTCAGTGATTCCATACTTACCTTTCATCTTCTTCAACTCCAAAGAAATTGTGTTAATGTTTTTAATTATGGCTTCCACATTTAGCTTATGGTCAGTAACATTATTCTTAAACATCTGATTTTAAAAGAGAAACAAAACATATAAATCAGAAGCATTTATGTGCACTTTGAAAATACTTAAGTCTTCCCTAGTTCTAAAAGGAAAATCCATTATTTCAGAACTGAAATAATTGTGAAATAGTAGTCAATATAATGGTTAGAATTCTGTCATAGTAAGACATCAACTTTTTCATTTTCCAAGTGAAGACAGCTCCAACTAGAATTCTTCTTTAATGAAACCAGA…
F1F2000602	C5orf62	NM_032947.4	XM_530859.3	GTGGACTCTGGAGCCTGCCCTGTGAGAGGAGACTGGGGTTCTTGTTTGGATTCTGCCACCGGCCAGCTGTGTGAGTCCAAGCAAGGGACCTAATTCTGTGGGTTCCAGGTTCCTTCTCTTTTAAATGGGGATCATGATCCCTGCCCTTCCTACCTCATAGGGTTGCAAGGACCAATGACTCGGTGGAGATGAAAGCTGTTTGCGATTGTGAGCAGTAAGGCCGCCACCTGAGGTGTTACCGCTCAATGCTGAGAAGCTTTGAAGAACCAAAGCACCTAATTGCTGACAATGGCCTTCAAGGGGGTGAAGAAGACACACTGGGGGCAGAACAGCCTTCGCCAGTGCCCCCCAGGTCGAATCAAGCAAAGGCATCCTGTCCTCATTCCAAAGGGCCAGCAG…
F1F2009914	C5orf62	NM_032947.4		TGGTGGGCTTCTTTCTGCATTGGGAGTCTCCTCGCTTTGACACTCAAGCAATGTTGGGAAACACAGGGTGGCTGAGTGGCCTGGGCAACCTTCAGGATCTCCAGCCCCCACCCACTTGAGTGCCCCACACTCGAGGAGCTCTGCACCCCCCACCCCCAGCACCCTCTGTAACCAGCTCCATGGTGTAAAGTGTCCGCCCTTCATTCCCTCCCACCAGCACTGCAGCCAGTCTAAGCTACAGATTTTAAGAGATGTTCCCAGGATTTTTGGAACTAACTCAAAACAACGGTTATTTTAGATGGTATGATCTATATTTATAGAGAGAGATTTCTGGACCACTCAAGCTTCTTGACCAAAATACAAGGAACAATACTTGGGATGTATTAAATTATGTAAAAA…
F1F2158764	C6orf120	NM_001029863.1	NM_001029863.1	AGGGGCGATTCTCTACTAGTGATACTGATTTTAAAAAGTTTCTTACGATCCTTTCTGAAATCCAGTCACTCTCCTACTTCAGAGTTCAATACAGAAATCCTCAGATAAAACCTGTTACAGAGTTTGGCTTCTCTTCAGCCTTTCCCTCCTCTGCCCAGTGGCAGCCCCGAGGCCGGGCGCACACCAGACACAGCACTTTAAGCTGACCAGGGATGAGCTGTCCGAGTCAAGTCGCCTGCTTCTTAATGGTTCCCAGGAAACTGAGCTCGAGGCATGTATTTTATAAAAGTATTATACAGTGTTAACTATGCAAATAAGTTCTAAATTTACACAATTATGTGTAATATTTTAGTCCAATTACTGTGATTTATTCTCCAACTCTGTGTTCATTCCAAAGTT…
F1F2187422	C6orf130	NM_145063.2	XM_003128382.2	AAATGTTGCTGTGATTTTTTTTCCACATTCAGGAAGGTAAGGAGTGGAATGCCCATATTAGGCAAGGATATCAGAGATGTTGGGCCTCTGACCCGTTTTGATCCAGGATACTTACCTGACTTGTTCAGCTTGCCACTAGGTGGCAGCATTGATTCTACTTCTCTGCTGTTAATAAGAAAAATTTCAGGAAGGATGAACATTTTCAATTTAGTTTTTGCTATTTTTTTGTCTATTTGTGAGCTTGCTTGGTATTATCCTTATGTCATATTCATCCTAGGAGAGAATTTATGGGTTTT
F1F2270330	C6orf132	NM_001164446.1	XM_002914513.1	CTGCTCCCAGTGTCCGGCAGATCCGCAACGAGCTGGAGGCCCGCTTTTTCCTCCTCAGCAGAGAAGGAAGCCAAGCCCAGCATAGGGTCTCTGCCTCCCAAGCCTCAGCTAGAAGGGGGAAGAAGCTTTGAAAACAGGGGGACTAATGGCAACTTCTCTAAGTCCATAGACCAAGAATCCTCCCCTCTCTATCCGCTACCCCTCTGCCAACCACACCACTTCAGTNCAAGGCCATGCCTGGGCCAGCCACACC
F1F2000058	C6orf162	NM_001042493.1	XM_532225.3	AAAAGGCTCTGAAATCTTTCGAAGGAAAGACTGTGAGTGCATAGTATCAGCTTGTTCTAGAACGTGTTGAATGAGGAAAGAAGGTAACAGTTGCAGCCAGGCCTTGAGGCTGTATTCCTTACCTCATTCTTTTTCCATAGAGGGAGCTTCTCAATATTGTTCTTTTATTAAGTCCTCGTATCAAAGTGCCAGGAGAATGGAAGTCGTTTTGTTAATTATTAAGTTCTGTATAATAAAAGTACCCAGTGCTGTCAGATTTGCAGAGTATTTTTAATATTTTGAGGTAAATTGTGTATTTGCATCTGCTGTTGAGGGTTTTGTTTTGTCTATTTGCAAAGGCAGTGATCATTTTCTTCCTGGCACAGAACTTGTCTGTATTTATGAAAAAAGGAAGAAAAA…
F1F2047033	C6orf170	NM_152730.4	XM_001164077.2	ATCATAAGCAAATACTAAGAAAACTATTGTTCTCAGACATAATTGTTTTTCTAGGAATTGTTTTTGATACCTATATCAACTTACAATTTTTCATGTTGAAGTGTAGGCTCTACATGGTTCATTTAGAAGATAGATTAGTTATTTCATACTGATAAGCATTTGACTTTGTGTTTGTTATGCATTCTTCTTAGTGATAAATTTTATTTGTACTGAACTTAACATTAAGGAGAATAACTTCTAAATTATTTTAAATGAGTAACACAATGTTTTACTTAAATAGAAGGCTTTG
F1F2245598	C6orf186	NM_001123364.1	XM_002927554.1	AAGTAGCTGTTATACTCTGAGTTGGGTGAATACAAGGTGGACCTAGGGTGCCAGACCTCATCAAGAGCTCGGGGACGCAGCTGCAGAATGAGGCATGTCCGGCGTGCTAACGATTGGTGTCCTGTCCCGCCTCCTCCCACTAGCCTGTCAGCTGCTCTGGACGGGGTTGTGTGATTGCCTGTGGCAGGGACACACTCAACACCTGTGGTTGGGATGGACACAGGAGTGCCACCGGGGTCCATCTCCATCGTCCAAAGCCCAGGCCTTTCACCTGTTTGCCTCTGGCAGAGCGGGGATGCTTGTCGTTTTTCATTGTAACTGAGAGGATAACCCCACTCGTCTGTTTTCCCTAAATCCACTATATATCTAAATCCATGAATTCA
F1F2277557	C6orf204	NM_001042475.2	XM_001163378.2	TGTGTGTGTGCGTGTGTGCGCACATGTGTGCACATGTGTGTTTATTCACAAAATTATAAGGATTTCTAGGGTCAAAGCAAAGCTTCCGAGAAAGGCACACATTGTTTATTCCTGTATTTCTTTTCTTTCATTAGAAGCTTGTGTTGTTCTTTGGGGTTTTCAAGGGCTGGCTGAACAAGAGTTCCAACAACAGGCAAGGTTTTAGTAGGAGTACAGCTGGCAAAACCATTTGTCTTTTGAACAACCACTGTGCTGCGATGATGAGGTTGTGGGTTGGGTTGATTTAGTACTGTGGGTAGGTCAGCTATTTTCCAGAGTGATTATGGGTTGCCTTAGAGGTATGAATTTTGATGTGATAATCTTTCATTAGCATTGCTAATTTATATATC
F1F2018927	C6orf204	NM_001042475.2	XM_001163378.2	AAGGAACTACTTTATTGGGAAAATGTTCTTTCGATATCAGTAATCGTTCATTGGATAACTTAGTAACCGAGAGTTTGGGACTGTATTTTTACATAGCATAGTTCAGCTCAGGCACACTTTTAGTTTGAATTATTGGCATTCTCTTAAGTAGATTTCTATCATTATAGATATGTAATAATAAGCAATTCTCATAACCATGCTCACTCAGACTATATCATTTGAAACTGCCAGTAGCTGTAGCTCTCTGAGCCAAAGTTTAATTCATTTTGTTTCCGTTTTTGACAATTTTCAGTGTTCACAAAACAAGAAAATAATTTACT
F1F2197224	C6orf204	NM_001042475.2	XM_001163378.2	ACAAAGTCACTCTGGAGCAATAGTTTATTTATCCATTTCTCACGTTTACATTTTAATAGTTTTGTATGTTTTAAAGTTAAAACTACTTTAAGAAAAAGCCAACCTGTATTCTTGATATCTGAACTATCACAAACATAAAACAATATCAAAACCAGGTGATATTTCAATTATATTTATTAGGTAAAGTACATTAAAACTGGGTTTTTCATATAATACAAGGTTATTTCTTCTTCTGAGTACAGATATCATTATGAAATGAAACTGTATTTTTAAGTAGACATACTAATTATTTAAACTTA
F1F2277080	C6orf204	NM_001042475.2	NM_001178035.1	TTGAACCACCCAGAATACCTCATGTGTAAATACAGAGTGGTCGTGACTTAATTGAAATACAGTTATTGTAAAAGGAATGTGAAGCCACTGGTTGGCTTATGCCTTCTGATCTATCATTCTTGCCTCTTTTTTTGTAAAGGGGTTATTTTTGTTTTGTTTTTAATAGGGTTTACAGCTAGAATTTTGAATGCCAAAGTTCTATTTATTGAATTTTAAAAAGTTTCAATGTTAATGGCTAAGTATTTTCCACTGGACTATTGTTTAGTGATGTTGGAATTTGTATTTACAGAGAAAT
F1F2032246	C6orf211	NM_024573.1	XM_849706.2	ATTGGTCAGAAAGTAAAATATAAGACAGCTCTGCCTTTAAAGTTAGTTAACATTCTTTTAATGCTATGCTGCATGGTACTTAATATTCTAGGAAGCATGGGATTTTATTTTAACTTGTTTTGGAGCTCTAGAGCTAAGGGCTCCGTGAAGACAAACATCTTCAATGAAATAGGCTTTGAAAAGAGGCATTTCTTAGAGCTGTGATACTTGAACAATGGAAGTAAAGATTACCTCATAAGCTAATTCTAAGTTTTGTTCTCCTTGAACTTTATTTCATTTTAAATAACCTGTTTAATTTGCACGCATTTGTATTTTGAGTGACCTGTGGGATGGATAGCGGGAAACCCCAAATTGAACAGAATGTAGCAAATGGTATTGGAGAACTGATACCTTTTATGT…
F1F2123935	C6orf35	NM_018452.4	NM_001132508.1	AAAAGAAAGTACTTTAATATGTCAGTATATCCCAAAAATATGGTTGGAGATCAGTAGTGCAATTTCTTTGTAATTAATTAGGCTTTAATTAGCAATCAGGTTTAATAAAGTACATTTGAAATTTTTCTGTTATAATGAAACCTTTTAGTGCTAAGGAAAATTTTTAAATGAAATGTCAAGTGCATAATGTAACATTTTTTCTCTGGACCACGTTACCCTGTTAAAGTTGCTGTATTGTTAATTAAACAGGTGTAAGCAGCATCTGAGATCATATGTAACCTGTTAAAAATCCAGGACTAAAAGGAAGAACCGTGGAATTTATCAGGGCGTATGGAGTAGCAAAAACTCTTTGCCCAGCTTTCATTTTTAACCTAAATCTCTGCTAAGTAAAGATTCCTA…
F1F2025632	C6orf70	NM_018341.1	XM_002925220.1	GGGCCCCTTGGGGAAACCAGCCAGCAGCCGCCTTCTCTTGAGAAGTCTAAATTTAAGTTCCCCTTGAGAAATAGTTTACACTGGTGAACGTGCAAAATACTTAGGTTTGTCAGATTCTAACTTTCTTCCTCTTTTTAGTTGTTAAGCTTCTGTCCCCTGTGCTTCACTTGATTTTATTGCTGATTGCCCTGGAGCTGGTCAACATTCACATGGTTTGTGGAAAAAATCCCTGTGAATATCAACAGTATCTAAAGTTCTTGAAGTCCATCTTGCAATACACGGAGAAGCTGGTGGCTTACACCAGCCAGGAGAGGAACAAGTGGAGCGAAACTATCAGTCTTACACGTGCAGCTCTACTGAAGATTCGGAATTTTACTGAGAAGAAACAAATAGTTAATT…
F1F2043170	C6orf70	NM_018341.1	XM_002925220.1	AGGTAGAGAGACAGTTCCCGGGGAGCCCAACACACTATGTCACCTTTATGACTGTGATTGACTGTGTGAAGCTCAGTTTCCGCGGCTCTGTAAGTGACACTGCTGTCCCTAGAGATGTCCAGCATGGCCCATTCTTTCTTCCCTCAGTTAACAAACTAACAAAATATTTTCTCTGTTTGCATTCTGAAAGGAGTTTCTTTGGGATTTCTTGAACCATCAGGAGGGCCCTCGTATAAGAGACCGTTTAAGCCATGGGGAAATCAACTTATCTGAATTTCCAAAAG
F1F2076432	C6orf70	NM_018341.1	XM_532274.3	ATGAAAAGCGTGCATTTAAATCATTGTTGCATTTTATAATAAAATAAATTAATTTTTTTCCAGTTAAAAACAAGGTTCTTGAAGTCCATCTTGCAATACACGGAGAAGCTGGTGGCTTACACCAGCCAGGAGAGGAACAAGTGGAGCGAAACTATCAGTCTTACACGTGCAGCTCTACTGAAGATTCGGAATTTTACTGAGAAGAAACAAATGTTAATTCACTTAGCCAAGAAATCTGC
F1F2009028	C6orf89	NM_152734.3	NM_152734.3	GTTGGGTGAAGAGATTACTTAACAATAAAATCCTAAAAATTAACAAACAGAACCTTCGTATTTGGTGAGAAACAAAACAGTTTTAAGAAATGGGCAGGTTATGGGGGTCGTCCTGGGTGGCTTAGTGGGTTGAGCCTCTGCCTTCTGCTCAGGTCATAGTCTCGGGGTCCTGGGATCGATCCCCGCATTGAGCTCTCTGTTCAGCAGGGAACCTGCTTCCCCCTCCCTCTCTGCTACTTGTGATCTCTCTCTCTATATATCAAATAAATAAATAAAAATACTTTAAAAAAAAAAAAAGAAGTGGGCAGGTTTGGGCTCATTTTCTAAGGATAAGAATAGTAATGTTTGTCCAGTCCATTCTAAGAGGGCCTCAGTCTCCGTGGTCTCCTTTAATCATTA…
F1F2030146	C6orf89	NM_152734.3	XM_518440.3	ATGGTTCACAGAGCTCAGGGTGGAACTAATTGGCCTCTATGGACTTGAGTGAAATTAGGATAAATGGTACCTGAGGGAATTTTTCCTTAAACAAGTCTGTGCCTTGTGTGGGTTAATACAGGCAAAACAAAATTTTTTGTAGATATAAAAGTCATGCTGCTAAGCAGTTATGATTTAAGAGGTTTTATTTCAGAGGGATCATCTTGAGGCCAGCTTTGCGCAAGCTTTTAGGGCCTTTGCAGTGTCCTTACCCCTGCTGCGCATGGAGAATTATATGTAAACAAGTTCTTCAGAGTTTTCTCGTTTGGGCCCTTTGGGTTAACAAACGAGAGGGTTTCCTAGAAGAAAAAGAAACTTTTGGTGACTGAGATTTCTGTTTTGTCTTTATGAATTACCCTG…
F1F2164270	C6orf89	NM_152734.3	XM_518440.3	AGAAGGGGGTGTGACTCCTTGCAGGGTCCTTACTCTGCATCCTTGGAGGTGGCCTTGGACCTTATCCCTGGGCTCTCTGTTAGCACATCTCCTGAGTGGCGTTGGGGATCAACAAGGCACTGAAAGTCTTGTTTGTAGGCCTGTAAAGGACAAGAATGGTTCACAGAGCTCAGGGTGGAACTAATTGGCCTCTATGGACTTGAGTGAAATTAGGATAAATGGTACCTGAGGGAATTTTTCCTTAAACAAGTCTGTGCCTTGTGTGGGTTAATACAGGCAAAACAAAATTTTTTGTAGATATAAAAGTCATGCTGCTAAGCAGTTATGATTTAAGAGGTTTTATTTCAGAGGATCATCTTGAGGCCAGCTTTGCGCAAGCTTTTAGGGCCTTTGCAGTGT…
F1F2023137	C7	NM_000587.2	NM_001045966.1	CTCCTCCTCCCTCCTCTTGCCTCTGCACTGTCTCTCCTCAACTCCCAGCCGCGGGCACCAGCATAGCCCCCTGTTCGGCCAAACCCCAATCCAGACAACACTCCTTCTCTTCTTAGTTAAAATGTCAGCCAGGATGAGCAGCGCCCTCGAACCTGTGCAGGAGCTGTTGTGTTTTTGGACAAACTGCTCACTTGTCTGGACCTTGACTGTTTAAATCTGAAAATGAGAGGCTTAGAGCAGAGAAACTCGAATACTCCCTTCAACCCTAGGATTCATCAATGTATGACAGATCCCACCTATGGGCCCGAGCACCCTGTACGGATGGATTAGGAGAACAGTAAGATGAGAGAGGTCGGCTTCCCTCTGGGACGATGAATGCGAAGGGGACCTTGAGTGGAA…
F1F2145210	C7	NM_000587.2	XM_002922614.1	GGGTCCCTAGGAGGAGAGTATAAAGTTCTGTTTTATGTGAACCTCAGACAAAATCAAAAGAAAGTGGTCTTCATTCAGAAGATATGAAGAGATGTACTTCCTCAGGTTTTAACATTTTCTTTGCATCGATCATCATCGCAAAAATGCAAAAACCCTGGGAAAATGCCTTAAAATCAGATTCAGGAAATAAGGACCATGTGATGAAAAGGGGACTCATTTGTCAGGGGGGGAATCCAAAATTTTGTGGCTGGCCTCAGTTCACTGGATCTGAACAACCCTGCTGGAAAACAAAAAAGCAATACTCTTCCTGGGCAGAATCTGTGACTGGTAGTCCCCAAAGTCAATAAAAACAAAAGCTGACACCTTTGTATGAGCTGGTAAAGGAAGTACCCTGTGCCT
F1F2277374	C7orf23	NM_024315.2	XM_003431888.1	AATGCTTTTCTCTTTCAGGATCGAATCATCAATTTAGTTGTTGGCAGCTTAACATCCTTGTTGATCCTAGTAAGTATGTTTATTTTGTGTCTCACCCAGGCTTTTCGCTTAAGTTTTTTGAAAGCTTCAGGACTGTGGTTCAGTTTAACTCGGAAAAAGACTTATAAGAGGCCAGTATGTGTACCTGTGGGGTATTCTAGTCATCGTCTAGTATTGTTTTATTACTGCTTAAACAAAACTGCAGTTGGCAATGGGAATACTTAGATTTCTACCCTCACCCCCCCACG
F1F2071661	C7orf26	NM_024067.2	XM_856413.2	TTTTGTGTCTCCTTGATTTCAGATGACCTGAGAACTTTGTGCTCCAGGCTGCCCCATAATAAGTAAGTGTTCTCGAAGGCATTGGCCTGCGGTGGGGTGGGGAGGGGTGGGGCTCTTGTCCTGGCCTCCTCGGGGAGAGTTGGGCTGCAGGGTCTGAAGCTTCTGTATGTCAGGAGCCCCCTCGGGACCTGACGGGGGATAAGATAGTATGACCCACAGGAGAGAAAGCCCAAGTGGTAG
F1F2014696	C7orf41	NM_152793.2	NM_001101246.1	GAAAGTGTGTGCCAGGCCACGTAAAAATAAACACTTCATTTACTGAGAACTGTATTCAAGTTACTCAGTCCCACCGAGAAAGCAGATAGTCTGTTCTTTGTACAGCTGCCTTTCCCTGGTTCGTTCTTCTGTATCGCTTTTGTTTCTTAAGCGTTGTTTTTTCACTCTGAGTACCTTCTGATAGCAAGGTGGGTAAAGATACAGCAGTCCTGTCCCCTTTTTAGAGGAGAAAGCAAATTGTCCGTTCTCGGGGAAGATCGGGAATGATCTGTGAGCCAGTCTTCGTTTGGCTAGGAGAGCAGAGTTTAGCCATCTACATGAGAAGCAAAATCAAGGAACAGTTTGGGGGTTCTTTTTTCCTTAGGCAAAAATGTTTCCTGCAGGGTGTGTATGTTTTCT…
F1F2092100	C7orf41	NM_152793.2	XM_001165332.2	GGATCATTGGAATTTATATTTTAGAAATCTCCCTTGCATATTAAAATTCACAAGTTGGGAAACGGATATGAACAAACCTGATTTTCCATGGTTCAAGAGGCAGAGAGGAATAGGCAGGACTTAATCTGCAGTGGGAGGAGATGAGAAAGGACGGGAGAGTTAGTGTCTAATTCTTTAAAAAAATAATAATAATAAAGAAAAAGCTGGAAGACAGGTATTGTGCACGGTACAGGAAAACTGTTTTTAGGGCTAT
F1F2021771	C7orf58	NM_024913.4	XM_001061323.2	TGGCTGTTAGAATCCTGGGTAATTTAAGATTACATTTTATGCAAATATTTTCAAAGGATTGGCCATTTGCAAGTGCAGAGGAGTTTATTTTCATACAACATTTGTATGTGCCCACAAACATTATGTCACTGGTAACTATATTTTGATTTACCTAATACAAATTTAGAGTAAGCATAAAATTATTTTTTCATTAAAACTGTGGCATACATATACAACATGTCCAGTTCTAGTATTGAGAACTTTCTCTTCTATACGTTAATTTCAAAATAGTGAATTTCCTTATTTTTCAAGCTCTTTGTTGAGAGCTATCCCACAGTTAAAATTGGCTTTTAAAGGATTGTTTTTCTTTTGGGGGTAAAAATAAAACTGAGAGGGTTATTCAATTCATGTTACAAATAC…
F1F2122661	C7orf58	NM_024913.4	XM_001143591.2	GTAGGGATTGTGTTTGTGTCCTCTACCAGGAGAAAATGTGATCTTTAGGATGGCTTAGGCTTTGTGAATCTAATGTTTATGAAAAACATGTCTTCCTATACTTCTTAAATTTTACAACCGAAAGGAAAAGAACAGGGATGCTCCACGAGGAATTCGAAAAGATTCTATGAGAGATAGGAAATGTAATGTTTTACAGTTAAAACACCAATGCATTTAACTTTGCACTCTTTGTCCTTTTTCATAAACATTCCCTCCTACCCTGTCTGTGAACTTGGATGGGTAACTGCAGTCTAAGTTGATTAAATATGCTAGTTTTAAAGTGTATTATTTGATTATGTTTTACTGACGATATCCGTTAAGAAGCTTTTGTGGCTGTTAGAATCCTGGGTAA
F1F2179974	C7orf60	NM_152556.2	XM_001093088.2	AAGTTAACAGAGCCTTTTAATACTGAATGGGTACTCTTGAGAATGATTTCATATAGATATAAATAAGTTTTAAGGGGTCTCCTGTCTCACAACAGGATTCTGCAAAATAATTTGGAGTTTCAGAAATAAATGATCATTTGATTAGATTCTTCAGGATCATGACTTGATAAAAAAATGGTTTATATCATAGTTGCCAAATGGTGGGAGATGGCATATCTGAAAATGTATGTTTGTGTTTGTTGTATTTTTTCACATTTTTGTGAAC
F1F2039632	C7orf60	NM_152556.2	XM_003261206.1	TTATTTGCTCATTTGGCAGCATCAGACATTTGGGGAAAGATTTCCCCCAAGTATGTATTCTAATTTCATTAGTACAGTACAATAAACACCATTGCCAAAGTAGAATGTTCATATCTTTCATATTGATTTAGGCCTTGGTGTTAAGTATATTTAACTGTGAGAGTTCACTCTTACCTTTTTTAATTTTAGGCTTCATTTACAAAATTTTCTATTTAAGCAAGGAACAATACTCGATCCTGACCTGAAA
F1F2013609	C7orf70	NM_001037163.1	XM_003434753.1	AATACTGGAGCTACTGGCTCTACCAGCTTTCGAAATAGCAAATTCAATACGCCATAGTTAAGGTGCAAGCCGAACAATAAAAATAGTGAGATTAATTTTAAAACTTGTCTTAGAATGATTTCTTTCACATGAATCTGGATGCACACGGGGCAGCCGTGAAGTTCCTGCTTCAGTTTGTATGATCAGACAAACTTTGAGTGGAATTTCAACTCATGGGAAGTTGGTTGATGTGAGGGGAGACTTTTGAACGTGTTTTAGCTTGTGCTTGAAAGACATTCAGTATTGGGATGCCATTTTCAAGGAGAATGTTCATAGATCCTATATAAATGTCAGGTTAGAACGGAAAGGTGTAACAGCATTTTTTATGTTATCTTCAATGCTCATTCCAAAGGGCTACCA…
F1F2122746	C7orf70	NM_001037163.1	XM_002916484.1	GGTGTGCTGCGGAGCGAGGGAGGCTCTGCTGGGGCGCGGGCTGGAAGGAGGGCCCGGGGCCACCAACCGCCACGGAGGACGGGGCCGCACAGCGGAGTCTCAGGCGTCAGGACTACCGCGCCCTCAGAAGCGGTCAGAATCAGGGATTTCTGAGGAGGAACCGCCAAGTGCTCTTCTGGAGGGGCTAGGCTTTGAGTTGGAACTGTCTGGCCTGCATTTCGTCCTCTCTCCACTGCTGCACGCACACCCCGAAGTTTTCCTGAATGAGACACAAAGTGTTTTCCTTGGCCACTCAGAGCCCCTGTTTTCGGAGCCAACGGTAGAATCTAAGAAGATGCTTTCAAGTGTAAGAAGTACCTCGGACGATCTGCAGATAATACTGGGGCTACTGGCTCTACC…
F1F2131033	C8orf40	NM_001135675.1	XM_843762.2	CTCAGTTAGAAAATGAACAACATAAGTAATGGTTCAGCAGTCTGGTAGTAAGCTCCTAAATATACTAAATCATGGACAGCATTTTTTTTTTCCAAACCCTATGTCCCTAAAATCACTTCACTTGTCATTTCTCTCAGTTTTATTTTTCTTTACAAAATTATATCGCCAAGTCATTTATTATACCAAAAAAGAGGGAAGGGGAAACAGGGGAAGCACAGACTGTAACCAGGGATGGTGATTTTACCTTGTGAAGACCTTTTATTTCTTCAGGATACAGTCAGTGAGGAATAGAAATACATCTTTGGAAGTGACACTGGAGAGTATGCTACTGTGATTTAAACATTTTTGTGAAATTACAAAAATAAAAATACCAAGTACCTTAGGAAAGAAATTAAAAAA…
F1F2213064	C8orf82	NM_001001795.1	XM_520024.3	ACAGGATTAGAGGGCTGTCCGCTTGGGTGGAAGGATTTCTGGGCTGGCCGTCTCTGCCCTTCCCGCCTGGGCCCTCATCCCTGCTCACGCCGGCCCTTTTATTCCAGTCAGCGTCTAGGGGGTNTCCCTGTGAACCGCAGTGCCTTGGATCCTAAGGAGGAAGCCAAGAAGCTCCTCCACTTGAGAGGACTTGCGGGGGGAGCTGGGTGCGCAAGTCTTGGCCAGCCCTTTGGCTCAGGGAAATGGCTCCCGGGAGTCCAAAGTATGCTTTCAGGTCCTTGGGGTTCACTACACATCCCGAGACACCTGGGAACTGCCTCTGCCTGGGCCAAAGCTATGTTCCATTAAAACTTTTGCTGTGCTTCGCAGTGA
F1F2285615	C8orf83	NM_001191036.1	NM_001191036.1	TAACAATTTTGTCATTTTACTTGTGCAGTTTTTTTTTTGTTTTTTTTTTGTTGTTGTTTTTTTTTGTTTTTCCACACAACAGTAACGGAAGTCCTACCTACTCAGAATAATTTTCTTGGATTGCCTCCTAAACCTAAACAATACAAAGTTGGTTTACAAAATTACATTTTGTCTCTTGAGAGTTACTCAATTATAACTGTTTTGTGAAAAATAAATAATAGATGAAAATACAGGTCTCACATTACTTGCATTTCTAATTTTTTTTGTTTATTTAAGTTTTTAAGATTATTTTGCTATTTGTTGGAGTATAACAATCAATATATT
F1F2106339	C8orf84	NM_153225.3	XM_002819178.1	AGTGCTGACCATTTATTACTTTCACAGTGAAGTACATTTTTGTTATTTCTATTCTTGAGAACAACTTCATAGGCTAGAAGGCTTAACTATTACTGTTTTTGAGAAGCTTGTTATTAGTTCTAGCAGAATCCAAGGAAACAGTTCAAAACTGAAAATTGTAGTCCAAGTGATTAAGGAAGAACCAAAAGTTTTATTTTCAAGGTTAAAGATCAAAGTATTTAAGACCCCTTCAGTATTCTTTCTCATTGAGTACCAAAGGGCTGGGG
F1F2027078	C9orf100	NM_032818.2	XM_003263361.1	CCTGGGGACGTTAAGAGCATATAGTCAGGTTGTCTTTAGCATCCTCCTTGGATGGATTAATTTTCATTAATCTTGGATTAAATTTCATTAATCTAATTAACTAGACTCCCAAATCATGGTCAGTCTGCTCCTGACTCTTCAGTGTGGGAAGATGGAAGCAGAGGGCCATGTGGGGTGAGCCCGGGTTCTGAGTCCCAGATGAAAGAAAGGGATGTAACCATCAAAAGCAGGTCTTTCCTGGCCTTGCAACTAAAGTGTGTGTTGGGAGCGATCTGTAGGTCAGGCAGAAGGAATTCTGCCCAACTCTACTTCCCCTCATGGACTTCCAGCTGTCTAATTCCAGGTATGAGAATCTTGTTGTGGCTTTGGCTGAAAACACAGGTCCCAACAG
F1F2055784	C9orf102	NM_001010895.2	XM_003260522.1	CAGAAAACTTTCCCTTAACCTCCCAAGACTTTGTAGTAAAACCTTCATGTACTTCATTGATTTAGTCAGTTTCATAAAAACAGGTTAAGAACAATTGGTCCCTGCCCTCAAAGAACTTAGATCATCTTGATGAGAGGTGGATGAAAACACTTAAATAATGAACATGTAATATCAGTAAGTATGTTAAGCAAGATGGCTAAGAGGAAGGCATATATTGTGTATATCCTGTGAATATTGCAACTATTATACAGTGTCTGATGTATATTGCTGAATTTTTATTTTATAGTAACTATTTGGTTTGAATTGAGTGGCCCATTTGAAGTTCCCCTGTCCTGGGACGCCTGTCTGGGTTAGTTGCAAGAGCATGTGACTCTTGATCT
F1F2119957	C9orf135	NM_001010940.1	XM_002914737.1	GAGATAGATTATACCTAGAATCACTTTGAACTTGCCGAGAGCAAGCAGAAAATTAGTGAAATGGAGCTGACCCCTTGCTTCTGAATGATTGAACCAACACAACGTTCACCTTTCCTGGCACCATGACAGAGAAGCCTATCCAAAAGATTATGATATAGAGGGTCCTGAGGACATAAAAAAACTGTGTAATTCAACATATTGGCGACTTGGAACTGATGAACCCCCAA
F1F2175708	C9orf142	NM_183241.1	NM_001100301.1	GGACGAAAGTCAGAGCTCGCTGCTCACAGGCTGCCCTAGGAAAGGAGCGGTGCTGAGTGCTGTGTCCAGACCCCCCTGCTCCACACCCGCCCTTCCTCCCTGCCCAGGGGCTCACCTGAACCGGGAAGTGATATCCTCAGCCGCGCTCAGGCCAAAACGGGCTTTCTACAGGGCACAGGGGCTGGTCACCAGCTGCCCAAGACCCTGGAACCGCCCCAAAGCTGCCTGATCCAGAGCCACCCCCGGAGGCCGGGCCGATCTTGGGCCTACAGCTCCAAAGCTCAGGGAAGGGTGTCCAGACCCGCCTCCCCCCACCCCGGGGGGACCCCAGACCGCCGTTCGC
F1F2048473	C9orf25	NM_001184945.1	XM_003312055.1	AGGGCCCAGCACCTCAGAGCCCCCTCCACACGCCCCCTGCCGGCCCATATAACTATTTGTTTTCCCCTCCTCTCCAGATGGGAAGCCTGGCAAAGCTGCCCAGTGGGATACTGCCCCCCTCCATAGAATCACTGCCTTCTTCCTCTTCTTTGCCCCATTCACCCCCTTCCTTGCTCTCTGGGTTGTGGAGAAGGGTAAGGTGGGCCTTGGAGACAGACCAGTTTGGGGTGATATGATCTATCCTCACCCACCCCCAACCAATGCATCTATTTCTCTGCCAGCTCCTCCCACCCCCCACATTTCTGTTCATTGGTTTCCATCCTAGGATGGAAGCAGGAGGTAGGGCTGGCCTTGAAAGCCGCATTCCCATCTCTCTCTAGCCCTAGATCCCAGATACCA…
F1F2173903	C9orf3	NM_001193329.1	XM_002920323.1	GGGGGCAGCCCCAGACAGACTGTGCTCCGTAGCACTGAATGGTAGCGAACACGGCAAAGTGAGGGAGTGGGAAACCGCTGAACGAGGATAGAGAGTGGTGTTCCATAGGGAGAAGGGAATTGAATTCATTGCAAGATTACATCACATAACTTGTCATCAACCTGGCTGGCCCCCCACGAGGCGCAGGAGCAGCAGGAGCTGAAGGCATGTCTGCGCTGGCTTCGCCTCCAGGACGAAGTGCGGAACTCCCCCCAGGAAATGCAGGTGCTGAGAAATGGACAAGCT
F1F2009612	C9orf5	NM_032012.3	XM_001144114.2	AGGAGCCCTAAGAGAATAGTTTGCAGCTCCCAGAATGGGCAGTGATATAATATCACCTAAAAAATCAGTCCTGTACACGGTCCTCATCAGGAGACTGGAACTGCCCTGATGTTCCAGCAACTTCAGAAGGACTCTGAAGGCCAGCCAGCTAGGGGAGGAGCCCTCGACCAGAGAAACCTATGCCCTCAGACAGTGAAGAGGCTTTATGGAATTTTCACAGGTCACAGAGCTCACGTAGTATAGAAAAGTGAGGAGTTTCAAACTCAGGTCTCACAGTGGCTTGCCCCCAGATTCTCAGGATTTGTCCCAGAAAGAATGTTCCCCTAGGAAAAGACAGTGAATGGATGAAGTAGCTTCAGTAAAAATGGATACAGAAAGCCTATCCCAAGGTCTTATATT…
F1F2030553	C9orf5	NM_032012.3	XM_001144114.2	CGTCACTTTTTAATGAAGAGGGTTTTCACTTTTGAATATGTAGTTGCTTGAGCAGGAAAAGGGAGTCTTCTACCCTTCTACCTACTTCCCTCTGTAAAGTGTAAGGCCGGGTGGCTTATTTGAAAGTCAGCGAGGTGTGTGTTGCAACCCCAGGAGACAGAGAAAAACAAGCTCTTCCTCCCTTTCGCCTCCCTCCATCTGCCATTATACTATTGCCAGATTCTTAAAACTTGGTTGACCACTTTGAAGTAGAATACTTACTAAGCTGCTGTTAATGGTAACAATATGACAATTCATGTTGGGGTTCGAGTTTTTCCAAATGCTTTAAGCGAAAAATACTCAGGAGTAGCAGTTCTCGGAGTTGTTAAATATATCCGTGTGTACTTATTTGGAATTCTG…
F1F2031659	C9orf5	NM_032012.3	XM_001144114.2	TGGAGATAGCTTCTGGTAATATACTTCCAAATGTTAGTTCTAGCTGAGAGTAAATTTTTTTTTTATTAGTTTTTGTCCTTACACATTTGCCATCAAAATATATTCATTTCACTGATTTATTAAGGACCTGCAAAAAAAATGTGCTAACTGAAAGCACTGGGCAGTTATATTTTTTTGATAGTTTATAAATAATAAAGAGAATTATAAATCAAGACAATCTGTCTACTAGTCATAGAAACTCTGCGCCAGAATGGGCCGTGTATAATTAGGCAATCCTATTGTTTTCTAGGGGAGAAAACAAATCCATAGGTTGAAGTGGCTTTTCTAACACACAGAGTCAGTAACAGGATTCTGAATAGAATACAGTTTTGCCCCCCCCCCCTTAGCCCACTGTTCTGC…
F1F2196264	C9orf82	NM_001167575.1	XM_003312025.1	AAAGAATTTTTTATTCCAGCTGAAAGTTAAAATAGCAAAGTAGTACATAACAAACTCTATTGCTGCTTACTAATTATAAAATGCAGTAGATGACATTTGTGTGATTAAACATACAGCAGTAGACAAGGGTCTGAGTGCTTTGTAGCTGCCTGGTTACCACCTTCAGGAAGCATTGTGTGTATGCTTTCTTCACTGTGCAGAATGGTCTAGAGGACGTTTGACTAGAGTGGTACCTATGAGGTAGAATGAGCTGAATGAAGGAAGCCACTTAGCTTCCTACCTTGGAAAATCAGTACTT
F1F2166074	CA12	NM_206925.1	XM_001173869.2	GGACGTGGGAAGCCTTTGCTCAGCTTCTCACTCATTCCACTGACATCAGTCGCCACTGAAGGAAACCAGCACTGTGGTGTGTGAATTTACCTGTCTCACTCAAATCCCCTGGAGGGCCCAGGTGCTGTGCTGGGTGCACTACAGGTAGAGATCACAAAGACAAGGACCGTGTGGGGAAAAGGACAGGGAAGGCCCTGGTTTCTTTGTTTCTTACTAATGGGACAGCTTGAGTCTTTTTGTTCTGTTTCTTTAGGATCATTTGATAAAAATAGTAAAAACTTACACCTATTTCCTTAATAGATATCCTAGGATTTTGCTGCATTGACTATTCATCCCATTTCAAGTTCAGACCTTAAGTTCTTCTCCCCTTCACTAAACTCTCTGAAGGCCTCCTGAGCA…
F1F2026833	CA12	NM_206925.1	NM_206925.1	TTTTACAGACTTGATAAATGATCAGGCTATTCCTTGAAAAGCATTGTTGCTTTCTCTTATCCTAGAGTAGACATGAGTTCTGAGATGACCCAAACCGCTTTTGAATCTAGAGGAAATAGGCAGAAGCATAATGGCTGAAGAGCTTTGTCTGTGGCCCAGATTTCATTTCGGCCACTTCTGTGGTGTCCCTACTGCCAATGTGGAATCGAGACATCCCTACTTCCCTGACTTGGAGGATGTTGAGTCACAGCTTGCTTGAAATCTGTTTCAAGATATGAAAGCAGGAATTTATCTGTG
F1F2290904	CA13	NM_198584.2	XM_002916891.1	ACAATCTCTGTTTGTTCTGGGCTGGCGTAGGTTTTTTTTTTTTNTTTTTTTTTAAATCAAAACCAATTATTGAAATGGAGTGAACCAGACCTGTTCTGCTACAGTAACCATTTCTTCTGAAATTTTGTGCTTTCAGATTGGTGAACATAATTCTCAACTGCAAAAGATTACAGACATTTTGGATTCTAATTAAAAGAAAAGGTAAAATGAAATATTATTTGCTAATGACTAATATATTTGTTGTTCTC
F1F2051107	CA14	NM_012113.1	XM_002919314.1	GTCAGTGGCCCCCCAGACCCTCCCAGGTTTCTCTCCAATCTCTCTACACCCTCCAGTCCTATTCTCCCCATGTCTATTGCTACTTTCCCTAGGCTAGTCAGCAACCCACTCTGTCAATTTATTCTATATGTGAACATCATACTTCAAATGGGGACTCATTCCAAACTCTCTCCCTTTCCAGGTGGGTGAGACCAAGAATCCAGTTTATGAACACATTCTGAGTCACTTG
F1F2149856	CA5B	NM_007220.3	NM_007220.3	AGTCTCCTTGTTGCGCAGCCATCACCACCATGCATCTCCAGAACTCGTTTTCGTCTTGCAAAACTGAAGCTCAATACCCATGAAACATTGACTCCCTATCTTCCCCTTCTCCCAGGCCCTGGAAGTCAGCCTTCTGCTTTCTGCCTCTAGGAAAGTGGCTGCTCTAAGTAACCCTTGTAAGTGGAATCGTACAACAGTTGTCTCTTTGTGTCTGGCTGATTTCACTTAGCACCGTGTCCTCCAGGTCCATCCATGTCATAGCCTATGTCGGAATTTTCTTCCCTTTTTAAGGCAGAATAATCTTCTACTGTATACCATATTTTGTTCATTCATCTATCCATGGCACTTAGATTACGTCTACCTTTTTTGGCTATTGTGAATAATGCTACTAGGAACATG…
F1F2014578	CA5B	NM_007220.3	NM_001080908.2	TAGTAATATAGTAATATAGTCTATAGTTTATAGTGTTATTTTGCATTGTCTGTACGTGGTTTCATAAAATATAATCTTTTCCACAATGATAGAACTATCTTGATTTCCGTTGAAAACTGTCTGAACTTTATTTTATTAGTTGAGGTTCTATGCCTCATGTTTCCAATTCACACAGTGGTTTAGAAGACTTTTGCTATAGTAAAAGAAGAGAAACTTAACAGGCTAAAGTCTAGAGAATTCTGCATATTCTGAGGAAGCCATGCCGTTGTTGCCTTTGCTTATAAATATTTTGGAATGTTTCTAGTTGCCTATAAGCCTGTGTTCAAACTCATATTGCATTTACTAGTGGTATTTCTTTCATTACTATGCTAATCATCTGATCTGCAAGGTAAGGTTGGA…
F1F2291306	CA5B	NM_007220.3	NM_007220.3	GATCGTGACCTAAGCTGAAGGCAGATGCTTAACCTACTGAGCCACCCAGTTGCCTTTACTCTTTCATCTTTTTAAACAAACCCTTTACTCATTAAACAGTAATTCCTTGTTCTTCCTCTCACCAGTGCTGGCAACCGCAATTCTACTTTCTATGCTGACTTTGACTAATCTAGGTACCTCTTACAAACGGAGTCATACATATTTGTCCTTTTGTGGGCTGACTTATTTCACTTAGCATAATGTCTTCAAGGTTCATCCTTATTGTATGAAGCACATGTCAAAATGTCCTTCCTTTTTAAAATGGGATAATATTCCAGTGTATGGAGAGACTAACATTTGTCCCCCCCCCATTCATCTGTCAATGGATGGACACTTGGGTTGCTTCTACATTTTGACTTT…
F1F2188003	CA5B	NM_007220.3	NM_007220.3	AAGTTCTATTCACTTATCAGATTTCAATTATACAATACAGCATTATCAACTATAGTCATAGTGTTTTGCATTGGAGCCTCAGAACTTATTTATCTTATAACTGAAAGTTTGTCCACTTTTACCAGTCTCTCCCTATGTCCCTCACTCCTCAGCCTGTGGCAACCTATTTCTCTATTCTTTTTTTTTCTTAAGTTTGATTTTTTTTTTCATTGCACATCTAAGTCATACCATACAATGATTGCTTTCTCTGCCTGGTTATTCTAGTAAGCATAGTGCCCTCTAGGTTTATTCATATTCTTGCAAATGACAGGATTTCCTTCTTTTTAAAGGCTGAATAATATTTCAATTATATATACACTACATTTCTTTTAATATTTATCCATTAATGGACAGTTTGTT…
F1F2281176	CA5B	NM_007220.3	NM_007220.3	AACAAACAACAGAATTTACAACTTGGGGCACCTGGCTGGCTCAGTCAGTAGAGCATGTGACTTGTGATCTTGGGGTGGTAAGTTTGAGCCCCACCAAAGGAAATAAAAAATTATAACTTAACAAAATGATAATCCAATAAAAATGGGCAAAGGACTTGAACATACATGTCTCCAAAGAAGATACACAAATGGCCAATAAGCAAAGAACATCTTTAGTCTTTGAGGAAATGCAAATTGAATTCATACTGAGATTCCAATTTACAAACACCAAAATAGCTAATAAATAAAAAAAGAAAATAACAATTGTTGTTACCAAGGATATGGATAAATGAGAACCTTCACAAGTACTGGTGGGTATGTAAAATGGTGTGGTGCTTTGGAAAA
F1F2060225	CA5B	NM_007220.3	XM_003255176.1	TCTGTACCTATTAAATAATTACTTCCTATTTCCCCCTCCCCTCCAGCCCTCTATTCTGATTTATGTCACTATGAATTTATCTATTCTAGATGCCTCTTGCAAGTGGAATCATACAATATTTGTCCTTCTGTGTCTAGCTTATTTCATTCAGCAAAAGTTTTTCAGTTAATCCATGTCGCAACATGTTTTAGAACATCATTCTTTTTTATGGCTGAGTAATAGTCCATTTTGTGTGTATACAACACATTTTGTTCATCCATTCATCTGTTGGTGGACTCTTGGGTTGATTCCACCTTTTGGCTATTGTGAATAATGCTGCTATGAACATTGGTGTACAAGTATCTATTTGAGTTCCTCTTGTCAATTCTTCTGGA
F1F2229343	CA5B	NM_007220.3	NM_007220.3	AGACAGATACATTTATAGCAATGCTCACAGCAGCATTATTCACAATAGCCAAAAGGGGGAAACAACCCAAATTCCCACCAACAGATGTTAGATAAATAAAATGTGGAATATCCATGCAATGGAATATTATTGAGCCTTTAAAAATGAATGGAATTTTGATACGTGCTACAACATGGATGAAACTTGAAACATCATGCTAAGTGATATAAACTAGACAAAAATCTAAATATTTAATTATTCAATTTATATGAGGTATCTAGAATAGGCCAATTTATAGAGACATAAAATAGAATAGAGATTACCAGAGGAGAGGGAAAAGGGGAAGCTATTATTTAATGGGCACAGAGTTTCTATTTGGGATGATAAAAAATTTC
F1F2274307	CA5B	NM_007220.3	NM_007220.3	AGACATATATTCCTAGTGTTTTAATTTTTTTAAGTAAATACCCAGTAATGAAATTACTGGATCATAATGATAATTCTATTTTAATTTTCTGAGTAAACCTCCATACTGTTTTCCACAGTGGCTGTGCCAATTTACATTCCTACCCATAGTGTATGAGAGTGTTGTTTTCTCCAACATCCTTGTCACTTATTTCTTGTGTTTTTGAGTTTAGACATTCTGACAGGTGTAAAGATTATATACCTCATTGTGGTTTTGACTTGGATTTCCCTGATGATTAGCAATGTTGAGCATCTTTTCATGTGTCTTTTGGCC
F1F2128639	CA5B	NM_007220.3		AATAGTAGGATTTCCTTCTTTTTAAAGGCTGAATAATATTGCATTACGTATTTCTCTCACAATTTATTTATCTATTCATATGCATTGGACACTTAGTTTGTTCCTACATCTTGGCTATTGTGAATAATGCTGCAACAAACACAAGAATGCGGGTTATCTCTTCAAGATCCAAACTTCATATCTATTTTTTTTTTTGGATTATGTACCCAGAAGTGGGGTTGCTGGATCATACAGTAGTTCTATTTTTCTTTTCTTTTTAGGTAACTCCTGTACTGTTTTCTACTGT
F1F2105393	CA5B	NM_007220.3	NM_007220.3	AGTAGCCATTTGAATGGGCATGAGATGGTATCTCATGGTGGTTTTGACTTGCATTTCCTTACTGATTAGTAAAGTTGAGTATCTTTCATGTCCTTATTGGCCATTTTGTATATCTTTGAAGAAATGTCTGTTCAAGTCCTTTGCCCATTTTTGAATTAGGTTTATTTTGTTTTAGGAATTCTCTATATATTCTGGATATTAATTTCTTACCAGATATATGATTTTCAAATATTTTCTT
F1F2104335	CA5B	NM_007220.3		ATGATCCAGTAATTCCATTCTTGGGCATATACCTGAAAGAACCAAAAGCTGGGTTTTGAAGAGATGTTTGCATACTTGTGTTCACCGTGGCATTATTCACAATAGCCAAAAAATAGAAGCAACCCAAATGTTTGTTGACAGATGAATGGACAAAGGAAATGTGCTTTATACATACAATGGAATGTTATTAAGCCTTTCAAAATAAGGAAATTTTGACACATGCTTATAGCA
F1F2119999	CA5B	NM_007220.3		ATTGCACACTGGCCATTTGTATGTCTTCTTTGCCGAAATGTCTGTTCCAATCCTTTGCCCATTTTTAAAAATTGGGTTCTTTGGGTTTTTTTGTTGTTGTTGTTGAGCTTTAGGAGTTCTTTATATATTCTAGATACTAATCCCTTATCTGATAGGTGATTCACAAATGGCTCCCCCATTCCTTGGGATGTCTTAGCAGGATCTCTCTGGACACTGTGTTGGGAGTGGAT
F1F2121345	CA5B	NM_007220.3	NM_007220.3	ATACACCCATATTTATAGCAGCATTATTCACAATAGCTAAAATGTGGAAACAACCCAAATGTCCATCATTGACTGATGAAGAGATAAACAGAATGTGGTATATACATACAATGGGATATTATTTAGCCTTAGAAAGGACGGAAATTCTACAGTATACTACAACACGAATGAACTTTGAAGACCTGCTAAGTGAAGTAAGTCACAAAAGACAAATCCTCCACTTATA
F1F2084446	CA5B	NM_007220.3		TCTCCCTATTTCCCTCACCACGTAGCTCCAGCCACTTTTCTACCTTCTGTTTCTATGAGTTTGACATTTTTTCTTTTTTTAGATTCCACATATAAGTGACACTATGCCATATTTGTCTTTCTCTGTCTAGCTTATTTCACCTTGCATAATGCCTTCGAGATTCATGCATATTGTGGCAAATGACAGGATTTCTTTCTTTTTTAAGACTGAATAATATTGCATTG
F1F2086806	CA8	NM_004056.4	XM_002915710.1	GTAGGACAAATTCAGCTGTAGAAAAGCAAATCAGTGCCTATTCTCAAAGATAACATACCTTCACATTTTAATATGGATGCAAAATGACATGGTGATTGAATTTTAGCTCTGTCCTTTTAGATTCGAACTGATTTTTAAACGAGGCAGTGTTTTAACGTGCTGCATCTGATCCACTGGAACTCCACCCTGTTCGGCAGTATGGACGAGGCGGTGGGGAAGCCGCACGG
F1F2192081	CAB39L	NM_030925.2	XM_001489141.2	AGTTTGTACAGAAAGTGTTATTTCAAAAAGTAATTGTTCTCGGGAAGGCTTCGGAGGAGATAACCTGGTTCTTCTCAATTCATTGTTCAGGGTAGAAGGAATATAAACATTTGAATGAAAAAAATGATTAACCTAGAATAATGTATTCATTTGAATCAAGTCTGTGATGATTTATGTGAAATCAGAGCCATTGTCTTAGACGTTTGATAAAAACAGCTTTAACCCTTTGTTGACAAAAGGCAGCAGGGCCGTGGGCTTGCAGACCCGAGCCCTGAGTCACCACAGGCCACCGAGTAGAAAGAAGCCCGAAGGACGGGCATCCCTGAGCCCTCAAGGTTATGTTCTCCTCAGAGAACCGGGGGTGGGGTGAGAGGCGCAAAGCCATTCCACCCGTCTGCA…
F1F2045613	CACHD1	NM_020925.2	XM_536680.3	GAAACATGGGGAACCTTCGTTAAGCTGAGCCAGAGGAATGTTCCAGGGAGCCAGAAACATTCGGCTCTCCTTAACTGGAAGAGAAAGAAGCATGCCCGGCCGGAGACTGAGAGCGTGGCCTACCCAGGGAGGAACGTGTGCTTTGAAGATGTCGCTTGGTTTCGCGGTGGTACCTAGTGGTACCAGGATACCACAGTCGCTCTCGGAAACTCCTGGTGAGCTCTAATGATGCA
F1F2154946	CACNA1A	NM_001174080.1	NM_001174080.1	TAACTCAGCCATTTTTGGAGAACCTTGGGGAAAAATGGAAATTTAAAAAAAAAAACACATTTTTAAAAGAAAAAAGGGGAGAAAAAAAATACGCTTCTATTGATGAGTTTTATCATCTCAATCGAATCTTTCCTTTCCCTGGTGAACGCGAGCTGGTGGCCCGTGTGGCGGAGAAGCCAGAAGTGAAGCTGAAACCCAGCGTCCCACACAGACCTCCACCAGACACTCATACCCCACACACGTTCTCAGACACACACAGGAGTGCTTGCTGGTTATACCAAACCCTACTATTACTGCCTGCAGAAATCAAATTTAAAAAAAAACAATTTTAAAAAGGACAAAAAAAATTAATGATTGAGAAAAGAAGCATTTTTTCTGAACATTTGGTCCTGCTTGAAA…
F1F2141594	CACNA1A	NM_001174080.1	XM_003316154.1	GGAAGGGGCCCAGGAGAGGACCTGCCGGACGACCCCGGGCTCTGGAGGGAGTCCCCAGGACCCGGACACACCAGGGTGTCCCGCAAAGACCCTCGGCCAGAAAAGCCGCTCCTGGGCGGTGATGCGCCCCCCACCCAACTCCGACCCTCCCCCGCATGACGGGGGCCCTCGGGGGGGCAGACAAACCACACAGCCAAGGGATTCGAATTAACTCAGCCATTTTTGGAGAACCTTGGGGAAAAATGGAAATTTAAAAAAAAAAACAACACTTTTAAAAGTAAAAAAGGGGAAGGAAAAAAATACGCTTACTAATTAGATGAGTTTTATACATACTCAAATCGAAATCTTTCCTTTACCCTTGGTGT
F1F2175612	CACNA1A	NM_001174080.1	XM_003316154.1	GGAAGGGGCCCAGGAGAGGACCTGCCGGACGACCCCGGGCTCTGGAGGGAGTCCCCAGGACCCGGACACACCAGGGTGTCCCGCAAAGACCCTCGGCCAGAAAAGCCGCTCCTGGGCGGTGATGCGCCCCCCACCCAACTCCGACCCTCCCCCGCATGACGGGGGCCCTCGGGGGGGCAGACAAACCACACAGCCAAGGGATTCGAATTAACTCAGCCATTTTTGGAGAACCTTGGGGAAAAATGGAAATTTAAAAAAAAAAAACACAATTTTTAAAAGAAAAAAAGGGGAAGAAAAAAAAATACGCTACTATTAGATGAGTTTATCATCTCAATCGAATCTTT
F1F2154757	CACNA1A	NM_001174080.1	NM_001174080.1	TAACTCAGCCATTTTTTGGAGAACCTTGGGGAAAAATGGAAATTTAAAAAAAAAAAAACACAATTTTTAAAAGAAAAAAAGGGGAAGAAAAAAAAATCGACTTCTAATTGATGAGTTTTATCATCTCAATCGAATCTTTCCTTTCCCTGGTGAACGCGAGCTGGTGGCCCGTGTGGCGGAGAAGCCAGAAGTGAAGCTGAAACCCAGCGTCCCACACAGACCTCCACCAGACACTCAATACCCCCACACACGTTCTCAGACACACACAGGAGTGCTTGGCTGGTTAACCAAACCCTATATACTGCCTGCAG
F1F2031487	CACNA1A	NM_001174080.1	NM_001174080.1	AAAGAAAAAAAAAATAAAAAAGTTGAATCGAGAAAAAAAAATCGCTTCTATTGATGAGTTTTATCATCTCAATCGAATCTTTCCTTTCCCTGGTGAACGCGAGCTGGTGGCCCGTGTGGCGGAGAAGCCAGAAGTGAAGCTGAAACCCAGCGTCCCACACAGACCTCCACCAGACACTCATACCCCACACACGTTCTCAGACACACACAGGAGTGCTTGCTGGTTATACCAAACCCTACTATTACTGCCTGCAGAAATCAAATTAAAAAAAAAAACATTTT
F1F2028444	CACNA1C	NM_001167625.1	XM_522315.3	ACCCAGCAGCATCCTGGAAAGTGAAGAGTGAAGCAAGAGGCGGCGGCAGGAGTTCAGGAACCCCAACGGGGAGAGGAGTGCCACCGGCGGGTGGCAGCCTCAAGGCCAAGGCTCAGTGGCCACCGCTCCCCCCCCCACCCCGTCTGTGTCAGTATCCCGGTACCTGCACAGGCCCACCGAGCTCCAGACCTGCGGCTAGGCCTACTTCGGGCGAGGGTGCGCTGGCACTGCCTGCCAGGGAAGGAGCAGCCCGCCCTTGACTAGACGAGGTGGTGCTGAGCTTCTGTTGAGCGCTCTTTTGTTTTGCGGTTTGACGTTTTTCTTGATAGCATGTTGCAGTTTTGGTTTTTTGTTTTTGGGAGGGGTTTGTTTGTTTGTTTTGGTTTCATTTTAATTTTG…
F1F2109285	CACNA1C	NM_001167625.1	XM_522315.3	GAGGAAGAAGTGTTTACAAAGCTTTGTAGCCACCCACCTTATTGTTTTCACCTTTGCAACTGTAAATCGGGTTTGGTTTTACTGATTATTTAAACGGTTGTGGTTTTCTTTTCCTACGGTAGGTTCAGTGGAGGAGCCGTAGCCATTGTGTATGCGCAATAATGTGTTATAATTTCCGTAGGTAGTAACAAAAATTTTTTTGGTTTGGTTTTATAATTTAAAGGTAATGCACTTGATATGGTCTTGCACATATGGGTGATTGAGTTGGGTTCTTTTTAA
F1F2198043	CACNA2D1	NM_000722.2	XM_847825.2	AAAGGAATCACTGACTATAAGAAAGGCTTTAGTTTTGCTTTTGAACAGCTGCTTAATGTAAGTATCCATACCGCCCCCCTTTTCTCTCTTATTACTGAGTCACGGCATCTGAATTTCAATATGCTGGTACTTACTACCATCAGTCACTATGAGTTACATAACTGTGCTGGTTTTCATTTAATTAAAAGCAGATGTGTCCAGGCAGTA
F1F2084406	CACNA2D2	NM_006030.2	XM_003257320.1	GGCTCACAAAGCCTTACACAGGGCAAGGGGTTGGTGGGAGGGTTGGCACATCCACACTTCATCTCCTGCTCACCGCCCGCCTCTAATCTGACCTGCAGCCCAGCTGGTCCTCTGTCTCTAAAGCTGAATGTCAAATAGTGCCAAATGCTGGGGCAGGGGGTGACAACCCCTCTTGTCCCACCCTAGCCGCCAGTATCCTGGAAATGTCCCTCACCCCGCCAGGTGCT
F1F2198985	CACNB1	NM_000723.3	NM_175819.2	TCCTTCTCATGAGGGCTGTCTTCCCCAAACCCCAGATCCAGGTCCCTCTCCCAGCTTCCTGGCACCGTTGTCTGGTGGGTAAAAGGTAGAGAATGGAAGCCCCATGGGGAGCTTGTCTTGGGGAGTTGTCTGGGTAGAGAGCGCAGGCATCAAATGTCCTGACCTCTGCTGGAGCCCGACCCGGACCCCTGAAGAGCGGGCAGCCAGAGACCCTGCTACCCACCCCTCCACATCCATGCCTCGGCCTTTGCCCACCCCAGGAATGAGCTTTGCCTACAACCTCCCTTGCCTACTGCCATCAGAAGAGGAGGCCCCTCTGTGTACTAGAAGCTCCCGACCCCGTTTCATCTGGGTATGGCACCCGTGGAACACTAGTCCGCCT
F1F2056969	CACNB4	NM_001005747.2	XM_001138685.2	GCTAAACATCTCCAGATGGGAATTCATCTTTCCAACTTCCCACAAACATGGGCCGGTATTTCCTGCCAGCACAATCGCATATCTTTCCATTGCTTCATTCAGTCTCTGTCTTTGAATATGTGAATGTTCTAGCCCTTCCCCAAATTCTTTATAGTCATGCTAAGAACTTTTGTTTTACATGGAAACACTCAATTTTGATATTGAAAGCTGCATTTATGCAAAATGATGAAATGAAAAATGTGAAACAAGTGATGAATTTAAAAGCTTGCAATAAAAAATAAACTACAATAGATTCTAGAGTATATTTGTTTCTACTAAAACTAACAGCATTTTTATTTTT
F1F2086513	CACNB4	NM_001005747.2	XM_001138685.2	TACTAAGTGTGTCCAAAGGTCAGAGAACAGGCCACCTCTTTTACATAATTATGATCAAACCAGTCAATACAATATTTGTCCTCAGACAACAAGGATAACTTTTTTGTTGTTAACTTCAACAGTCGAGTTAGTCAAATAGTAAAACTGGTTTATATGGGCAGAGAGCTACAGCAAAAATTACTATTTAAAGTTTTCTTCTTTTATTAAAATGAACTTTCTCAAATGAAATACATCCTCTTATAGCAACTCTTTTTA
F1F2088610	CACNB4	NM_001005747.2	XM_001138685.2	AAATGTTATTTTGTGATAAGATTCATACTATATTTACTGTTCTTATTTCTGCTCCTTCAGTAACAACTACAAAAACTAATGGTACATGAGCTTATACGACTCCTCTAAATTTTGGACATGTTTGAAATGCTTTATATTTTTCACAGCCTAAAGTCAGAATGATAAATAAAGATGTCCCAACAACAACATAAAAGTAAAGTATTTAGGGATTCTTTCACTTGTTTTGTACTGAATACTATTCTGAAACA
F1F2121019	CACNB4	NM_001005747.2	XM_001138685.2	ATTTCAGCGCAGCTGGTTTGAAAATTCAAATTTTATTGATCCTTAATGTCTCCTGTGGACAGTTAGCCATTTCCTACATAAGCATATGTATTATCATAGAATCCCATGTCACTGAAGCAAACTTCATATAAATGTTCTAAATAAATGGGAATGTACCCCTTATTTCTTTTATATTTCTGCCTTTGTGTTTCATGACAATGTTGCATGTTGTTTTCTTTTTAATTATATAAAATTTA
F1F2114003	CADM2	NM_153184.3	XM_003309898.1	ATCTGCAATTCTATTGCTGGATACTAATGCAAAGGGATTTTAAAGAATTCTTTAACACAGTCCGAGAGGTTGCTAATCTTCACCTCCCACACACTAAAACATTAATTAAAAATATAATTGATTCAACAACAGACACTTTAAGTTTTTTATTTAATCATGAATGTGACACAATAAAATTATTTGGCCTAGTTTTTAACACTACTGGAGACAAAGAAATAACCTGAGTTGTAAACTTTGATAACTAATTGAATTTGAAA
F1F2109681	CADM2	NM_153184.3	NM_001167675.1	ACAAGTTATAAAGGATGTCACAAAACAGATTCCTTTATACCAAACACATTATTTTGTGTATCTTTTTCAACTGACTACATTATTCATTCATTTTAGATTTTCTCAGTGATGCCTAATTTCCTTGTAAATTTCTAAGTGAAAGTTTTAAAAATTAAATGGTAGTAAAAATGTTATCTTATTTGTACAACATTTAATCGTTACTCCTTGGAAAATATGAACCTTGTAATATGCTGACTAAAGGGT
F1F2285153	CADM3	NM_001127173.1	XM_001170629.2	CGGGGAGGGCTCTGAGTCGGGCTGTGGACCTCACCTGGGCTGTGGCTCCGTGCCCGTGTGTCCCGGGTCGCCCTCGGTGCCCATCTGTCATGGAGAAAACAGTCCCAGGGGGTGTTTTGCTCAGTTGTCCATCTCATCTGTCCCTGCCTCAGTTTCCCTTCTCAGAGCCACAGAGTCAGGGCCACAGCCTTTGCTATGCACCCCTCAGGCCTCTCCCCGGCACTGACCCTGGAAGGACCACTGTCACTTCCTTCCCCCCCATACGTCTGACCCCGGGGGGCGACGGGGCCGGGAGCGAGCCGTCT
F1F2053426	CADM3	NM_001127173.1	NM_001127173.1	GCTCTAGCAGCTGTGGGAGAGGTGCTGCTGCGGGCCCCTGGCTCTGACCCGAGCCCTGACTGTCGCACGGCAACCGCTGCTCCCGTCTTGTACGGCCTGCCCTGCCCCTTCCCGCTCCCTCAGCAGCCAGGCAGACGTAACAACAAAAATACTAAAAGGAGCTTCAGTGCACTGAGCTGTGTCCTGCCCAAACGAGGGGAGTGATGTGAACT
F1F2051566	CADPS2	NM_001167940.1	XM_532534.3	AAATTAGCAGTGCGAATGGATAAACCAGCACATATGAAACATAGTGGTGGAGAGAAGCACGTCTGAAGTGGTTCCCTCTGAGATTCGCAGCCACCCCAAGAGCCTAAGAAAGTCCATTCCCTTACGGAGACGTGTCGTCTGCCGGCTTCGGAGCCGAATCACCAGCCCTGTGGCAGAGTGAACAGATCAGTCAATAAGATAAGGCTTTTTTGGATGACTAGCGGGG
F1F2102443	CAGE1	NM_001170692.1	XM_003272240.1	GAAAAGGACTTCTCAGCTGGTCTCCAAAATTCACAGTGTTCCAACTCTGATGGACATCACCACTCCCGATGTTGAACAAAAATTGAAGCACTTCCATCTTAAGAAGGAAAGTTTAGATAAAGAGGTTACATCCTACGAAGAAATCATCGAATGTGCTGACCAAAGGCTCACGATATTCCACTTCCAGATTGCACATTTAGAAAAGAGAAATAAACATTTGGAAGATTTAATTAGGAGG
F1F2052683	CALB1	NM_004929.2	XM_003268279.1	AGCCTACTGTCAGAGAGTATGACCTTAATCCATTTTCTAAACTGTTTTCACGTGTTGCAGATTATAATTATTCTAGTCAACTGCTGTTTTTATGTCATATTGTGTGATCTATGATTAAATTATATATGCCTAGTATCCTGGTGTCTACTTTGCATACTTCCTGGATTTTCTTCCTATGTAGGACTGTCCGTTTCCATCAAGGGTATCTGCTGCCTCTGAAAA
F1F2001800	CALCOCO1	NM_001143682.1	XM_543631.3	ACATGGATGGACACTTCTTTTTCAGCACCCAGGACCCCTTTACCTTTGAGTGAGCTCACCCCACCACCCCACTGCCACCACACTGCCACAGACACACACACACAGGCACTCGCACTCTCTCTCTCACACACACACACACACACTGCTCGCCCCAAAGCCAATTCCTGGGGCCACCCCACCCACTTTTAGTCGGGGTCTGTGCCGGTTTACCTGGGTTTTCTCAGGGTCCTGCATGGAGGCGGTGGCGGCATGGGCATCATGGCCTCTTCAGGTCTCTCTCAGTTCTGAGTTTCAGTGGTTCTTTCTGTCCCCCCCCCCCACTCCCACGCCCAGTCGGCCTGCCCACCCCCGCCCACGTCCCTTTCCCACACCTAGTTAGGTATAGTAAGGTTTGGGTAG…
F1F2013098	CALCRL	NM_005795.4	NM_001102107.1	GTGCCACTCTTACAGTTTTTACACCAGTAAAATATTACTTTTCTGACTCATACTGTATGAGTCAGAACATTTGGAAATGTTACCAAGAACTATTTTTTTTAAAAACATTTTTTAAAACAACAACTAGAGGAATACTATGGATGTGTATATATCATCTACGATGCTTTAATAGAGCTGCTGTGATAATACGATACTAACAAGTCAGTGAAAGACTCGAATCTATCAGTGAGGAAGACTTGTCTAGAACGTTCAGGAGTAATTAAGATGGAGGAAAACCTTGCTAATGAATTAAAGGGACGTTTAAATGGGATTCATTATTCCCTAATGTTATTTTCCACTCAAATTTCTGGAAAACAAAAATGCCTTCAATTAGTAAAAGTCCATTTGAGGAGAATTCAC…
F1F2156051	CALCRL	NM_005795.4	NM_001102107.1	AAGACTTTTCTAAAGCTGAAGTGCTAATTAAGATCTCCTTTATGTCTTACTTATGAAGAAAAGATAAAATAAATACTTTTTAAAAGGAAACTTTTTGGTATCTAAAAACTAATTGGGGGAATTTCTAACCTTCAAAATGTAGATCTGCTATTTTTCTGTACTTGTGAAAGTTACATTTTAACTAAAAAAGAATTCTAATCTGTCCTTTTTGAATTTTCACAAGTTTTTTTCCAGTGCATTTATTTGTAAAATGTCCATTCTGAAACTTGTGTTTGCTAAACTGTAGTCCAGTGTACACAGAATTAGTGGTAGGTGTAGTGCTGTAATTATTGCTTATAATTTTTTAAAATGTGAACTTATTTTAATTTCTTTTGGTTTTAATTCGGCTAATAGAAACCA…
F1F2030807	CALCRL	NM_005795.4	NM_005795.4	AAATAGAAACTGCCCCTTCCATTTCTACTGTGTAGACAGATTAGCAGTTATTTTACATGAAGAAAATCAGTGAAGGATTTCTAATTTTCTTGGAAGTTTTTAAAAAGAAAGTGTTGTGAAAATAAGCTTGTAGATACTTTGCTATTCTATTTTATTAGTCTTAAATCAAATGCATATAATCTAGATAAGTTTAAAAAACAAAATACATAATGTAACAATGTATGCTTGTTGATATCTGATACTGTGTCTGGGCTGATTTTATAATAAAAAAGAGTCTGGAATTCTATATTTGGTAAATTATTTTAAAGTAACAACCAGATGCCAGCATCAGAAGTTTGAGAACCAAGAGAATAGAAATATCTGTGATATGATATAAAATATTTAATTAAAAAACTCAAA…
F1F2147600	CALCRL	NM_005795.4	NM_005795.4	AAAAGGAAACTTTTTGGTATCTAAAAACTAATTGGGGAATTTCTAACCTTCTAAAATGTAGATCTGCTATTTTCTGTACTTGTGAAAGTTACATTTTAACTAAAAGAATTCTAATCTGTCCTTTTTGAATTTTCACAAGTTTTTTCCAGTGCATTTATTTGTAAAATGTCCATTCTGAAACTTGTGTTTGCTAAACTGTAGTCCAGTGTACACAGAATTAGTGGTAGGTGTAGTGCTGTAATTATTGCTTATAATTTTTTAAAAGTGAACTTATTTTAATTTCTTTTGGTTTAATCGGCTAATAGAAACCACCATTTCTTTTTCTGTAAGTCATAAAAAATATATTCTGATACAAATTAAAAAAAAAAAAAAAAAAAAAAAAAAAAAAAAAAAAAATAAC
F1F2175012	CALCRL	NM_005795.4	XM_001501668.3	GACGGAAACTGGTTCAGACACCCACTGAGCAACCGGACGTGGACCAACTACACCCAGTGCAACGTGAACACACACGAGAAAGTGAAGACCGCGCTGAACCTGTTCTACCTGACGATCATCGGACACGGACTGTCCATCGCCTCACTGCTTATCTCGCTTGCCATATTCTTCTATTTCAATCTTGCCGCACGAGCAGCTTCAGACCAGCTGGAGTAGTGCACGTCAGATACCAGGCAGCCGGATGTTAGCTACGTGTGTAACTAGAACACCAGCTTCTGGCCCACAGTCAGTCAGATATTTAGAGTATATTGAATAATATATGACCAGCCATGGTCTCTCATGACTTCAAAATCACGGGATCTAGAG
F1F2087774	CALM3	NM_005184.2	XM_003432566.1	ATGTGTCCTCTGACTTTGGGTGCTGGGGTGGCTGCCGGCCCTGTCCCCGGCCCTGCTGGGGAGGGGATGAGGCCTTGCCCAGGCAGGAGAGCATGCCTTCCGCTGTTGCATGCGACCGGCCCTACCATTCCCTGTGCACATCCCAGCAGCCTTTCGGGCAGGGGTGCCGAGAGAGGCATTCCAGAAGGGCTGGGGGAGAGGGGGGGCCTTGAGTCGCGGCGTTCGCAGTG
F1F2247397	CALML4	NM_001031733.2	XR_095082.1	GTGATTTCCTGGCAGATTTTCCGAAGAGACAAATGTCTGAAACTGAATGAAAATATATCCCGATTTTAAATGGGCTAATTGTGGAAAGAACATTTTTAAACAATTCCAAGTTAAATACATAAGACGCTTCAAGATCTTCAGGACATTTAAAGCACATTTAAAATTATTTTAGTAAGGATTTTGTTTTATCAATACATGTTGAATTTGTTTTTTAAATTAAAAAAAAAAAAACACAAAAGACTTAAGATTTCAGAAAGAGGGAGGGAGAATAGNTGGTGTACCAGAGTGTGCTGCTGTTAATTGTTTAATAACAAAGGGGAATGTAT
F1F2268555	CALML4	NM_001031733.2	XR_095082.1	AGAGACAAATGTCTGAAACTGAATGAAAATATATCCCGATTTAAATGGGCTAATTGTGGAAAGAACATTTTAAACAATTCCAAGTTAAATACATAAGACGCTTCAAGATCTTCAGGACATTTAAAAGCACATTTAAAATATTTTAGTAAGGATTTGTTTATCAATACATGTTGAATTGTTTTTTAATTAAAAAAAAAAAACNCAAAAGCTT
F1F2049506	CALN1	NM_001017440.2	XM_001142591.2	AACCCTGGGCCACAGTCTTCCCATTTACCTCATACATGTTCCTTTTTTCTTTTTCCTTCCGTATTAGGTGATGATTTCTGCTATTAAGTGGTGAGAGAGTCAGCAGACTAGTCACAAGAAAATCTTTATATAAAATGTAAATATTAATATAAATTAACTTGGCATGCAACTTACTAACCCATGAAGTATATACTATCAATACGTTCTCTCAGTGTATAAAGGGAAACTGACTGCCATATTTA
F1F2043005	CAMK2A	NM_171825.2	XM_003266636.1	AAAAACATCCTGTAGATGCAAAATCAATTAGTCAATCAATCAATCAATCCAGACCCAAGACCAGACCTAGGCTCCAGCATGCCAACACCTCTATAGGAAAGTATTCTCCCAGGACTGTGCGCCCCCTGGGCACTAATCCTGGCCTCCTGTCACCCAAGGGGAGACCCTTTGGGGGATGTGTTTGCCAGACTCCCCGTGCTGGTTTCTTTGTTACTATTTGTTTGGGGATTTGTTTCAGTTCTTCCTTTCCTTTCTTTCTTCTTCTTCTTCTTCTATTTTTTCTTTCTTTTTTAAAAATATGTGGCTGTGAACTTGAATGACCACTGCTCAAAACTTCTGCTATTGGGTGGGAGGGGGGAAGAAGGGGTGTCTGTTTTACTGGTGTTTTCAGTGCAATAA…
F1F2277385	CAMK2B	NM_001220.4	XM_001095396.2	AACAAGGATTTTCTTTTATCTTCCCCCACAAATCAAGCCACGGGAGGGGCACAGAGTGGGGAACGGGACACAGGACGCTGGTCTCCAAGGGGACTGTCCCTCAGCAGACACTCCGAATGGACACTCACCTGCCCGTCCACGGCTGTGCTCAGGACAGCTGCCCCACCATGGACACAGGGTAAACATCTGCCAGGCTCCCTGGGCCGTGGGCAGCAGCAAGGCTCACCGTGGACAGCGTGTGGCCTGGCCAACCC
F1F2033139	CAMKK1	NM_172206.1	XM_002826852.1	ATCTTCGTGCCTGTGGGTATATGTTGCACCTGCACGCACAAGCATGTGTGTGCCCATCTGCTGCACACAGCACACCTGCATGTCTTGCACTGGCACATGCATCTGTAATATAGTTCCTTTGTGTCTTTAAGGCTCTGAGCTGAATGTGGCTCATTGTCAGTGGGCCCACATTTCTCCCTGGCTCCTCTGCAACTAAGGTGTTATAACCCAGGGGTTAAAAAACAATTCAGTACTGTTTTTAAGAATACTTTTTTATAGAGTTCATGGGAGGCCCATCACAGATCCACAAGTTTCCTTGAGCATCTCTGCACTGGGGCCTGGAGGGTGGGCGTTTCAAGGAGGCATGTCAGTTGGGCCTGCCCTCACAAACCTCATAGGCGGGCCTGGCTCCACAGCCCG…
F1F2023837	CAMKK2	NM_172226.2	XM_003280304.1	CGGGGGGGGGGTTCACCTAAAGGGCTGATAGCCTACTCACAGCGGGTTTCTGAAATATTAACTGAGCTCTGGTCAGTCTCTCATTAAAGGACAAAACCTTCAGGGTGAAATCCTACACTTCCATGTACATTACATGGCTTACGAGTAAACAAAATACTTTCAATTCTCTAACTAGACTGAACTCTAGAGCAGTTCAGAGATCATTTAGAGCTTCCAGGATTCTTTCCACGGCTTCAGGCTTGTGCTGAGAGTTAGAGCCAATGAAATCTGTGCCTGTATATTAACATGCAGCTTGGCCTGTTCGTAACCTGTATATCCTAGAGACCGCTGAAGTTTTGTTTTCTCAATTACTAGCTGATTGTTGCTGTCAGTGAGACACTTAGTTTCTGG
F1F2149933	CAMKK2	NM_172226.2	XM_001929310.2	AAAAACGTTTTTATGCCAAAAAATCCTTCATTGTGAACTCAGAACCATGTCAGATAATACCAAGTGAATGTGTGTGGGGTTTGAAAATCATAAAAAAAACTGGCAGGGAACTCTGGCGGTGTGGGCTGAGACCACATAGTTAGTTGCTGTGTTTGAGAGGGAGAGGAAGAGGGGGTGTGACTCCTCCTGCAAACCCCGAAAGCCCCAGACTCCAAGCCCGTGGCCCCTTCCAGGACTGGGGGCTCACGGGGTCAGGGCCGGGCTGGCCCTAGGAGCTGCTGGGAGCTTCGATGCACC
F1F2078785	CAMP	NM_004345.3	XM_002813799.1	TCGACCTCCTCCCAACCTGCAGGTCCCTCCTTTATACCCAACCTGAGTGTGATGCAAAGACCCAACCAGGAGCCTTCCTGACCCACCCATCACTGGCTGCCTGCCAGGATGTGGACAGAGGCTTGCCTCAGTCCCTCCTGTGGTTGCCTCACGGGGCTTGCTGGACAGCGGGCAAGAGGTCCTCACGTGTGACTAAAGAAATAGTTTCTCCATCTCCCCGGCAATGTG
F1F2190096	CANX	NM_001024649.1	XM_001497467.3	AGTTGATGATTGGGCCAACGATGGATGGGGTCTGAAGAAAGCTGCTGACGGTGCTGCCGAGGTTTGTTCTCACTTGCTTCTCATGCATTTATATCTGTTATTGCTGGTGACAAATCTTTTCTTTTATGGCAGCCTATCTTATAAGATTTGTCTTTTCCCCTATTTGAGAATATTGGCATAAAATATGTGACCAGATGCTTGGGTGTTTGGACATGATTTCATTAGTCTAATGTAATGGTTTTTTAGTATTCCCTATTTGTGTTATGGGTAGGGTGT
F1F2162012	CAPN7	NM_014296.2	XM_002814038.1	TTATGAAAGAATAAAACTTTAAGAATTTTTTAACTTAGTTTACAATGAAAGTGGTTGAACTTAGGTACCTGTCTCCCATTAACTCATTTAAGGAGAGCTGAGGTATATTCACTATTGCATTTCTTACTTTTATCAGGCTAAATGAAGGTAGTAATCTGAGACACTGAAGACATTACAATTTAGTTTGTATGGTCTTTTAAAAATTGCTCTTATAGTAACACTGAAAAAAAATACAATTGAAAATTTAGTATATGGTAATTGGGGTTGTATTTGGAAAAACTGCCAAGATACTAATGCCATGTATAAATTCCCAGTTTACATAGAAATCCATGAGAGCAAAAATGATGCTCAGGATTTTAAACATCTGAAAATAAGGTGGAATTTTTCGTCGTCTCTACT…
F1F2081369	CAPN7	NM_014296.2	XM_001917860.2	ATAAATGGCATCTTGTATAATTAAGAATAAAAACAGTATATGCATGTGTTCCACAGTGGTTTCCACCTCCTAAAGCTTTAGAAAGCATATACTCAATTTAATAATATATCTACACTTTAGTTGTTTTTAGGTATGTATTTGAGACTACTTAATAACAACAGTAATTGTTTCTTTTTATTGCCAGGCAATATAGTGTTGGATTTGAGGTTGTAACAGTGTCTGTGGTGGGAGATCCTGGTCCCCA
F1F2087079	CAPRIN2	NM_023925.3	XM_001499487.3	ACTCGTGGTGGGAGATTACTAACCAATTCATATCGGTCCCCTGGTGGTTATAAAGGTATGCTCTGAACAAAATTTCATTATACTGAATTATTTTGTTTATGTATTTAACTATTTTTACTTTATCTTATTCCTTTTTTAGTTGCCCTCCATATTATGGTAGAGAATTCCCTATTCCTGCAAAATGCAGTATTTCTAATATATCTGTTGTCTGTACAACAGAGGAACTTTTTGTATGAAAAGCAGATTGAT
F1F2085213	CARD8	NR_033679.1	XM_849808.2	GGCTCGTGTTTCAGTCCCCATCACTTCCACGGCACTGCTCTATTATCACTTCTACCCTGAAGATACTAAATTTCACCTGTACCTTATCCCCAGTGACTCCTTGCTAACGAAGGCAATAGATGAAGAAGAAACTAAGTTTCACGGTGTGCGTCTACAGACCTCACCCCCCGTGGAACCCCTGAATTTTGGTTCCCGTTATATTGTGTCTGGTTCAGCTCACCTGGAAATAATGCCTGAGGAGTT
F1F2120790	CASD1	NM_022900.4	XM_002918237.1	CCAAATTTTCTTTCCAATTGAAACATTCATCCATTTGTTTCCTTTCCTTAAGCTATACCCGTGTGATACCAGTTACCCCTGTGGATCTAATTAATATGTTTTCCTCCAACTAATTAATTTCTGTCTAGTACTTCCAGTGTTTGGTAAAGCTCTTTATAATCATTTTGGTATTTCCTATTACCTCCCCTCCCCCCGTTTTAACGTAAAATAATATTATTCTATACTACTAGTGT
F1F2025494	CASP7	NM_033338.4	XM_001090833.2	GATCATTTGTTGATGAGTCTTTTCTTTTTTTTTTTAATGGTCTATCCCTGGAAATTCTAAAGGTATTTTTAAATTCAGGAAGAAAACTTTCTGGTGCTGTCTTATTACATTTTTACTGTTTTTTGGAGATTTTTTTATTTTTTACAATGTTACCCATTCGATGGCTTTGTCATTTCTTCTGAAGACTCGTTTTCTGTTCATGTCTTTCTCCTTGTTGTCCCACTTAGTACATACAACAGAAACAACCTCTACAGACTCTTTGCTGTGTCCACCATGATTGTGTTGACACGGCCGACAGGGTCCACCTGGCCCAGAGCATTCCAGTGCTTGGAAAAAAGCAGGCTGTCTTCACCTGTGTTGCAGAAAGTGGGTATTGAGTGTGATTTGAGTGATTTTTCA…
F1F2155610	CASP8	NM_033356.3	XM_002915847.1	ATGCTGCTTTCTTTAGTTAAATGATGGTTTTGTAGTCATAGTTCACCCAAAGGCACACAGTGACCGGACAGGTGAATAGCAAGACCTCTTCTAGCTCTGTAGCTCTTCGTGGTGTAGGGGTATGAAGAGTGAGAACTTCCCACGGCCGAGCAAGAAGTGAACCGTAACATCAGTACCATGTTTTCCGTTTGTAAGTTAGACCTTGAATCCTACAAAGGTAGAGGAACAGGTTGTCCAGCTCACCTGCTAGGGGAGGCTGGCGAGGAAGGGGGGAGCGGCTGCAGGAGACACCGGGTTTCTCTTGCCCGATGTGATCAGTGGTCACACATGTTGTATGAGATACAGCATCAGGTAAGACTTATTTTTTTAACTGAATTGAGTTCAGGAAATTAATGTAGG…
F1F2024155	CASP8AP2	NM_001137667.1	XM_002690191.1	TCTTAGTTGATACTGCATACTACACAGAAGCTTAGAATTCCTCATGTTTTAAATGGGGAAGTAGAGGGCAGTTTTATGGCGTATTTGATTACTAGATAAGTCTACATTTACTATTACTCGCTGACTCTTGAATCTCAAGTCAGCATGTTTAGCTTGTTCCAGTCATCAGTCTGATTTGCTCACTTGTTACTGGTCAAGATATTTATTTTTAAACAGAACTTGTTATTAAGATAAAAGCAACAACAAAATGGCATTGAAACTTTAGTTTTGATATTTCAGAGAAACGGCTTTCTTTTCTAGTATTTTTCAAAATAATTTTGTAGTATTTTAAACAATTATTTTGTTTGTTTTCATCCATTTTTATTTGCTTTTCTAATTGCCTCTCATTTTGATAAATTG…
F1F2293838	CASR	NM_000388.3	XM_001112009.2	GACAACGTCATTATTTCAGAACAGATTCTACAGAGAGGTAATGGAGGCCCTTGGGAGGATCCACGCCCAGCTGGAGAAAGCCTCACAGACACCCTTTACGTGATGTGGCTTCTAAAGACTCAAGGACCACCCACCTAGTAGTCTGCAAAGGCAAAGGCAGAAATGGATATTCAAACACCACAGCCTCCGTTCTGTTATTAATTACTCTGTAGACATGTGCCCACACTGTAGGGAGTGAACTGCACCAAGGGGG
F1F2287324	CASZ1	NM_001079843.1	NM_001079843.1	GTTGGGGCCCTCGGCCTGCCCTTCGGTGACTCCCAGGCCCCAGCCTCGCCCCCTGGGGGAGGCCGAAGCTGGGTGCGCTTCCAAACCAACGAGCAGCTGCTGCTGGGGTGCTGGGCCCCCGCAGGGGTCTGAGCCACCCACGTGGTGGGAACAGGAAGGATACCACTGTTTGGGGCTTTAATATTCAAAATGGGGGGAAAAATGCGAGAAAGTTGTACAGTATTTTTCCTGTAAAGGTTATTATTCTACATAGAACAAAAAAAAGAAAAAAAGAAAAAAAAGGAAACAAGACGGCCGGACGAGCACAGACCGCCTCGGACC
F1F2209494	CASZ1	NM_001079843.1	NM_001079843.1	GGAAAACAATGCTTGATCCACCAATGCTCTTTTTTAATGTTTTATAACTATGTATGTGTATATATATAAATACAAAATAATATGTATGCACATATGTGTGTATATATCTATATGTATATACATATATAGATATATAGAGATATATAGAGAGGTTTTGAGACGAAAAAATGCAGAACGTAGAAAACCGAACTCAACAGCGTGTGCTCTTGATTACTTGAATCTGGTCTCCTCGGCACCTGGTTAACCTGAATATTTTTCCACTTGAATTTAGTGCTATTAG
F1F2228703	CBFB	NM_022845.2	XM_001086629.1	TCAAATGTTTATTAAATGTTCATATTCCCATCCTTCTGTAAATACTTGATTTTTCCTGTCATTCAGCTCAGCACTGTGCTTCTGTCTTGTCTTAATGCTGGCATTAAGATCATGAGTCTTTTTTCTCCAATAGTGCAGGCTTTGAAAAACTTTTATTAAAGTTATTGATGACTAATTTGATTATTTTCCAATAATCTGTTAATTTAAAACAAAATTACATCTATTGCATCATTCTTTTACTAAATTCATC
F1F2028996	CBL	NM_005188.2	XM_002822604.1	ATTGTACTTGCTGGCTCACCTTTCCCTTTGGCCCTGGGATTGCCCTTCCTGGAAGAGCGTGCAGTGTGTATTCACAGCTCTTTTCATGGAGCCATGGGTTTCCTTGTAGAACTGTCCTGCGTAAAAGCAATTCAGGGCTCTCCCATGAACCCCCGGTTGTCTTCCCAGAGCCTTGATGACATCTGGGAGATTTGGCAGCGGTCTTCTGGGTACCCACCGGCTTGGATGCGTTTCAGTGGAATCTTTGTGGTGGGTTGAGGAGCATATTGGCTCAGAGTTGCCGAGTAGGGCAGTTAAATGTTTAAGCAAGGCATTTGCCCACAGTCCCCTCTCCAGTCTAGTGCCTTCCTTGATCTTTTTACTGAACTGCTTGGAGTCCCTAATCCCCCTTGTTGTAAA…
F1F2016947	CBL	NM_005188.2	XM_001104812.2	ACCGTGCCCTCGAGCTCCCCTGTGGCTTGGATTACCTTGCGCACAGCTTGAGTCTTGTATTTTTAGAACACCCTCCCTCTGTCCTTTCCCCTGTTTCTGCCTCCTCCTCCTTGTTGTTTGTGGGCCGCGGGCTTGCTCCGACCAGCCTCACTGAAGCCCAGTGGCTTACAGGATGTTCCTGATTACGTGTGATGGTGTTGGTTTGTTTGGTGGATAGACGGGGCAAGGAAAAGTACTGTTGCTGCATCATCACAGTCCTGTGTGATCCTAGCGGCTAACACTGGTCACTCCAAAGCACTGTTTCCATAGGAACGTTGATTCTGTGACAATGAGATGTTTTAATTATCCTAATGACGTAATGACTGATCTGAGATAGAGGCCTTCAGATACATTCCATGC…
F1F2184705	CBL	NM_005188.2	XM_001165648.1	GAGTTGGGGTGGGGGGTGTGCTGTTCGAGAAGAGGCTTCAGACAGGATAAATACCTTAGAAGTATTTTAGTAGCAAAACTGCTGTCCTGCTGCCCCTCCCCCCCGCTTTTTTGAGAGTGAAAAGGCAGGACACAGGACTGTATCTGGACATGGAGGAAATTCTTAGGTTTCGCTTAATTTGGGCTTCTGTCATCTTTGTTGCTTTATTTCCTATTTTAATTCCCTTTACCAGTCTTGGCATCCAAGATTTCTTACCTCCCTCTTCAGGACCAGTTTCTCCTGCTCCGGAGCTAGTCTGTTCTTGGGTGACATTTCTTCACCTTCATTCAATCTCAGGTTTTTAGTCTTTCTTTTGTGCTTAGAGAGCAGATCACAAATCCCACTGTCGCCTCT
F1F2119069	CBLL1	NR_024199.1	XM_001491503.3	GGCTTGTTACAGTCCAGCTAAGATGACCACTTAATGTTTTATACAGATCTCGTATGTATAAATCAATACTCTTAGGATATTATTTTATATCCTTTGAATAAACCCCTGTGAAGTATTTCCTCCCCCCTAAAATGGTGCATAATATAAACATGAAAAATGTAGTATGCAGATATCATTTATAACTAGTTTGTAGTGCATAAATTTAGAACACTTCTTTTTGACAAAGGGTGAACTGATGG
F1F2118731	CBX1	NM_006807.4	XM_001088037.2	TCATTGTCCTCTAAGAGGTGGGAATGCCACATCAGACTTTCCTCATAGAAGGATGTGACCCAGTGGACACTTGACACTGGCTTCCTTGGAAGGGACCAGGTCATCCTCATCATATTTTTTCTGCTTCATCAAGAACATGAGCTCTGCCCTGGAGTCTAGCTCTACTTATCTGCTCCAGCTCCAGACCCTGGGCAGAGTCTCATGG
F1F2019373	CBX5	NM_001127322.1	XM_522411.3	GCAGGAATGAAGAGTAATTGTTCTGGAAAGTTAAAATGTGAAGGTTCTGTGGATAGCTTCATAAAACAATTCTAATTTCTTTGTGCTTGCGCTGGATTTCTTGAATTTTAAACTACCTCATCTTGTCTATTTAGAGTTAGCTTCAGCTTGTTATTGCCACTCTTTAACATCATGCTTGACTTTGGTTGTTTTCTGGCATGAAATTTTTTTTTATGTCCTGACAGCATGTTCTCTTGCCTTTTCATCCTGATCCTCATTTCATCATCTCATATTGTTGTTCTGTCAGAGAAATGTTTTAAAATAGTTTAAAATCTTGGCTTATGGGAAGAAAGTGATCCTTAATGGTATTTGTCTCTGGGATCAGTAAGAAAAAGAGTTAAAACAAGATAGTTGGGGGAG…
F1F2060315	CBX5	NM_001127322.1	XM_002798615.1	CCCAAGTTTCCCCTTCATGCCATTATTTTCTGTGGGGAATTCTTGGAGGGGAGCCATCGGCCACAGTATCAATTTTAAATATTCATAGCGTTTGTAGTCGTAAATTTCTTGCTTTGTTGACTCTTGGATTTGCCACCAAGAGTCCCCAAAGGATTACTGCTCTTCCCTTTTTCCACCCTCAAACTCTTTGTTGTATTTTATTTTTAAAAATACGTTTCTGTGGAAGACTATCGCCTCAGAGTGACAGGTCCTGGCATTAGCATGTTGACAACAACCACCTGTTCCTGTTCAGAGTATTTCCCTTTTGCTTCTTTCTGCCTTGCCATTATATTGAGAGATTATTACCTAATCTTATCCTTCCATCCTTTTCCCCCCAAGAAATGCCCTATTTCTCTTTAG…
F1F2003989	CBX5	NM_001127322.1	XM_002823340.1	AGTCACCCAGGAAAATCCTTCTGAATGGTAATGTGATTGGGTGAGAACTCCTAACCCATACCTCAAGTGGGTAGGAGTTTTTAATCTCCATCTTTCTTTACTCTGAAAGAATTCAAGGCCTAGATCGAGTGCTAGATAATTGACAGTTGGTTAGTACTTAATCTGATGGGCATCTGAAAGAAAGAAAGGATAGTCAGGAAACAGATTTGTCATACAAGTAGCCAAGGATATAATTAGGATAGACAAGAATAAGATAGAAGTAGGCCAGAGCCCCTGAGGAGGTAATCTGGGCCTGTTGATTTGCAGGTGGAGAAAATGACAGCTTGTCCACAGAGCCGGTTTGTGTCTCCCAGGGGCAGTGGGCATGTAAACTACAGTGACTGTTTTTCAGACCAAAAT…
F1F2150587	CBX5	NM_001127322.1	XM_522411.3	GAGTAGAGCACAGTCTTGACTTCTTGCCTAAGTAGCCAGGAGTTGATTTACCCATGGACCAGCAGCCTTGCCGCCTTTCCCACTAGGATGGGATGTGAGAGAGACTGAGAGGCTGGGCATCTTTGCGTACTCTGCCCCATCCTGAATAGCAAAACACATCACATTTTAGTAGCCAGATTTCTAAGTGGAAAAATGGGAAATTGAATTCTCTATGGACCTTTTTGGTTTAGTGGGGGTAGTTTTGGGTTGTGTTTTCTTGGTTTTTAGTTCAGTCCAAACATGTCGGCTTTTCATTTTTTAATTTTTTTAGGGTAAGTGATATTATATATATGTTCGCTTTTAAATGTAAATGTTTAAAAGTAGGTCAATTTATGTGTTTCCACAACTGACATTGATGCA…
F1F2027145	CBX5	NM_001127322.1	XR_120804.1	ACCAAGACCACCACTGGGGACAAAGGTTCTTGCTCAAATGAGGTCTTGTTCTTGGATTTTAGGGCTTAGGAATAGGAGTTACTCAGTATAGAACTTTGGAAAATCAGTATGACTTACTCCCTCGCCTCTTATGATAAAGTATTCCTTTACAGAAGAATTCATGCCCTTAATGCTTAAAATGTAATTTTATTTGCAAAACATCCATTAACACATGATTTTTAGAAGCAGTCTGTGTTTCCAGAGTTCCTTACATTATGCCAGATAAATCATAGGCCCTCTGTTAATACTACAAGGGGTTTGTTGAGTTCTTCTAATTTGCAGAGTGACGTGTACCTGCTGAC
F1F2042516	CBX5	NM_001127322.1	XM_002823340.1	AAAGATAACTGAAGGTTGGTTAGCAGTGCTGTTGTTTAGAGAGAAAATAACAGGTGAGTGGGGATTGAGAGCCCCTCATTTTGATCCCTGTTGTGGGCTCTTTGCCAAAGTATTTAATGGTCTAGTTAATCCTTGCCTGTGGAAAGTATTATCTGTGTTGCTGATACAGTTCTGTGGTGTTACATTATCATGGGTTCTATAACATTTATTCCTCTCGGACATTTTATCAGAGTTGCTCACACCTTTTTCAGTTTCTCATCCCTTTTGGAAAAATTAACATGAGGTTGGCTTTAAGCCTTAAACAGAAGACATACTTTTCAG
F1F2180555	CBX6	NM_014292.3	XM_844789.2	AGGTCCCCTTAGGCTCCACCCGCCTGGCTCCTTCCTCCTCCCCATCTCAGGGGTGGGAGGGGTCGGCAGGGACCTCACCCTGCCTGGGCCTCCCAGTAGCTAAAGGGCCCTTCAGTTCTCAACCAAAGGTGCTACAAGAATCTGCCGTGGAAACTTCCAGCTGGCGGGCGTCCCTGCCGCCCCACGGCGTGTTTGCGCACGTACCTGGATGTGCACTGGGCCCAGGGCTTTCCAGGCGGCTCCCTTGAGGGTTGCTCAGAATGTGATTGTCGAAGGCCCGACCTTTCCTTGCCCAGACCTTGCGCAGGGCCAAGGAGTTTGCTGTGGAGCCCCCAGGCCCATTCCCCCCCAGCCCAAATGTGCTGGGGTGCACTCCCCCCGT
F1F2023024	CCBE1	NM_133459.3	XM_002828258.1	TTGGAAAGCCATGGCAATAAAAACTTGCTGTTGAAAGTAGTGCAAGGAGGGCATATATTTTAGTTTAGGAAAATCTTCCCTTCCCTCCCCAATCCCGAAAGGAGAAATTATAAGCTTTCCTGTGCCAAAGAGCGTGGGGGTACAAATGCACATCGGCATAGGGGCAGGAGTATTACCCCAGCAAAGACCAGGTGAAGGGCACCCCCGGTTCTGGTCATGCTCCTTCTCCAGGATTCACAACTACTGTTTGCCCTGTGATGGCTTTTCCCAGGAAGGCAGGGGAAGATCATGGGTGTGACTAGGTCCCAGGCTTCTCCTTGCACCAAGAGCAAGTCCCTCATCATGCTTTGGGTATCACGGTCCCTTCCCTGCTCCCCCAAGGCTGGCCTGTCACAGAGA…
F1F2018943	CCDC112	NM_152549.2	XM_003310848.1	GCTATTCCGACCTGGAGACAAGGACTTGAGAAAAGAATATGAGATAATGAAGTTGGTATTCAGTTGATGAAAGTGTCAGCATGTTCAGACCAGGAGAGAGTCAGTACCCATGTTCTTTAAGTAGTACTAGCCCCAATCAGATTGGTAACCGTGTTGTTTGTGAACGCACAGGTACTGAGTTCCCTGCAGCGCTGTTGGAGCTCGTCTATACTCAGTGGGTATTTAATGTGTATGTTGGCCTATTACTGATGTAAACGTTATTTGAATAAGTGTATGTTACACACATGATTTCATTTAAATCCTGAGAACATTTCAAAGGTATTTTGTTTTTGTCATGGCATAGCAAAATAAATTGGGCCAGTCATAGAGTATCTTTTTGTTTTTTAAACAAAAATTTTG…
F1F2198695	CCDC117	NM_173510.2	XM_003317158.1	GGGCTAGAACCATGAGAACGATGCTTATTATAAGCAGGTTCATTAATTATTTTGGATTTGAAAACTTGGTTTTTCATTAATAGTGACCAGAATGGTACAGTACTAGGAACGTTCTGGGAGATGCTGTCAATTTTACTTTCAAACAAGAATCTGGTGTTTCTGTATTTTATTAGTTTTCAATAAAACTTCTTAAGTGCTTTGACTTCATGAGGTATTTGTATTCCTGCCATAAGTAAACAAAATCAGCTACCTCTGCTGGCTTCTAAATTGTATTTAAAGCAGAATAAATGGGTGCCTGGGTGGCTCAGTCGAGTGAGCATCTGCCTTTGGCTCAGGTCGTGATCCTTGAGTCCAGGGGATCTGCTTCTCCCTGTGCCCCCTNTCCCCCTNTCTCAAAAA…
F1F2221517	CCDC117	NM_173510.2	XM_002701734.1	CATGATTGAAGTTCTTTATTTCTCAGGAAGGGCTCTTCTGTGTGGCAAGGACTCAGTAGTGCCGAGTAAAATAACACTTCCTTTAGTGCTACGGAAGTATCCACTATAACTTATTAAATGAGTGTAATAGTGTAATACTTGCCCTTACATCACACAACAGGAGACCACCCCAGTTCTTTTGTTTGTTTCTGGGTATTTTCCCCTTGTAGGACTCAGATACCTTGTGTAGGGAAAAAAATGGCTTATGCCAAGTAGAGTGACTTTTAGAAACAAGCTCCAGACATTTTA
F1F2217463	CCDC126	NM_138771.3	XM_003270405.1	GAATGTTGTTATTGAATCATTTTGTCATTTGTTCTCAGTAGGTGTAACTGTTAGACTAATACTATTAGAAAATGTGCTTACTTCAGTACTATATTTTGTTACTCAGATTATGAGCAGAGAAAGGAAGTATAATGTTGAAAATAAGGTTTGAAGTTATGACCAAAGAATGTCTTCATTTGCNCTATCCTTCAGAATAACTGGAGGTTAATTATTGTATATTTTGAAAATTACTATTTGTGAGGGTATAATCTTGAAAT
F1F2134676	CCDC134	NM_024821.2	XM_001502610.3	GAGGTTCCTGCGCTGCTGCTGGCGCCTAGTGTGAGCTTCCGCGCCTCTGCTGTTCGCCCCGTAGGACCCCGGAGCCGGGCAGCAACACCGACGTCCTATCCGCACGCCTCTGACCGCACTGACCTGCCTGTCCTAGGATCTTGAATATGGATTCTTTCTTCAGTTCCTGGCCTTCCTCTTTGTCCTGCTTGTTGTCTGGGACAGGAGTCACAGGAACTCTAGAA
F1F2052105	CCDC137	NM_199287.2	XM_002912945.1	ATGATGTGCAGCGGTGGGCTGGGGGGCTCCCACCCACACGGGTGCCTGAGCTGGGCACCGTGAACGTTCAGCGGCTGTCGCTGGGCTGCGCTGACTTGAGTCTGGTCTTCCTTCCCTATGGCCCCCGGGCAGGGAACTGAGCCGGCCAGCCTGGCGCCACATCCCTGACCTCTCCCTTTGTCCTCAGCCCAGGTGGCCTTCAAGAAGACATTGGAGAAGGAAGCAAAGGGG
F1F2147252	CCDC141	NM_173648.3	XM_515948.3	AAAGCATTCTATGAAGCCTGAAGTTAATTATATTATTAGATGTGACTTATCATCATTTTTGCCTCCTGCCCACTATCTCATTCATATGTTGTTTCTTTGGAATATTTATGGAGTGGTATTAGTCTGTGATTTCCAACCTTTCCCATGTGGAAAGGTGATGTTTTATAAATTGGGACTTAAATTCCTTTCTAATTTCTTAAGATTGTATCTTTTTCAAAGACTTGAAATTAACTTATGAGGGTGCATTTAGTATGATCTAGGGGAAAAGTATGTAATAAGACTACATAAGGTGAATTCTGTCCTTTTCTTCTGATTATCACTATAATATTAAAGAGTTTTTCCTGTGCATTTCTGAAATATATTAATTTAG
F1F2032430	CCDC15	NM_025004.2	XM_003253337.1	TGAATCCAATTGTTAGTATTTCAATCTTCACTTAAAGTCAACCCTGAGAGATTATTTCGGAAAAGCTGTTAAAATGTATAAAATGTGTAATCTGGAAAGAAGGACTGTCTGAACAAGACAACCATCTCTATAGTTAGATCATAAACATTGTTTCAGCCTCTGCCTGGGACTGAAATTGAAAGTCGACCTCCAAACTGGTATTTTTGCTGTGAACTGTAGAGAGTCTATTGTTTTAAAAATGATCACTCAGACCAGTAAGGTTTTTTTTACTTAGCTCTGCTCTGATCAGAAGAGATCATGAGAAATCTTTGAGATTATCTCATTTATTGTCTTTCTTAAAGTGTATCTTTGAATCTTGACAAGATTGAAAATGTCTAGATAAAGCTAGAAAAGAAGATG…
F1F2172430	CCDC163P	NR_033298.1	XM_001156738.2	TATACCTTTTCTTCCTCCTGTTACTTGACTGCTTCCTGCCATCTCTCTCTGAGATCCAAGTTCATAGATATTTATAGTTATACCTTCTGAGTTCAAACCCTGCGCTCAGTGGAACTTGGAAGGAAATGAGAGCTCCCGTTCTGGTGGGTAGGATGAGGTAGGACAGTGCTCTGGGGCAGTATTGCTGTAGGGATGCAGAGGAGAGCAAGGCATTCAGGTAGGCCCTGGATCTGAGTAGTAGGAGGCTTACCTCTTCTCATCTCCAGCTTCTGCCTCTTAAGGCTTACTTCAGTCCCACCATACCTCCTCAACTTCAGCAGCCC
F1F2185087	CCDC168	NM_001146197.1	XM_003433047.1	AGACTCATATGCAAATTTTAGGTCCACATTTAATGCAGTCTTCTCTCTCTTTCTGTCTCTCTTCTTTTCCTGTTGCTCATTAATGCTTAAAGCAGCATGACCAGTGGGATTAAGTGGTTGTGAAATCAGTAGCCCTTCAACTGGCAACTGCATTTGTGTGGGTTGTACATGACGAAACCTTGATACTCTGTCCATCTCTATTTTGAATCTATTTTGTCTTTCAATGTCAGAGGGGTCTGATGTGAAGTACATGGTATTTGGAAATGTATCAGCCACATTTTTACCTTGATGTACCTGTTGCATTTTGGTTTTAAACTGGATCCAAGTTTCTTCCTGTCGTTTTGTGGTAAACCGCCCTCTGATTTTAAGTAATTGTGAAATTGCTGGCTCCTTTTCCTT…
F1F2053977	CCDC168	NM_001146197.1	XM_003433047.1	ATGCCTATATTCCTCTTTCTCTCAAATTTTAAAGGCTGGAAAGGCAGATTGACAGTAGCAGATTTGAAAAGAGAATTGAGCCCCCAAATATTTAACCATGAAAATCCCAAATCATCCAATTTCACAGATTCTTCACAACATGGGACATGGCACTCCAAGCAATAGAAAGAAATTAGAGTATGACTTGAAGAAACCAAAGAAAATAGTTTTGCAGAGTGAAGATG
F1F2001971	CCDC25	NM_018246.2		AGAAATGTAAAAATAAAAAACCGTTTTTTTAATTTGGAAGGATATTAATATATGAACTCTCAGAATTTGCTCATTATCCCCATCTCCATGCTGGTTTTGGGGTGCTCTGACTGTAAGAGAAACTTGTCCATCTGAGGCTCAACATGGCAGCTTCTAGAAGGGTACCCTCTTCCTCCCTCGCTGCCCCTGTGTCTCCCCCACATGCCCACCACAGGGCCGAGGTGGAAGCCCTTTCCCACCCTCTGTGGGAGCTAGTAGGGCTCCAGTTCGGCACCTCAGGTACTTGTTGCACACTGTGGCCAACATCTGGAATGGGCCTCACCATATCACCTTAGCCTGCCAGTGCTTCTGAAGGACTCCTGTACTACCCCCCATTACAGCAGGAAGAATTAGAGCTTT…
F1F2082610	CCDC41	NM_016122.2	XM_539723.2	TCAGAGGTATAATTTGGCATCCTGAGAGTCTGTCTTAGCAAGAAGGAAGTGGAAAATACCCTTGAAAAGAAAACTAAAACAAAAAGGAAGCCAAACTTATTTTTACATGGTTAATTGCTTACTTGCCAATATGGACATTTTTCCCACGATTTTCCTTCTGGTGGAGATGGTGGGCTGACAGATTCTCAATCTGAGTTTCAGAAAATGTTAATTGATGAAAGGTCATGATGTGCACAT
F1F2000596	CCDC43	NM_144609.2	XM_001114705.2	GGGGGCAACTTTTATATTTTAATACTGAAATCCTGGCTCCTTTTGGCCACTTTAAAAGTCTTCCCTCACCTAGGATAAATAGCAGAAATATTCAGAAAGCTGACTGTTACGGTTTTCATCCTGAAGGAGCAGAATCATGACCACTCCTTTTCTGATATGAAATGTGGGAGCGTAAAGTACTTTGAGAATAGTACTTACCTCTTAATGTATTGTTTTATGGATGAAATAGAAAGCTTATGAAGTAGCCCTACCTGGATCCAGATAATTATGTTAACATGGCAACAAACTACGAAAACAGAAGAGATGATGTGGTAGATTGTTTAGTATTTGAGTATTTTAAGTTTCAGCCGATAGGAGGAAAGAAGTATCTTTTATGTAGAGATAGTTA
F1F2030540	CCDC50	NM_174908.3	XM_003256663.1	AGGTTGATTTCACCAGATGTGGTGTGCCATATTCTCATAATGTTGGCTTTTTAGAAACAATCTTAAAATTACCAAAACCTGTTCTCTCGGCCAAAAGGAAAAAACAAAACAAAACAGATTTTTAAAAGTACTTTGTCCCTTACCCACTGCTCATAGCTAGAGAAGTGACTAGATAAAGTGGTGCCATTTTCTCCTCACATCTGGTGGTGCCTGTGAGTCTTAAAGCTGAAACTGCTTATCTTCCTGTTGATAAAATCCTGTTTTTCTCCTTTAGCTTGTCACAGGGACTGTGGTCAGGGGGAGCAAACTGGAGACTGTTCTGATAATGCTGCATGGGCACAGTGTCATCCAGATTCCTGGTCAAAGAGTCTCCTTTACCCCTGAAGATACTAAGGCTTA…
F1F2002365	CCDC50	NM_174908.3	XM_003256663.1	ATTCATTGCTGAGGTTCATATATAAAGAACAGGAGACTTGAAAGACAGGGTTTTTGAGGGACATGTCCTTCACAAAAGAGCAAGGACTAAGAGCAGCTATATACAGCTAAGAGAATATACCATTACACATTGCATACTTAGGCTGTATTTTTGTTGCACTGAATTTCAGACCATAATTCCTGAAATAGTTCTAGCTATTAAATTTAGTAAGAGGGTTTTTGATGTCAGAATTTTTTTTTTTAAATTTCTGATTGAATTAGCCCCTGAAATCATGGTAGGCTATAACTTACGCTCTTGCTATAAGCAGAAAGCCAAATGCCCTTTCTCAGAAGTAGCTATATTTTTCACCTGCCTCTTAAAAGCAGTCCAATATTTGTTTCATGAAGTATTATAAATAAT…
F1F2007121	CCDC50	NM_174908.3	XM_516951.3	CCATTAACACTGGTATTGCTGAATGAGCACAGTATGTTATAGAGCCTTATCATAAGGCTACTGGATGTGTATACCCTCTTCCCCCAGCCTAACTTTTTGTAATTCATTGCCTGGAAGCAAAGTCTAGACAAGGGTCAGATTAAATGTTCTGAATTGAAGAAATCTGTAGTGTGAAACTGTTGTTAGACATAATTATTTTACAGGAGACTGGACAGTTGCTACATATGCTTCAAAAGAACATTGCGATTTTTAGAAAGTGACTTTGCATACCTTTGAGTTACTTTTTCTCAAGTGACTTTCTAGCAACCAGCAACAGACTAATGAACTGCAAAAAACGACTTCACAGTTTTTGATCATAGAGAAACATCTAAATTAGAAAAGAAAGATATGGATAGATAT…
F1F2131103	CCDC50	NM_174908.3	NM_174908.3	ATGGTGCTGGTGACTTCCGTGTGTCTTGGGAGGTTGAGGTGGTCTAGTTCAGTCAGCACTCTCCAGTGCTCATGCCTCCCTTAAATGCCAGTTCTACATCTACATTAATTCATCTAATGCAAACTTAAATTGTTATGGTTTGTTTTCTACACTTATGTCCCATTTGATTCTTTAAATATCAGGTTTAACATTAATATTATGAATAATTTTAAACCAAAGTATGTATATGTCAGTGTGCTTGTTTTCCTGGATGGTTTGAGGCAAAACACCAGTCTTGTCCTTCTCTCTTAATAAAGTCATCCTAATTTAAGTTAAAAAAAAAAAAAAAAAAAAAAATACGTAAC
F1F2245754	CCDC50	NM_174908.3	XM_516951.3	GAACAGAACCTTAATGGAATCCAGTTGTCTGTCTGAGGACAGAAAACAAAAGAGGCCACCTCAAACCACATGCCATTTTAGAGATTAAATGAAACTGTGAGGGACACTCTGTGGATGCCTTAAAGGTGACTGGTGTTGAGTACTGGTGGGTATGTGTGCACCCATCTGGGCTAGGCTGACGGAATCATCTATTCATTCACCTTCACACAGCGACTAAGTTCGTTCCTGTTCATCGACCTCATTGGAGGAACACGAAGAAACA
F1F2134595	CCDC69	NM_015621.2		AGGAAAGAATTGATAGCCAAGTAATCTGAGAAACTCTAGATTCCATCAAGTTAAACAGATCTGCAAAGTGCAAGACTTCTCAGAACCCTTAATGCACTAATGTGAACTGCAAATTTCCAAGAAGGAAGCAGAGTATCCAGCATTTTCTAAACTCCTTTGACCAACGTCCTACCCCAACCTAAGCACTTCAGACTGCAGAATGCACTTTAGAAAGCATCGTTTTAATTGAGAAGGGCTAGGCTGGAAAAGCGGCAAGTTGTGGGGAGCAGGGCTTCCCTCCTGTAGCCTTATGGCAGAGGCAAGGAGATGAACTGTGGTCACGCGCTCACCCTGGGAAGACAAGCTGTGGAAACCATGGCATTGTGTTTATTTGGCCCCTTGTGTTTTTCTGTAGAGAGG…
F1F2170162	CCDC75	NM_174931.2	XM_532830.3	AGTAAAGAAAAGGGGCCTTTTATATGTTGTGTTCTTTTTGTAACTTGGGAAGTATTTTGTATTTTATAGTTGTTCATCGACTTAAAAAAAATAACAATGCTATTTTAGAACACAAGTGTTATAGACACATGAAGTTACAATTCATGACTCGATTGTGATACTTCTGGGGCTTAAGAATACCTCTCTTATTCCCCTCTTCACTTTGGAACAAATTGAGAAATAAGACATGGGAGTCAGAGTCAAAGTGTCAGCTTCATTATCAGTGAAGCTGGAGTAGAGGGCAAGGTTGGCTTGTTCTCCTATCAGGCTCCCTAAAATATCTCTGCCTTGACACAACTGCAGATCCTCTGCCTTGCCAGGGATAGAGCCCGCCTTTGCATTCGGAAACCCATTCAGCTT…
F1F2020634	CCDC76	NM_019083.2	XM_002686170.1	TTCTATTTGTATTAATTTGGGAAATTTATTGTCCTTTGGTTTTATTTAATACTTTTTACTTCTCAAGTTCAAGATGTATGATCAATTGTCTGTTTGTACCAAGGGCCTGTCTGAGAACTTGGCTTATATATGGATTTTTTTGTCCATTCTAATCTGGAAAGTATAATCAATTGTGATTTTTTTTATTCCTAATGCAAAGAAATTCAGAGATGTTCACAATCATTAATGAATTCACCTTCAGATTACCAGAGCCATATATGTATTTATGTGTTATCTGAATTTATTCATGATGAACAGCAAAACTGAAGAGAAGGTTTTCAAGGGAAATAAACTGTTTCACTTCATTTTTTTAATTGAATAATTATCTAGTTAGAACTTCCAAAAAGATAACTTATAAAC…
F1F2023030	CCDC76	NM_019083.2	XM_002686170.1	AACCAAAAACCCACCTCACACTTAGGCCTTACTTAACATATAAGCAGTTTCTATGTACAGGCAAATATTAAGCCAAACATATAGTAAGGACTGTTACTATCTTCATGTTATACTTCATGTATTTCTGTCTTTATTTGTAAAAATTGTCTTAATCATTGGTACTTTTGCCAAGACAAAGATCAGAATTAATAATTTTAGGTACTATAATGATATTCTTAGATAATTTTTTTATCCTATATATAGATTTATGATCACATGAATTGTAAAATAGAAGCCTAACGCATTTTGAATTCCTGGCTTTTCCACTTTAATCTCCTATGTTTTATAAGACTACCTAGGGACAGATCCTGCCCTACCACCTCAGTGTATGACCTTGCACAACTAACTTAATCTCTTTGT…
F1F2144157	CCDC78	NM_001031737.2	XM_547209.3	AGAAGCAGGTTGCCTGATGACTTTCACAGCCCTTGCCTCTGGGCCTCCATGTTCCTGTGCAATGCGCAAGCACTTGTATCAGCCTATCTCCCAGAATTTTGAGAAATAAACCCCTAGAATGTGGCTTAGCCCTCTGTGAGCAGCCGGTGGGCCCTCTGGGCCCGGGTTGCCCTGCCCCCATGTACCGATGGATGGCTCAAAGGCCCAGGGCTGAGTGGACAGGCGGGCGCATGCTATCCTGACCTTGCTCCCAGCAGGCAAGTCAGGGATCTAAGTGTCCCAACTTGAGCAAGGTCATCGGTCAACACCTGAGAGGACACTGGCCCTCCTGCCTGTCGCCTCTCCTCTCCTCACGAGGGGCCAGGAAGCTGCCTCCTGGGCCCAGGTCCACCAGAAGCT…
F1F2080908	CCDC82	NM_024725.3	XM_003253027.1	AAATGAGCTGTTCATGTCCTGTCTTAGTAGACAAATATTGTATTTTAAAAATGAATTCAGACTAACATCTATGTGTATTTATTATTGAATCCCTACCCAGATGTTTTTATTATCCTTTCACAGTATTAAATGATCTGCACTGATATATTCTTTACTGCTGTCATTATCTAAATCAGTGGGCCATGGAAGAAACGTAATGTTTCATTCAGTACAATCCCCTCA
F1F2275815	CCDC84	NM_198489.1	XM_536549.3	CTGCGAAGTGGGGTATGTCTCTTTCCTAAGAAAAAGGATTTAGGTATGGGGTTTTGTTGGCTTGAAAAAAGTATCCGGAAATGACTGGCTTTTTTTATGTGACTGTTTGTTTCTTGCTGCAGCTTCTGATTTGAACTGATGTCTGAAAGGAAATGAAAGGTTAGCGGGATAAAGGCTGAAATCTCCAAAGGGGATAGTGGGGTTGGGGGTCCTGGCACTGGATCCACACCTGGATTGCCAGCGGCGTCCATTATCCAGACCCGGCCGAAAGAGGGCAGCCAGCCTATACCTGGTGCTGGAGCTATGATCAAAGTTGGCCCCCAACTCTGTCTGGGGGGCTAGTTTCTTCTAATTTCTGTTTTTCCTCTAACAAAGAAAGTAGTTTTTAAACGGTTTTG
F1F2259378	CCDC85B	NM_006848.2	XM_003313137.1	CACGCGGCGGGGCGCGCGCCGGGGCGGGGCCGTGTGACGTTAAGGAAGGACAGCCAATCCACGGAAGGCTCCCCGGAAAGGGGCGGGATTTAAGCGCAGAATACAGAGAAAGGGAGCTCCCCTTCCCGCCCACTCCAGACCGCGGAGTTACAGACCCTCTTGCGCCGGGGGTCGTGAGCGCCACTACCCTCCGCGAACCCCAAACTAGGCGCTTGGTACTTCCCAGTTCAAACTGCCTCGAGCTCTCGCCTAGGCCTCTCAGCTCCTGAGAACCAAGACTCCGACGTCGGCCACAGACTCATGCCCACTCCCCGACGGAACCCAGACGGTTCTCGTTACCAACTT
F1F2044558	CCDC88A	NM_018084.4	XM_002812019.1	AAATAACTGAAAGTTGGAATTTAATGAGTAGGAAGTGGCCCGGTGAGGGTGAATCATACCACAGCTTGACCTCTCCAGAACACTAATGTCCTAAAATAGAGGACCTATTTACTTAAGCAGCTCATTATTGCTTCACATCGAACATGCTCAGGGGCAGCTTATATATTACTGGGTCTGATGAGGCTGACCCTGAGAAAGTGCAGTTAGAGACAACCAAGGGGGAACACTTAAGACTGCAAAAGTAGGAATATTCTCAATTATATTCATTACCTTTTTCATACCATTTCAAGAAAGGACTAGATAATAACCTCATGAATATTTTACTTTCTCCAAAAGATTCAGAAGCAAATTTAGTAGGAAGTCACTCCTTTCCCTTAGATAATCTGCTTCTGCCAAACA…
F1F2058186	CCDC88A	NM_018084.4	XM_847165.2	AAGGTGTTGGTATCCTTTCTTTTTTTAACCAGTTATTTTGATGCACTGCAAAAGAAATTCAGTTTATAAAGATAAATCTGAAAAATAGGAGCTATAAAAATTTACAGTAATATTAATCTTTCTGTATTACCCTTTAAGCAACACTAAGCATTCATACGTGGATCCAAGGTAATTAAAAAGTGTTTTCCTGAAACTTTTTTAGTAAGGTGGTTTTCCAACAAATTGCATTCCCAAGATAATGCTGTTGTGTTTTAAATTCATTTCCCTTCTTTAGTATTGGGTTATGTATGTGTGTTTGTTTTTTTAACATGAGAGCTGACTGTTGCTTAAGAAGTTTTCTTACGGC
F1F2126754	CCDC91	NM_018318.3	XM_543748.3	ATAAATCAGTGAAATCATTTTTCTTATTAATCATTATCATGAACTTAATCTCCAGAAATATAATAGAACTTAGCCATTTTTAGGAATTCAGGTTCAAATATAAAAGATATAAAATCCTTTCCCAGTACTTCAGAATGTACTTAAATCATGAGTAATGTACTTTAATGAGAAATCATGAGTTTTTTTAACTATCAAAACTAAAATTACTGTCATTAAAATTAGTATAGCAAATAATTTTGTTTTGTTTTCTTGAAATAGCTTCTATTTCCTATGGGCTTTGTACTTTTCTTGAGATTTCTTCAATAGTAATAAAAAAGAAACTCCAAAAATAAAGAAAAAAAAAAAAAAAAAAAAA
F1F2172363	CCDC99	NM_017785.4	XM_003134063.2	AGTGCCCTCAGCAGTAAGGACTTTTCTTTAATGAGAGTAAGGTACCACTTGCCCCAAAAAGTTGATTTGGAGCTTAGTTAAGATTGTCTTTATCTGAAATATACAACATTGTAGATTAGTTCTTTCAACCTGCTGTGCCAAGACCTGGCCTTTTCATGTTCCTTTGATCAAATGTTCAAAATTTGGTTGTGATTCCAACCAGAAGAGTTCCTTAAATGATGACTCTTCATGGAGCTTCTATGAATTACAGTAAATAAACTAATAATTAAAGGAAAGTGTTATAAATCTATTTGTTGTATTGTATATGGATTTTTAAGTGTTATTAATGCATACCTTCAAAGTCACATATTTGAAAAGAGAATACAAAATTAACTATTATATTTTCCTATGTACTTTTTA…
F1F2223593	CCHCR1	NM_001105564.1	NM_001024536.1	GAGGTGTAGGGGTTGTGGCTTAAGGGCAGAGGGCGTTCTCGCGCTGGGAGCTTTCTAAGATATCCTGAAAATTGAACCGGGGTGTCCTTGTTTCTCCTACTGTCCAGGGAAGCATAGATGGCTGTACACAGAATCTAGAGACTTCATATAATGTGGAGATGTTTACGACCTCCAGGTTCCACTGGGCTGATTCCCCCTTCCATTTCCAAGCTCGTACCCCTTCCAACTGTACCAAG
F1F2014051	CCKBR	NM_176875.2	XM_002924980.1	TGAAGGCTGAGGCGGGACACCCCCATTCCTACAAGCAGGGACCCATCCAGACACACAAGAGACACACACCCACTGAGACCCAAAAGCATGGACTAATCCCAGTGCTCCTGCACATGCACACACACGCACAGTTGGCTTACCTGACACAAACCAAACTCCCACACGGGAAATTAGGTACACTCTTGATCTGGGACTGAGCCCGGCACACACAAACATGGCACTGACCTTAGACATACACACACACAGCATCCCTAGCAATGGACTATCTGTACTTAGCGGAAACGCACGGAGGCTGGCCTGCCTCTCATATACACACAGTAATGGCACTGATGCTTTAAGGCTCCGGAGCCCGGCACGGTACCAAGTCCTGAGATGCTCCAGGCCACCCTCACTTTGACC…
F1F2164458	CCL11	NM_002986.2	XM_002912354.1	GAGAGGAGCAGAGAAGCTGAGATCAACCCAGAAACCTCCAGCTCTCACGCCCAAGCTCCCTGCTCCCCGCCAACATGAAGGTCTCTGCCACACTTCTCTGCCTGCTGCTCACGGCTGCCGCCATCAGCATCCAGGTGCTCGCCCAGCCAGATGCAATTAATTCGCCGGTCACCTGCTGCTATACATTCACCAATAAGAAGATACTCAGTGCAAGAGGCTGGGTTTTTAGCTATAAGAGAGTACCAGCAGCAAGTGT
F1F2103640	CCL28	NM_148672.2	XM_002815534.1	GGCCATAAAACTCCTTATTAAGGCGTTTGCAGATGAACCTACACAGACAGTTCCTCAACTGGACTTGGCCATGGTTGCTTATAAATTTCTCTCGTGAAAGTTCCTTATTGGGAGTCAACAGGGCAAAACAAACTATACGTTTTAAAGGAACAATTATGCAGGATGCAAACGTAGCCAATAATATGCTCATCTGAAAATGAAATGAAAAGATAGTACTTCTCTTTATATCCTATTTTAAGAG
F1F2204266	CCL7	NM_006273.2	XM_002912355.1	AGCAGAAGTGGGTCCGGGATCTCATGGAGTACCTGGACAAGAAAACCCAAACCCGAAAGCCGTGAACATTCATGCCCACAGTGAAGCCAAGGCAGTACCCAGGAAATGATTCGTTTATGTTCCTTATCTTTTCCAACATACCTTCTGAGATTGTTCTATTTTAATTCTAAGGAATATGAGATTTGTGTAATAATGTGAATCATAGTTTTTCTAAGTAATTCTTTATGTCTTCTAAGTTGTTAATATTTGAATTTAATGTGCTCTGGAATTGAATGTAATTTAAATGTAAGCCCTCGGACATATCCCATGACTTCAGCCCCCTAAAAACGGCCGGATGCTCCCTTCCTCTCTACCTCATTGTAACGTTGTGAAGATCTTTGCATGAATCAAAGAAATACA…
F1F2001821	CCND2	NM_001759.3	XM_001156857.2	TGGAGAGGCTGCGTCTCTACAGAGATGCCATTCTGGGTGAGTCAGTCTCTCGAAGTATGTTTGGAAGGGTTCAGGATTTGCTGAGTTAGCACAACCCTAAAATTCTAGGGAGTTTCGGGTAGGACAGTGGGTGGTGAATTCTGAAGTTCTGGAGGGGAAAGCTGAACAGCCAGTGTTTTGTCAAGAGCTCACTTAGCCTAGGACGCTCTTTTAGACCCTTGAGGAGTAACACGGAATGGAAGGAGGTGTGGTCCCTTAGTCCTTGGGAGTCTTGGAGCCTAAAGAAAGCAAGGTACAAAGTCACTCAACAGTGACATCTCTTAACTAAGCTCAAATAGAACCTGATGAATAAGGAAGGGAAGAGGCTTAGAGGCTCTCCCTGCAGTCTGTAACTTCCCA…
F1F2247753	CCND2	NM_001759.3	XM_001156857.2	TGGGGCTCGGAGCAGTTTCGAAGAGCCACTCATGCTGTCGTCCGTTTGTACAAAATAGGGCAGGAAGATGCAGGAGGACGTTTATGACTTTCTCGTACCACGTGGCTTTTCATGACTCTGGATTCTAAAAACCCAGAACAGTCCTTTTGGCCAGAGCTATTCTCCTACATTTGTTTGTCTCTGCTTTTAGACTTAGCTGGACTATCAGACCCGATTCTTGGCTCAGGTTTCAAGAAGCCATCAGCAAATGTACACGTGCACGCTGTTGCTGCAACATTTCTTCCTTTGCCTGCAGCCTACTTTGGGGGAAAAGTGCCTTACTGACTGTAGCCATTACAGTATCCAATGTATTTTGACAGGTGCCTTAGTTAACCTTTAAAAAAAAATTTAGTTTTAGTT…
F1F2281010	CCND2	NM_001759.3	XM_002822783.1	GTTTACTGGACAAACTCAATAGCTACAAAAGAAAATGATTCACATTTTTGTTTTCATAATACCTCACAACTGCATAGTTTCTGCTTGGGAGCCGTTAGTGCGGGGAAAGGAGAGGTCAGTGAGGAGGCCACAAGCCCCTCTCAGAGGGAGGGTGGGATGGATTTGGCCCTTGGGTCTGACACCTGGGGACCTTTTCAGTCATGAAGGTCATTAGGCTTCCATTTTTGACTCCGGTATCCTCATCATGATAGGAAAAAATACAATTGAACCAAGGGATTTCCCCTCCCTTCCCCCCACCCCGGCCAGACGTTCAGCAC
F1F2231284	CCND3	NM_001136125.1	XM_846953.1	GAGGGGGTCAATGCTGAAGGAAGAGGTGGTTTTAATTTATTGTTTTGAGGATGGCTGTAAGAGGGTGTGGTGGGGCCCATCTACCCCACAGGTAGCAGTAACCCTGGTGGTTGCTGCAGCCCTCCCTTCTGCTACTGGAGGATCTTTGTGGCCGAGGAGCTGCTACAGCCTGGGGTGGGCCATGCCCCTCCTCTCCCTCTGGCCCCTCTGCCCCCATCCCTCTGGGGGTNAGGGGATGGAGCAGGAATAAACTGGAGTGACAGCCCCCCTNTGGAGAGGGA
F1F2038287	CCNL1	NM_020307.2	XM_002684963.1	GACTTTCTTCCTTTGAGCCTGCATCAATTCCTGGTTTTGTCCTATCTACAGTGTGATGTATGGACTCATAATACAAAAAATACTAAAAGTGAACTGATTAGGATTTGATTTTGTAAAACCCTCTAGGTTTCTAGAAACACTGAGGACATTTCTTTTGGAAAGAACTATGTTTTTTCTGTTCTTATTTTCTTTTATTTTCCTTTTGGTTTTTGTTTTTGGGTGTTTTTTTTTGTTGTTTTTCTTTTTCTTTTTTTTTTTGTTCACATTAAAATTAGCCCTACGCAGTATCTAATTGTAAACCAACTGGTCGAGGTTCGTAAATAG
F1F2159099	CCNYL1	NM_001142300.1	XM_003133619.2	CTTACCTGCTTTGGTCACCAGAATTTCTTTTTCCTACATTTGTAAAGAGTATGAAGAGCAGTGATAATTCACATCTAACAAACCAAAAGGAACTGGACTCTAATAGTAGTCATCTGAAAGTAGGGGATCTGGAACAGCTCCTCTAGCCTACCCGGTAACCTGGCTGGAGGGGGGCTCATTTCGAGTCCTGCTGTTTAAGAGGAACCCTCACCTCAGGCTTTAAAGGGCAGGGAGTTAAGTAATCAATCTTTTAGGAGATTGGTAATGATGTCACTTAAACTTGAAATGTTAAAAAAAAAAAAAAAGTAGTTCTTAACTATGTGAAATCTTTCTCCTACCTTCTCAAATGTAATCCTAGGAATTTTGCCTGTAAACATAGCATTTCTGGGCCAGGAATAC…
F1F2091013	CCNYL1	NM_001142300.1	XM_002812785.1	ATCGATGATTATCTACTTCTATTGGGTCCACGCTGCATTTCTTGTGAACTATAATAATGGTGCTTCTCACTTTCTGATGATTTTCCTCTTTATTAAATACCTGTATTAAAAGATATTTTCACAATGCCAACCAACATGGTGGTCCAGTGGTAACAAGCAGGTAGTGAAAAGAAGGTGTCCTGAAAACCTTGGTGCAGCTTTGAGCTTTAACCTAGTGTGATTGGGCCCTCTGGG
F1F2263807	CCP110	NM_014711.4	XM_003314992.1	ACAAGTCTTGTGCACAATAATGCAAATTAGCTAAAACAAATAGTATGTTTTGGAGAAAGTTAAAAGTAGCTTTAGATGAAGGTTGAGAAATGGGAGTGTTTTTGTTTTTGTTTTTTTACGGTAAAAGCATGTGTGTTTACACCTATTTTAATGTTCACAGCTTCTTCTCATAAAAGTGCCAGAAATTGTTTGTGCTTTAATGGATTTTTTTATTATATACATTATTTTGTTATTTTACTTTGAGTGGAATGTTNATTAATGTAAATTGTA
F1F2231050	CCRN4L	NM_012118.2	XM_002716938.1	AAGACAAATCCTAAATTAGAAGGGACCATAAAGATCAAGGTATTTCTCTCTTAAAAGAATATCTTAGTTAATCAGAGACCAGTTTTAACATTGGTATTTCAATTAATCTGTCCTATAGAAAGTTAGAGCCTGGAAACTCCTTTAAACCACCTCTGCAGAAATGGCTTCATACATGAACCTGGTGGCAACATTGCCGTCAGTCAAGTTCTTGGCTTCTGTGGACAGTAAAGGTTTTNTCTTCTATTTGAGCTGAGTGAAAATGGAAGAAAGGCCAAAAAAGGAGCTGCGTGTTAATAATTGTACTTTCCTCTTCTGTAGTGTGTTCCATGGGAAACGAACGAGCAGACTCTACAGTGCTCTCGCCAAGACTCTAGAACAGCAGCGCTGCCT
F1F2169428	CCT5	NM_012073.3	XM_843210.2	AATAAATCTTTAAAAAAAAAACTGCAGTGATTCCCGTTGATAACCTGTTCATCGTTTGGAATTTGGGCCTGACAGAAGGTAGACGCTTGGGTGTTTCTCCTCTTTTCGTGTGCTTTGTTTCAGTGCACACCCCGCTGTGTATCCCAGCTTTCTTCAACGCACAGGGAACACCTCTACTGACATGACTGTGGCATTTTTTCCCCAGATTAAAGAACAGGGGCTAATCTAGCTATTTGCCAGTGGGGCTTCGACGACGAAGCGAATCATCTGCTGCTTCAGAATAACCTGCCTGCGGTTCGCTGGGTGGGAGGACCCGAAATAGAGGTAGGACGCGCGTGCGCAGACTCCTACGGACGCAGGGGCTGAGCTCACGGTCCCCGGTGTCTTGGGGCTGCTTTT…
F1F2186814	CCT6A	NM_001009186.1	XM_002925800.1	AAAAGGCACATTAGTTTTTGGAATGAGTCAGTGGAAGCGAAGAGAAGAACAGAAAAACACTTACAGGTGTGGCCAGACACCTCTACATAGGTTGCTGATGACTTCACAGAAGCGGTACTGGACTCCACTCTGGCCGGTAAAAACCAAAATGAATATACTGATCTCTTCATGGTCAAGATCATGGAAATGAAACAGAAATCCGAGACTGATACAAGCTTAATCAGAGGGGTTTTTTTTTTTTTTTCACCATGGCCACTGAATCCTAATATGAAAAAAAGAAGTTCGT
F1F2286063	CCT6A	NM_001009186.1	XM_003362706.1	ATGCAATGTGTCATTTAGAATATGAAAAAAACAGAAGTGAATTCTGGCTTTTTTTTTACAAGAGTGCGGAAGAGAGAGAGAAGCTTGTAAAGGCTGAAAGAAAATTCATTGAAGATAGAAGTTAAAAAAATAATAGAATTGAAAAAGAAAGTTTGTGGTGATTCAGATAAAAGGATTTCGTTTGTTTATTTAATCAAAAGGGGAATTGACCCTATTTTTCCTTAGATGCTCTTGACAAAAGAAGGTA
F1F2275336	CCT7	NR_029403.1	XM_002914872.1	TGCTGAAGTAAAGGGTCCCCATCTCCTTTTAACTAGACCTGCTTGCCTGCTATGTGTCTTTGTTCTGTTTTATTTTCTCCTCTTTCGGGGATAAGGCTGAGAGTGGGTTATCCAGGGCAGGAGGCTCTGGGCACTAGTGTAGGGTTTGGCATGGGAATTGGCTTTTCAGGCTGGGTGGCAGGAAGCTGTCTTCTGGCTTCAGGGGAGCCTTAACTGCCAGGTGGTCTTACTTTCCTGTGCTCCTCAGGCCTGTGGAGGCTCCATCCAAACCAGTGTGAATGCTCTGTCATCAGACGTGCTGGGCT
F1F2022450	CD109	NM_133493.3	XM_003311407.1	CTTTTCACTTCAAAGGACACTTATACATTGGTATGTGCTTATCTCTGTAGTAGGGATGAATGATATCGATAGACGTGTGGCTTCATATTTAGGAATAATTTTATCTCATGTTGTCATGATGCTATGATTTAACACTCTTCTGCCCAGTGCATTGAATTTGTGGTAGAGGGTAGTATCATGTTCCATTTGTTGGTCTTTAAGATTTATCTTTGATAGCTTCGGGAGAATGTGGCTCTATTTTCATTCTTCTTACCTTTCTGTTTTGGATTTTTAGTAGGGTCGTTGGTAGCTGATCTGATAGAGTCAATTTATTTTCTACACAGGAAGCTTAATAAAATGTTACTCACGAATCCCCTATTTTAAGAATCTTTTTGCATATGAGAAGAATACTGTTGAAAT…
F1F2049533	CD109	NM_133493.3	NM_001159588.1	AGAATTCTGAAAAAGAAATGAAGGCAACTAACGATTTGTTTGCTCTATGAGTTCAGAAAAGAAAAATGCCCAGTTACCGAAATGCTTTTTTTGACTGTATTACTCTGTTATACTTTATGTTTTTCAAAACACTGTAACAATAGTATCTTTGGTTTAGAATTTTGGGTATAGTATAATCTGAAGAGTGTTGTGCTAATATGAAATCCACGTACATATATGAAATCCATATACACGTCTATTACCTAACAA
F1F2152342	CD274	NM_014143.3	XM_001140705.2	ATGTCTGGAACTTGTGGTTTTTTTCCTATCTGTTTTTCTCTTGAGTAAAAACTAGACTTTGATATTGTGTTCGTAAAATGACAGGAGTGGGTGTTGTGTTGTGTTGTGTTGTGTTGTGTTTTTTGGAAATTTCAGTAATGTACCTTGACTCCTACCTGTGGGGGGGGGGGCTAGAAAAGTCCATGAGCTGTGCCCGAACCCCTGAGTCCTACCAGTTCTCATCACTACATAGATCTAAGATGTTGTGTTTCAAAGGCTTTGAGGTTCCCATGCCTCCCAGGAGGTCCCAGCATATTCCTGCTCTCTTGGCCATTTACCTGGGTTATCGACAAAGAGAACCTTTGTTTGCCACCTGTCAAGGCTGAGGTAAACAGAATCTCCGACAGAACTCCTGTTGTC…
F1F2025858	CD274	NM_014143.3	XM_002819813.1	GGAGCAGAGGGGGCTGGCCGCAAGGTCCTTCAGAACAACTGGGAGACTCAGGGGCGGCTAAGGGAGAGAGAAGGGATGCTCCTGAAAGATGAGCCCCCGTGCAAATCGCCCATCGCTCATCCGAGGCAAACAAGTTGTGATTCCCCGACTTAATGGTCAGTTCCTGCAGAAGTGCCCTTGGCCTTCACTCAGTGTCTCTGCTTGTCGTCTGTGTGACTGAGAGTCCCAGTGTTGCAACAGTATTTAAGTATGGGATTTTCATTTATTTTGAGTCTTTGGAGTCTTGTCATGTGAGTGTGGTCGTGAATGATTTCTTTTGAAGATAATCTGTAGCAGAAGTTAGAATTTTGTCATGAAACTAAATTTACTGCTTAGTGAGTTGTGCATGCTCAGTAAAAT…
F1F2031195	CD2AP	NM_012120.2	XM_003354823.1	AGCTTTATTAGAACAGATTTTCAGATTTTGAGTACCACCTATCATGTGTCCGTTTTGTGTTATTTTAAATAACCAAACCAATATTTTCTCTTTAAGTTTTAATATATACTGAAATCTTGTTTTAATGAAATTTTGCCATTCTTGTCTCACATATAAGAGAATTGAAGTAGAAAATAATAGAAATTCCAGGAATTACTTAATGTTAAATTCACAACTTACATTAATGCTTTTGGGGAAACTTGATTGTTGTGCATTGAGCATGTACATTTTAACTCTTTAAAGTCCTTGGGCTTTTCTGATGAGGTCACTACTGAATGGAATTGTTTACTCCTAATGTTTTTAAAAGACTTGTTGAATGAGTTCCTTCTTGACTTAAAAAAAAAAAAATTAGATTTTATT…
F1F2031406	CD300LF	NM_139018.3	XM_002919869.1	CAAGGTGGTCCAGCCCCCGGAGCGGGAGGCGGATATCTGCTATGCAAACCTGGCCCTGCAGTCAACCAGCACCTCCCACAAGTCCTCCCAGAAGAAGGGCTGCACAAAGCCCTCCTCCTCTGCCCCAGGATGACCAGCCGGAAGTGGAATATGTCACCATGGGCCCCCTCCAGAAGGAGGAGATTCCCTATGCAGATCTTTCTTGGGAGCTTTTGAATCAGGACGCAACCTATTGCAACATGAGCTTCCACGTTGCCCACGTTCCCAGCAGGAGCCACGGAGGAATCCATGGAATACAGCAGCATCAGGAGATCTAAGCCTGGGCTCCAGGCGCCCCTCGCCCACCCCACATAAGGCCTGTGAGCCTGTTCCTGCTCTGTCTGCTTCCTGCCCCCAGTC…
F1F2025855	CD34	NM_001773.2	NM_001003341.1	GAAGGAGCCCCTCCCTGCACCTGCAACAGGCTGCCTCCATGCTGGAGCTACCATCCCTTACATTCTACCCTTTCCTGCCGCACGCACCCTCGGAGGCCGTTCCTGGGGCCCCCGCACTGTACCAGGCCTAGGGGTTCTTTCCCCCTGGGGGACCGGGGAGGTGACCCCTGTCTTTTCCACATTCTGCTCGCTAAGCCGAGAATCTGGTCTACTTTGAGCAAAGGTGTGAGGGGGAAATTCCAAAGTGCAGAGAAGCTCCCAGCGGTGCGGGGAGCAGGGGACGATCTTGCATTGTTCACACATGAGCTTCCCTCACCCTCCTCTCTGCCTTATTGAAAGAACCCCCAGGGGAAGCATGGGCTTTTCTGGGCTCCAGTTTCCTCCCAGGAGGCTTTGCCT…
F1F2219354	CD34	NM_001773.2	NM_001003341.1	CAAGCCTCTTGACCTGTGCATACTACTAGAAGGAAAGCCCCTTGCTTGGAGGCTGGGTCCTGGCCTTATCCTCTGATCTGGATGACTTCCTCCTTCCTCCGCCTGACTCCTGGGCTGAGCTGTGGACTCAGTCTCCCAGCAGAATCCTTTCTGTCTCTGCCTTCCCCCACCCCACGACCCTCACCTGCTCTGCCACCCCCATGTACGTTAGGTCCCC
F1F2058280	CD36	NM_001127444.1	XM_002918262.1	CCGATGACAGCACCAGCGATGAGCCCACAGTTTCGATCACAGCCCATTTTCTTTATAGGGGAAACAGGACTGTTCAGCACCTGCTTCTTCCAAACTCCTGGCTTTGCTTAGATGGTTTCAAGAGGCCTGGGTTTAGCCTTAGAAACAGATCATAAAACAGAAGCTTAAATAATCAGTATGAGAAGATCAAAGTACAAAGACAACGCAACTGAAAAGTCATTTTGCCAGTTATAAAAAACAGATGCTTTTCCTTTTTGTTTTAGAGATGGACTTTCTAGGTTCGGTCCTCCCCTTCTCGATGTTAA
F1F2004138	CD38	NM_001775.2	NM_001003143.1	CCTATTTCTGTGGCTGTACAAGTGAAATGAAACCAAACCGGCCATACTTTAAGTTGTTCATTCCCGGAGTTGACCTTCCTCTGTGTTGTCACTGCGGGAAAAGAAGCTGAGTGCCCCATGTTGCTAATGAACCATAGATGTATTGTACTGCCAACTGATCTCTCTCTTTCTCTTTTTTTCTTTCTTGTCATAGGCCTATCAGGCTTCTCCAGTGTGTGAAAAATCCTGAGCCTTCATCTTGCAGTATTTTATGTATGAGCCAATCAGCATGGTCGTTTCGGATCTTTGAGCCTTACATACCCATCACACGTGTGACTCAGGAGACACGCTGTTGGGAAGCTGAGGACTTGCGGGGGATCTTCTGCCATAATGCCAACACTAGAGTTGGAAGCCTTTCCC…
F1F2280187	CD3EAP	NM_012099.1	XM_003277577.1	GGGCACTTTCAGGAAGGGCTCATGTAGGACGTCAAACAGCCTCCGGGCCTGGGTGAGAGCAAGAAAGAAACGAGGAGCCCGTCATTAAATGAGCCATTTGTTTGCTGCATCTGGAGTGGGCTTTGCTTCTTTCCCTCTCAGCCGGAGGGGACTCTGGGGACTAGGAGAGAAAGCCAGATCTTGAGTCTGTCCCAGACTGGCTGTGTTGAGTTTGGGCTGGTCCCCACTGGTCCCCACCCTCTCTGGGCCTCGGTTTTCCCCAGCTATAGGAGAAGCACTGTGAGCCTTCTGAAATCTTAGAGCTTTGGGATCTGAGGTCCCTTTAATTTGGAGCTGTCTCCTT
F1F2134770	CD3G	NM_000073.2	XM_002927884.1	TTCTTCAAGGTACGACAGCCGAGACGAAACAAGAAGTTCCTGTGGTAAAACTAGATGGCGATCAAGAAGATGGTTCAGTACTTCTGATTTGTGACTCAAAAGACACAAAGATCACATGGTATAAAGATGGGAAACCCAGAAAAATTCCTCGAATGGTGCTAAGCTGAATCTGGGAAGCAGTATCAAGGACCCTCAAGGGATATATCAGTGTGAAGGATCAAAGGGCATTTCAAAACCATTCCAAATATATTACAGAAGTATGTAATCCCCTTTGGTTTGTTTGTTATCTATCTATCTAGCAGTACTCGCTATTCTGGT
F1F2153599	CD3G	NM_000073.2	XM_003253226.1	AAGCGATTGAGGAAAAATTGAACTCAGGACTCAAAGTGTTCTCTATGCTGGATAGATCCCAGAAACATGGCATTACACTTTTGGAACACTCCTAGCGGAGAGACTTTCAGCCCTAATTCTAGACTCGAGTTTCCCAAAGGTGACAAATGGAGAAGAAAGTCCATCAGAGCAAATATGGATTTTTCTACAAAATAAAACTAAAGGGGAAAGTAAAAATATGTAATGGTGTTAGCATGAGCGCCACCTATTGGGAAATAATTTTTCCTAGTAAAAGAAATAGGAAAAGGT
F1F2171627	CD40LG	NM_000074.2	NM_001002981.1	AACCCTAGGATCCTCCTCGTGGAGAGCTATTTATTATACACCCCAGGCAGGTAGGGCTGCGGTGAGGGAACGCCGGGGCCGGTGAAGCCCCAGCAGGCCCCGTTCCCTAAGGTTTCTGTTCTGGAAACAGCGGCCCCACGCATGCAGACACCCAGAGAGTCCCGTGAAAAGACGAGACCATTCCGCGCAGACTGAATTCTGAGTAAATGGCAGATCATGAGTCAAGTTTCATTTCGTTTCTTTGCATGCAGTGTCTTTTCAGCGGATAATGCATTTGATTTTTCCAGTGAAGATGCAGAAGGGCCACGGGGAGCCTCAGCTCGCGGTCAGTCCTAGTTGAGCCCGGGTCCCGTGGCCCGGATGGAGGGGGCAGGCTCTAGAAAGTCTGGTGCAGCAGAG…
F1F2128201	CD44	NM_001001392.1	NM_001197022.1	ACAGATGTGACGTGCTACTGATTGTTTCATTTGGGGATTTTTTTTAGTATAAAAATTTTCTACTCCTTTTTGGTTTTTGCATTTTGTTTTTTAAAGTCAGGTCCAGTTTATAAAAACAGCATTGCTTTCTGAAATGAGGACCCAATTGATAACCTGCAAAGAATTTGACTAGTTTCAGGTCCCACCTAGAAGCCTCCACCCCGTAGGGCGTGCTCTGGATGGACTTCTAAACAAAAGCCACAAATACGTCTTCCTGATCCCGGCCATCCCTCCACTCCTCCTCCCAGGCAGCAACCACCTGCTATACATGTCCCCAGAGCTAAGAGGGTGTCCTGGGAGGATATTGAATCAGTCCACATCCCCGCCCCTTCGCAGTGA
F1F2286661	CD44	NM_001001392.1	NM_001197022.1	GAGACCCCCGATCAGTTTTATGACAGCCGACGAGACGCGGAACCTGCAGAACGTGGACATGAAGATTGGGGTGTAACACCCATGCCGTGGTGACCTTGGAGAGAAATAGCACTTGGAGACATCACCTTAAAGAAGGAGCTGGGACACTTCACAGATGTGACGTGCTACTGATTGTTTCATTTGGGTTATTTTTTTTAGTATTAAAATTTTCTACTTCCTTTTTGGTTTTTTGTCTATTTTTGTTTTTTAAAGTCAGGTCCAGTTTATAAAACAGCATTGCTTTCTGAAATGAGGACCCAATTGATAACCTGCAAGAATTGCTAAAGTTTCAGGTCCCCACCTAGAACGCCTCCACCCCGTAGGGCGTGCTCTGGAT
F1F2259737	CD44	NM_001001392.1	NM_174013.3	CAGCAACCACCTGCTATACATGTCCCCCCAGAGCTAAGAGGGGTTGGTCCCTGGGGAGGATATTTGAATCAGTCCACATCCCCGCCCCCCCTCCCTGCAGCCCATCCCTGGGCATTTCTTTCCAGTGGGCTAGGGGTCAGAATGTACTGGTTACAAAGCCCCTTCTACAGAACCCCTGGAAATTTTTTCATGTGCTTCTTGGGAAATACCCAAAAGGTGAAGCTATTTATCTGTAGAAGCTATTTATCTGTGTTTTTTGAAATATTAAACCCTGGAGGTCCTTTTGATTAGTATGTATTTTTTTTTTTTGTTTTTTTTGTTACTTTTGT
F1F2286103	CD44	NM_001001392.1	NM_001197022.1	CCGACGAGACGCGGAACCTGCAGAACGTGGACATGAAGATTGGGGTGTAACACCCATGCCGTGGTGACCTTGGAGAGAAATAGCACTTGGAGACATCACCTTAAGAAGGAGCTGGGACACTTCACAGATGTGACGTGCTACTGATTGTTTCATTTGGGGTATTTTTTTTTAGTATAAAATTTTCTACTTCTTTTTTGGTTTTTTGCTATTTTTGTTTTTTAAAGTCTAGGTCCAGTTTAATAAAAACAGCATTGCTTTTCTAGAATGAGGACCCAATTGATAACCTG
F1F2060990	CD44	NM_001001392.1	NM_001197022.1	AGAGAAATAGCACTTGGAGACATCACCTTAAGAAGGAGCTGGGACACTTCACAGATGTGACGTGCTACTGATTGTTTCATTTGGGGATTTTTTTTTTTAGTATAAAATTTTCTACTCCTTTTTGGTTTTTGCATTTTGTTTTTTTAAAGTTCTAGGTCCTAGTTTATAAAACAGCATTGCTTTCTGAAATGAGGACCCAATTGATAACCTGCAAGAATTTGACTGTTT
F1F2009825	CD46	NM_172352.2	XM_002801940.1	TATGACGACTGCAATACAACCAGCACTTACTTATTTCTGCTGCTAAATCTTGAATTTGAAACCCAGCTCTGTTACATATTATTTTTTCCTGGTTTCTTGTAGTTGCTGTTGTTGTGGTAGTTGGCGGCTTCCTGTGTTATCGACACAAGAAGAAAGGAGATCACAAGGATGCAGAGAGATAAAGGGAAGCAGGCTCGCCGCTGAGCAGAGAGCCCGATGCAGGGCTCGATCCCAGAACCCTGAGATCATGACCTGAGCGGAAGGCAGAGGCTTAACCCACTGAGCCACCCAGGCGTCCCTCGAAGTAGCTTCTTGCACAAATTTCCTGTTTCAAGTTCCTAATTGAGAATCAGAAAAGTTGTCATTTATGATTCTGTCAGCTGTGCGTCCATTTTTCCT…
F1F2005648	CD47	NM_001777.3	XM_002926569.1	AAGGGTGTAGAGTCCACAATGGGGTTGAACAGATGATAGCATTTTTCAACAAGAAGTGTAACAAGTGGCTGATTTGGGGGAAAGACAACATGTGCAAATGAAAGAAGGTAGATAGATGTTCATTATTTGATGTGGATGAATCATTTGATCATTTTATTCTATCAATGCATATAATCATTTGAAATTAATCATTATATGGTCATTGAAATGAAACATTATATTGCCTTCATTTGTATAATTTATTCAGTTTATTTTCTCAATTTTTAATTACATCTAGCTTCCAATCAGAAGACTATACAACCTCCTAAGGAAAGCTGTAGAGGAGCCCCTTAATGGTATGTGGTTATTACAAACTTGTATATTTTTCTTGTATCTATTACCCGATCATAATTTGTATTA…
F1F2287726	CD47	NM_198793.2	XM_516636.3	TGAGATCCGAAAGTAAGGCAAACCTTCCACATTTCCTACCCCCGTTAGAAGATTAACGTTCTGACAGTCGTGATCGCCTGGAGTACTTTTAGCTTCTTAGCACTCGTTTTCTTCCTGTGTGTGTGTGTGTGTGTTGCGCGCGCGCGCGCGCGCGCGTGCACGTGTGCACACATATGTATAAGATAGGCACATGCATCTTCTGTACGGACAACAGGTGGGGTACCTACAGGAGAGCACATGTTAATTCATGTCTTTTAGTAACAACTAAATTAAAAAAATCTTTTAAGTTGGGTCGGGTTTCGCAGT
F1F2145035	CD47	NM_198793.2	XM_001100580.2	GAAGCAGGAGTAGAGATTGCCAGGTGACATCAACTCTTGCTCGTACTAGTTGTCAGCTTCTCTGGAAAAGGGACCACAGCAGCAGGAAGCCTCTTGCTTGGGCATCATTGGGCCAGTTCATTCCCTTTAAATCAGACTTGCAGTGGCTCCCAATTTTTTGTCACACCAAAGGGAATTGTTAACAATGTTTTGAGCATCACGTATCCATCCCGACCCGACAACCTGCTTTTTACCAGTGACTCCTAATTTGCGCCTATTGACTTCTTCGTCTTGTATTTTATTAGTGTG
F1F2268043	CD47	NM_198793.2	XM_001100580.2	AGTTGTCAGCTTCTCTGGAAAAGGGACCACAGCAGCAGGAAGCCTCTTGCTTGGGCATCATTGGGCCAGTTCATTCCCTTTAAATCAGACTTGCAGTGGCTCCCAATTTTTTGTCACACCAAAGGAGAATTGTTAACAATGTTTTGAGCATCACGTATCCATCCCCGACCCCGACAACCTGCTTTTTACCTCAGTGACTACCTAATTTGTCGCCTATTGACTTCTTTCGCTTGTATTTTATTTAGTGTGCACCCTCTGGTCGCCTAC
F1F2229467	CD47	NM_198793.2	XM_516636.3	TCAGAAAACTGAGCAGACTATGAAGACAGCTCTTCTTAGGAAAAAAAAAAAACAGTATTTTCTTCCCTAATTGTGTTGCTGTCCAAAATATTATCATATGTAGAGGGAGCTGTATTCCTTTATATAAATCTGATGGCTCTTGCTGCTCTTTTTTCCNCTGAAAATNTATTTTACTAATATTGTTTGTTACTTTAGAAATCAATTTTGATGAAAGGAGGAGAAAAGCAGATGGACTTAGAAAAAAATCCAGATACCT
F1F2080891	CD47	NM_198793.2	XM_516636.3	GGGAAACCTTCCACATTTCCTACCCCCGTTAGAAGATTAACGTTCTGACAGTCGTGATCGCCTGGAGTACTTTTAGCTTCTTAGCACTCGTTTTCTTCCTGTGTGTGTGTGTGTGTGTGTGTGTGTGTGTGCGCGCGCGCGCGCGCACGTGTGCACACATATGTATAAGATAGGCACATGCATCTTCTGTACGGACAACAGTGGGGTACCTACAGGAGAG
F1F2290609	CD53	NM_000560.3	XM_002930548.1	CCTGAGCATTTTTTGGACATGAGAAGCCAAGAGAACCTGCACTAATGGCTCAAGAGCAAAGGATGGGTTTGGGACTTGAATTTTTGCATCTGCTTGTTGTCAAATAAGGCTCCAGCCTCTAAATCATGTCCAGTCCACTCTGCAAAACCAAGCAAAAGAGAAGCTGAAGGGACCTTTGGGGCCAGACTCTTTGGATCATTGTCACAACCCTCTTTTTCCTTTGACTGGGCCTGGGCCTTCACTATAGGAATGACAGAGTACTCTTTCTCCAAAGAGAAGTCTTNACTACTTACTTAAGTAACGTACTT
F1F2006037	CD55	NM_001114752.1	XM_002928674.1	ATACAACAAAAAGATTGACCTCTGCTCGTATTACAGCAAAACAGAAGTTCAGCTACTCCCAGGACAACCAGCGCACCTCATGGAAGAGGGACCCTCTCTTCAGATGCTGCCATCATTGCAGTTGGACACACATGTATAATACTGACAGTCTTGTTTATGATGCTAGTAACCATTGGCTAGCTGATTTAGCCAAAGAAGAATTAAGAAGAAAATGCACACCAGTATGCAGAGTATTTCTAGTTTCTTAGACCTTTCTGGAGGAGCGGACAAAATAAATGTAATAGTGCTCTTCGTTTCGCATGTTATCATTGTCCTTAAGGTGCATAGGAAAACCAACGAAGCAAGGAGAAGAGAATCTGCCCTGGGACACTCCCCAAACTCTCGAAAATAGAAGAACTT…
F1F2172127	CD55	NM_001114752.1	NM_213815.1	ATTGACTCTTAATCTGGAAGTACCTTAAGTGATTCTAACTTGGCTACTTAATTTCAAGAAAACTAAAAAACTCATGTGACATATTTTAGTTGGTGTTGCTATAGCTAAACTGGCTGAGGTTGGATAACTTACTAACTTTGCATGTGTTTTGCATGCCCTATTATGGATTAATTTTCATTGTCTATCACATCATAACCAAAAGATTAATGTGTATCATCAGTCAATAAAATTATTTTGATGTTAACTCTTCTTTTTTAACTTTCAGGACACACATGTATAATACTGACAGTCTTGTTTATGATGCTAGTAACCATTGGCTAGCTGATTTAGCCAAAGAAGAATTAAGAAGAAAATGCACACCAGTATGCAGAGTATTTCTAGTTTCTTAGACCTTTCTGG…
F1F2208298	CD55	NM_001114752.1	XM_003272987.1	GGATTGGCTATAATTTTGTTTAAGGACAATTTTTTTTTCTCTTGGAGAAGAAACCCTATGGAAGGGTGAAAGGTGTCTCCACTAACTTAATATCTCTAAAAGTATCCAGCGATATTATATTAACATAAGAAAAGAGTCTATATTTCTGAAGTGAGATATTCATAGCCAAATTGTAAATCTTATTCTTTTGTAATACTGAGATTAATTTATTTATATTTATTTATGTCAATGAATGCATTGGTTTTACATGTATAGCAAGACAAGTTCAAGAAGATATGTAAAGAAAAATTTATTTTCCCTAAAATAGAAATAAATAATTGATCAACAAAAAAAAAAAAAAAAAAANAAAAAAAAATAACGACAGTAGAGTAGAACA
F1F2045414	CD55	NM_001114752.1	XM_003272987.1	GAAGAGTCTATATTTCTGAAGTGAGATATTCATAGCCAAATTGTAAATCTTATTCTTTTGTAATACTGAGATTAATTTATTTATATTTATTTATGTCAATGAATGCATTGGTTTTACATGTATAGCAAGACAAGTTCAAGAAGATATGTAAAGAAAAATTTATTTTCCCTAAATAGAAATAAATAATTGATCACATTTTTTGTCTCATGTAGTATTTGAAATTTATTTTCTTGGATATAAAA
F1F2154860	CD55	NM_001114752.1	XM_003272987.1	GAAAAGAGTCTATATTTCTGAAGTGAGATATTCATAGCCAAATTGTAAATCTTATTCTTTTGTAATACTGAGATTAATTTATTTATATTTATTTATGTCAATGAATGCATTGGTTTTACATGTATAGCAAGACAAGTTCAAGAAGATATGTAAAGAAAAATTTATTTTCCTAAATAGAAATAAATAATTGATCAAAACAAAAAAAAAAAAAAAAAAAAAAAAAAAAAAAATACGACAGTAG
F1F2005817	CD69	NM_001781.2	XM_534892.3	ATATTCTGAATAGTATGGGAGTCAGCAGCACAGCCTGTGGAAAGAATTTACACTCGATATGCAGCAAAGCCGCTAAATAACAAGGAAACCTATTTTGCCTTTAGACTTATTATAACACGAACTTGAGAAAATTTGTGTTGATCAATGCTGCTCCACAGTCAGAAATTTTCCACAAAGACTTGGTGAAAAAACTTTGTCTTATTTTGGAAATCTTCTTCCAAACAAGACTATGGAAAAAAGAAAGGGAAATTCCAGGAATATCTGCAGCGTGGAACACTTCGCCGTGAGCTGAAACAAGTCACAGGTTTGACTGATCGTTACATCCAAGAATGAGAAGAACAACTTTAAACCTTATGGATGCACTTTATATTTTTTAGAATTTAGAAATAATAAAATAAC…
F1F2011427	CD79B	NM_001039933.1	XM_002924511.1	GAGGGAGGGGACAGGCTGCAGCCCAGGCAGTTACACGTTTCCCACCCAGAAGTGTCTGTCCTAGTCACCAGCTTGGAGTCCGAAGTGGATTGGTGACCATGGCCGGGCTGGTGCTGTCTCCCGTGCCCAGCAACTGTCTGGTGTTGCTGCTGCTGCTTTCAGGTGCGCTCGCAGCCAAAACAGAAGACAAGTACCGGGATCCCAAAGGAAGCACTTGCTCCGGCATCCGGCAGAACCCACGCTTCATAGCCCGGAAAAGGGGCTCCACGGTGGAAATCAGGTGCTACACTGATGAGCCGGGGACCGTGAGCTGGCTCCGGAAGCGGGAGATGGACTTGGAGCCCAAGCTGCTGCTGAAAGAGGGCGACATACTGCAGACCCGGAATGACACCTTCGCCA…
F1F2163825	CD83	NM_001040280.1	XM_518248.3	ATCTGGGAGAAATCGACAGCCAAACTGTGAGACAGTGGGGAACATTTAGCAAACAATTTCCCAGTGTGAAGGCTCTGCTATTACGAAGGAGTATTGTGTGTTCATAGAAATAACAAGTTGATGAACTGTTCTCAAATGGGGCCTTTTCGTCTGGGAAAGACACCCATAAAGGAGCAATAAAGAAGAGTGCTATGTTTATTTTTATAGCCATAGATACCCGTCAAAGAAGGATTTGTCTTTTGTTCTCCTTTTGGAATCGACATGTATAGTCAGGTGTCAGGGCTGACGGACAAGTGACCTCAGTATGGAGGTAGCATATGAGTGAGAGGTTGGAGAAGTCAGAGGGCATGACCACGGGACAGCCGGATAGGTGATGACCAGCTGGAGATGCTGGCCCAG…
F1F2012994	CD93	NM_012072.3	XR_095765.1	GGGCACCCACCGCTGCTCAGCATTGTGACCTCGAGGCTGGTGTCCCTTTGGTTCATCCACATGCCTGATTATCACAACCTTGACATCTGGCACTGCATAGCCCCACGGTGTTTTCCCGGCAGCATAAAGTGGGTGACTCAAGAGGCTTCTGTCTTAAGGACAGGAGGGGTGCAGGCTAACATCTTCCCTGTGATTAGGCAAAAAGGTAGAATCAAAAGTTAAACACGTATGCGGGTGTGTTTATGTAGATGGTACAGGAAAAACTAAGTTGGAAATAAACCTTCTCCCTGAAACACACACGTGCTTGTTGCTATTCTTACATGCCACTCAGGAGCCCCAGTCTGAATACATCCTGATAGGATCTGGGGTTTTATCGCCAAACAACTTTTGGAGAATATG…
F1F2160618	CDA	NM_001785.2	XM_001161389.1	GAACTGCTTCCCCATCAGCCTTCCCAAGGTTCTAAACTGTTCTGAGCGACTTTTCTAATCATAGACCTCACAGAGTGCACGTTTTTGCTCCATCTCTATCATTGTTCACAACTCTAAGGGTGAACAGAGTGATTTGTCTTTCTAGAAGACCTGGACATCTTCTGCTAGGGGAAAGTGGGACTGTGTACCCTTCGGTGTGGAGAGCTGGTCTTTTTAGGCAACTTGCTCCTCCAGATGGGACGCCCCGCTGAGCTGAGCCAAAACTGCCAATGGCCATTTCTAGAGTCTATTTTGGACTCAGGGTAGACCTGAGCACCTCTGGATGCTGTCCCCCCTCTCCACGGCTGTATCTGAGTGATTCCAAAGTATAAGGGGAAAGGCAGGAGTTCGTCTAGACAG…
F1F2171056	CDC14A	NM_003672.3	XM_001135275.2	AGACAGTTGTAACGTTGAATTTGGTATCTTGAAAGGTTATTTTTAATGTATTTCGGTAATACATCTGTTATTACAATTACATGTACAGTGTTACATTATGTATGTATTGTGAACTTTAAGAGACTATTTTGATAAATTTATACATATATAAATTATGGAAAACTAGACTATATTTTGACTTAGATTTTTCTTGCTGTTTGCTACCAAAATTTGTATTTTGAATTTGTTTAGTATGGTTTTGTCTACCACGAATACAATAATTCCTCTTTATGAAGAAAAGAGTAAGAGAGAAAGTTTTTAGAAAGTGATTTTTATGTTCCCATTCTGAACAGGGCATATCAGTTTATCCTTTTGGGGAGTCAGTCAAATAT
F1F2108829	CDC14A	NM_033313.2	XM_003434782.1	ACTGTAAATACCCACTATTTCTCCATCGATGAGGAGCTGGTCTATGAAAAGTAAGTTTCTATTTTTTTTTTTTTCTCAATCTTTTAGCCTGTTGGCTCTTTGGTGAGGGAACCCTATGCCACCTTTATGGCAGTTTTAGTCACGCCCCCACCCCCCCCAAGTGGTGTAAGTCACAATACCATTTTTTAAAGACTCAGGTGCTTGGGGAGAGGTGCAGGCAAAGTTAACGTAATGTGAACCTGTCACCACCCCACTCCTTTTAAACCTTTGTATTAG
F1F2150141	CDC14A	NM_003672.3	XM_003260116.1	ACCAAATAATTGCACTAAAGCTGATGGGAAAAAAATGAATTGTATGTTTTAGGAGTCAAAATTAAATAAGTGGAATGAAATCATAAAGCTTTTCTTAAGCCAGAATTGTAAAATATTTTATTATGAGTTGTTAAAATTATATAGGAAGATGGTAGTATTTAAAAAAATATCGTGGAAGTAATTCAGATGACATTCGAGAAATGGGGAAAAGGGTAACCAATGTTAGACAGTTTGAGTTCTGTAAACACTAATTTGTGTAGCAGCTATTAAAAT
F1F2099675	CDC14A	NM_003672.3	NM_003672.3	TCAGAAGACACCTCACACAGTTAAATGGATCCACATGAAGTGCTCTCCTTGCCACCACTGAGTTATTTATAATCTGTTTATTTGTGGGGGGAATGGGGTACCTGGAGGCCATTACACATGCTTCAGCAAAACATCATGTCCATGCTTTCCATTTTAAAAAGGCATTTGAATGACTGTTTGGCTCAGGTTCGTGACTTAAACTTCAGTAACTGCAGTACCAAATAA
F1F2007520	CDC14B	NM_001077181.1	XM_001152956.2	AAATTGCCTTTTTGTGTTGGCTGCTCAAGTTTCCAGCTAGAATTGCTATCACTGTGGCTCTTTCTAAAAAATCTTTTTGTGTTTAACAGGCCCACTAAAATGAGTCATGGGAAACTAGTGATTTGATAAAGAAGCATTCCGTAGAACGCACTGGGGAGTTGTAATAGTGCTTCAGGGCGACTTCACAGCACACCAGTAAACTTACTGGGGGTGTATGTAGAATCCAGGAAGTGTCTGGGTCTGACTGATGGAAAGTTCTTTCTGCTATGAATAAGAGTGGATTCTTTTTTTCCCCTAACGGAAACTTCAGCACCCCAGAATCTTCCGAGATTCTAACTCCCTTGTCATAAGAAAGACCCTGTTGCTATGGAATATGAAGTAGGGCATGTCAGATGGAGA…
F1F2025027	CDC14B	NM_001077181.1		AAGTGGTACTTTGGCAACCTAAACTGGTAAGAGAATGTAAGCCGTAGCTCTAGGAAGACTCGGGAGGGGAAACTGGCTTCAGAGTTGGAAGATTGTTGTAAGTCATTCCTCTATGTGTTGTTGAGGAACTGGAGAATGCCAAGGCTGCCCACTGTTTGGTTGCTCAGTCCTACAAACTAAAATCATATTTCCTTCCACACATGATTTTGAAAACAAAAACAAAAAAACAGCACTGTTGGTGTTTTCCCTTGGAAACAGCCATCCCAAATAATGGTGGCTTAAAAGAAAAAAAAAAAAGGTAACTGCTTTATTAGGGTCTTTCTTTGTAGCATTGTGGATTTCTTTTTTGTGTGTGTGATCTGCCTAAGGCCATTCACATACCCTTTGATTTCAGTTAAC…
F1F2014157	CDC25A	NM_201567.1	XM_001155610.2	TAGGGGACAGGAGTGTATGCTCAGTGTCTTCTGTTACACTGATACTCTTGAATAGCTTTTGGTTTTCTAAAAATAGTCATTGTATGAGTCAGGGAGTATCAAATCAGTGTTGGCTGGGCCACTCAAGGGTGAAGAGAGGGACTGGAAGTCCTGGGCGTTAGGAGAGGGGCATAGGTGCATACAGATGACGATACCGAATGTGGTTCTCAGGAGGCAGACGTGGTGGATTTTGAAGGTAAAACTTTCTGAGTTTATCATGTTTGATTTGAGGGACAGGGAGTGATGGATCGTCACTAGTTGCCCCCTCATCTAGCCCTGTGGAAATTGGGGGTTTCAAAGGAACAGTCTCATCAG
F1F2032618	CDC25B	NM_021873.2	XM_003359921.1	CTGAGGGTCTGCTCGAGGCCCCAACTGCCCTCCAGGGGAAAGACCGTGAGGGTGTCCTGTCCATCCGCACCCAGCCCCAATCCTCATGTCTTGCTGCAATCATATTCCACATCCTCACACGGCCTCTACCCCAGCCCAGCCCCAGGGAGAGCCCCAGCCTGTTGACTTGGTGAAACTGGATTAAGTCCAGCTCAAAAGGAAGTATTTTGTGTCCCACAGGAACATTTTTGCTTTTTCTCCTTCCTTGTTTGAGTTAACCCTTTGTCTTCTTGTGTCCAGAAAAGCCGCCCTCTTTCCCAGGGGCTCTGTTTGTTGTGTCTAGGAGAAAGCAACACCTTGCCACCCCCCCCCCTGCCCCGGGGCGCTGGCACTCCTGGATGTGTCTGTCAAGATCCCTTT…
F1F2001581	CDC40	NM_015891.2	NM_001075643.1	ATTGGGGGGTTTTAAAGGAGGTAATATAATTAATGGCAGATAATTCTGAAAGGCACCATGTTTACCTTTTCAACAAAAAGGGAAGTAGGAGCAGGGACGATGTAATTTAATGTGAATCTGAAAGAAGGTAAAACCATGCACAATTACTGTTTCCATTATTTTTGGTGGGTCAAGTTCAGATCTTTGGATTCAAGAGTTCTATTTTTTATGACATATATCGTATGTTTACTTGTAAGGCAGCAATCTTCTCTGACTGCAGTGTTTCTTTAACTATTAAACAATGGAAAATAAACAGTCCAGAGTTTTTTTCCTGGCTTTCTTCCCAGTCAGTATAGACAGGACTATATGTTATAAGAGAATTATGTTTATTTTTGAAAGTGAAACTCAAGAGAATTGAGT…
F1F2292727	CDC40	NM_015891.2	XM_532261.3	CAGGAAGAAGAGAAACCTGGGGAGGAGAAGACAATCCTACATGGTAATGTATTTGTTATGCCTCTTCATTTTTCTTTTTTTTTTNTTTTTTTTAAGATTTTATTTTATTTACTTGAGTGAGAGAGAGCATGAACGAGGAGGTCAGAGAGAGAAGCAGACTCCCCATGGAGCTGGGAGCCTGATGGCGGGACTCGATCCCGGGATCCAGGATCATGACCTGAGCCGAAGGCAGTCGTCC
F1F2154404	CDC42	NM_001791.3	XM_001504278.3	AGTACTAGTTTTTGTTTTGTTGTTTCTAATTTTTTTTTTTTTTTTTGTTTAAAAGCAAGGCATGCCTTGGTGATGACTCTGTAACAGACTAATTTGGGTTGTTGAAGCTGCTCCCGGGCTCCATCCACTCTGGGAGAATGATCTGGACATTTAGGGTTTTTTTTTGTTTTGTTTTGCGGGGTGGGTGGGTGCGGGAGTGTGTGTGGGTTTGTTTTATTAGTTATGTTTTTAATCATTAACCATTGGATAG
F1F2092131	CDC42BPA	NM_014826.4	NM_014826.4	GAGCTTTTCCCTCCCCCATGTACCTTCTGGGGCTTTCCTCCCTTTTCCGTCTTCCTCCTTCCCGGGAAGTGAATTGCTGATGCGGATCGGACCCGATTCATTAATGATGCAGCCGGATTCGTTGCGGGATTGTGTTGCACGAGCTGAATTTTGAATGAAGGAGAAGAGTTGTATTTTGTTTTCTTCTTCTTTTTTAAAGAAGTCCTGACTCTTTGGTTCGCTGTACTTTTAATTATTATTTTTATTTAAATATACGACTTAATTG
F1F2185712	CDC42BPG	NM_017525.2	XM_001146567.2	GGGCCTGGGTCAGAGAGCGACTTGGAAGCTGGTCTGGGTACCCAGGACCCGGGGGGCCTGACTCCCAGCCCTTATCCTGCCTTTCCCCTCTGCTCCCAGCCCCTGTCTGTGCTAGCTATGGGAAGAGAATGGCCCCCTTTCTGCCCTGGGGGCCCATCTGCCCTGGAGTCCTGGGGCAATTGTGCCAAAGCTCTCCTTTTCAGTGCCAAGCCTTAGAAAGCCTGCAAGCAAGAGTCAGGATGAGGGGTAGAGAAGGACTGGGCCTTGGGAGCGAACGGGGGGGGTCTTGACTGCGGACTGTCTAGACGGTAGGTGAGGCCGACGGTTGGGGTGTAGTCGCA
F1F2163740	CDC42EP1	NM_152243.2	NM_001075495.1	CCGACAACTGGGTCTCCCCGTGATTGATGGGAGAGCCGAGTCGCCCCCAAGCTCCTCCGCACCTCTGCAGGACAGACGAGGGAGGGAGACCAGAGGAGACCAGGCTCGTTCTGGGTCCTGCTGGGCTGCCTCGCCCTGCTCCCCCTGCCACTCTGGACCCACGGCCATTCCTGAGGCCCACCCCCACCCCTGTGCCACCCCCCGCTGCTTGTGGAGGGCCCAGCCTCACAGTGCAGCCTTTGTGCTGGAAAAACTGTCCTTGCTGGGGGTGGCAGGGGGGCAGCGGGGTGCATACCACACAGGGCCATTGTCTCCTCTCGCAAAGGGACCGCCTGTCCCTAGCTCATCCTAGAGCTGCCCCAGCAGGGTCCCTGCTGCATGCCCGAGAGCCCCAGCCCT…
F1F2032322	CDC42EP4	NM_012121.4	XM_003131243.1	GGTGGCTTGTGGCAGAAGGAAGGGTGGTCCCAGGCCCCCAGCCCCCCCATCCCTCATCCCCGGTTCATGCATCACAAGCCTGGAGCCCCTCGGAGCAAAGCCGGACCGAATGTGTGCACTAAACGCAGCCCCTTCTAGGGGAAGAGAACAGGATGGGGAACGAAAGGAGGCCTCAGGCTTCTGGAATTTTCTAGAAGGGGCTCTTCCAGGAAGACACTAGAAATAGGTTGGGCACTGGCTTCAACATTGATTTGTTTGTTCTTGTCACGTTTAAATCCTTCCAGAGTGGTATCTGGAGCAGTGTTGTTAGTAGTTCTGCTGCCAGAAGGAAAATCAAATCCTTTTAGAAAACCTTTATACTAAGTGCTTCCAAACTTTATTTAGAACCTATGGGGCGGG…
F1F2180724	CDC6	NM_001254.3	XM_001170494.1	ACCATTGTAATGCCACTGGAAACCAAACCCAGAAAAGGGGAGACTTGAGTAGCCATATGGATTAATTTATCTATTAAGACTGGAAAAATCTGAGGTTTAGATGAAAAATCCAAACCCAAATGAAGGCATCTGGAAACAAGTGGCTTCATCTGAGGGCAGCTAAGACTGTGGGACAGTCTGGGGGAAATTTTCACATTGTTTGCTGAAAGTTTTGAGCTCTCTTGAAATGTGCATGCTTACAAGACAAAGAATGCAACTTGGAAATAAATATAATTCAACAGACCGTATAGTTACATTCCCTTTACCACCCCCACAACCTTTGGGAGTGCCCAAGAAACTCAAGTGAGTCTTTAAAAGTCGCAATGT
F1F2011251	CDC7	NM_001134420.1	NM_001037468.1	CATGGGGTAGTTCTTCAGGCTAACTATATGATCTTTGACTTAGATCTACCCAAGTAGAATCAGATCTTTAGCTTCCCTAATTACCTGTCACTGCCATATACAGAAAAAGAAGCTGTTTTATCCTAGTATATAGTAGTTTGAGGTGTAAGTCTTAAAATTAAAGGATGTGATCAGGACTAAAGGAGTCAAAAGACTATTGGTTTCTTTAAACTGTGAGCTTTGTGTACTTTTAGAGAACTCAACCTGGTGCTGGTGCTCTAACCATTCTGTAAGGTAAAGGAGATCATTCCCTCTTCTAAAGGCATATGTTACACTTACGAACACTAAAACAATAGAAAAGATGTTGGGGGTAATATCAAGTTAAAACTGAATTTAATTTATCCATTTTTCAAAGTACTT…
F1F2257929	CDC73	NM_024529.4	XM_001112553.2	AACATTGAAGGAAATTTTTCCTAAATAAAAATTTTTGTGACTCCTAACAAAATTAAAGTGATACATTCTTTTTTGGAGGGTGGGGAGGGGGTATTTAGTTGCCATATTTCTTACAATTCCATTTTATTGATAATAACAATAGAAATGATGATACGATATACATATGTGGCCAGAAATAAAGTGCCACTTTGTCAGATAATGATTATCTGAGTCTTAGTTGTTGAACTAATTAGTTTATGAAACTTTTGAGACCAGTGCTTTTTATAAATATTGGAAAAGCTAATCAAAATTAAAACATGAAAATAAATTAATTACATGAGCTTAGTATTACTTGACTGAATTTTTATTCACTTGGATTTGATATG
F1F2219181	CDC73	NM_024529.4	XM_003264496.1	TGACATTACCTAGCCTCGTTTTGAAATTTAATGCTATCATATAAATGAGAAGCACTTATTATTTATTTTTAAAGTAGTCACCAAAGTCCGTACCAATAGTAAATAGAAAAAGTATTTATTCATGTGGAATAAATGGTTCTTAAGAAAAGCAGTCAGCATTTTAAATTATTAGATTATAGCATATTTATAAGGTTTGAACAGATTCTACCCCCTTCTTCCTTTCTTTGCATCCTCTCTTCAAAAACAAAAGAGAACTCAAAATTTGTTCACTTTAGAATTTCTCAGCATATAAACTGTTTTCAAAATAAATTATGTATTGTATAAAC
F1F2142019	CDC73	NM_024529.4	XM_002809673.1	TAGAATTGGATTAGGAATTTGAAACTGCCATGTCCTATATATCCTGGCTTCTCCATTGCCACATTTTGGCTGTTTAGTGGTGCCATCATGGTTTCTATATTAATATGTTGGAAATATAATTAGGGAAAAGTTGAAAATGTATAATAGGTGTATAAAGAATTATATTTAGTAAATGCATAATAGGCAATATACATTCAGGCCATTGATCTTTTGGGCTTATATGTTATTATTTTTAGGTAGTTGTTTTATTAGAGTTATCTTGGGGGATTATAAATGTATGCCATTTTAAATGAGTAAGGGTAATGAAATTTTATG
F1F2263775	CDC73	NM_024529.4	XM_001167188.2	AAATGAGAAGCACTTATTATTTATTTTTAAAGTAGTCACCAAAGTCCGTACCAATAGTAAATAGAAAAGTATTTATTCATGTGGAATAAATGGTTCTTAAGAAAAGCAGTCAGCATTTTAAATTATTAGATTATAGCATATTTATAAGGTTTGAACAGATTCTACCCCCTTCCTTCCTTTCTTTGCATCCTCTCTTTCAAAACAAAGAAGAACTACAAATTTAGTTTCTACTTTAGTAATTACTTCAGCATATAAACTAGTTTTCTAAAN
F1F2176352	CDC73	NM_024529.4	XM_002809673.1	AGAATTGGATTAGGAATTTGAACTGCCATGTCCTATATATCCTGGCTTCTCCATTGCCACATTTGGCTGTTTAGTGGTGCCATCATGGTTTCTATATTAATATGTTGGAAATATAATTAGGGAAAAGTTGAAAATGTATAATAGGTGTATAAAGAATTATATTTAGTAAATGCATAATAGGCAATAATACATTCAGGCCATTGATCTGTTTGGGCTTATATGTATTATTTTAGGTAGTGTTTATTAGAGTATCTTGGGT
F1F2001787	CDCA7	NM_031942.4	XM_545525.3	GTAGTAATGTTAGCTAACTACATCTATTGAATTCCAGAGAACAGCCCTCTAACTTGTTTACGAGAAAGCAGTATAATTTTAGATTTAGCGTTCACACTAGTTGATGTTTTTTAACGGAATCAAGGCACACAAGGGTCTTAAACCGATGTGGAAAATTGGGTAATTGTTGGAAAGTGGAGTACATTACTTTGGATGCCTCTCATGAGACTATTCCATGTTTTGCGCTTCTTGTACAAGTTGTCCTGGGTGAGACGTAGTTGCTGCTGCTTTCTTCCACTACAAGGTTAAGTGATGCATCTGGATCTCGCAGTTACCACCCCCAAGGTCCAAGGGCAGGGCTCTATTCAAAATCATTGTAGAAAAGACATCCCAGGGAGTTAGGAGAGTGAGGCTTCAGGA…
F1F2088326	CDCA7L	NM_001127371.2	XM_539464.3	GGATCCCCGTGGCACAGCGGCCGTCCCGCTTCCGGCAGTAGCTGCAGTTGCAGATCCCGCGGCAGGGAGGGCACACCCAGTCCTGGAAGAACGGTGTCCCCATGACCTCTGCGCTGGGGCCCAGCCCCCCACCGCCGCCCCTCCAGCCTAGAGTCCCATGTGCCTTCTAGGAAAGAGCACACGGTGACCCCATGGGTCTCCCTCCTCCACCTGTTTCAAGGCCCAGACAGGCTGA
F1F2139729	CDH3	NM_001793.4	XM_002694831.1	ACTCTGACCATCCCCCATGCCCCCAAACCCTCCAGTGAAGAGGTTCTCTCTGGAATGGATCCTTCTCCCTAGAATGAGTCCTCTTACCGCAACCTGGGTTGTTTTTTTTAATGCTGTCCTCAAAAAGTTAAGAGGCGGATTCTCAGCAGTCCCTCCGGATTGCTCCGGACACCCCACGCCGGAGCTGCTCGGCTCCTGTGCCCCCGCCACTTCTCTCTCCTCTCCAAGCAACAAGATCTATTGGAATGGATTCCTGCGTTTTTATACTGAGCGTGACTATGTTGTCCTTTGTTTTTATTTCCCTATTGAGTGCTGTAGATAAAGGGTGATGACAATCGTGTAAATGTACTACAACTTTTTTATAAAGGATTTTTCCCAAGAAAAAAAAAAAAAAAAAAA…
F1F2153103	CDH5	NM_001795.3	XM_002802514.1	AACAGGAGGGGCAGGGCAGGAGGAAAAATCCAGCTCACCCTTGGTCATGAACTGAGGTTCCCCTCTGGACAAGTGCCCTCACAATTCAGGAGATTATAGGTAACACTGACTTTTTTTTAAACCTAATATCTAGCTTTTGTTACTTTTTGTTTACTAATAATACTTACATATTTCTAGCGCTCACCAACATATAGAATAAGGGTTTTGTCATAATAAGCGGGTTGCTATGTAGGTTAACAACTTTAATTCAGGGTTTTAGTTGGATGAACAAATTCCTGTAACCTTCTTTTCTTATCATTGTAGTACTTACTGTAGTAATCATGATTATATGTAGGCACACTGGTGCATGGGATGTACTGTATTTTTTAATACCTAAATAAAGAAAATACTTGAAATTAC…
F1F2252211	CDH5	NM_001795.3	XM_003262996.1	ACAGGAGGGGGCAGGGGCAGGAGGGGAAAATCCAGCTCACCCCTTGGTCATGAACTGAGGTTCCCCCTCTGGACAAGGGCCCCTCACAATTCAGGAGATTATAGGTAACACTGACTTTTTTTTTTTAAACCAATATCTAGCTTTTGTACTTTTTTGTTTACTAATAATACTTACATATTTCTAGCGCTCACCAACATATAGAATAAGGGTTTTTNCATAATAAGCGGGTTGCTATGTAGGTTAACACTTTAATTCAGGGTTTTTAGTTGGATGAACAAA
F1F2207287	CDH7	NM_004361.2	XM_541069.3	CAGAGTCAAAATAATAATAAAATAAATTTGAAGTTTATTAGTTCAACAATCCACTGTGAAGATAACTATACTAAGGTGTTTATTTTTTACTGACAGAAAAGCAAAAAGTTTACTGACAAGCAGTTAGGAACTGAGTATAACATTGGTGAAATTTTAAACTAAGCATGTATTTATGTTACTAATATGACAGATTGTGGAATCAGCAGGATTTGGTGGTTGGCTATGCAATTAATGAAATAAATTTAGCAAACTGTAATCAAACAAATATTGAAGGTTTTTTTTTTCTTTCTTTTTTTAATTGTTCAATTAGGTATTCAATTTGACAGAAACACAGACTTGGAGAGATACTTTAATATTGATGCCAACAGTGG
F1F2249844	CDK1	NM_033379.4	XM_001095697.2	AAAGTTTTATAGTCCGAGATGAAGGGCTGCTCACAGCAGGAAAGAACAGTTTAGAAAATTTATGAACTAGCCTATTTTTAGGTAGGTTATGAAAGCTATTTGTCTAAGTGGATTCTTATGCCTTGGTCAGATAATAACCAGAAAAAGGAGTTGCTCATCTTGGCTTTCAAATCAGACTTCGAATCTATTTGCAAATTTTTGACATAATTTTGCCTTTTAATAGCCTTAGAAGGTTCTAATACACAAGTATTTAGCTAAAATCACTAGCTTTAGGATTGTTCAATTAATAATGCTGCTTGTTGTGATTCCTATCTATAAGGAACCTAATTTAAATCGTTATAAGCCAAAGAAAGAAAAAAAAAAAAAAAACAAAAAAAAAAAAACAAAAAAAAAAAAAAT…
F1F2187047	CDK10	NR_027703.1	XM_002926797.1	GTGGGGAACGGGCACAGGACTGGGTGTCAGGCCCGAGACAGGTCCTGAGAGCTGGTCCTCCAGCTGCACGTTGGCCTTAAGTGCTCACCGTCCCCGTGTTTACCAAGTTCCAACAGGGGACGTATAGGACAATATTCTGAGTCTGCCCGTGATGGTGACAACCCAGGTGCCTGTGGGGCTCATGTCCTGGGGATCACTGATGTTCGGTTTCTGTCCCAGGGACCTGAAGGTGTCCAACTTACTCATGACCGATAAGGGCTGTGTGAAGACAGGTGGGTGCTGGGTGCCGGCGCTGTGGCCGGTGTCTGTGGGAGGCTACCTGGAGCGGGGAGCAGGTCAGTGCTTGCCAGTCCCCTGAGGGCAAAGAGCTGGTTCGCACACGGAAGCTCCTTAGCGCGC…
F1F2009557	CDK14	NM_012395.2	NM_001206776.1	ATGTAAATACGGAGAGAAAATTTTACATGCGATAAGAACATCCTTGCCTGTGATTGATTTTGAATTATTTATTTGGGGGAGAGGCATAGCTTTTGTAATTAACCAAGTTTAAACCAAGAGCAGATGATGATTAAATCTTGCTACTTAATAAGCTTTCTAAGTTGAACATTTGAAAATATTTAATATTAAGAGACTTCTCTTAGGAATGGTGGCACCATTCAGAGATATGTGCCCGTCACAGGCAGCTTCTCTCGGAAAGGAAACATTAAGCTGGTCAGTGTGGAGGAAAATCTGTTTTTTACACAGACATGTCTCAGAAGGTCTCATTTTGGAGGTCTGTATCTCCCCATCCTTGTCCTCAGTACAAGAAATCCAAAGTCTGGTTCGTTTCTCTCCCCT…
F1F2234709	CDK5R1	NM_003885.2	XM_002827237.1	TAAGGTCTTCGATTTTGGGTCCCAGCTACAGGGGTGCGGTGTAGCTAGGGACAACTCCTTTCCTGGGTGAGTCTTTTCATTTGACTAATGCAGCTTACTCACCCTGTGGTGATGGCCAGGGCAACTGCAGGTGCCCATTACCAACAGCCTGCCTTCTGGGCGGGTGGGGTTGTCATGCCTGAGACCAGCCAGCGCCCACCGAAGGGCTAAGGCTTCTTGCTGGTGCATGACATTCATTCCGCAGAGTTGGGGTTGGGGGGGGTGATGTCAGGGATCAGGGCGATGTGGTCATGACGTGTTCCCTGTCCCTACCTTGTTCATTTCAAGCTGTTTCCAAACTAGTTCAGTTTCTTCTGAAG
F1F2274158	CDK5RAP3	NM_176096.1	XM_537662.3	CCCACATTGGGCTCTCTGCTTGGCGGGCAACCTGCTTCCCCCTCTTTCTCTCTGCCTGCCTCTCTGCCTACTTGTGATCTCTGTCTGTCAAATAAATAAAAATTTAAAAAAAATCTTTAAAAAAAATAAAGTTTTTCGTTATCCCTGTGCAGAAGCAGTTGCTCTGTAAAAGTCAAACTCTGTGACAGAGTCCATTTAACCCCAAGGGTCCCTTTGAGCCTCTCTTTATTCCCATAATCCCCACACCTTAACCAATAGGCGTACAGCTTTCAGCCAGTGTCTTAGCCCATTTCCCCTTGAGTTAGTGATGGACTTCCAGCTGTGTGAATGGAAATGCTATGATTTGGGGGTTCTCACATAGACTGGCTGGTCGACAGAAGGCACTGCAGCCTAAATGGC…
F1F2021976	CDK6	NM_001259.6	XM_003130142.2	CTACAGGTGATTTATCAGAATGGGCTTCTTGAATTAGAAAGTTGAGCCCATGTCCTCAGAATTTCATGGTCAAAAGCAGTAAGTTTGCTAGCATTAAAAGGTTCACTATCTAGATGAGGTTTTATACACACAACAAAAGGAAAAAAAATACTGGTATCTTTTAAGAGACCTGTTTTTTAAAGCATACATTCTAGTTACTCTTCCAAAAAAGCTGAATTTACTCAGTATAAGTCCATTTTAACTTGTTTTATATGCTTTTATTGTTTATTTTGAAAAATACCCTTATAAGCTTTTTCTTACTTGCTATAGATTTAGGGAGTATACCTCAAATAGGTAAAATTTGTCCAAAAAAAAAATTAGAGAAAGCCTTTATTTCCTGATTTGAAATCTATTTCCTTC…
F1F2014274	CDK6	NM_001259.6	NM_001145306.1	AAGGCCTTAATCTTCTAACCTTAAAAACATAGCTTCCAAGAGCTTTTAAGAACCCAGTGCCTTGGCACCTCCCACTTTTGTCTCTCCTTTAAAGTGGACAGGAACCTAAGAAGCAAAGAACCTGTTTTGGACAAGAGCTCCGAGCCATTTTATCCCTCTGTATTCTCATGATTTTGTCTCAGGAAATCGCACACTAGGAATGGCACACTTTTCATTTAGCCCATTGTGTCTTATGGAAAAATTGTTCAAAGTATTTACCTCAGAGTAGAATCTCTACCTTTTTGTTTTAAGTAAAAATGAAAATTTCAGAATGCACGGGATATCATAAAGAGAATCTGTACCCCTTACTAAAGATTTTATCTTTATTTTTGATGACTCCAGAATGCGGTACTCTCCATC…
F1F2241036	CDK6	NM_001259.6	XM_003252460.1	GCAATGTGAGCCCCCAGCCAATTAACAGTGGTGTTTTCCTCCACAAGCACAAGAAAACAGCATTTTCATTTCTTATCCATGCAGTTTTCAACCTCTTTGTGTTACATACCTATATCTCAAGCATTTCTAACTTGTACTTTTTCAGAAAATAAACCACAAGCTTCCTCTGGCCTTTTCTATCTTCTGATGTTTGTATACAGCAGATATGTAGAAAGAGGAGGGGTCTGACTTTTAAGTGTTTTTTTTTTTCTCTAGTTGTTGTTTGTCTTAAT
F1F2050605	CDK6	NM_001259.6	XM_003318579.1	TCATTCCAATATATTCCACAAGGTGGCACTTTCGGGGGGAGGGTGGAATCTGAGTAAGGCTAAAGAGGTACTTCGCAAGACTTCATTCTAACTTTATTTTTCTGCACATATTTTACTCTTGCTTAGCACTTGTTTTTTGGGGTATGATTGACCTTGATATTTTAGTTATTCGCTAGGTTCTGAACAATTGTCTGAAGGGGAGTTGTACTTGAGAGTGAATAATACACCCATTTTGATCATTTAAGTGCATAAAGAG
F1F2293977	CDKAL1	NM_017774.3	XM_003263555.1	AGGAAACGATTAAAGGTCACTCTGTGAGACTGCCTGGGTCAAGAAAAAAGGACAATGGAAAGCGCCGTCGGGGGGGGCACGATTGGATTTGCCGAAGATCAGGAAGAATCCGCTGATAGAATCATTTCCATCAATACCGGGTGCCTCAATGCTTGTACCTACTGACAAAACTAAACACGCCAGAGGAAACTTTGGCCAGTTACCCAATAGAAGACTAGTAGAAAGAGCCAAACAGTC
F1F2035391	CDKL2	NM_003948.3	NM_003948.3	AAAGCAGGACATTCAGGAAGAGACAAAATGAGGGGTTCCAATTGGAAATCTATAGGTGGTTCAATTAAAATTCTATCTTGATTTTGAAGCTCTATTTTTAAACTCTGACCAGGTGTTTGACTAAATTGGTATGACTAACATGCTAGACAAAATTAATGTGTAGGCATTAATAGCCTACAAAATATTGTTTCATTTTTACTTTAAAATGTATTGCCAACAGACTGTACAGTGTGGGAAGCAGATAGTACTTAAAAGCCAAGTGGCTTTCCAACTTATTTTGATGTAATTTTTATTTAAAGACAGTGTGTACATATCACCTCAATGTGTGAGGATCTAGGATCAATTATCTGTATTTGCTTTTGGTATCTTTCGCCTATTAAAACACTGTGTAAACTTTAG…
F1F2036255	CDKL2	NM_003948.3	NM_001132947.1	TAACTGTAAATACACATTTAAAAAGCTTGCTTGTTTCTAGGCTTTAGGGAGATAAGTAATTGCTCTCTGTGGATAGGCGTCCGTCTTTGGTTTCTGTGATTATTGTTGATGTTTGATCATTGTGTTATGGGAATCTGGCCTCTCTGCTGATCTTCTAAGAACCACACTACTGCAAACGTCTCAAGGACATTTTTTTGTCTAATGATTTAGTATGGCCTGACCTTAGATAATCCTCTGTATTTTAAGACTGTGGTGCCAGTGTTCCTGCGTACAGGAACAGGACTG
F1F2162588	CDKN2B	NM_078487.2	XM_003312021.1	CCTGAGAAATGTTAAAGACTCAAAGAGGTTCATTTCTCTCACTCTTTGTAATAATTATTGATAAATGATACCAGCAACAATTGATTTTAAAACACTGCTATATATACTAGGAAAAGGTTTATGAATTGTGGGAGAGAGAGAGAGAAACAGAAAGAAAAAAACTAATTTGAGAAAAGAAGGGGATTCATTAAATTGAATTTAAAAATCTTTACTTCCCCATCAGTTCTTTATACCCAGATGAACACATTACTGGGGAAAGTTAGTTGAGAATCAGAGCATTTCTTATTGGGAAAAATGTGGAAGCACTTATTGATGTTAACTTGTTCCAGGCATATATTAAAATACATTTGTTCATTTAATATTTAAACCTGATAGATGTCATTTTCCAGATGAGAACAA…
F1F2012146	CERS6	NM_203463.1		GAAAATGCATATAGGTGCTGTTTCACCCCAAGGTTTTGTTTTCATCCAATTCCTGCCGGGCTGCTAGACAGATGGTGTCCTCAGGTACCATCAGATAATGAAACAGGTATCAGAGAATGGTGGGCGAGGAAGAAAGGTAGACTCCCCAAAGAAAGCAAGAAGTTGGATGAGAGAAATCACTCTTTAGTGAGATAAAATCAGACCATGTTTAGCCAAAACGGTGGGTGATCCTCAGAATGTCTCATTCTGTTGCCAACTTGCATTCTGAGTATTTGGTAGAGGTTGGGTTTGAGTGAACTACATGCTTTCACATGAGGCAGGAAGGGCCTGGATCTCCCACTTCTTGTGTTTGAACCTCATCGTTATTTGGGCTGATGTAAAAAAGGAGATTTCAGTTTA…
F1F2126413	CERS6	NM_203463.1	NM_203463.1	GAAAAAATTGAAATAAATCTTTGTGCCCACAATTTGCAATCTCTGAGTTAATAATTAAGATAATGCCCCCAAACAGAAAAAAACTCATGCCGTAATATTAAATCTTTCCCCACCTATATATGAAATAGTCTGTTTCTGATAAGGCCCATAATGATAATTAAAGAGCCTTAGACATATGTCTGCTTGTTTATTGAGAAAACGAAGCAACTAATTCTTCTCGTAAAACCTTGTTACTTTATTTCACAAAACAGGGGTATGTTTTAGGAGTGTAATTTGTGGATGGTTTGGGACCTAGTCATAAAACATCAAAATTTCTTGTTAGTCATCTGAACATCTGCTAAAATGCAGATATATAAAAT
F1F2051266	CERS6	NM_203463.1	XM_002798896.1	AGAAAACAAGTAGAATTTGGCCGTGGGTCAATAAATGATATGACAGTGTGTGATCTATGTATGTACATTTATGTTTCTCCAAAACATAAAACCAAAAGAGCACTGACTCATCCTTATCTATATTCTTTTCATAAAAACTATCCACTGTATATAAGAGAAACTTCCCACCTCCCTCTCAACTTCCTGTTCATGCCACTCACCCAGATGAGAGTTGGTAGGATCTTTTCT
F1F2156156	CLEC16A	NM_015226.2	XM_001141299.2	GCGGGCCCCGCCGAGCACTGAGTGGGCGCCGAGCGGCCTCCCTTTGTGTGTGTGGCCCCGCTGGCAGGGACCCAGGATAGCCGGCTCAGAGACACATCGGGAGCACCCAGGGTCCCGTGGCCCCAGGAACCACCCCCGCCATCTTCTCACCCTCCTTCGCTCCGTTTGAATTCCCGTTGCACTGTACACGACTTGGAGAGCAGACGACCCGGTAGAGACACCGCAGTGAGCCCCGATGACCAGGCAGCTGCTTCGGGGCAGAGATCGGCCTCCTGGTCTCTGAGCCTGGTGACCCTGGGGTGGCAGGACCCCCCGCCCCCCTCTCCACCAGCCAGCCGCTCCACAGTCTAGAAGCTCCCCGGCCACCACGCCCCAGTGCGCCTGGAACAAATGGACCAA…
F1F2185710	CLEC16A	NM_015226.2	XM_001141299.2	CCCGTTCCCTTACTCCTCTCCCACTCACTAACCCTGCGAACCTGTGGAATGATAAGTACCTTCCTGGAAAGTTGAGCTTATTTTTTTAAACAAAGATAAGGGAGATACATGTATTCTCAGGTACACACAGAGCGGAGAGGGGCCAAAAGTTTCTCTGTGGTAGTAGCCAAGGCGCCTTGCGTTTCCCGAAAGATCTCCCCAGGAAAGGGGCCATGGCAGCCAGCTCCCCCACTCAGGACCCTTCCTTCCTCTCTCTGGACTGAAACCAGTCAGGATGGCTTCCCAGCGTCACCTTCGGTTCTCGCCACCTCCCTTTGTCTGGAGAGAGCCATTTGGGACCGTGCAGACTCTGGCTTGTGGCCACAATGGAAAGAGGA
F1F2122515	CLEC16A	NM_015226.2	XM_002826120.1	AAAGACATACACTAGATTTCTCTAAGGTCTCCAGATGCACTGTTAGAAATAAAGGCACGGCGTGAACGGAGTCTCATCTTCTCTAGACGCAATAAAATAAGAAATATTTAATGTAGTTATGTCAACATTGGGCATCAACTATCAGGGTTCCTTATGTTCCCTCTGAAGTGAAAATATGTACATAGTTCTTGTCCCACAGAGGAGCAGGGGTTGGGAAACCCTCATGCTTCTGGACCAAGGGACGGTTCCAGGGAAGTACCTGCTCTCGCCTGTGTGACTCATGCTCTGTGGGCACCGAACACGAGGGTGAAATGAAAACTGGAAC
F1F2228415	CLEC16A	NM_015226.2	XM_001141299.2	ATGGACCAATTCACACTGGGTAGAAATTTGTAGAGAAACAAACTTCGATAAGCATCTCCTTTGGATATTTATTTTCCACTTTTGGCAGCACGACAAAAAAGCATTTATTTAAAAAAGCGTCTATTTAAAGAAAAAAAAAAGGAAAAAGTACCAAAAAAAAGAATCCTCAAGCCCTTAAGGTCTGACGTCATGTTGAAAGCATAATA
F1F2135077	CLIP1	NM_198240.1	XM_002913086.1	AACCCACGTTATTTTTGACCCCACCCACAAATCTAAGAAATATTTGAGCTTCAGTAAATCACCTTTTAGTCTCCCCTTAGAATTTGAAATAATAAATAATTAGTGGGTGAGTTTTTCACCTCTAATTTTGTCTTCTTGATTTTTAAAAGTTCTGACTAAGACATTGCACCAGACTGCCATTACATTTAACTGCCCCCGAGGGAA
F1F2126957	CLIP2	NM_032421.2	XM_001150007.2	CACAGGTTACTGCCTTTGCCTCAGTGTCCCCGCGGAGGCCTTCCTCCGCCTCCCCCAAGCTCAGGGAGTGTTTTCACTCTGGGGCCCCTCTCCCAGGAGCTCAAAGGGGGAAGCCTGATGGCCCATCCAGGCGTTCCTGCCGCGCACCAGGACGGGGTATGCAGTCTGTGCCCTGAGAGCAACCCAGGGCCCCCCCCCCATTCTTGCCCAAATGCAGCCCATCCTTGGGGCGGGGGGTTAGCCAGATCGTGCCGTTGGCCCGCCACCTCCCCGTTGGCTTCTGGTAGCTCTCGCATGCGGTTTTATTAACAACAGTCTAGAAGCGACGCTTTAGTGGCCTAACCCAGAGTTAACTACTCTTTCCAGCAAAATCCGGCAGCTCACCCCGCCTACAGAAGG…
F1F2167141	CTDSPL	NM_001008392.1	NM_001008392.1	AACGTAGGTGTCCCCCCCCAACCCTCCCCTCACTGCAGACTGCACCAACCGTATCCCTTCCCTGGTACCGGCCATGTGAGTTCAGGAGGGAGCAAAGACACAGGGGCCAGCGCACCAGGCATGGCATTTCATTCTAAATGGCAGCCGTCATCAGATACCATGATGAGCTGACTGTTCTCCTTTGAGAACCTGTGGCCTCAACCAGCCACTGCACTGATGTGGTCCAAGTACCACTCCTGGTCTTCTCTTTTGAAGCATAGCCTCTTTCTGAGTCCGGGGTTGGGAAACCTGTCCAGATGTGGATGGGAGCTCATCGCCCTGAT
F1F2180371	CTDSPL2	NM_016396.2	XM_001502842.3	CTTGAGACCAATTTATTTTTCTTCATTATTCGATTTCAGTCATTTTAAATTTGTTGTTAATAAAAAATTTAAAATAATTTATGAAGAGACAGTTATCCAGTTTCCTTTCACTTGAATGTTTTACCTTCTCATTACCCCTTTTCTTTAGCTTTTGGTAAATGTTATCTTAAACACTTCCATTTAGTTAAGTGGAGGTGTCTATTTTGTGAATTGAGATGTGCCCAACTGCTTCAGGTCATGCAGGAAACATTAACTCTTTAAAAACTGACCGTAGGAAATGCAGGAGAGACAGATACCTGATAAGACACAGACAAAGTGACCTATATACACATTACATATCTAGAAGTACATACTACAATTGT
F1F2022934	CYBRD1	NM_024843.3	XM_003254260.1	TAAACTTGACGGCTAACCATTGAAGATTTCCTTGCCAAAATACTCTTTTCTTCCTATTTAATTCTATTTCCAAAATTGGTAATGGTGTTGTAAGTATGCCCAGTGCCCAGCCCAGTACCTGGCATGTAGTAGGCACAATTCAATATGGGTAGATGATGCTTCAATTTTGGTGTCAGTTGGAAGTAATAATTGCACTGTCATACACAAACATATTTTTAATAAATGGATGTTTCTTTATGTAAAGGTGCCCCAAATTCCAGGAATTTTTGGAAGGGGAAGGGGTCAGTGACAGTATCAATGATTGAAGCCAAGGAAGCGTTACTAGTGAAGAGTTAATTATGGTTTTGGCATGAGAATATTCTATTCCATTGCAAAGTATTCGAGCACCCATCATCTCAG…
F1F2011740	CYP2U1	NM_183075.2	XM_003434005.1	AGAGTTCTGTCCAAACCACTACTCCTTACTGCTGCCTCCTGAGCCATGGGAGTCTGCTTGGTGTTTTCAGTGCAGATGGATGAAGTCCAGGCAAATCTCTAGGTGCCTTGAGGACTTTTGTTAACTAAAAACAACAACAACAACAACAACAGCAAAACACAACAAAACAAATAAACAGATTGTCCAGGAATTGTGAGCAAATGGAGCGATTGTGGTCTTAGATTTGTGATGAGATGATGCTTGTGTGGTTACACTGTATCTTGAGCAGGACAGTTTTTTCCTGGAATTTTATATGCGTTTGAATTGCACCTAATAATTTGGCATTAGCAAGTTCATTACTCCTTAATTTATACATAAATTTTCAACATTCCTAACCAAGCAGTTTGTAGCTTACTTGGG…
F1F2048646	CYP39A1	NM_016593.3	XM_538946.3	AAGAATCTGACATCACTCTCACGAGGTCTGAATACAGGGGTTATAGAAGATGTTTAAATGATTTTTAAAAGATGCATTTCCCCAGGAGTTGCAATTTGGTTTCATGCATAACTGTATTAAACTTTAAATAGAAATAGTGCCACTTGAATGAAAATCTTAGTAAACTATGAAGGCCACATACTTAAATTTCTATTTTGAAAAAGGCTAAAAGTCTTAGAGTCTAAGAAAATATTAAAACAGTTATTTTTTTAGTTTTCTCA
F1F2035620	DDAH1	NM_012137.3	XM_003260282.1	AGATCATTGTCTTTTACTTAAACCTGAAAGAATCAGCCTTTTAACAGGCCAGGGAGATGGTACTTTCCAAGGAATGATGACTGATCCAGGCATGTTATCGAACTTCCTAGTCGTCTCCACCTTTCCTGTATTGCCTGTAGCTTGTTGTTCAAGATTAACAATCAGGGAGATTAAGAAATATGACTTCAAGGCTTGCTCTGCTTACCTATGTGATTCTTTTTTTTCTTTTTTTTTAAGATTTATTTACTTATTTGAGAGAGAATGCATGCATGAGGGTGGGGGAGGGGTAGAGAAAGAGTTTTAAGCAAACTCCCCGCTGAGCTTGGAGCCTGACCCTAGGCTGGATCTCAGGACCCTGAGCCAAAACCAAGAGTGGGATGCTTAACCAACTGAGCCACC…
F1F2049762	DDAH1	NM_001134445.1	XM_003260279.1	AAGAGATTCAGCCTGCCACACAGCTTTGAAACACAGGCCATTCCAGAGATTCCTTTAAAAATCAGATTAAAGTTTTCTAACAAGGGTGTGTGGGTTTGTTTCTGGGCTTCAGTTGGGGAATCTCAGAGGATGAGTTTGCCCTAGAGGAGAAACTTAGAGAACCTTACCATCAGCTGCCCATTTAAAGCCAGGAGTGTGTTGTGGGAGGGGGTGGGGAGGGTTTGGGGGAGAGACTGGAGCAACCTATGTG
F1F2080216	DDAH1	NM_012137.3	XM_002810657.1	ATTGATGGTCTCGTGAGAGCCAGATGCAGCATGTTCAGGAAGTGATCGGCTTGGTGCTTGAAACCACAGACAATGGACAATTCCACTTTGAAATATCTATGAATATATACTGTGGAATTCAATTAAAATTTCTTTCCTCTCTAGCTTTTAAATTACACAACCTGAAACTGATGCTGGTCTCTTACAAAGAACAATGGCGCAGTGAAGGGAGAGAT
F1F2008782	CDON	NM_016952.4	NM_001243597.1	GGGAGCAGACGTTTGTGGGCAGTCATTTTGATTCAGGAAACACAGGTGTACTAGCATGAGACCTTGGGTCATAAACTGCTTTTAAAGATTGAGTTTGGATATTTTTGTGCACTAGGAAGAGAAGATGACTTTCCCTCTAGGGCAATCTTACTGTGGACTGCTTTTATTTATATTATTAGTAACGCTGTTTTAAGTGTTATCCCTCTTATTGTATTTTATTTATAAAAAATGCCTTTATATATTGAGACGTATAAATATAAATATATAAATATATATATAAAATTGCCTTACCGTTCAGGAGTTCTGCATCGCCCCTAACCTTGAGTCGTTCCGAACTTGTATGACCTACCCAGTCACCAACAACAGTCCTGCCTGATGTCGCTTCCCCAGGAAGTCAGA…
F1F2158156	CDR2	NM_001802.1	XM_001092798.1	AAAAAAACTAAGCAGGAAATAGATGAACAGAGAAACAAAATACCGAACTCTTTCCTCTCATTCCTAATTCAGCCTCCAGCTCTGCTACTAATTCGTCCCTTGCTTTCACCTGTCCCGATCCGACGAGTGTTTGGCACTGCTGTGACGCTGGCCTCGCCACTCTCCTTATTTAGCAGCTGCGAGCAGCAGCGGGGAAAGGAGGTGGCTGCCGGTGTCCGCTCGACGGTCCGGTTCCATTTACGCTCCTCAGGAAACCCCGCGACAGACTGGCCTCTGGCTGGCGCGCTGATGAGGCTGTGATTCCTTAGAAAACGTCCCAGAACCAGTGGACAGTAGATCGTGCTACCGTAAGGGAAGCAGGCCCGTAGGAGTCTGCTGCGGACAACGAAAGTAGC
F1F2156855	CDR2L	NM_014603.2	XR_095427.1	GAGGAGGGGAACAGGGAGCCCCTCAGCAGCCATACATGAACAATGCACCCTGCCTCCCTCAGAGCCAGCCTCCTAGGGCTCCAGCCCCTGGAAATGCCTTCTGGCCATTAAGCCTTCCAGGAGTCTGGGCAGTGGGGAGCCCCCATCTCTGCACACCACCTCGGACTCACCAAGCTTGGCCTCTGCCTGCCCCCATCTCAGGGACCATGATGTGTCTCATTCACTCCCATGCTCCCCACAGGCCGACCCCCTCCTCAGATCCATGCTGCTGCCCCCAGAATGTTCTGGGCATGTGCC
F1F2031996	CDV3	NM_001134422.1	NM_001134422.1	GGGAACCCTGTCCTTGGCCAGTGAGTGGGATATGGGAGATAGGAAAAACCAGCTGAGGGTGGGGGGGGGATCTCCTTGGTAAAGTCCAGGCTACAGCCGACAGGCAGCTGTGCATTACGTGGGACTTACAAGCCTGAGGGTGGGGAAAGGGGTAAGGGCCCTGGAAGGGGGCAGGTGGGGGAAGAAGCACCAAAGACAGACATTGTCTAACAAAAGTTTCTTTATTCCTGGTTTGTGTTGTTCTGTAGCTATGACATGTATCTATATAGAATTCTATGACATGTATCTATATAGAATTCTTTGTAAGCACACATGTTCCTTATAACATGGAAACTAGAACTGTAAGAGCAATATTTCATTGTATTCCCAGTTGATGTGAAAAGATGAAAGATGTTGGCA…
F1F2199653	CEBPA	NM_004364.3	XM_003127015.1	CAAATATTTGCTTTATCAGCCGATATCAACACTTGTATCTGGCCTCTCTGGGTCCCAGCGGTGCCTTGTGCAATGTCAATGCGCACGTCTATGCTAAACCACCATTTTATTTGGTTTTGTTTTGTTTTGGTTTTGCTCAGATACTTGCCAAAATGAGACTCTTTGTCAACAGCTGCTGCAAGGGGAGGTCTTCGGCTCTCTTTCCTTTTGGTTTTGGGGATTGCTTTTCGCCCCCCCAGGAGAACCAAAGAGGTGAGGTGGGCTTCCTCTTCCTGGGGGGAGGGACCTGGTGGGCCTCCGTGCCCTCTGGCCTGGGCTCGCCC
F1F2021434	CEBPG	NM_001806.2	NM_001134175.1	ACAAGCCATCATGTATGCATAGAACAAAAAATGTTAACCATTGTCTTACTGAAGTGTTTGGGAATGAAAGTTTGCAGTTTGATAGATTTCTCAGTATCAAATTGAGGGAAACCAAGTATGGGGGAATGGGTAGATTTAGAGCTTTGGGAATTAGAAGTTGACTTTTGTAACTTCTGTAGGTTACATGTGAACCTTTAGGATTTGATCTGCCTTTGCTGGCAGGTCCCTTGATTTAGGAATTAGGCTTTAGTGTAAATGTCTAACTGCATCTGCGTCATCCGAGATGGGTGCTTTCTGGGTGGTATTGGCAGCAGGAGGTGAGATCAGAGCAACTCTTCCACTGTCTGGCCCCTTGCAGTGACTGGAATGTGAGCTAGGATACTTTGGACATTCTTACCA…
F1F2171099	CEBPG	NM_001806.2	XM_003432602.1	AACGTGCAACCCACTAGCACTGAAAATACAACAGCTTCCGATAATGCAGGCCAGTAGACCTCACCTCTTCGAAACTTCACGACTCGTGGCTTGAACGTTAAAGGTGTGACTGCCTATACCATTCATATCAATGGCCGAACACTGTCTCGTTCCATTATTCAAAGATCCACTGAAGGTTGTTTCCAGGATCAGCACTGAAGGGTTGATTAGCTTAAAAATGTTAGCCATGTAATTTGAATTATCTAGTTTTAAATGATAGGGATTTTTTTTTGTTGGAGAAAACACAATTTTTTAAGGTATTATGGTAAAAAAACAAACAAAAAACGACACCCCTGGACCTTGATGTTCTTAATAAATGCTCACTTACCCAAAAGAAAAAAAAAAAAAAAAAAAAAAAAA…
F1F2161867	CEBPG	NM_001806.2	XM_003362325.1	GAGCTGATTTCCTCTGTGCAGCATATACTCTGCCTTCTGCTTGCTTTTCAACCTAGTTTTTTTTTTTTTTCCACAGCCATGTTGTTCCTCCTCCTATGTTGAGGATGCTCAGCCTGTTACGATTCATGCGCAAACTCTTTTTGCTTTGCTTGCTTGGAGGCACAGCTTCGTCCTCACCCCCAGGGCCAGCAGGCACCAGCTGGTATAAGCTATAAGCCGCTGGTATGAGCCTGAGTATGAATAACATGTCTTCTCCAGGTATTGTTCCACTGTGCTCTCTTGCTCATTTGGACGCTCTCCTTCGCTGACACAGGACAGGTCGAAGATGAGGGCAAGGTGACCCAATGGTTTCCCCACTAAGCTGCCCAGAAATCTTCACATGTACCTGCATCTCCAGCC…
F1F2046457	CEBPG	NM_001806.2		AGCACAATCCTAGCTCAGATTTGTTGACTTTTGTGTATTACTGTGTGTATGTGTCTGGGCTGGTGACAAGAGACAAGAGTCACATCTGATTAAAAAGTTTGTGTTACCAGGTATCTTATTTGGACATGGTCACTTCATTTTTGGCCATATTGTTTCTTACTAGGACCTAGAAGTTGTCCCCTTGGGTTGGTGCAAGACTGCTGTCTTTGCTCTTCTGGGCCAGTGGAAATACCATTGTGACCTGCAACTCAGTAAAGCCATTATTAAGGCCATGAGCCTCTTCCACATGTGACTGGAACCCAGTGTTGTTCATGAGAGCCA
F1F2097946	CEBPZ	NM_005760.2	XM_849079.2	TAATTTTTTGAGTGGTTTTCGGCCTCTTCTTTTTGAAATTTTTCTTCTTCTTGATGATACTTTTCACATCTCTGTTGTGCAGCCAGTCATCGCGTTCAGCCTCCCATCTAAGCTGTTTGTGACCTTTGTGGGGGAAAAGAAAGATGAGCACACCACATTGTGGACTCCTGGCCCCATAGAAGAAGACAGAAACTTCTGGTCTCCCATGGCTCACAGTCATTTCCCATCTTA
F1F2031927	CECR1	NM_017424.2	XM_534721.2	GCACAAGCAGAGGGAGTAGGAGAGGGAGAAGCAGGCTTCCCACTGAGCAGGGAACCCGATGTGGGACTCCATCCTAGGACCCTGGGATCATGACCTGAGACGAAGGCAGACACTTAACGACTGAGCCCCCCAAGTGCCCCTCTACCTCCATTTCTTTATCAAAACTGACTTGTCATCAATGGTCTCTACATTGCTTGACCTCTCAGAAACACTCAAACAGTCTACCAAACTAATCTTTTTGAAATATTCTTTTCTCTCAACCTCAGTGACATCAACTCTTTTGGTTTCTCCTTTCTCTCTGGCAGTTGCTCCCAGGGTCCCTTTTCCAGATGCTCTTCTCTCTCAGATCTCTGTGTTGCATTTCCTTGGGGCTTAGTTTTGCCTCTCCTCTGTTATGTC…
[truncated: 5,863 more rows]

## Sheet: no_human_hits
QueryID (*)	RefSeq Gene from refseq RNA	RefSeq RNA_acc	Sequence - >
[truncated: 5,301 more rows]

## Sheet: hits_to_non_transcr_hum_genes
QueryID	Similar to Human Gene	Human Refseq acc no.	RefSeq RNA_acc	Sequence
[truncated: 1,032 more rows]
