# Supplementary material for: De-Novo Transcriptome Sequencing of a Normalized cDNA Pool from Influenza Infected Ferrets
Source: PLoS One. 2012 May 11;7(5):e37104. doi: 10.1371/journal.pone.0037104 (PMC3350496; doi:10.1371/journal.pone.0037104)
Supplement: Table S3 — Ferret sequence of genes in immune system process (GO:002376). “Gene symbol,” “Description“ and “Human Refseq acc no.” indicate the Human Gene Symbol, the protein description and the accession number from the Human RNA or Human Protein database. “RefSeq RNA Acc. no.” points to the accession number from the RefSeq RNA blast analysis, using all RNA in the GenBank database. “Contig” indicates the ferret contig aligning with the corresponding human gene ortholog. The nucleotide sequence for each contigs is displayed in the column denoted “Ferret Sequence.” (XLSX) [file pone.0037104.s003.xlsx]

## Sheet: GO 002376
Gene Symbol	Description	Human RefSeq Acc. No.	RefSeq RNA Acc. No.	Contig	Ferret Sequence
ABCB9	ATP-binding cassette, sub-family B (MDR/TAP), member 9	NM_019624.3	XM_853575.1	F1F2103459	ACCAAGCCTGACGTGGCCTTCCTCGTGGCGGCCTCCTTCTTCCTCATTGTGGCAGCTCTGGGAGAGACCTTCCTTCCCTACTACACTGGCCGGGCCATTGATGGCATCGTCATCCAGAAGAGCATGGAGCAGTTCAGCACGGCCGTCATTGTCATGTGCCTGCTGGCCATCGGCAGCTCATTTGCCGCAGGTGTTCGGGGCGGCATTTTTA
ABCB9	ATP-binding cassette, sub-family B (MDR/TAP), member 9	NM_019624.3	XM_002913133.1	F1F2053223	GGAAAGCCCATCAGCGCCTATGACCACAAGTACCTGCACCGCGTGATCTCCCTCGTGAGCCAGGAGCCGGTGCTGTTCGCCCGCTCCATCACAGACAACATCTCCTACGGCCTGCCCACCGTGCCCTTCGAGATGGTAGTGGAGGCCGCACAGAAAGCAAATGCCCACGGCTTCATCATGGAGCTCCAGGACGGCTACAATACAGAGACTGGGG
ABCC9	ATP-binding cassette, sub-family C (CFTR/MRP), member 9	NM_020298.2	XM_002928991.1	F1F2027898	TATAAAGCTGTTACAGATGCCTGTTCTCTTCAGCCAGATATTGACTTACTACCTTTTGGAGACCAAACTGAAATTGGAGAGAGGGGCATCAACCTGAGTGGGGGTCAGAGGCAAAGAATCTGTGTGGCACGAGCTCTCTATCAAAATACCAACATTGTCTTTTTGGATGATCCATTCTCTGCCCTGGACATTCACTTGAGTGATCACTTAATGCAGGAAGGGATTTTGAAATTTCTTCAAGATGACAAAAGGACACTTGTTCTTGTGACTCACAAATTACAGTATCTAACACATGCTGACTGGATCATAGCCATGAAAGACGGAAGTGTACTAAGAGAAGGGACTTTGAAGGACATTCAG
ABCC9	ATP-binding cassette, sub-family C (CFTR/MRP), member 9	NM_020298.2	XM_002928991.1	F1F2043493	GGGAAAGCTGATCAGACCTACTATGTAGCTGGATTTAGCATACTTTGTGGAGCAGGTATTTTCCTCTGCCTTGTTACATCTCTCACTGTAGAATGGATGGGTCTCACGGCTGCCAAAAACCTTCACCACAATCTCCTCAATAAGATAATTCTTGGACCAATAAGATTCTTTGATACCACCCCCCTGGGACTGATTCTCAATCGTTTCTCAGCTGATACAAATATCATTGATCAGCACATCCCTCCAACTTTGGAATCTCTGACTCGCTCAACA
ABCC9	ATP-binding cassette, sub-family C (CFTR/MRP), member 9	NM_020298.2	XM_001502265.1	F1F2085531	AAAACTTACGGCTTGGGTCCCGGGGACAGTTACTGTGGGAGTAAGCGATATAAGAAGACATGAGCCTTTCATTCTGTGGTAACAACATCTCTTCATATAATATCTATGATGGTGTGTTACAAAATCCCTGCTTTGTGGATGCCCTCAACCTGGTCCCTCATGTCTTCCTCCTGTTTATCACTTTTCCAATATTGTTTATTGGGTGGGGAAGTCAAAGCTCAAAAGTACAAATTCACCACAACA
ABCC9	ATP-binding cassette, sub-family C (CFTR/MRP), member 9	NM_020298.2	XM_002928991.1	F1F2025618	AGATGTTGAGCTCTATGAACACTGGAAAACACTTATGAATCGGCAAGATCAAGAATTAGAAAAGGATATGGAAGCTGACCAAACAACTCTAGAGAGGAAAACCCTTCGAAGAGCCATGTACTCAAGAGAGGCCAAAGCCCAAATGGAGGATGAAGATGAAGAGGAAGAAGAAGAGGAAGATGAGGATGATAATATGTCCACTGTAATGAGGCTCAGAACTAAAATGCCTTGGAAAAACCTGCTGGCGATATCTTACTTCTGGAGGATTCTTCTTGCTCTTCCTGATGATTTTCTCTAAGCTTTTGAAACATTCAGTCATTGTGGCCATCGACTACTGGCTGGCCACATGGACTTCGGAGTACAGTATAAACAATAGTGGAAAAGCTGATCAGACCTACT…
ABCC9	ATP-binding cassette, sub-family C (CFTR/MRP), member 9	NM_020297.2	XM_002928991.1	F1F2043078	ATTTAGATCCAGAGTGTAAATGCACAGACGACAGACTCTGGGAAGCTCTAGAAATTGCTCAGCTGAAGAATATGGTCAAATCCCTACCAGGAGGTCTAGATGCAGTTGTCACCGAAGGTGGGGAGAACTTCAGCGTTGGACAGAGACAGCTGTTCTGCCTTGCTCGGGCCTTTGTCCGCAAGAGTAGCATTCTTATCATGGATGAAGCTACGGCTTCCATTGACATGGCCACAGAAAACATTTTGCAGAAAGTGGTAATGACAGCTTTTGCAGACCGCACCGTTGTTACAATAGCTCATCGGGTTCACACTATCCTGACGGCAGACCTGGTTATTGTGATGAAGCGAGGAAATATTTTAGAATATGACACTCCAGAAAGCCTCTTGGCTAGGGAAGATG…
ACE	angiotensin I converting enzyme (peptidyl-dipeptidase A) 1	NM_152830.1	XM_002922041.1	F1F2005038	TGCCAACCCTGGCTTTCACGAGGCCATCGGAGATGTGCTGGCGCTCTCTGTGTCTACCCCCAAGCACCTACACAGTATTAACCTTACTGAGTAGTCGAGAGCGGCGGCTATGAGCAAGACATCAATTTTCTGATGAAGATGGCACTCGACAAGATCGCCTTTATCCCCTTCAGCTACCTCGTTGACCAGTGGCGCTGGAGGGTATTCGATGGAAGCATCACCAAGGAGAACTACAACCAGGAGTGGTGGAACCTCAGGCTGAAGTACCAGGGCCTCTGCCCCCCAGTGGCCCGGTCTCAAGGGGACTTTGACCCAGGGGCCAAGTTCCACGTTCCTTCAAGTGTGCCCTATATCAGGTACTTCGTGGGCTTTGTCATTCAGTTCCAGTTCCACGAGGCT…
ACE	angiotensin I converting enzyme (peptidyl-dipeptidase A) 1	NM_000789.2	XM_002922042.1	F1F2031142	TGGAGCCCCTCTACCTGAACCTCCACGCTTACGTCCGCCGCGCACTGCACCGCCGATATGGAGACAGATACGTCAACCTCAAGGGCCCCATTCCTGCACACCTGCTGGGGGACATGTGGGCCCAGAGCTGGGACAACCTCTATGACATGATGGTGCCTTTCCCTGACAAGCCAAGTCTCGATGTTACCAGCACTATGGTGCGGAAGGGTTGGAACACTACGCACATGTTCCGGGTGGCGGAGGAGTTCTTCACCTCCCTAGGGCTGTCGCCCATGCCCCCTGAGTTTTGGGCAGGGTCCATGCTGGAGAAACCAACCGATGGGCGTGAGGTGGTGTGCCACGCCTCTGCCTGGGACTTCTACAACAGGAGAGACTTCAGGATCAAGCAGTGCACGCGGG…
ACE	angiotensin I converting enzyme (peptidyl-dipeptidase A) 1	NM_000789.2	XM_848201.1	F1F2020831	CAGAGCTTCAACTCGAGCGCCGAGCTGGTGATGTACCAGAGCACGGTCGCCAGCTGGGCGTACGACACCAACATCACCGAGGAGAACGCGCGGCGCCAGGAGGAAGCAGCCTTACTCAACCAGGAGTTTGCTGAGGTCTGGGGCCAGAAGGCCAAGGATCTGTACGACCCAATCTGGCAGAACTTCAGCGACCCCATCCTGCGAAGGGTCATCAGCGGTGTTCGCACCCTGGGTCCTGCCAACCTGCCTGTGGAAAAGCGGCAGCAGTACAACTCTCTGCTAAGCAACATGAACAGGATCTACTCCACAGCCAGGGTCTGCTTCTATCCCAACAAGACTGCCATCTGCTGGTCCCTGGACCCAGAGCTCACCCACATCATGGCCATCTCAAGAAACTAC…
ACE	angiotensin I converting enzyme (peptidyl-dipeptidase A) 1	NM_001178057.1	XM_002922041.1	F1F2135818	ACTGGAACTATAACACCAACATCACCTACAGAGGCCAGCAAGATCCTGCTGCAGAAGAACATACAGATGGCAAACCACAACCTTAAAGTTCGGCACCTAGGGCCAGGCAGTTCGATGTGACTAACTTCCAGAATGCCAGCATCAAGCGGATGATAAAGAAGATTCAGGACCTAGAGCGGGCAGCGCTGCCTGCCAACGAGCTGGAGGAGTACAACCAGATACCTGCTGGACACTGGAAACCACCTACAGCGTTGCCTCTGTGTGCCAACGCCAATGGCACTTGTCTGCAGCTGGACCCTGATCTGACGAACTTCATGGCCACATCCCGGAAGTACGTGAAGATCTGTTGTGGGCTTGGAAGAGCTGGCGGGACAAGGGT
ACE	angiotensin I converting enzyme (peptidyl-dipeptidase A) 1	NM_001178057.1	XM_002922041.1	F1F2173317	AGCCCCCAAGATAGATGCCACAGAGGCCATGATAAAGCAGGGCTGGACTCCCAAAAGGATGTTTGAAGAAGCAGACAAGTTCTTCACCTCCCTGGGGCTATTGCCTGTGCCCTTTGAGTTCTGGAACTAAGTCAATGCTGGAGAAGCCAACTGATGGGAGGGAAGTTGTGTGCCATGCCTCTGCCTGGGACTTCTACAATGGCAAGGACTTCAGGTGTGTCCAGGATCAAGCAGTGCACCACGGTGAACATGGAGGACCTGGTGGTGGCCCATCACGAAATGGGCACATACAATATTCATGCAGTACAAGGAACTTGCCTGTGACCTTCCGGGAGGGT
ACE	angiotensin I converting enzyme (peptidyl-dipeptidase A) 1	NM_001178057.1	XM_548035.2	F1F2041682	ACGGCTACGAAGATGCAGGGGACTCCTGGAGAGCCATGTATGAGATGCCGTCCCTGGAGCAAGACCTGGAGCAGCTCTACCAGGAGCTGCAGCCGCTGTACTTGAACCTGCACGCCTACGTGCGCCGGGCCCTGCACCGCCACTACGGGTCGCAGCACATCAACCTGGAGGGCCCAATTCCCGCTCACCTGCTGGGGAACATGTGGGCTCAGACCTGGTCCAACATCTATGACTTGGTGGTGCCCTTCCCTTCAGCCCCCAAGATAGATGCCACAGAGGCCATGATAAAGCAGGGCTGGACTCCCAAAAGGATGTTTGAAGAAGCAGACAAGTTCTTCACCTCCCTGGGGCTATTGCCTGTGCCCTTTGAGTTCTGGAACAAGTCAATGCTGGAGAAGC…
ACE	angiotensin I converting enzyme (peptidyl-dipeptidase A) 1	NM_001178057.1	XM_002922041.1	F1F2028989	ACCAGTGGCGGCCTCCGATGCCCAACAATTACCCAGAGGACATCGGCATGGTGACCGACGAGGTTGAGGCCAGAAGGTTTGTGGAGGAGTATGACCGGAGGTCCCTGGTGATATGGAACGAGTATGCCGAGGCTAACTGGAACTATAACACCAACATCACCACAGAGGCCAGCAAGATCCTGCTGCAGAAGAACATACAGATGGCAAACCACACCTTAAAGTTCGGCACCTGGGCCAGGCAGTTCGATGTGACTAACTTCCAGAATGCCAGCATCAAGCGGAATGATAAAGAAGATTCAGGACCTAGAGCGGGCAGCGACTGCCTGCCAACGAGCTGGAGGAGTACAACCAGAATCCTGCTGGACATGGAACCACCTACAGCGTTGCCTCTGTGTGCCA…
ACIN1	apoptotic chromatin condensation inducer 1	NM_001164817.1	XM_002926009.1	Contig3593	ATAGGGACCGGGAGCGAGGCAGGGAGAGGGACCGCAGAGATACCAAGCGCCACAGCAGGAGCCGGAGTCGGAGCACACCTGTGCGGGACCGGGGTGGGCGCCGCTAGCCAGGAACACACGAGGGAGAGCTGCAGGCATCAGCCACCCTGCCCTGGGGGGTTCGAGGCCACAGAGGGATAGGTACAATCTCCACCACCCTAGAACCAGGGGTCTTTCACACCATTTACCCAGTGCTCACGTATGGCTGCCACCTGTCCCCACATACCAAATGGAGCAGTGGTCTGTCTTTCCCCCACAAAGCCGCACCCCCATAACCTATCTCTTGGGAGTTAGCCCTCTCCTCCCTCTCATTTCCCATTGTTGAGTCTGAGAGGGAAGAGCTAGGTTAGGGATGGAGGT…
ACIN1	apoptotic chromatin condensation inducer 1	NM_001164817.1	XM_537371.2	F1F2045090	AAGGAGCCTGAAGCAGAACCCCCTATACCTCCCCAGGTTTCGGTAGAGGTGGCCTTGCCCCCTCCTGTGGAGCATGAAGTAAAGAAAGTGACTTTAGGAGATACTTTAACTCGACGTTCCATTAGCCAGCAAAAGTCTGGCGTTTCCATTACAATTGATGACCCAGTCCGAACTGCTCAGGTGCCCTCCCCACCCCGGGGCAAGATCAGTAACATCGTCCACATCTCCAATTTGGTGCGCCCCTTCACTTTAGGCCAA
ACIN1	apoptotic chromatin condensation inducer 1	NM_001164817.1	XM_002926009.1	Contig6713	ACCCCCGGGCAGAGCAGCGGGAGCAGGAGCGGGCGGTGCGGGAACAGTGGGCAGAGCGGGAACGGGAAATGGAGCGGCGGGAGCGAACTCGATCAGAGCGTGAATGGGATCGGGACAAAGTTCGAGAAGGGCCCCGTTCCCGATCACGGTCCCGTGACCGCCGCCGCAAGGAACGTGCGAAGTCTAAAGAAAAGAAGAGTGAGAAGAAAGAGAAAGCTCAGGAGGAACCACCTGCCAAGCTGCTGGATGACCTTTTCCGTAAGACCAAGGCAGCTCCCTGCATCTACTGGCTCCCGCTGACTGACAGCCAGATTGTTCAGAAGGAGGCAGAGCGGGCTGAACGGGCCAAGGAACGCGAGAAACGGCGATAGGAGCAAGAAGAN
ACIN1	apoptotic chromatin condensation inducer 1	NM_001164815.1	XM_853043.1	Contig4987	AAACCTCAGAGACCCAGACCGCTTCACCTACCAGAATCAAGAAAGGATTCATCATATTGTTGAGGAGAAGGAGGAAGTGACCATGGACACAAGTGAAAACAGACCTGAAAATGAAGGTTCCAGAACCCCCCGTGCCTATTGCAGACCAAGTCAGCAATGATGACCGCCCAGAGGGCAATGCTGAAGATGAGGAGAAGAAAGAGAGCTCGCTGCCCAAATCATTCAAGAGGAAGATCTCCGTTGTCTCTACCAAGGGGGTGCCAGCTGGAAACAGTGACACAGAAGGGGGCCAGCCTGGTCGGAAGCGGCGTTGGGGAGCCAGCACAGCCACCACACAGAAGAAACCCTCCATCAGTATCACCACTGAGTCACTCAAGAGCCTCATCCCCGACATCAAAC…
ACIN1	apoptotic chromatin condensation inducer 1	NM_001164815.1	XM_002926009.1	F1F2007481	GACAAAAATCTAGGGATGCACCAGTCCTGAAACAGTTTGAGGAAGCAGAAGAGGGGGAAGAGTTGCCCAGAGTAAAACCAGAGGAGATGATAGATGAGAGACCCCAAACCGTAAGATCCCAGGAACAGGAGGGGTTAGAGAGAGGAGGAAGAGTCACAAGGTCCCAGGAAGAAGCCAGAAGAAGTCATATGGCCAGACATCAGCAGGAGAAAGAAATGAAAACTGTTTTTCCTTTTGAGAAAGAAGAAAAGGAAATAAAATCTTCAAAAGGCTTGGAGGAAAAATCAAAGTCTCCTTCCCCCCCTCGACTGACTGAAGATCTAGAAAAGGCCCCTCTTGTGCTACAACCAGAGCAAAATGCCAATGAGGAGGAAACTCCCCCACCTTTACTTACCAAGG…
ACIN1	apoptotic chromatin condensation inducer 1	NM_001164815.1	XM_537371.2	F1F2025932	ACAGATTGAAAGAGTCAGCTGACTCCTCCTCAAGCCGGTCCTCCTCTTCATCCTCCAGTTCTAGATCAAGATCTCGCTCTCCTGACAGCTCAGGCTCTCAGTCTCACTCATCTCCAAGATCCAAGCAGAGAGATGTATCTCGGGCACGTACTCACACCAACCCTCGTGGCAGATCCGAGATGGGCTCCCGATCAACATCAGAGTCCAGGTCACGTTCCCGTTCCCGTTCCCGTTCTCGTTCAGCTTCAAGCAACAGCAGAAAATCTCTGAGCCCTGGAGTCTCCAGGGACAGCAGCACCAGCTACACTGAAACCAAAGATCCCTCTTCTGGTCAGGAGGTTGCAACTCCACCAGTGCCACAACTGCAGGTCCTTGAGCCAAAGGACAGGACTTCCACCT…
ACIN1	apoptotic chromatin condensation inducer 1	NM_001164815.1	XM_002926009.1	F1F2104464	GCTCTTCGCTAGGCCTCGCTGCTCCAGTGCGGCCTTCAGGTCGGTCACCCGCAGCGCCTGAAGAGGCTTCCCGTCCAGAGTCACCTCCTCCAGCTCCGCCATCTTGCGTGAGGTACTCGGGTCCGTCCCGACGGCTTCGGGCATCTTCGGAGATGAAGTGTATTCTTCACTGGTTTGCCAGTTGGTCAGGTCCACAGCGTGAACGTTTCCTACAGGACCTGGGTAGCTAAGG
ACIN1	apoptotic chromatin condensation inducer 1	NM_001164814.1	XM_002926008.1	F1F2185243	AGGAGCTACTTAGGCAGCGTCTGGAACGTGAAGCCCGAGAAGCTGCAGAACTTGAAGAAGCTTCAGCTGAGTCGGAGGACGAGATGATCCATCCTGAGGGAGTGGCTTCCCTGCTGCCTCCTGACTTTCAGAGCAGCCTGGAGAGACCAGAGCTGGAGCTCAGCAGACATTCGCCCAGAAAAAGCTCCTCTGTTTCTGAAGAGAAAGGTGAATCTGATGATGATAAACCAAGAAAAGGAGAAAGACGATCATCCAGGGTCAGACAGGCAAGAGCAGCTAAACTCTCTGAGTGTAGCCAGGTGGCTGAGGAGGAAGAAGATCAAGAAACACCTTCCAGAAATCTGAGGGTCAGAGCAGATAGAAATTTGAAAACAGAGGAGGAAGAAGAGGAGGAGGAGG…
ACIN1	apoptotic chromatin condensation inducer 1	NM_001164817.1	XM_853323.1	F1F2161920	GCATGTCTCCGGCTGATCGCCGCCGCTCCGCCAATACAATAGAGCCAGCCACTACCAGCAGCCTGGCCCTCTTCCTCCTCCTTCTCCAGAGAGACCAATCCAGCTGAACTCGGGGTTTGCCGTGAGGACTTAACGCTTATCTCTTAAAAGCCAGATCTATTTTAGCCTCCCCTCACCACCACCACCACCACCTCCCCTTCCATTTACCATTTTTTGGATCCCCAGTTGCTGCATCTCGATTTTCTCTCTCTGGATCGGGTGGCTGGGGAGGAGGTGGTGGGCTCTTGGGACAAGGAAGGTGTTGTGGGTTTTTTTTTTAATTTTAGGTATTTTTTTGTTTGGTTTTTGTTATTTCTTCCTATT
ADA	adenosine deaminase	NM_000022.2	XM_534428.2	Contig3036	ATGAAGGCCTTCGAGGAGGCTGTGAGGAGCGGCATTCACCGCACCGTGCACGCAGGGGAGGTGGGCTCCGCGGACGTGGTGAGAGAGGCTGTGGACACGCTCAAGACGGAGAGGCTGGGCCACGGCTACCACACGCTGGAGGACGGGGCCCTTTACGCCAGGCTGCTGCAGGAGAACATGCACTTCGAGGTGTGCCCCTGGTCCAGCTACCTTCACAGGCGCCTGGAAGTCGGACACGGAGCACCCAGTGGTTCGGTTCAAACAGGACGAGGCTAACTACTCACTCAACACAGACGACCCACTCATCTTCAAGTCCACCCTGGAAACGGATTACCAGATGACCAAACAGAGCATGGGTTTCACCGAAGAGGAGTTCAAGAGACTGAACATCAACGCGGC…
ADAM10	ADAM metallopeptidase domain 10	NM_001110.2	XM_535496.2	Contig3613	TAACCACTAAAGAAGGATGATTTGTTCAACTAGTAGTTAAAATTGTAGATAGGCCTTCTGACATTTTTTTCCTTAAAATATTTTAACAGCAGTGAAGGTGAAACAGCACAATGTCCCATTCCAAATTTATTTTTTAAACAGATGTAAATAATTGGCTTTTTAAAGAAAGAAAGCAAAAGCATTTAATGTATTAACAGGCTTATTGCTATGCAGGAATGGAAGGGGGCAATTTACAAAAAGTTTTAAGCTTGTTGACGTATTTATTGCTTCTGTTTTCCAACTACATCACTTAAATTAGAAGTAAACAGCTATGATTTTTTCTGGCTTCACATAGGAGGCAAATTTAGGGAACATTGAAAAGATTTGTGTTTTGGCTTATTTTTTCCTTTTTTGTTTCTT…
ADAM10	ADAM metallopeptidase domain 10	NM_001110.2	XM_535496.2	Contig906	GTGGAGCATGCACTTCGTTGGTCGAACGATCACCTTGCAACCTGGGTCCCCTTGCAATGATTTTAGAGGCTACTGTGATGTTTTCATGCGGTGCAGACTAGTAGATGCTGATGGTCCTCTAGCTAGGCTTAAAAAAGCAATTTTTAGTCCAGAGCTCTATGAAAATATTGCTGAATGGATTGTGATTTATTGGTGGGCAGTATTACTTATGGGAATTGCCCTGATCATGCTAATGGCTGGATTTATTAAGATATGCAGTGTTCATACTCCAAGTAGTAATCCAAAAGCTGCCTCCTCCTAAAACCTCTTCCAGGCACTTTAAAGAGGAGGAGACCTCCACAGCCCATTCAGCAACCCCAGCGTCAGAGGCCCCGGGAGAGTTATCAAATGGGAACACAT…
ADAM10	ADAM metallopeptidase domain 10	NM_001110.2	XM_002929271.1	F1F2017450	AAACATCAAATAAAGTACTTGATTATGATACCTCTCATATTTACACTGGACATATTTATGGTGAAGAAGGAAGCTTTAGCCATGGGTCCGTTATTGATGGAAGATTTGAAGGATTCATCCAGACTCGTGGTGGCACATTTTATGTTGAGCCAGCAGAGCGATATATTAAAGACCGAACTCTGCCCTTTCATTCTGTCATTTATCATGAAGATGATATTAACTATCCCCATAAATATGGTCCACAGGGGGGCTGTGCAGATCATTCAGTATTTGAAAGGATGAGGAAGTACCAGATGACTGGTGTAGAGGAAGTAACACAGACACCTACAAGAAGAACATGCTGTTAATAGTCCAGAACACCTGAGGAAAAAACGTACAACTTCAGCTGAAAGAAATACT…
ADAM10	ADAM metallopeptidase domain 10	NM_001110.2	XM_001172405.2	F1F2004736	TCAGTTAAGAGGGAAGGAGCGAGGGAAGGAACGCGGGGAAGGGAGGAAGGAAGAGAACGAGGGGGAGGGAGGTCCCTGTTTTGGAGGCGCTGGGAGCTTTGCCGGCCCCTGAAGTGGAGCGAGAGGGAGGTGCTTCGCCGTTTCTCCTGCCGGGGGAGGTCCCGGCTTCCCGTAGAGACTCCGGACCAAGCCCCTTCAGCTTCTCCCTCCGGATCGATGTGCTGCTGTTAACCCGTGAGGAGGCGGCGGCCGCGGAAGATGGTGTTGCTGAGAGTGTTAATTCTGCTCCTCTCCTGGGCGGCGGGGCTGGGAGGTCAGTATGGAAATCCTTTAAATAAATACATTAGACATTATGAAGGATTATCATATGATGTGGATTCACTACACCAAAAACACCAG…
ADAM17	ADAM metallopeptidase domain 17	NM_003183.4	XM_002923232.1	F1F2012354	GAGAAAGGCTTGAGGGGCAGGGCCGGGCGGTTCCCCTTCTCTCCCAATGTGAGCAGTGTCCCGAGCCCCCGTCAGGCGAAAGGCTGCCTAGAGAGGTGGAGCCGGTAGCCGGGCCGGGAACATGAGGCAGTGTCTCCTCTTCTTGACCAGCGTGGTTCCTTTCGTGCTGGCGCCACGACCTCCGGGCGATTCCCCGGAGCGACTCGAAAAGCTTGATTCTTTACTCTCAGACTACGATATCCTCTCTTTATCCAATATCCAACAGCATTCAGTAAGAAAAAGGGATCTACAGGCCTCAACACATTTAGAAACACTACTGACTTTTTCAGCCTTGAAAAGGACATTTTAAATTATACCTGACATCAAGTACTGAACACTTTTCCCAAAATTTCAAAGTCG…
ADAM17	ADAM metallopeptidase domain 17	NM_003183.4	XM_002923232.1	Contig6772	AGAGTTCTAGCCCACATAGGAGATGATGATATTACAATAAGAATCAACACAGATGGGGCGGAATATAATATAGAGCCACTCTGGAGACTAATTAATGATACTAAAGACAAAAAAATTTTAGTTTATAAATCTGAAGATATTAAGAAATGTTTCACGTCTACAGTCTCCAAAAGTATGTGGTTATATAAAAGACGGATAATGAAGAGTTGCTTCCAAAAGGGCTGGTAGACAGAGAGCCACCTGATGAGCTTGTTCATCGAGTGAAGAGAAGAGCCGAGCCCAATCCCATGAAGAACACGTGTAAATTGTTGGTGGTAGCAGATCATCGCTTTTACAGATACATGGGCAGAGGGGAAGAGAGTACAACCACGAATTACTTAATAGAACTCATTGACCGAG…
ADAM17	ADAM metallopeptidase domain 17	NM_003183.4	XM_846956.1	F1F2000023	AGGTGAAGTGAATCTGGCTTATTTTGAGGCTTTCAGGTTTTAGTTTTTGTTTTTTGTTTTTTTTGGTTTTTAAAATACCCTTCAACCTGTGGTGCAGAAGCAGAAAATACAGCTGGATTAGGTTTATGAATATTTACATTTTTGTAAATTTACCTTTGTATTGAGAACAGCACTGATTAAGATCAGTTTTGGGGGTTTTTTTGTTTTTTGTTTTTTAATACACTGTAATGGTCCGCTGACCCTTGGGAGGCATTTAGCAGTTACTTGTGAGGACAACTGGAACACAGAGTTTATTTTTGCCTTCAGGGAAAGACAAAGGAGAGAAAACGGAGTTACAGGTTCTTTCTAAACCGTGGGTTCTGTCTTTAGGCATTCCCAGAGCCTCCAGCAGGGAGAACC…
ADAM17	ADAM metallopeptidase domain 17	NM_003183.4	XM_002923232.1	F1F2134827	ACGCCGAACAGAAGAATTTATTCTTGAGGAAAGGGAAGCCCTGTACGGTGGGCTTCTGTGACATGAATGGCAAGTGTGAGAAGCGAGTACAGGACGTCATCGGAGCGGTTTTGGGACTTCATCGACCAGCTGAGCATCAATACTTTTGGGAAATTTTTAGCAGACAAACATCGTAAGGTTCCGTACCTGGTTTTACTCCTTGATATTTTGGATCCCCTTCAGCATTCTTGTCCATTGCGTGGATAAGAAACTGGACAAGCAGTACGAGTCCCTGTCCCTGTTCCACCCCAGCAACGTGGAGATGCTGAGCAGCATGGACTCCGCCTCGGTGCGCATCATCAA
ADAM8	ADAM metallopeptidase domain 8	NM_001109.4	XM_002928707.1	Contig5199	TAAACTGCTCTGCCCAGTGCAACAACCACGGGGTGTGCAACCACAAGGGAGCGTGCCGCTGCCACCCGGGCTGGGCCCCGCCCAACTGCACAGAGCTGCTGCCCCACGTGCACACAGGGTCCAGGAGCCTCCTGGTGGGCCTGCTGGCATCTGTGGTGCTGCTGGTGGCTCTCCTGGCAGGTGTGGTCTTCTACCAAAAGGCCTGGAACCGAGGCTCTTGGAGGAGCTCAGTGCCCAAGACTACCAAGGGGCTCTCCAACCCCCTGTTCCATGAGGGGCCCAGTGTGCCAGCCAAGCGTGGGGCTCCAGCCACCATCACCCACCCCAGCCAGCTCACCAGGCCCATGGCCTCCAGGATGACCCCTAAGCAGCCGCCCCGTGCTCCTCCAGTCACCATGT…
ADAM9	ADAM metallopeptidase domain 9 (meltrin gamma)	NM_003816.2	XM_002925248.1	Contig1139	CCCGGCCAGCTCTGGGGCCCCGGCAGGGCTGGGAAAGGATGGAGCAGGCGGAGGCAGAGGCGACCCAGTGTTGAGTGGAACCTGCGGAATCTGCCGCGATGGGATCGGGCGCAGGCTCGCCCTTTCGGGTCCTCCGGCTCCAGTGGCTGCTGCTGTTTGACTTGGTGGGCCCAGTTCTCGGTGGGGCTCGGCCAGGCTTTCAACAGACCTCACATCTCTCTTCTTATGAAATTATAACTCCTTGGAGATTAACTAGAGAACGAAGAGAAGCCCCGAGGCCCTATTCAAAACAGGTGTCTTATATCATCCAAGCTGAAGGAAAAGAGCATATTATTCACTTGGAAAGAAACAATGATCTTTTGCCCCAAGATTTTGTAGTTTATACCTACAATAAGGAAG…
ADAMDEC1	ADAM-like, decysin 1	NM_014479.3	XM_002926631.1	F1F2292552	TAATGGGTTGAGGGGATATTTTACACACCATGACCAAAGATACATGATAAAGCCTCTGAAAAGTACAGACCAAGAAGAACATGCTGTCCTCACGTATAACCAGGAGGAGCCAGACCTGGCTAATTATACTTGTGGTGTAAGAAGTGTTGGCAGGAAACAAGGCCATATTCGAACCTCCAGGTCACTCAATAGCCCAGAAGAAAAAACTATCTTCAGGCTGAGAAATACATTGATCTCTTGTTGGTGCTGGATAATGCCTTTTATAACATGCATAAGGGGAATCTAACTCTGATAAGAAGCTTTGTGTTTGATGTGATGAACCTACTCAATGTGATTTATAATACCATAGATGTTCAAGTGGCATTGGTAGGTATGGAAATCTGGTCAGATGGTGATAAG…
ADAR	adenosine deaminase, RNA-specific	NM_001193495.1	XM_547564.2	F1F2181607	GAGAGGAAAGATCCCGAGTCATGCCCCCTCTTGGGGGCCCCGAGTCCCTGCGGCAGGACCCTCCGGAAGGTCTCCATCTGCCCCTGTCGCTCCCGGGACCTCTAGGTCGGCCGAGTCAGCGTGTACGACTCCAAACGGCAGTCGGGGAAGACCAAGGAGACGAGCGTCAACTGGTGCCTGGCGGACGGCTACGACCTGGAGATCCTGGACGGGACCCGGGGCACGGTGGACGGGCCACGGAACGAATTGTCCCGGGTCTCCAAAAAGAACATTTTCCTCCTGTTTAAGAAGCTCTGCTCCTTCCGGTACCGCAGGGATCTGCTCAGACTGTCCTACGGTGAGGCCAAGAAAGCCGCCCGAGACTACGAGATCGCCAAGAACTACTTCAAGAAAAGCCTG…
ADAR	adenosine deaminase, RNA-specific	NM_001193495.1	XM_002922528.1	F1F2202822	AGAAGAGCGTGTCCTTCCATCTGTACATCAGCACGGCCCCGTGTGGGGACGGCGCCCTCTTCGACAAGTCCTGCAGCGACCGCGCCGTGGAGAGCTCCGACTCCCGTCACTACCCCGTCTTCGAGAACCCCAAACAGGGCAAGCTGCGCACCAAGGTGGAGAACGGGGAAGCACGATCCCAGTGGAGTCCAGCGACATCGTGCCCAGTGGGACGGCATCCGGCT
ADAR	adenosine deaminase, RNA-specific	NM_001193495.1	XM_002922528.1	F1F2121848	GGAGCCGGTGAGGCCGAAGCCGCCGGCGCACGACAATGGCCCCACGAGGACAGGCTACGTGGACTTCGAGAACGGCCAGTGGGCCACGGACGACATCCCGGACGACCTGAACAGCATCCGCGCCGCGCCGGGCGAGTTCCGCGCCATCATGGAGATGCCCTCCTTCTACAGCCACGGCTGGCCGCGGTGCTCCCCCTACAAGAAGCTGACCGAGTGTCAGCTGAAGAACCCCATCAGCGGGCTGCTCGAGTACGCCCAGTTCGCCAGCCAGACCTGCGAGTTCAACCTGCTGGAGCAGAGCGGGCCACCACACGAGCCTCGATTTAAATTCCAAGTCATCATTGGTGGCCGAGAATTCCCCCCGGCAGAAGCCGGCAGCAAGAAGGTGGCCAAGCAGGA…
ADD1	adducin 1 (alpha)	NM_176801.1	XM_002916548.1	F1F2044342	ACGGAAGCAGCCCCAAGTCGAAGACTAAGGTGTGGACGAACGTTACACACGATCGCGTGAAACCCTTGCTGCAGTCTCTCTCGTCCGGTGTCTGCGTGCCAAGCTGTATTACCAACTGCTTGTGGACTAAAGAGGATGGACATAGAACCTCCACCTCTGCTGTCCCTAACCTGTTTGTCCCATTGAACACTAACCCAAAAGAGGTCCAGGAGATGAGGAACAAGATCCGGGAGCAGAACTTACAGGACATTAAGACGGCTGGCCCCCAGTCCCAGGTTTTGTGTGGTGTAGTGATGGACAGGAGCCTCGTCCAGGGGGAGCTAGTGACAGCCTCCAAGGCCATCATTGAGAAAGAGTACCAGCCCCATGTCATT
ADD1	adducin 1 (alpha)	NM_176801.1	XM_545914.2	F1F2010100	TACGAGGATGAGCTGAGAACGCCCCCCACCCCTCCCCACTAAGGTTACGTTTCCATTTTGTACTGTGAGCCTTGAAGTAGAGTAGACCTGATTTAGGGTTTCTTGTTGTCATGTCAGTAAAAGCCCCTAGAGCCCAGCCCCCGCGGCCGTCTCGGTGCAGGGCACTGCCTCTCTCGGGGTGCCCCACCCAGGTCCCACAGCTGCCCTTCAGCCCTGTCTCTCGCCCCAACCCGCCAGACCTGCCGCAGGATCCCACCTCTGGAGAGGACAGTGAAGCTGCCACCTTTAAGCCGACTCTCCCCGACCTTGTCCCCTGATGAGCCTTCAGAAGCGCTCGGCTTCCCCACATTGGAGGGAGGAGGAGGAGGGGGGAGGAGGAGGGGCTCTGTGAAGCCCATG…
ADD1	adducin 1 (alpha)	NM_014190.2	XM_002916549.1	Contig1320	ATGATGGAGCAGAAGAAGAGGGTGTCCATGATCCTGCAGAGTCCTGCTTTCTGTGAAGAGTTGGAATCAATGATACAGGAACAATTTAAGAAGGGGAAGAACCCCACAGGCCTGTTGGCGCTACAGCAGATTGCAGATTTCATGACCGCGAACGTACCGAACGTCTACCCCGCAGCTCCGCAAGGGGGGATGGCGGCCTTGAACATGAGTCTTGGTATGGTAACTCCTGTGAATGACCTGAGAGGATCTGATTCAATCGCCTATGACAAAGGGGAGAAATTACTGCGGTGTAAGTTGGCAGCATTTTATCGGCTGGCAGATCTCTTTGGATGGTCTCAGCTTATCTACAATCATATCACAACCAGAGTGAGCTCTGAGCAGGAACATTTCCTCATTGTT…
ADD2	adducin 2 (beta)	NM_001185055.1	XM_002914899.1	F1F2289105	AGCGGAGCATGCGGTGCAAGATCAGCAGCGTTTATCGTCTCCTAGACCTCTACGGCTGGGCCCAGCTGAGCGACACCTACGTCACGCTGAGAGTCAACAAGGAGCAGGATCACTTCCTGATTAGCCCCAAGGGAGTTTCTTGCAGTTAAGTCACCGCATCCAGTCTGATCAAGGTGAACATCCTGGGAGAGGTGGTGGAGAAGGGCAGCAGCTGCTTCCCCGTGGATACCACGGGCTTCTGTCTGCACTCGGCGATCTACGCAGCCAGACCGGATGTGCGCTGTGTCATCCATCTGCACACACCAGCCACTGCCGCCGTGTCGGCTATGAAGTGCGGCCTCCTGCCTGTCTCCCACAACGCCCTGCTAGTGGGGACAGTGGCCTATTATGACTTCAATG…
ADSS	adenylosuccinate synthase	NM_001126.2	XM_537220.2	F1F2024347	AGGCATTGAGGACTTGGAAATACCACGTGATTAAAACTGGAACTGGTAAGGCACACACCGAGGCACCGGTATGTTCCGTTTAGAAATCAGCCTGGTCTTCTAGCAGGACAGCAAAGGATAGCAGAAGGCACCTGGAAAGTTAAATAGTGACCCTGAGAAGAGTGGGGATCTTTTCATCCCAAGGATTGAACATTATAAATGAATTGATACTATTCTTGTACTTTCTTCCCTTACCAGTGAAATGGATCGGGGTAGGTAAATCCAGAGAGTCTATGATTCAGCTCTTTTAAGGATTTCCAGTGACGCAAGAAACACTCCTTCAGGAGGGAGGGAAAGGACTATTAAATATTTCATTTATGATCTGCAAATTTCAAGAAGGCAGACATCGAAGT
ADSS	adenylosuccinate synthase	NM_001126.2	XM_537220.2	F1F2076887	ACTTCGGAAAATCCCTGGCTGAACGAGGGTGAAGCTTTTAAGTTGCGGTATCTTAGCCCAAATTTTCGTTGTGACCGTGTATCAGTACTGCGATAACAAACAACGTAGTCTGGTTCGTGCTTTTCCAGGGAGGAAATAATGCCGGCCATACAGTTGTTGTAGATTCCGTGGAATATGATTTTCATCTTTTGCCCAGTGGAATAATTAACCCAAATGTTACTGCATTCATTGGAAATGGTGTGGTAATTCA
ADSS	adenylosuccinate synthase	NM_001126.2	NM_001126.3	Contig1751	GAAAAAAGGCTTATCATATCTGACAGAGCTCATATTGTATTCGATTTTCATCAAGCCGCTGATGGTATCCAGGAGCAACAGAGACAAGAACAAGCAGGAAAAAACTTGGGTACCACAAAAAAGGGCATTGGCCCAGTTTATTCTTCCAAAGCTGCTCGGAGTGGACTGCGGATGTGTGATCTGGTTTCTGACTTTGATGGCTTCTCTGAGAGGTTCAAAGTTCTGGCTAACCAGTACAAATCTATATACCCCACTCTGGAAATCGACATTGAAGGCGAATTACAAAAACTCAAGGGTTATATGGAAAGGATTAAACCAATGGTGAGAGATGGAGTTTATTTCCTCTACGAGGCCCTCCATGGACCACCAAAAGAAAATCTTGGTAGAAGGCGCAAATGC…
ADSS	adenylosuccinate synthase	NM_001126.2	XR_090500.1	F1F2271069	AATAAAGTTGAAGTTCAGTATAAGACGCTGCCTGGTTGGAACACAGACATATCAAATGCAAGGACGTTTAAAGAACTACCTGTTAATGCACAAAATTACGTTCGATTTATTGAAGATGAACTTCAAATTCCAGGTAAGTGTACTTTATGAACAACGGTCTTCTGTTTCTAACTTAACGGTCTACCTTTGAGATACAATAAAAGAAAGATCAGTATTATTTTGTAGAGTGTTCATGATTTGCAGCAATGCCCTAGAAAATATAAAATAATCTTATTCTTAGAGT
ADSSL1	adenylosuccinate synthase like 1	NM_199165.1	XM_850419.1	F1F2231918	AGGTGAAGGTCGGCGTCTCATACAAGCTGAACGGGAAAAAGGATCCCCCTATTTCCCAGCGAACCAGGAGATACTGCAGAAGGTTGAAGTTGAGTATGAGACGCTGCCCGGGTGGAAGGCGGACACCACGGGCGCCAGGAAGTGGGAGGACCTGCCCCCGCAGGCCCAGAACTACGTGCGGTTCGTGGAGAATCACGTTGGAGTGGCAGTGAAATGGGTTGGTGTTGGCAAATCAAGGGACTCGATGATCCAGCTGTTTTAGGCAGACCGCGCTGGCCGAGCGGTCCCCAGCGGCCTGTCCCCCTCGACAGCCAGACGTCAGCGCCTGGAAGGAAGAAGC
AGER	advanced glycosylation end product-specific receptor	NM_001136.3	XM_002929639.1	Contig3217	GAGACAGAGCCAGGAGCCTGGGAAGGAAGCAGGATGGCAGCAGGGGCAGCAGCAGGAGCCTGGATGCTGGTCCTCAGCCTGTGGGGGGCAGTAGTAGGCGATCGAAACATCACGGCCCGGATTGGGAAGCCACTGGTGCTGAACTGTAGGGGAGCCCCCAAGAAACCACCCCAACAGCTAGAATGGAAACTGAACACAGGTCGCACAGAAGCTTGGAAGGTCCTGTCTCCCGAGGGAGACTCCTGGGATAGCGTGGCTCGAGTGCTCCCCAATGGTTCCCTCCTCCTGCCAGCAGTAGGGATCCAGGATGAGGGGACTTTCCGGTGTCAGGCAACAAGCAGGAATGGAAAGGAGATGAGGTCCGCCTACCAAGTCCGAGTCTACCAGATTCCTGGGAAG…
AGER	advanced glycosylation end product-specific receptor	NM_172197.1	XM_002929639.1	F1F2164312	CAGAGGTCCGAGTGATTGATACAGCCTAGAAGGTGGAAAACTAGTTCGTGGTGGTACTGTGACCCTGACCTGTGAAACCCCTGCCCAGTCCTCCCTTCAGATCCACTGGATCAAGGATGGCATACCCCTGCACCTTGCCCCCAGCCCTGTGCTGCTTCTCAGTGATGTGGAGTTTGACGATGAGGGAAGCTACAGCTGTGTGGCCACCTATCCCAGCCATGGGCCCCAGGAAAGCCCGGCTGTCCGCGTCGTCATAGGCTCTGTGGAAGGGCAGGGACTGGGAACTGTAGCCCTGGCCCTGGGGATCCTGGGAGGCCTGGGGGTCGCTGCCCTGCTCATTGGGGCCATCATGTGGCGAAGACAGCGACCCCGAAGAGAGGAAAGGCCCCAGAAAACCAG…
AHSP	erythroid associated factor	NP_057717.1	XM_002925787.1	F1F2007770	GAGATACTTGACTCCTTGCCTACACTTAGTTGAGTACACTTACATACTCCGGAAAGTGTGGGTGAGACCTACGTAGCACTGGTGGACCTGCAGGCAGATGGCTCTTCTTCAGGCCAATAAGGATCTCATTTCTACAGGAATGAAGGAATTTAATGTTCTGCTGAATCAGCAGGTCTTCCCTAATCCTCCTCTGCCTGAAGAAGCCATGGTGACGATGGTGGATGACTGGGTGAACTTCTACATCAACTATTACAGGAAGCAGATGGTCGGGGAGCAGCAGGAGCAGGAGAGGGCTCTACAGGAACTTGAGCAAGAGCTAAGAACTCTGTCTGCCCCTTTCCTGACCAAGTATAGGGCATTCTTGAAGTCCCTTTGAGCACCTAAATCACTCACTGCCTT…
AICDA	activation-induced cytidine deaminase	NM_020661.2	NM_001003380.1	F1F2194120	GGGGGTCCAGATCGCCATCATGACCTTCAAAGATTATTTTTATTGCTGGAATACTTTTGTGGAAAATCGTGAAAAAACTTTCAAAGCCTGGGAGGGGTTGCACGAAAATTCCGTCCGACTATCCAGACAGCTTCGACGCATTCTGTTGCCCCTGTATGAGGTTGATGACTTACGAGATGCATTTCGTACTTTGGGACTTTGATATCATCCTCCAAGAAATGTCACTTAAAATGAACCATCTCTGAAGACAGTGGGTAAAAAGACTATCTTGCAAGCATTCTGTTGTTCTTCAACTCTCATTTCCGTAAGAGTTTAGAGAGAAAATATTCATGTACAGGACTTTGTTAAAAACAAACCAAAACAAAACAAAACCCCGACTTAGAAAGTACAGAAGGAACA…
AICDA	activation-induced cytidine deaminase	NM_020661.2	NM_001003380.1	F1F2138955	GAAAAGCCTCACCAGACAGTCAGTGAAGCAGCAGGACTTGAGGCAAGCCTTTCCATGCCTAAGACTAAGAAAGACACTATGGAATCCACTATGGACAGCCTCCTGATGAAGCAGAGGAATTTCTTACCATTTCAAGAATGTCCGCTGGGCTAAGGGTCGCCATGAGACCTACTTGTGCTACGTGGTGAAGCGGCGGGATAGCGCCACCTCCTTTTCACTGGACTTCGGTCACCTTCGAAAC
AIMP1	aminoacyl tRNA synthetase complex-interacting multifunctional protein 1	NM_001142416.1	XM_002924297.1	Contig3173	GGTCCCTTACGGCTCCATGCTGAGGCTGCCCTGGTGAGGGTCGCCTGGTTGTTCTGTACGCCGATTCATGATTTTCTGCTGTTTCTTGGCAAAAATGGCAACTAATAGTGCTGTTCTGAAGAGACTGGAACAGAAGGGTGCAGAAGCAGATCAAATTATTGAATACTTAAAGCAGCAAGTTGCTCTTCTTAAGGAGAAAGCAATTTTGCAGGCGACTTTGAGAGAAGAGAAGAAACTTCGAGTTGAAAATGCTAAATTAAAGAAAGAAATTGAAGAATTGAAACAAGAGCTAATTCAGGCAGAAATTCAAAATGGAGTGAAACAAGTACCATTTCCATCTGGTACTCTGCTGCAAGCTAATTCCACTGTTTCTGAAAATGTGATACAGTCTAGACCAAT…
AKIRIN2	akirin 2	NM_018064.3	XM_002925515.1	Contig5841	AAAAGGATTAAAGCTGGTATTCTAAGAACATGCCCTTCACTGGTTGTGTAAATAAAACTGTAGAATGACACTTCAGATGAAGTTAGTGTGATTTTAATTGTGCACTACAACCAAGCTGTAACCAGTTATTAATAATTTAGATTGTAATCCCAGAACATTATTAAGCAAATAGCCTACAGTACTTGCTGTGAAATAGTGAAGGAGGGAGGGCGTTTCTGTATTCCAGGACTTCTTGGGGTTTCAGAAAGGGTTTCTAGGAATTTTTTTTTTTTTCTATTTTGGGTAGTTTTTATTTATACTATCAGTCTTTTTAAACAATGTTTATGCTGCTATTTTTTTTTCCCCAGTGTGTCATTTGTTTACTGCCCTTTGTAGTACTGGAATATAGTTGGAAACAAA…
AKIRIN2	akirin 2	NM_018064.3	XM_542340.2	F1F2110687	CGATAAAGAAGTCAACCCATGATTTTAAGGGACAACAAATTCTGTACAACATAAAACAAGAGTATAAACGCATGCAGAAGAGAAGACATTTAGAAACTAGTTTCCAACAGACAGATCCATGTTGTAACTTCTGAGGCACAACCACATGCATTTCTCCTCAGTGGACCAGCTTCACCAGGGACTTCATCTGCAGCATCCTCCCCATT
AKIRIN2	akirin 2	NM_018064.3	XM_862793.1	F1F2006202	CCGCCACCGCCGCCTCCTTCTCGGCTGCCGCCGCCTCGCCGCAGAAGTATCTCCGAATGGAGCCATCCCCTTTTGGCGACGTCTCCTCCCGCCTCACCACAGAACAAATTCTGTACAATATAAAACAAGAGTATAAACGCATGCAGAAGAGAAGACATTTAGAAACTAGTTTCCAACAGACAGATCCATGTTGTACTTCTGAGGCACAACCACATGCATTTCTCCTCAGTGGACCAGCTTCACCAGGGACTTCATCTGCAGCATCCTCCCCATTAAAAAAAGAACAGCCCTTATTCACTCTACGGCAGGTTGGGATGATCTGTGAACGTTTGTTGAAAGAACGTGAAGAGAAAGTTCGAGAAGAGTATGAAGAAATATTGAACACAAAACTTGCAGAAC…
AKIRIN2	akirin 2	NM_018064.3	XM_542340.2	Contig6639	AGAAGAGTATGAAGAAATATTGAACACAAAACTTGCAGAACAATATGATCGCATTTTGTGAAGTTTTACGCATGATCAGATAATGCGACGATATGGAGAACAGCCTGCTAGTTATGTTTCATGAATCACGTTTTCTGCATTTGTGGGCTGCCTTGTTCCTTGTTGAGTTGTTGCAAGAGGTCCTAATTATGACATGCAGCAATGCCAATACCCCCCTGTGAATACAGGTTATTTCAAGCTTTCGTCAGTGGCAACCACTCTTAGGCAGCAACTGGTTTTGGAAATTTCCCTGATGTCAGTACCATCTGGATGTGGACCTTTGCTACCTGTATTAATGCCAGTGGCCTCATTTGCTGTATCATTACAATTTGGCTTCTTATATTAATATGTTTGAAAAGG…
AKIRIN2	akirin 2	NM_018064.3	XM_002925515.1	F1F2046046	GTTGGGATGATCTGTGAACGTTTGTTGAAAGAACGTGAAGAGAAAGTTCGAGAAGAGTATGAAGAAATATTGAACACAAAACTTGCAGGTATGAGATGAGCTTATTTTGGACTCTTCCAGAAGCTCACTGTAAGAAATGCATTATTTTCCATGGTCCTTAATGTCAAATCATTACCTTTTCTATCCACTGGTTACAGTATGTTTTCTAAGAACCAGTTGAATTTCAGTTCAAGAAAGGAAATGAACCTTCCTGTAGCTCCTGGTCCTT
AKIRIN2	akirin 2	NM_018064.3	XM_002925515.1	F1F2090932	AATTGTGCACTACAACCAAGCTGTAACCAGTTATTAATAATTTAGATTGTAATCCCAGAACATTATTAAGCAAATAGCCTACAGTACTTGCTGTGAAATAGTGAAGGAGGGAGGGCGTTTCTGTATTCCAGGACTTCTTGGGGTTTCAGAAAGGGTTTTCTAGGATTTTTTTTTTTTTCTTATTTTTGGGGTTAGTTTTTATTTTATACTATCAGTCTTTTTAAACTAAATGTTTATTTGCTGCATTTTTTTTTCCCCCTACGTGTGTCATTGTTTTACTG
AKT1	v-akt murine thymoma viral oncogene homolog 1	NM_005163.2	XM_548000.2	F1F2203429	ACCGTGTGACCATGAATGAGTTTGAGTACCTGAAGCTGCTGGGGAAGGGCACGTTCGGGAAGGTGATTCTGGTGAAGGAGAAGGCCACGGGCCGCTACTACGCCATGAAAATCCTGAAGAAGGAGGTCATCGTGGCTAAGGACGAGGTCGCCCACACGCTCACGGAGAACCGTGTTCTCCAGAACTCGAGGCATCCGTTCCTGACAGCCCTGAAGTACTCCTTCCAGACCCACGACCGCCTGTGCTTCGTCATGGAGTACGCCAACGGAGGCGAGCTCTTCTTCCACTTGTCCCGGGAGCGCGTGTTCCCCGAGGACCGGGCCCGCTTCTACGGCGCCT
AKT1	v-akt murine thymoma viral oncogene homolog 1	NM_005163.2	XM_548000.2	F1F2159975	CAAGGAAGGCATCAAAGATGGGGCCACCATGAAGACCTTCTGCGGGACGCCCGAGTACCTGGCCCCCGAGGTGCTGGAGGACAACGACTACGGCCGGGCGGTCGACTGGTGGGGGCTGGGCGTGGTCATGTACGAGATGCTGTGCGGCCGCCTGCCCTTCTACAACCAGGACCACGAGAAGCTCTTCGAGCTCATCCTCATGGAGGAGCTCCGCTTCCCGCGCACGCTCAGCCCCGAGGCCAAGTCCCTGCTGTCGGGGCTGCTCCGGAAGGACCCGAAGCAGAGGCTTGGAGGGGGCCCGAGGACGCCACGGAGATCATGCAGCACCGTTTCTTCGCTAGCATCGTGTGGCAGGACGTGTATGAGAAGAAGCTCAGTCCACCCTTCAAGCCCCAGGTC…
ALAS2	aminolevulinate, delta-, synthase 2	NM_000032.4	XM_548619.2	Contig416	AAACAGGAGAAAGGCAGTGCTAAATGAGGGTGTTGGGTGACAGCGGACTACACTAGGTTTTATCTCTAGCAAAAGCCTGAGATACCTTTAGGGCCAATGCAGAGCCTGGCCAGCAGGAGAGAAGGGTGGAGCTGAGCCATGGGAGAAGGGATAAATGCCAGGTCCTGACCCACAGTACCCACCCGTCGTTCGTTCGTCCTCAGTGCAGGGCAACAGGACTTCGGGCTCAAGATGGTAGCAGCAGCCATGTTGCTACAGTGCTGTCCAGTCCTTGCCCGGGGACCACACAGGCCCCCTGGGCAAGATGCTTAAGAGTCACCAGTTCCTGTTTGGTATTGGGCGCTGTCCTATCCTGGCCCCCCAAGGACCAACCTGTTCTCAAATCCACCTTAAGGCAAC…
ALAS2	aminolevulinate, delta-, synthase 2	NM_001037968.3	XM_002931174.1	F1F2016973	TGATGATGGATTCACTTCTGGGGTCACAGCATGTCCTATACTTAGGAGTGGTCCAAGCCAGGCTAGTACAGCTTTAAATTATGTCAAATGAGTGCTTCCCAATCGTTTATACATTATTCATAGCACACAGTGGAGTAGACAGGGAGTTACTTCTGGTTACAAGCTATCATAGAAGTTTGAAGGGATCATTATCTTGGTTTATCTGTATCATGACACAGAGGTTAGTAAGACCTTGTCTAACCAATTCTTTCCTTCCCCACCCCTTACCCACCTTTTAGAGAAGCTGCTGGTAGCCTGGAGTGAGGTGGGGCTGGCCCCTCCAGGATGTATCTATGGCTGCCTGCAATTTCTGTCATCGGCCTGTGCACTTTGAGCTCATGAGTGAGTGGGAACGTTCCT…
ALAS2	aminolevulinate, delta-, synthase 2	NM_001037968.3	XM_002931174.1	F1F2016406	TCAGATGCAGGCAATCATGCTTCAATGATCCAAGGTATTCGTAACAGTGGAGCAGCCAAGTTTGTCTTCAGGCACAATGACCCTGACCACCTGAAGAAACTTCTAAAGGAGTCCAACCTTAAGACACCCAAAATTGTGGCCTTCGAGACTGTTCACTCCATGGATGGTGCCATCTGTCCCTTGAGGAGTTATGTGATGTGGCCCACCAGTATGGGGCTCTGACATTCGTGGATGAGGTTCATGCTGTAGGACTATATGGGTCCCGGGGTGCTGGGATTGGGGAGCGTGATGGAATTATGTACAAGATTGACATTGTCTCTGGAACTCTTGGTGAGTAAGTGCCTTGGGATGCCCTTATATATAAACCAGAAAGGAGGCCCCTGCAAGACCCTTTCCTCC…
AMICA1	adhesion molecule, interacts with CXADR antigen 1	NM_001098526.1	XM_848338.1	F1F2098680	AGAAGTCTCTGGAGTCGGACTCTGGTACTGCACTCAGCAGAGCTACCGTGTTGCTTCCCCTGGGTGCATCTCATCGTCTCATCGTGGATTGAAAAATTGGCGAGCAGCATGTTTTGCCCTCTGAAACTCATCCTGATGCCAGTGTTACTGGATTATTCCTTGGGCCTGAATGACTTGATTGTTTCCTCCCTTGAGCTAACAGTCTGTGTGGG
ANGPT1	angiopoietin 1	NM_001146.3	XM_002929804.1	F1F2075213	AGGATCTAGTTGAGTCATATATTTCTGTATAGCATTTTTTAAATAGTCTTGTCTTTATTTTCTTGTAGTTTATTAGAACATAAAATCTTAGAAATGGAGGGAAAGCACAAGGAAGAGTTGGACACCTTAAAAGAAGAGAGAGAGAATCTTCAAATCTTGGTTACTCGTCAAACATATATAATCCAGGAGCTGGAGAAACAATTGAACAGGGCCACTAACAATAATAGTGTCCTT
ANGPT2	angiopoietin 2	NM_001118888.1	XM_002923401.1	F1F2040735	GAAGATCCATCGAAGCCTGCGACTTCAAGACTGACGATTTACAGGCTCTGTTGTCACAACCAAGAATGCTGTGCGGAGTTCATCCGTAAATAACTGGAAAACAGAACACTTGGGCTATACAGCAGAGATAACCTTGGAGCTGCATTTTTCTCAGCCCTGTTTATAGATTGTGTAAATATCCATACGTCCTGAAATCAGCGTCACTCTCGGAATTGAAAGGAAGAAAGAAAATCTCTAAGCCATAAAAATATATTGTATATTCAGGGATTTTTCTGGGAAGTGCTTATTCGCAGTTTAATATTTGGAGAAGGGAAAAACATAGTTAATGCATTTTTTGCTCCTCCTCTTAGGTGCTTTAAACTTTCATTTTGAAG
ANGPT2	angiopoietin 2	NM_001118888.1	XM_002923401.1	F1F2162034	GGGGAGGAGGTCAAGGCCTACTGCGACATGGAAACCTCTGGAGGCGGGTGGACGGTCATTCAGCGGCGTGAAGATGGCAGTGTTGATTTTCAGAAGACTTGGAAAGAATATAAAGTGGGATTTGGGAACCCTTCTGGTGAACACTGGCTGGGAAATGAGTTCGTTTTCCAAGTCACCAACCAACAGCCCTACGTGCTTAGAATACACCTTCAAGACTGGGAGGGCAACGAGGCGCACTCACTGTATGAACATTTCTATCTCTCCGGCGAAGAGCTCAACTACAGATTCACCTTAAAGGACTTACAGGGAC
ANGPT2	angiopoietin 2	NM_001118887.1	XM_002923401.1	Contig5162	AACAAGACTTGAACTTCTAGCTTCTGGAACATTCCCTTTCCACCAACAAATTGGAAAAACAGATTTTGGATCAGACCAGTGAAATAAACAAATTGCAAGATAAGAACAGTTTCTTAGAAAAGAAAGTACTAGACATGGAAGACAAGCATATAGTTCAACTACGATCAATAAAAGAAGAGAAAGATCAGCTCCAGGTATTAGTATCCAAGCAAAATTCCATCATTGAAGAACCTAGAAAAACAACTGGTGACCGCCACAGTGAATAATTCCGTTCTCCAGAAGCAGCAAAACGATCTGATGGAGACAGTTCATAATTTATTGACTATGATATCAACGTCAAACTCCAAGAACTCCTTCGATGTTAAGGAAGAGCAAGTCATTTTCAGAGACTGTGCAGAA…
ANXA1	annexin A1	NM_000700.1	XM_002930363.1	F1F2151775	TTGAAGTTCATTATCTCATAATAGCACACTGATTTTTAAGGATAAAAGTAAGAGACATTTCCTGCACAGATCTTTCTATAAGAGAAGACCCATTTGGTATGGCATGTAGTTCTGAAGTAGTAAGTGTCATGCTTGTCAGTCACATGCCAGTTCTAATAAATGTCAGAACTTGCGAAAACTTCCCCAAAATATACAGGAGCACCTAAAATGGCCACATGAGTTACATTCCTAGGAGGAGATGACGTATCCAAAATATGCCCGGTTAAACGATTAGCTTTAAAATGTGTATTTTGAAATTCAGTCATCCAAAGGAATGCTTTGCGTCAGTCACCCTGATTTTGCTAGTTTGCTAGAGAACAGGATCCTTTGTACCTCTCTTAGTTTAAATGTACATATTCA…
ANXA1	annexin A1	NM_000700.1	XM_002930363.1	Contig5814	AAGGCGGTCCTGGGTCAGCAGTGAGCCCCTATCCTAGCTTCAATCCAGTCCCTCGGATGTTGCTCGACCGTTGCCATAAACGGGCGAGTAACAGTTAAAGGTGTGGATGAAGCAACCATCATTGACATTCTAACTAAGAGGAAACATTCACAGTTGAATCTCTCTTCAGTGCTTTGGAAGAAGTTGGGGAAAAAGGATCCTTCTTTCAAAATGGCAATGGTTATCAGAATTCCTCAAACAGGCCTGGTTTATTGAAAATGAAGAGCAGGAATACATTAAAACTGTGAAAGGATCCAAAGGCGGTCCTGGGTCAGCAGTGAGCCCCGTATCCTAGCTTCAATCCATCCTCGGATGTTGCTGCCTTGCATAACGCCCGATAACAGTTAAAGGTGTGGATGA…
ANXA1	annexin A1	NM_000700.1	XM_002930363.1	Contig6727	CTGGAATGATGACTTGGCTGATACAGATGCTAGGGCTTTGTATGAAGCAGGAGAAAGGAGAAAGGGGACAGATGTGAACGTGTTCGTAGAACCAAATACCTTAACCAACCAAGAGACCTATCCCCATCTTCGCCAAAGTGTTCCAGAAGTACCGTAAGTACAGTAAGCACGAACATGAACAAAGTCCTGGACCTGGAGATGAAAGGCGAACATTGAGAAATN
ANXA1	annexin A1	NM_000700.1	XM_533524.2	Contig2271	GATTTTTGTTTTTTTTTTTCCCCCTTTGTGCTGTCAGCTAGGAGTTGGTTTAGTGAATAGTTTTGCAAGACTTGTTTCACTTTGTTTCAGAGGAGGCTGAGCCACACATTTCAAACAAAGGGCAACCAATTACTAACTTCTGGTTGCTAGGTGTGGTCCCCTTTCAAACTCCATAAAATCAGAAGCACAAGGCTTCACTTCTAGTAGGAAACATTCACAGTTGAATCTCTCTTCAGTGCTTTGGAAGAAGTTGGGGAAAAAGGATCCTTCTTTCAAAATGGCAATGGTATCAGAATTCCTCAAACAGGCCTGGTTTATTGAAAATGAAGAGCAGGAATACATTAAAACTGTGAAAGGATCCAAAGGCGGTCCTGGGTCAGCAGTGAGCCCCTATCCTAG…
ANXA3	annexin A3	NM_005139.2	XM_535624.2	F1F2004076	CGCAAGCCTACTACACAGTATATAAGAAGAGTCTCGGAGACGACATTAGTTCTGAAACTTCTGGTGATTTCCGGAAAGCTCTGTTGACTTTGGCAGATGGCAGAAGAGATGAAAGTCTGAAAGTGGACGAGCTGCTGGCCAAGAAAGACGCCCAGATTCTCTATAATGCTGGGGAGAACCGATGGGGCACAGATGAAGACAAATTCACCGAGATCCTGTGTTTGAGGAGTTTTCCTCAACTGAAACTGACATTTGACGAATACAGAAACATTAGCCAGAAGGACATTGAGGACAGCATAAAAGGAGAGCTGTCTGGGCATTTTGAAGACCTGCTTCTGGCTATAGTTCATTGTGCCAGAAACACGCCTGCCTTTTTAGCTGGAAGACTTCATCAGGCGT…
ANXA3	annexin A3	NM_005139.2	XM_001492000.2	F1F2016355	GGGCTCAGGCTCTCCCGCTCGCCGGGTCGCTCGGCCGCGCAGCAGGTTCGTGTGATCTCAAGTCAAGCAAAGGTGGGATCATGGCTTCTGTCTGGGTGGGACACCGAGGGACGATCCGCGATTACCCAGGCTTCAGCCCGTCTGTGGATGCAGAAGCGATTCGGAAGGCGATCAGAGGAATCGGAACCGACGAGAAAGCACTCATCAACATTCTGACCGAAAGGACGAATGCACAGCGGCAGCTGATTGTGCGGGAATACCAAGCGGCGTATGGAAAGGAACTGAAAGACGACTTGAAAGGCGATCTCTCCGGCCACTTGAGGCAGCTCACGGTGGCCCTCGTGACTCCTCCGGCTGTGTTTGATGCGAAGCAGCTGAAGAAATCCATGAAGGGCGCTG…
ANXA3	annexin A3	NM_005139.2	XM_002912495.1	F1F2071625	AGGAATGCCTTAAATATTTTTTTGTGGTGCTGCTTTTTAGCATTTGACGAATACAGAAACATTAGCCAGAAGGACATTGAGGACAGCATAAAAGGAGAGCTGTCTGGGCATTTTGAAGACCTGCTTCTGGCTATAGTTCATTGTGCCAGAAACACGCCTGCCTTTTTAGCTGGAAGACTTCATCAGGCGTTAAAGGGTGCTGGAACCGATGAGTTCACTCTGAACCG
ANXA3	annexin A3	NM_005139.2	XM_535624.2	F1F2115565	AGCAGGCGTTAAAGATCTGTATGTTGTCTTGTGACCCGGGACGTTCGTCCTGTGGACACCTGTTTCTTCACAGGGTGCTGGAACCGATGAGTTCACTCTGAACCGAATCATGGTTTCCAGATCAGAAATGGACCTTTTGGACATTCGAGCGGAGTTTAAGAAGCATTATGGCTATTCCCTGTACTCGGCAATTAAATACGGAGTACTTCTTGGAGACTATGAAG
AP3B1	adaptor-related protein complex 3, beta 1 subunit	NM_003664.3	XM_002920289.1	F1F2165539	AGGAAGCCGTGACGAGTCCGGAAGCGGCTGCGCGCGCCCCTCTGCTCGAGAAGTAGTTTTGTTCCTCGTCCTCGGCGCTAGGAGCCCTTCAGAGAGAACCCTCGGCAGGACCAACCAGACCCCGGCCAGCACCGCAGCAATGTCCAGCAACAGCTTCGCTTACAATGAGCAGTCCGGAGGAGGGGAGGCGACGGAACTGGGTCAGGAGGCGACTTCAACCATTTCCCCCTCCGGCGCCTTCGGCCTCTTTAGCAGCGATTTGAAGAAGAATGAAGATCTAAAGCAAATGTTGGAAAGCAACAAAGACTCTGCTAAATTGGATGCTATGAAACGGATCGTTGGGATGATTGCAAAAGGGAAAAATGCATCTGAACTATTTCCTGCTGTTGTGAAGAATGT…
AP3B1	adaptor-related protein complex 3, beta 1 subunit	NM_003664.3	XM_002920289.1	F1F2281042	TACAGAGAAAGATTAGGACACATTTGGGAGAAAAAAGTTTTGTTTTGTTTCTTTCTATCTTTACGTAATTCTTGCTTTCCCTGTCCCCTAAAAAATTTTCTTAATATTCTTGATGTTACTAGCTTCATTTTAAAATTTGAATTAAAGGAAAAATTTTAATGTGTGTTCTTTTCTTTTATGTTTTAGCCTTGATCCAGAGCAGAAGGAAATGTTAATTGAAGTAATTGAAAAACTTCTAAAGGATAAAAGCACAGTAAGTGATAACCTTCTTAT
AP3B1	adaptor-related protein complex 3, beta 1 subunit	NM_003664.3	XM_002920289.1	Contig992	AGCAAAATTGTATTTGACCAACTCCAGACAGACAAAATTGCTTACCCAGTACATATTAAATCTCGGCAAGTATGATCAAAACTACGACATCAGAGACCGTACAAGATTTATTAGGCAGCTTATTGTTCCGAATGAGAAGAGTGGAGCTCTGAGTAAATATGCCAAAAAAATATTCCTAGCACAAAAACCTAGCACCACTGCTTGAATCTCCTTTTAAAGATAGGGATCATTTCCAGCTAGGCACTTTATCTCATACTCTCAACACTAAAGCTAACGGGTACCTGGAATTATCTAATTGGCCAGAGGTGGCGCCGGACCCATCAGTTCGAAACGTAGAAATAATAGAGTTGGCAAAAGAATGGACTCCAGCTAGGAAAAACAAAGAAAGACAATGCTGCT…
AP3B1	adaptor-related protein complex 3, beta 1 subunit	NM_003664.3	XM_002920289.1	F1F2019426	AAAAGGGTATGTTTGAACCTTATCTGAAGAGTTTCTATGTTCGATCAACTGATCCAACTATGATCAAAACACTGAAGCTTGAAATTTTGACAAACTTGGCAAATGAAGCCAAACATATCAACTCTTCTCCGAGAATTTCAGACCTATGTGAAAAGCCAGGATAAACAGTTTGCAGCAGCCACTATTCAAACCATAGGCAGATGTGCAACCAACATCTCAGAAGTCACTGATACATGCCTCAATGGCCTGGTATGTCTGTTGTCTAACAGAGATGAAATAGTTGTTGCTGAAAGTGTAGTTGTTATTAAGAAATTACTGCAAATGCAACCTGCACAACATGGTGAAATTATTAAACATAATGGCTAAACTCTTGGACAGTATAACTTGGATTCTACAAAAC
AP3D1	adaptor-related protein complex 3, delta 1 subunit	NM_003938.5	XM_002925909.1	Contig6454	NAATGGGCCTGGTTACGATTTATTTTCTGAGAGAGAGAGAGAGAGAACATAAGGAGGGCAGGGGCAGGGAGAGAGGCAGACTCCCGGCCCAGCGGGGATCCTGACGTGGGCCTCGATCCTGGTACTCCAGGGTCATGACCTGAGCCGAAGGTAGTCGCTTAACCAGCTAAGCCACCCAGGCGCCCAGGTTGTCCCTTTCTGAGAAGGGGTTGAAGGGTTCCACGGACCTGTTGGGCTCAGACACAGCGTTCGTCTCTCCCTCAGAACGCTCTGCCTAGTGACGAGGACGACAAAGACCCCAACGACCCCTATAGGGCCCTGGACATCGACCTGGACAGGCCCCTAGCTGACAGCGAGAAGCTGCCCGTCCAGAAACACAGAAACGCAGACACCTCTAAG…
AP3D1	adaptor-related protein complex 3, delta 1 subunit	NM_003938.5	XM_002925909.1	F1F2013249	AAGATGGTCAAGGGCAGCATCGACCGCATGTTCGACAAGAACCTGCAGGACCTCGTGCGCGGCATCCGCAACCACAAGGAGGACGAGGCAAAGTATATCTCTCAGTGCATCGATGAAATCAAGCAGGAGCTGAAGCAGGACAACATCGCAGTGAAAGCAAACGCAGTCTGCAAGCTGACCTACTTACAGATGTTGGGATATGACATCAGCTGGGCTGCCTTCAACATCATAGAAGTGATGAGCGCCTCCAAGTTCACGTTCAAGCGGATCGGCTACCTTGCTGCTTCCCAGTGCTTCCACGAGGGGACCGACGTCATCATGCTGACGACCAATCAGATCCGCAAGGACCTGAGCAGCCCCAGCCAGTACGACACTGGCGTTGCGCTGACCGGCCTGTCC…
APC	adenomatous polyposis coli	NM_001127510.1	XM_002919170.1	F1F2050096	GGAAAAACCTACCGACTCTGAAAAAGACCTCTTAGATGACTCAGATGATGATGATATTGAAATACTAGAAGAATGTATTATTTCTGCCATGCCAACAAAATCTTCACGCAAAGCCAAAAAACCGGCCCAGGCTGCTTCAAAATTACCTCCCCCTGTGGCAAGGAAACCAAGTCAACTTCCTGTGTACAAACTTCTTCCATCACAAAACAGGTTACAAGCACATTCGCAGTGAGTGA
APC	adenomatous polyposis coli	NM_001127510.1	XM_002919170.1	Contig3003	CAAATAGACCTGCAAAGTATAAGGATGCCAATATTATGTCTCCTGGTTCAAGCTTGCCGTCTCTTCATGTCAGAAAACAAAAAGCCCTAGAAGCAGAATTAGATGCTCAGCATTTATCAGAAACTTTTGACAATATTGACAATTTAAGTCCCAAGGCATCTCATCGTAATAAGCAACGACACAAGCAAAGTCTCTATAGTGACTATGTTTTTGACACCAATCGACATGATGATAATAGGTCAGACAATTTTAATACTGGAAATATGACTGTCCTTTCACCATATTTAAAATACCACAGTGTTGCCTAGCTCTTCTTTCCTCAAGAGGAAGTTTTGGAGAGTTCTCGTTCTGAAAAAAATAGAAGTTTGGAGAGAGAACGAGGAATCAGCCTAGGCAACT…
APC	adenomatous polyposis coli	NM_001127510.1	XM_002919170.1	Contig424	AAAACAGGTTACAAGCACAAAAGCATGTTAGTTTTACACCAGGAGATGATATGCCACGGGTATATTGTGTAGAAGGGACACCTATAAACTTTTCTACAGCTACGTCTTTAAGTGATCTAACGATAGAATCTCCTCCGAATGAGTTAGCTGCTGGGGAAGGGGTTAGACCGGGGGCACAGTCCAGTGAATTCGAAAAACGAGATACCATTCCTACAGAAGGCAGAAGTACAGATGAGGCTCAAAGAGGAAAAACCCCATCTGTAACAATACCTGAACTGGATGATAGTAAAACAGAAGAAGGTGATATCCTTGCAGAATGCATTAATTCTGCTATGCCCAAAGGAAAAAGTCACAAGCCCTTCCGTAGTGAAAAAGATAATGGACCAAGTCCAGCAAGCA…
APC	adenomatous polyposis coli	NM_001127510.1	XM_002919170.1	Contig1269	ATCAGAGTCCAGTGAAAAAGCAAAAAGTGAGGATGAAAAACATGTGAACTCAATTTCAGGAACCAAACAAACTAAAGAAAACCAAGTATCCACAAAAGGAACATGGAGAAAAACTAAAAAGAAAGTAGAGATTTCTCCCACAAATAGTACCTCTCAGACCACTTCCTCAGGTGCTGCAAATGGTGCTGAATCAAAGACTCTAATTTTATCAAATGGCACCTGCTGTTTTCTAAAACAGAGGATGTTTGGGTGGAGAATTGAGGACTGTCCCATTAACAACCCTAGATCCGGAAGATCTCCAACAGGAAATACTCCCCCTGTGATTGACACTGTTTCAGAAAAGGGAAATCCAAACGCTAAAGATGCAAAAGATAATCAGGGAAAGCAAAATGTGGGTAA…
APC	adenomatous polyposis coli	NM_001127510.1	XM_002919170.1	F1F2093088	AAACAAATCGAGTAGGTTCTAATCATGGAATTAATCAAAATGTAAACCAGTCTTTGTGTCAGGAAGATGACTATGAAGATGATAAGCCACCAACTATAGTGAACGTTACTCCGAGGAAGAGCAGCATGAGGAAGAAGACAGACCAACAAATTATAGCATAAAATACAACGAAGAAAAACATCATGTGGATCAGCCTATTGATTATAGTTTAAAATATGCCACAGA
APC	adenomatous polyposis coli	NM_001127510.1	XM_002919170.1	F1F2089030	ATTGCAAGTGGACTGTGAAATGTATGGGCTAACTAATGACCACTACAGTATTACATTAAGACGGTATGCTGGAATGGCTTTGACAAACTTGACTTTTGGAGATGTGGCCAACAAGGTATGTTTTATAAAAAGATCTACTTCTTAAGATATCACTGGTATGAGTTAGTTTCATACAAACTACTTTTCACTGATTTCCTTTTTTCACTCTCCTCATTAAACACTGATTT
APC	adenomatous polyposis coli	NM_001127510.1	XM_002919170.1	F1F2209669	GATCAGATTCTCCCACTAGGTCCCAAGCACAGACTCCAGTTTTAAGTCCTTCCCTTCCTGATATGTCTCTGTCCACACATTCGTCTGTCCAGTCTGGTGGATGGCGAAAACTCCCTCCTAATCTCAGTCCCACCATAGAGTATAATGATGGAAGACCAGCAAAGCGCCATGANATAGCACGCTCCATTCTGAAGTCCTTCTCGACTTCCGATTAATAGATCAGGAACCTGGAACGTGAGCACAGCAAG
APC	adenomatous polyposis coli	NM_001127510.1	XM_002919170.1	F1F2021401	AGGCTCCAAAAGCCCTAGCGAAGGTCAGACAACCACCACTTCTCCTAGAGGAGCCAAGCCATCAGTGAAGTCAGAATTAAGCCCTGTAACCAGGCAGACATCCCAACCAGCTGTGGCAAATAAAGGGCCTTCTAGATCAGGATCTAGAGATTCCACTCCTTCAAGACCCTGCCCAACAACCATTAAGTAGACCTATGCAGTCTCCAGGGCGAAACTCAATTTCTCCTGGTAGAAATGGAATAAGTCCTCCTAACAAATTATCTCAGTTGCCAAGGACTTCATCCCCTAGTACTGCTTCAACTAAGTCCTCAGGTTCTGGGAAGATGTCTTATACCTCTCCAGGCAGACAGATGAGCCAACAGAACCTTACCAAACAAACGGGTTTATCCAAGAATGGCA…
APC	adenomatous polyposis coli	NM_001127510.1	XM_002919170.1	F1F2098573	AGAAGAGCACATTGGAAACTAAAAAGATAGAATCTGAAAATAAAGGAATCAAAGGAGGGAAAAAAGTTTATAAAAGTTTACTTACTGGAAAAGTTCGATCTAATTCGGAGATTTCAAACCAAATGAAACAGTCCCTTCAAGCAAACATGCCTTCCATCTCTAGAGGCAGGACAATGATTCATATTCCAGGAGTTCGAAATAGCTCTTCAAGCACAAGTCCGGTTTCTAAGAAAGGCCCACCTCTTAAGACTCCAG
APC	adenomatous polyposis coli	NM_001127510.1	XM_002919170.1	F1F2053543	CAAAGCCACCTCCTGCAAAGTTCCCTCCATCAACCAAGAAACAATACAGACTTACTGTGTAGAGGATACCCCAATTTGTTTTTCACGCTGCAGTTCATTATCATCTTTGTCATCAGCTGAAGATGAAATAGGATGTGATCAGGCAACCCAGGAAACAGATTCTGCTAATACTCTACAAATAGCAGAAATCAAAGAAAACAGTGGGACTAGAACAACAGAAGATTCT
APC	adenomatous polyposis coli	NM_001127510.1	XM_002919170.1	F1F2021134	AACCATGCCACCAAGCAGAAGTAAGACCCCTCCCCCTCCACCTCAGACAGTTCAGACCAAGCGAGAGGTGCCTAAAAACAAAGCCCCTGCTGTGGAAAAGAGGGAGAGTGGGCCTAAGCAAGCTGCTGTAAATGCTGCGGTACAGAGAGTCCAGGTTCTTCCAGATGCTGACACTCTGTTACATTTTGCCACAGAAAGTACTCCAGATGGATTTTCTTGCTCCTCTAGCCTGAGTGCTCTGAGCCTCGATGAGCCATTTATACAGAAAGATGTGGAATTAAGAATAATGCCTCCAGTTCAGGAAAATGACAA
APC	adenomatous polyposis coli	NM_001127510.1	XM_002919170.1	F1F2015971	TGACATTGATCAAGAAAACAACAATAACAAAGAAAATGAACCTATCAAAGAGACAGAGCCCCCTAACTCACAGGGAGAACCAAGTAAACCTCAGGCATCAGGTTACGCTCCTAAATCATTTCACGTTGAAGATACCCCTGTTTGTTTCTCAAGAAACAGTTCCCTCAGTTCTCTTAGTATTGATTCTGAAGACGACCTGTTGCAAGAATGTATAAGTTCTGCAATGACCAAAAAAGAAAAAGCCTTCAAGACTCAAGGGTGATAATGAAAAGCATAGCCCCAGAAATATGAGTGGCATATTAGCAGAAGATTTGACACTCGATTTGAAAGATATACAGAGACCAGATTCAGAACATGGTTTATCCCCAGTTCGCAGTGA
APC	adenomatous polyposis coli	NM_001127510.1	XM_002919170.1	F1F2128154	AGTCCTTGTGAGTCCATCTAACATCATAATTAATCATGTGGCTGTGAAATTCACAGTAATAATGGTTCCCGATGAACAAGTTTACCCAGCCTGCTTTGCTTTACTGCATGAATGAAACTGATGGTTCAATTTCAGAAGTAATGATTAACAGTACTGTGGTCACATTATGTGCATATAGATAGCTATGGTGTAACTAATTTACACTTATTTTGTGCTCAAAAACAAAAAAAAACAAAAAACAAAACAAAAATCTGTGTAACCGTAAAACATTGAATGAAACTATTTTACCTGAACTAGATTTTATCTGAAAGTAGATAGAATTTTGCTATGCTGTAACTGTTGTATATTCTGGTATTTGAGGTGAGTATGGCTGCTTCTTTTAATTAATGA
APC	adenomatous polyposis coli	NM_001127510.1	XM_002919170.1	F1F2138666	ACAACAAAGAGTCAAAGAAACAGAACTTGAAAAATAATTCCAAGGACTTCAATGATAAGCTACCAAATAACGAAGATCGAGTCAGAGGAAGTTTTACTTTTGATTCACCTCATCACTACACACCTATTGAAGGAACTCCATACTGTTTTTCACGAAATGATTCTTTGAGTTCTCTAGATTTTGATGATGATGATGTTGACCTTTCCAGAGAAAAGGCTGAATTAAGAAAGGGGGAAAGAAAATAAGGAATCAAGAAGCTAAAGTTACCAGCCATACAGAACTAACCACTAACCAGCAGTCAGCTAATAAGACAACAGGCTGTTACAAAACATACCAATAAATCGAGGTCAGTCTAAACCCTTGCTGCAGAAGCAGTCCACTTTTCCACAATCATCCAAA…
APC	adenomatous polyposis coli	NM_001127510.1	XM_002919170.1	F1F2104677	CTAAATGGAAGCAGAGAAAATACTGGTTATTTAGAAGAACTTGAAAAAGAGAGATCATTACTTCTTGCTGATCTTGACAAAGAAGAAAAGGAAAAAGACTGGTATTATGCTCAACTTCAGAATCTCACCAAAAGAATAGATAGTCTCCCTTTAACCGAAAATGTAAGTAACTTAGCATTATGACCTATTTTAGGGCTTTAATAACTTCAGTCTTTTAAAAGTATCTGTGTTATTCATTTAAAAAATTCAGGA
APLN	apelin	NM_017413.4	NM_017413.4	F1F2008394	GGAAACCAGAGTCTGATGGCCCACCTATGTATGTGTGGGGACAGGGGGGGTCAGGGCCCTCCGAGTCCCATGGTAACCCCGGCGTCGCCTAACCACCTCTCCCCCTCACTTCCGCTGCTGCTAATGCTGCTGCCGCCGCCGCTGCTTCAAGGCCCACCCTGAGGAGCGGGGCTGAGCACCCGCTTCCCCCACAGCCCTCAGGCTGGCAGTGGGGACTGGCCAGGGTCCAGAAGGCCTCGTCTGCCACTGGTGCCCCCACCCGGGCTTGGGTCTTCTTTCCCCTGCTCCTTTCTGCGTCTCCTGCCTCAGCAGCTGTCCCGCCAGCCCCGTGGGTTAGGGGGGAAAGTTGGTCAAGTCCAGAGACACAGGGCAGAAGAGAGTAGTAGGTGGCTGGGGTCC…
APOB	apolipoprotein B (including Ag(x) antigen)	NM_000384.2	XM_002930108.1	F1F2035599	TATCCTGAACATCAAGAGAGGCATCATCTCTGCCCTCCTGGTTCCCCTGGAGACAGAAGCTGATAAACAAGAGTTGTTTCTGGATACTGTGTATGGAAACTGTTCCAGTGACTTAACTGTTAAAACAAAGAAGGCAAATGTGGCAACAGAAATATCCATTGAAAGGAACCTGGAGAAGTGTGATCACTTCAAGGCCGTTAGCACAGGAGTTAGCCCACTTGCTTTGATCAAAGGCATGCTCCACCCCTTCTCAACTCTGATTAGCAGTAACCAGTCCTGCCAGTACACTTTGGACCCCAAGAAGAAGCATGTGTCGGAAG
APOB	apolipoprotein B (including Ag(x) antigen)	NM_000384.2	XM_002930108.1	F1F2050504	TGAAAAGTCAGTGGAAGAAGCTCTGAAAGGATCTCAACTCCCAACCATCATGGACTTCTCAAAATTTTCCCGGAACTATCAGCTTTCCAAGTCTGTTTCCTTGCCATCACTTGACCCTGTCTCAGCCAAAATTGAGGGAAATCTCATATTTGATCCAAATAATTACCTTCCTAAAGAAAGCATGCTGAAAACAACCCTCACTGTCTTTGGATTTGCTCCAGGAGATCTCTTTG
APOB	apolipoprotein B (including Ag(x) antigen)	NM_000384.2	XM_002930108.1	F1F2039290	AGGGTACCAACCAGATGACAGGAAGTTATGAGGATGGTGTTGTCTCGTTAACCTCCACCTCGGATCTGCAAGATGGCGTCATTAAAAATACTGCTTTCCTAAGATACGAGAACTATGAGCTGACTCTGAAATCAGACACCAATGGGAAGCATGAGGACTTTGCCACTTCTAACAAAGTGGACATGACCTTCTCCAGGCAAAATGCATTGCTACGTTCTGAGTATCAGGCCGATTACAAGTCATTGAGGTTCTTCACCCTGCTTTCTGGATCACTAAATTCCCATGGCCTTGAATTAAATGCTGATATTTTGGGCACGGACAAAATTAACAGTGGTGCTCACAAAGCAACGCTAAGGATTGCCCAGGATGGACTGTCCACCAGTGCAACTACCAACTTGA…
APOB	apolipoprotein B (including Ag(x) antigen)	NM_000384.2	XM_002930108.1	Contig3952	GCCAGGAGGTGTCCCTGCATGCTAACACTGAGAACCAGAAGATCAGCTGGAAAAGTGAGGTCCAGGTTCATTCTCAGTTCTTCCAGAACAACATACAAATTTCCAATGGCCAAGAAGAGGCACGCCTTGATATTGCAAGTTCCTTAAAAGTGTCCCCATGGTTCCTCAAAGATATTGTCCTTCCAGTTTATGATAAGAGCTTATGGGACCTCCTAAAGTTGGATGTCACCACCAGTCATTGATACGAAACAGGATCTTCATGCTTCAGCTGCCCTTGTGTATACCAAAAACCCCAATGGCTATCATTTCTCTTTCCCTTTGCAAGAATTAGCTGATAAATATATTATCCCCAGACTGAAAATAAGTGATCTAAATTCAAGTTTTGTCATACCTACATTC…
APOB	apolipoprotein B (including Ag(x) antigen)	NM_000384.2	XM_002930108.1	F1F2036233	TACAGGAAATTATTGAGCATGTGAAATACTATATTATAAATCTTATGAAAGATTTTGAAGTAGCTGAGAAAATCAGTGCACTTGGAACCATGTCCCATGAGTTAATTAAGATGTATGAAGTAGACAAACACATCCAGGTTTTAATGGATAAATCGGTACAGTTGGCCCACCAATATAAGTTGACAGAGACTGTTCAGAAGCTAAGCAGTGTCCTACAACAAGTTAAGATAAAAGATCACTTTGAGAAATTGGTTACATTTATTGATAATGCTATCAAACAACTTAAAGCATTGTCTTTTAAAAAAATCATTGAACAAGTAAACAGATCCCTTGACTTGTTGGTAAAGAGATTAAGGTCATTTGATTACCACCAGTTTGTAAATGAAACCAATAACAAAA…
APOB	apolipoprotein B (including Ag(x) antigen)	NM_000384.2	XM_532887.2	F1F2022342	AAGTTTAATGAACTTGAATACAGGCTTCAGGAAGCTTCTGAACAGTTACAGCAGTACCGTCAGTACATAAAGGATCTTTACAAAGAATCTGTTGATGGAAGTGTGTTCAGCTGGACAACGAGGTTTTATGAACTTGAAGAAAAGATCATCTGCTTCCTCGAGAACCTAGTGGGTGTCCTTAAGGACTTGCACTCCACTTACATTGTCAGCACTGCTATGTTGTCTTCCGAAATCTCAAATCATGTTGAGCAGTGGCAGAAAGATATCCAGGAATACCTTAGCATCCTTACCGATGCAGATGGAAAAGGGAAAGAGAAGATTGCAGAGCTTTCTACCAGGGCTCAGGAAAAAATTAAAAGCTGGGCCACTGCAATGAAGGAAATCATTTCTGATTACCAT…
APOB	apolipoprotein B (including Ag(x) antigen)	NM_000384.2	XM_002930108.1	F1F2039974	CATCAGTGACAACATCTGCAGAAGTCCAAATTCCTATTTTGAGAATGAAATTCAAGCAAGAACTTAATGGAAATACCAAGTCGAAGCCTACTGTCTCTTCATCCATTGAATTAATGTATGATCTCAATTCTACTGCTACAGGAACAATCAACCACAAACTCAACTTAGAGAGCCTCACCTCTTATTTTTACATTGAATCATCTACCAAAGGAGATATCAAGGGCTCAGTACTTTCATTAGAATATTCAGGAACTATTGACAGCGAAGCCAGTACTTACTTGAATTCCAAGAGTACTCGGTCTTCAGTGAAGCTGCAAGGGGCTTCCAAAGTTGATGGTATCTGGAACCTTGAAGTAAAAGAAAATTTTGCTGGAGAAGCCACTCTGCAACGCATCTATG…
APOB	apolipoprotein B (including Ag(x) antigen)	NM_000384.2	XM_002930108.1	F1F2042467	TAAGCCAAAACTTGGTTTTTGAATCTGGCTTCTTCGACTTTGCTAAATTTGAAATCCAGTCACAGGTTGAATCCCAGCATGTGGGGCGCAGTGTTCTGGCTGCTAAAGGCACAGCACTGCTTGGAGAAAGGAAGGCAGAGATAACTGGCAACCATGATGCTCATTTAAATGGAAAAGTTATTGGAAATTTGAAAAATTCTCTTTTCTTTGCAGCACAGCCATTTGAGATTACTGCATCCACGAACAATGAAGGGAATTTGAAAGTTAGTTTTCCCATTAAAATTGATAGGGAAGGTAGACTTCTTGAATAATTACGCATTGTTTTTGAGTCCCAGCACCCAACAAGCAAGTTGGCAAGCAAGTGCCAGGTTCAATCAGTATAAGTACCATCAGAATTTC…
APOB	apolipoprotein B (including Ag(x) antigen)	NM_000384.2	XM_532887.2	F1F2100941	AGCAATCCATGAGGTTCTCCAGCAAGTACCTGAAAACAGAGCATGAGAGTGAAGTGCTGTTTTTTGGGAATAGGATTGAGGGAAAATCAAATACGGTGGCAGGCTTACACACAGAAAAAAATACGCTGGAGCTTAGTCATGGTGTGCTTGTCGGGATAAACAATCAGCTTACTTTGGACAGCAACACAAAATACTTTCACAAATTGAACGTCCCCAAGCTGGACTTTTCTAG
APOB	apolipoprotein B (including Ag(x) antigen)	NP_000375.2	XM_002930108.1	F1F2035792	TATAACTATGCTAACAAGTACCACCAGGAGCACACAGGACTCGATCTGGGAGATGCTTCTTTAAAACTGAGAAGAAGTCTGCAGAATAGCGCTGAGTGGGCCTATCAAGGTGCCATGAGGCAGATTGATGAGGCAGAAATAGAGCTCCAGAGGATAGCCAGAGACACCACTAGAACCTACCAGCAGTGGAAGGACAAGGCCCAGGATTTGTACCAGAAACTGTCATTGGCTCAGGGAGACCAAGCTGATCTCCAGGGACTCCAGAATGACATGTTTGACAGATTAATAGTAGTTACTCAGAAATACAAAGTCTTAGTCAGTCATCAGATTGACTTGTTGGTTGATTTCCTGAAGTCCACCAAATTCCAGCTCCCAGGAAAAGCTGGGACATATACTATA…
APOB	apolipoprotein B (including Ag(x) antigen)	NP_000375.2	XM_002930108.1	F1F2070886	GATGTTGCTGATTACCTGTTGGAACAGATTCGTGATGACTGCACTGGGAACCAAGATCACACCTACTTGATTCTGAGGGTCATTGGAAATATTGGCAGAACCATGGAGACAGTAACCCCAAGACTCAGGTCTTCAGTCCTGAAGTGTATCAAAAGTACCGAGCCATCCCTGCTGATTCAGAAGGCTGCCATCCAGGCCTTGCGGAAAA
APP	amyloid beta (A4) precursor protein	NM_201414.2	XM_002920065.1	F1F2063325	AGTGCTCTGCTGGTCTCAAATTACCAGGAATTCTCCCAAAAAAATTTTCTGCAGGATGATTGTACTGTAAAGAACTTAGCTGTATCGAACTAGTGCATGAATAGATTCTCTCCTGATTATTTATCACGTAGCCCCTTAGCCAGTTGTATATTATTCTTGTGGTTTGTGACCCAATTAAGTCCTACTTGAAATATGCTTTAAGAATCGATGGGAGATGCTTCGTGTGAACGTGGGAGTGTAGCTGCTTCTCTTGCCTAAGTATTCTTTTCCTGATCACTATGCATTCTAAAGTTGAGCATTTTTAAGTATTCCAAATGATCTAGAGAACTTTTTTCTTAC
APP	amyloid beta (A4) precursor protein	NM_201414.2	NM_001204301.1	Contig1638	CCCCAAAGTTTACTCAAGACTACCCAGGAACCTCTTCCCCAAGATGCTGTTAAACTTCCTACAACAGCAGCCAGCACCCCTGACGCCGTTGACAAGTATCTTGAGACACCTGGAGATGAGAATGAACACGCCCATTTCCAGAAAGCCAAAGAGAGGCTGGAAGCCAAGCACCGTGAGCGAATGTCCCAGGTCATGCGAGAATGGGAAGAGGCAGAGCGACAGGCAAAGAACTTGCCTAAAGCCGACAAGAAAGCAGTTATTCAGCACTTCCAGGAGAAAGTGGAGTCTCTGGAGCAGGAAGCCGCCAACGAGAGGCAGCAGCTGGTGGAGACGCACATGGCCCGCGTGGAAGCCATGCTCAACGACCGCCGCCGCCTGGCTCTGGAGAATTACATCACT…
APP	amyloid beta (A4) precursor protein	NM_201414.2	XM_002920065.1	F1F2152073	GGGAGGGAGTGCTCTGCTGGTCTCAAATTACCAGGAATTCTCCCAAAAAAATTTTCTGCAGGATGATTGTACAGAATCATTGCTTATGACCATGATAGCTTTCTACACTGTATTACATAAATAAATTAAATAAAATCACCCTGGGCAAGAGTTTTCTTTAAAGGATAACTAGGGACATGAAATATTCAGAATCCTTTGAAAGGGAAGAAGAAGAGACAGATGCAGTTTCTTTTAACTAGGTACTAAAAAACAATTTTAATTTAATAGACAGCGAAAGAAAGTGAAAGGGGAAGGCCTGCCTGGACAGACCCCTTTAAGATTTGTACTTACAAATTTAGTAACAAAAACGGTGTTTTACATGTAAATAAATACATTCTTGGAGGAAAGTAAAAAAAAAAA…
APP	amyloid beta (A4) precursor protein	NM_201414.2	XM_002920065.1	Contig6053	GGGGAGGGAGTGCTCTGCTGGTCTCAAATTACCAGGAATTCTCCCAAAAAAATTTTCTGCAGGATGATTGTACAGAATCATTGCTTATGACCATGATAGCTTTCTACACTGTATTACATAAATAAATTAAATAAAATCACCCTGGGCAAGAGTTTTCTTTAAAGGATAACTAGGGACATGAAATATTCAGAATCCTTTGAAGGGAAGAAGAAGAGACAGATGCAGTTTCTTTTAACTGGTCTAAAAACTATTTTATTTATGACAGCGAAAGAAAGTGAAAGGGGAAGGCCTGCCTGGACAGACCCTTTAAGATTTGTCTTCAATTTGTACAAAACGGTGTTTTCATGTAAATAAATACATTCTTAGGAAAGAAAAAAAAAAAAAAAAAAAAAAAAAAAA…
APP	amyloid beta (A4) precursor protein	NM_000484.3	XM_002920065.1	F1F2012819	CGCTTTGGCTCTGGTCCTCCTGGCCTCCTGGACGGCTCGGGCGTTGGAGGTGCCCACTGATGGCAATGCCGGTCTGCTGGCAGAACCTCAGGTTGCCGTGTTCTGCGGCAAACTGAACATGCACATGAACGTGCAAAATGGAAAGTGGGAGTCCGATCCTTCAGGGACCAAAACCTGCATTGGCACCAAGGAGGATATCCTGCAGTACTGCCAGGAAGTCTACCCTGAATTGCAGATCACCAACGTGGTGGAAGCCAACCAACCAGTGACCATCCAGAACTGGTGCAAGAGGGGCCGCAAGCAGTGCAAGACCCACGCCCACATCGTGATCCCCTACCGCTGCTTAGTTGGCGAGTTTGTAAGTGATGCCCTCCTTGTTCCCGACAAGTGCAAATTCCT…
APP	amyloid beta (A4) precursor protein	NM_201414.2	XM_002920065.1	Contig175	CTGTGGCTGAGGAGATTCAGGATGAAGTTGATGAGCTGCTTCAGAAAGAGCAGAACTACTCGGATGACGTCTTGGCCAACATGATCAGCGAACCAAGAATCAGTTACGGAAACGATGCCCTCATGCCGTCCCTGACGGAAACGAAAACCACCGTGGAGCTTCTTCCCGTGAATGGGGAGTTCAGCCTGGACGACCTCCAGCCCTGGCATCCTTTCGGGGTCGACTCGGTGCCGGCCAATACAGAAAATGAAGTTGAGCCCGTCGACGCCCGCCCTGCTGCCGACCGAGGACTGACCACCCGACCAGGTTCGGGGTTGACAAACATCAAGACGGAAGAGATCTCTGAGGTGAAGATGGACGCCGAGTTCCGACATGACTCGGGGTATGAAGTTCATCATC…
AQP4	aquaporin 4	NM_004028.3	XM_850363.1	F1F2005644	GAAGAAGGGGAAAGACCCGTCGGGCGAGGTGCTGTCTTCCGTATGACTAGAAGAAGGCACTGAAAGCAGACAGGAACCCTCAGAACTGTCCTCAGATTTCCTTCCACCCATTAAGGAAACAGATTTGTTATAAATTAGCCATGCGCAGGGTTGTTTTCTCATGTCTTATTATTCAGGGTAGATAAAAAAATATTTCTTTGTTCCACTGAGGAGGAATGGAAGAAACCTATTGTGAATTCCAAATCTAAAAAAGAAGTCTTCTTAAAGTGTCCCCAAAACAAATATGAATCCAGTGAATCCTGCTGCCGTTCATGAATAATCACTTTAAAATGTTGATCAAGATTTGGTTAAGTCTTGCCTGGCAGAATTTAGAGACACACCTATCAGCTTAATCCTCCA…
AQP4	aquaporin 4	NM_004028.3	NM_181003.2	Contig3725	CACTTAGTAGGTTTGTGTTAGTTAATAAAAATTTATGAATTTCATTTAGGATTTAAGAATGTAAATAAATTTCTTCGTATCTTGATTTTGCTCAGTATTTAATAAAAGCTTGATTTCAAGGACAACTAAGGGAAGGCAATACAAATGTAAAAACCATAAAATATATTTTTGCGTTCTAATATTTTAGAGGCGTAGAGTCAATGAAAGCTTTGGCACTTTTTTTTCCCCTGCATATGAGACAACATATTTTGTATTTCACTCAAGGCTCTGCCTAGTAAAAAGTAATGAAATTGTACCTTTCTAATGACATCTATGCAGCAGGGGTCTATTGCCTTGTGGATGGCACCAAAATTATCCAAGTGTATTAGGAGACGAGGGCTTTTTCCTTTAATCCCTTCT…
AQP4	aquaporin 4	NM_004028.3	NM_181003.2	F1F2240378	ACTCACTTTTGCAGATGACCATACCCTAGGAAAGCAGTTATAGTGTTACCCACACGTGTTAAAATCTAAGAGCTGAAAATTACACCCAATTTCTATAACCCATTCGAATATCTTTTTAGATTCTCGTTGGCATTAATTAAATAAACATGCAGTTTATGAAAATAAATTGTTTATCACTTTTATGACCCAAATCACAATTGTAATTCATGATAAACTGGTGAGAATAAACTGAACATATGGTTATAGTCACAATTATTTATTAACTGAAATATTATTCCAACATTCAGAGCTAATGTTGTGATTTTAAACTGTAACATCTAATATTTAGGAAAATCTAATTAAGTATTAGCATTGTGGTTGTCTTTTCA
AQP4	aquaporin 4	NM_004028.3	XM_002912663.1	F1F2054141	GGCTTGGGGGTCACCACGGTTCATGGAAATCTTACCGCTGGTCACGGTCTCCTGGTGGAGTTGATCATCACATTTCAGTTGGTGTTTATTATTTTTGCCAGCTGTGATTCCAAACGGACTGATGTCACTGGTTCAGTAGCTTTAGCAATTGGATTTTCTGTTGCAATTGGACATTTATTTGCAATCAATTACACCGGTGCCAGCATGAACCCCGCCCATTCGCAGTGAGTG
AQP9	aquaporin 9	NM_020980.3	XM_001500349.1	F1F2013778	GAACTTGCTAAGTCAGGTAAACAGCCGTGGACAGGAGATGACAATTTCACCAGAAGAGGATTAAGTCACGGGCTCTAATTGGGACAGCATTTGCACAGTCAGAGAATCTCACCAGACATCTCCAGGAACTCTGTGAGCAGTTGTCAAAACTTCCATTTTCACGTGCGAGTGAAGTAAGGACCAGAAGAAGCGGGTACTGGTGGAGAGAGTGATCCTTGGAGAAACCTCACGATGCAGCCTGGGAAGGGAAGAAAGGGGAAAAGCTT
AQP9	aquaporin 9	NM_020980.3	XM_002920668.1	Contig480	GGCTCTGTCGCCCAGGCCATCCTCAGTCGAGGACACTTTGGAGGAATTGTCACTATCAATGTTGGATTTGCCATGGCAGTGGTAATGGCCATTTACGTGACCGGAGGTGTCTCTGGTGGCCACATCAACCCAGCTGTGTCTTTTGCAATGTGTCTCTTTGGACGAATGAAATGGTTCAAATTTCCTTTTTATGTGGGAGCTCAGTTCTTGGGAGCCTTTGTAGGAGCTGCAGCCCTCTTTGGCATTTACTATGATGGACTTATGGCCTTTGCCGGTGGAAAACTGCTCATCGTGGGAGAAAATGCAACAGCCCACATTTTTGCAACGTACCCCGCTCCATATCTGTCTCTGACAAATGCTTTTGCAGACCAGGTAGTGGCCACCATGTTCCTCCTCATG…
ARG2	arginase, type II	NM_001172.3	XM_002925100.1	Contig6333	NGTTCTACTTCTACTTAGTCGTATTTTTTTTTTTTTTTTTTTTTTTTTTTTTTTTTTTTTTTTTTTTACCTTTAACGTAATAAAATGCTGTTTATGACGTCTTTAAATTTACATAGTATTCCAACATATTAATACTCTGTGAACTGCAAAAAAAAAAAAAACTTACAGTAGTAGTATTGGTCACCAAAATGGAGGGGGAAAGGAAACTTTACAGTTGTAAGAATGCACAGATGTTCTCATTAAGGCAGTATTGACCCAGGTGACCATTTAGTATGTCTCCTCAAATGCCTCATAATTCTGGAATGTCTTTCCTGACAAACATGTCAGGACACAAAATTTCCTAAATTCTCACACGTTCTTCCCTTTCTGATTCATCTGGTGAACTGGGAGTAGGAAGTT…
ARG2	arginase, type II	NM_001172.3	NM_001145120.1	F1F2108185	TATCCAGTATTTTTCCATGAGAGACATAGATCGACTTGGTATTCAGAAGGTCATGGAACAGACATTTGATCTGCTAATTGGCAAGTAAGTAACTTATAATGGATGTCTACTCACAAAGGGAAAAGTCCCGAAGGAAAGAGGGCAAACTCCCAGTGAGCAGCACATTTTAGCCTATCTCTTAAGGACAGCAGCGTTTCTTTTAAAATAAAAGCAAAATATGTACACACAGAAAA
ARG2	arginase, type II	NM_001172.3	XM_861729.1	F1F2110235	ATTGGTCTAAGAGATGTGGACCCTCCTGAACATTTTATTTTAAAGAATTATGATATCCAGTATTTTTCCATGAGAGACATAGATCGACTTGGTATTCAGAAGGTCATGGAACAGACATTTGATCTGCTAATTGGCAAAAGACAAAGGCCAATCCATCTGAGTTTTGATATTGATGCCTTTGACCCTACCCTGGCTCCAGCCACAGGAACCCCTGTTG
ARHGDIB	Rho GDP dissociation inhibitor (GDI) beta	NM_001175.4	XM_002928380.1	F1F2025534	AGGAATTTTTAATGGTATAACCTGCTATAGCTCCATAATAGAAGAGTCTTGATCGCCATAGACTTAAGGTGCTAGTTTCCCAACTTTCCTGATAGCAACAGCTGTGAGGCTTCCTAAAAGCACTGATTCTTGGGGCACCTGGTGACCCAGTCGGTGAAGCTCCTGCTTTTAGTTCACGTCATGATCCCTGGGGTCCTGGGATAGAGCCCCTGTATTGGGCTCCCTGCTCAGCGAGGAGTCTGCATCTCCCTCTCCCCCTGACCCTCCTGTTGCTTGTGCTCTTTCTTGCTCACACTCTTTCTCTCTCAAATTAACAAATAAAATCATAAATAAATAAATAACAAAATAAAATAAAACACTGACTCTTGACACTGCCTGTAGCGGATTACTGATCCATAG…
ARHGDIB	Rho GDP dissociation inhibitor (GDI) beta	NM_001175.4	XM_002928380.1	Contig4326	ACATACCGGCTCTGACAAAGCCACAGAGGAAAACTAGAGAATTTCTCTCCAATCAAGATTTTTGGACTTCTCAATTCTTTCAAAATAATCACAATGACTGAAAAGGATGCAGAAACACACCTGGAGGAGGATGTTGATGAGCTGGACAGCAAGCTCAATTACAAGCCTCCACCTCAGAAGTCCCTGAAAGAACTACAGGAGATGGACAAAGATGATGAAAGTCTAATCAAGTATAAGAAAACACTCCTGGGGGATGGCCCTGTGGTGGCAGACCCAACAGCTCCCAATGTCACGGTCACCCGGCTTACCCTAGTTTGTGAGAGCGCCCCAGGACCCATCACCATGGACCTCACTGGGGATCTTGAAGCTCTCAAAAAAGAAACTTTTGTGCTAAAGGAG…
ARHGDIB	Rho GDP dissociation inhibitor (GDI) beta	NM_001175.4	XM_002928380.1	F1F2166701	CCAGAACTCAGAAGTCAGAGTGAGAGACAGAGGCACCCCAGAGAGCCGTGAGCCACTGAATATCACAATGACTGAAAAGGATGCAGAAACACACCTGGAGGAGGATGTTGATGAGCTGGACAGCAAGCTCAATTACAAGCCTCCACCTCAGAAGTTCCTGACTCCAACTGAGGAGGCTCCCAAGGGCATGCTGGCCCGAGGCACTTACCACAACAAGTCCTTCTTCACCGACGATGACAGCACGACCACCTTACCTGGGAGTGGAACCTGTCCATTAAGAAGGAGTGGACAGAATGAGCACATCCACCCATCCCTCTCCCTACCTCGCCATCCAGAAGTACCCTCTCAGTCACGTTCACCACCCTGGCCCTCCTCCCTGTTCACAGCTGGATCCCTTCC…
ARHGDIB	Rho GDP dissociation inhibitor (GDI) beta	NM_001175.4	XM_543793.2	F1F2150491	ACCACAACAAGTCCTTCTTCACCGACGATGACAAGCACGACCACCTTACCTGGGAGTGGAACCTGTCCATTTAAGAAGGAGTGGACAAGAATGAAGCACAATCCAACCCATCCCCTCTCCCTACCTCGCCATCCAGAAGTACCCTCTCAGTCTACGTTCACCACCCTGGCCCTCCTCCCTGTTCACAGCTGGATCCCTTCCCTAATGCGCCCCACATTCTATTACCAACACATCTTATCCTGCAATGTCTCAAGTGGTCCTACCCCCGACAAGAAGCTTAAAACCCAGGCTTTAATCCTGCCCATTCCTTACTAGGGACCCCCAATTAAGGCCAGTTCTTCAAAATTCTTCATTTCAATACCTAGTCATTTAATATTTCCTTCTACCTTTCCCATTGGA…
ARIH2	ariadne homolog 2 (Drosophila)	NM_006321.2	XM_002813774.1	F1F2259783	GGGAGCTCACTGAAGGAGGAGCGGGCCTGCTACAGGACCTGGGGCTGGGTGTCTGTGCTGCCCACTCCGTCGGGTCCTTCCTGTGTCACCGCCATGCAGAGGCGTTGCAGCTCTGTGCCTTATGTCACACCCTGGACATCCTGGGCAGTTCTTGGCCTGCACAGCTACCACATGGTGCACTGGTACCCAGACTGTAGTCTGCAGCCCCTGACTTGTGGAGAGCTTCCGTTTGTGCCCCCAGGGGCTGTCCTTGGCCAACATCATCAGGAAGATGGGAAAGGTCAGGCAGAATTGTTCTGCCCTACAAAGGATAGAAGATAAAGGAAGGACACAGTGTTTCATGAATTTACATAATATACTTTG
ARIH2	ariadne homolog 2 (Drosophila)	NM_006321.2	XM_858002.1	F1F2035583	GGCCGATGCCTTTGATCCTGAGGAGTACCAGTTTACCTGCTTGACCTACAAGGAATCTGAGGGTGCCCTCAATGAACACATGACCAGCTTAGCCTCTGTCCTAAAGGCCGTTGATGCTCACTGCCATCAGCTGCATCCTCCCTATGGCACTGGTATCTCATTCAGTTGCTAAACTTATATTAGTTAATTTCCACTGGCAAGTTGCAGAGATATTGGACAGATACAAGTCTAACT
ARIH2	ariadne homolog 2 (Drosophila)	NM_006321.2	XM_002920558.1	Contig6877	GGTGGGAGAGCAGAGCATCACACTGGTCTCTGCATTGCTGTCTAGGTTGGGCATCTCTCAGTGAGAGCAACCTCAGCGACCCGCCACATTTAAGTGAGATGCTCCTCCCCAGAAGGGCTCGCACGATGAGCTACTGGGCACGGGTGCCAGGAGCTTTGTGTAATTTGTCTTAGAACCAGCCTGGTGGTGTGTGAGCCTAACGGCGCCCTTCTGTCTCCTCAGTGTCCCAAGTGCAACATCTGCATTGAGAAGAACGGAGGCTGCAACCACATGCAATGCTCCAAGTGTAAACACGACTTCTGCTGGATGTGTCTAGGAGATTGGAAGACCCATGGCAGCGAGTATTATGAGTGCAGTACGGTAACAAGGAGAACCCCGACATTGTCAACCAGAGCCAGC…
ARIH2	ariadne homolog 2 (Drosophila)	NM_006321.2	XM_002920558.1	Contig1445	AAGGAAGAAAGAGGATGAGGACCCTGGGGACATAGAGGACTATTACGTCGGAGTAGCCAGCGATTGTGGAGCAGCAGGGGGCCGATGCCTTTGATCCTGAGGAGTACCAGTTTACCTGCTTGACCTACAAGGAATCTGAGGGTGCCCTCAATGAACACATGACCAGCTTAGCCTCTGTCCTAAAGGTATCTCATTCAGTTGCTAAACTTATATTAGTTAATTTCCACTGGCAAGTTGCAGAGATATTGGACAGATACAAGTCTAACTCTGCTCAGCTGCTCGTCGAGGCTCGAGTTCAGCCTAGTCCCTCAAAACATGTTCCCACGGCCCACCCCCCTCACCACTGCGCAGTGTGTATGCAGTTTGTGCGCAAGGAAAACCTACTTTCTCTGGCCTGTC…
ASH2L	ash2 (absent, small, or homeotic)-like (Drosophila)	NM_001105214.1	XM_002917229.1	Contig6664	NATCTTCGTACTGCAGCTCCCCAGCTGAAGATCTCCGATGACCGACTCACTGTGATTGGAGAGAAGGGTTACTCCATGGTCCGGGCTTCTCATGGGGTTCGGAAAGGTGCCTGGTACTTTGAAATCACAGTGGATGAGATGCCTCCAGACACTGCTGCCAGACTGGGCTGGTCTCAGCCCTTAGGTAACCTTCAAGCTCCCTTAGGTTATGATAAATTTAGCTATTCATGGCGGAGCAAAAAAGGAACCAAGTTCCACCAGTCAATTGGCAAACACTACTCTTCTGGCTATGGACAGGGAGACGTCCTAGGATTCTATATCAATCTTCCGGAAGACACAGAAACAGCCAAGTCACTTCCTGATACTTATAAAGATAAGGTGAGTTTGTCCTCTTGAGAG…
ASH2L	ash2 (absent, small, or homeotic)-like (Drosophila)	NM_001105214.1	XM_002917229.1	F1F2097840	AGAGCTGCAGTGTGGGATATGTACAAAATGGTTCACAGCGGACACCTTTGGCATAGATACTTCATCCTGTCTACCTTTCATGACCAACTATAGTTTTCACTGCAATGTGTGCCATCATAGTGGGAATACCTATTTCCTCCGGAAACAAGCAAACTTGAAGGAAATGTGCCTTAGTGCTTTGGCCAACCTAACATGGCAGTCCCGAACACAGGA
ASH2L	ash2 (absent, small, or homeotic)-like (Drosophila)	NM_001105214.1	XM_002917229.1	F1F2001130	AAAGGATCTCACTTACCGCCCTATGAGTGACATGGGCTGGGGCGCTGTGGTAGAACATACTCTGGCTGATGTCTTATATCATGTGGAAACAGAGGTGGATGGGAGGCGCAGCCCGCCATGGGAACCCTGACCAGGTCCCTCTTTCTTTGCAGCTGTGGACTTTCTGGGGAATAAATTGGGGAGGGGGATCTGTTTTTTTTGTTTTTTTTTTTTTTAACTATTGCAAACATTCTTCCAAAGATACTGCAGCACAGAGCCTCTCCTGTTAGCAAGCGAAAAGTGGGGGTGAGACCGGCAGAGACTGCCTGCCCTACAACACTTCGCCCACTTCTGGTGACTGCTTCTATTTTGTGTGCCATATGCCAGCAGCTGCTGACCCTCGGATCCCATGCGCTCCCT…
ASH2L	ash2 (absent, small, or homeotic)-like (Drosophila)	NM_001105214.1	XM_852329.1	F1F2149166	ACAGTGTAACGAATAATACAGAGTCGAATAGTTTGGTATAAGTAATAGTTTGGTATAAGTATAGGAATCCAGAAAGCAAATAAACCTGAAGACCAACTAGATTAGTGCATGTGAATATGCTCTGAAAAACCTGGAAGTCCTCTATAAATGTAAGACACTGTTGTTGCTGCGCAAGCTACATGCTGTTCATGGAAGACATTATTAGCAGCATGGTGACAGCACTGCTAAAGGGTTCAAGTGAGTTCCTTTTCAGTTTGTTTGTTCCGTTGTTAAATTCTGAAGTAAAACCATGGTTTTTGTTTCAGATAATATTTTATAAAAACGGTGTCAATCAAGGTGTGGCCTACAAAGATATTTTTGAGGGGGTTTATTTTCCGGCCATCTCACTATATAAGAGTT…
ASH2L	ash2 (absent, small, or homeotic)-like (Drosophila)	NM_001105214.1	XM_002917229.1	Contig2698	ACTGTCATTTTGGGAGATTACACTTAGGAATTGGAGTTGCTGGTTGATCATCCATTCAGTACTACTTTGAAGAATAAAATTTTCCAGTAATGCTAAAATACTGCTTCCTTTCAGAGTAAAGAAAGAGATGTATTTTTAGTAAAGGAACATCCTGATCCCGGGAGTAAGGACCCAGAAGGAAGATTACCCCAAATTTGGACTTTTGGATCAGGATCTTAGTAACATTGGTCCTGCTTACGACAACCAAAAACAAAGCAGTGCTGTGTCTACAAGTGGGAATCTAAATGGGGGAATTGCAGCAGGAAGCAGTGGCAAAGGAAGAGGAGCCAAGCGCAAGCAGCAGGACGGCGGGACCACAGGGACCACCAAGAAGGCCCGGAGTGACCCTTTGTTTTCN
ASS1	argininosuccinate synthetase 1	NM_000050.4	XM_002915205.1	F1F2001565	AAGGCTATGATGTCATCGCCTACCTGGCCAACATCGGCCAGAAGGAAGACTTCGAAGAAGCCAGGAAGAAGGCACTGAAGCTCGGGGCCAAAAAGGTGTTCATCGAGGATGTCAGCAAGGAGTTTGTGGAGGAGTTCATCTGGCCCGCCATCCAGTCCAGTGCGCTGTACGAGGACCGCTACCTCCTGGGCACTTCGCTCGCCAGGCCCTGCATCGCCCGCAAACAAGTGGAGATCGCCCAGCGGGAGGGAGCCAAGTATGTGTCTCACGGCGCCACAGGAAAGGGAAATGACCAGGTCCGGTTTGAGCTCACCTGCTACTCACTGGCTCCTCAGATTAAGGTCATCGCCCCCTGGAGGATGCCCGAGTTCTACAACCGGTTCCAGGGCCGCAATGATC…
ATF1	activating transcription factor 1	NM_005171.4	XM_543671.2	F1F2017424	GGGCCTGGTGTAGATCATGCCGCCAGTGGCGGCCCTGACTGCCGAGGAAACGGTAGCTTAGGACAGCTGGCTATTAAGTGACATTAATTCTCCCCGCTCCGCCTGACCCCTGAGACAGAGGGACGTCCCCCGCCGTGTGAGGGGGTGGTGGAAGTGGGCAGAGAATTCGGATCCACCTGGGAGGGGGGGAGTGGAAGTTCCCGCCCCGGAGAGCGGCGAGCTGCAGCCACAGTTGATTATGGAAGATTCCCACAAGAGTAACACTGCAGAGGCAGCGCCGCAGCCTGGTTCAGCGGTTCAGGGAACTCATATTTCTCATATTGCTCAACAGGTATCATCTTTATCAGAGAGTGAGGAGTCTCAGGACTCATCAGACAGTATAGGCTCCTCACAGAAGGC…
ATF1	activating transcription factor 1	NM_005171.4	NM_001075289.1	Contig1006	CCTACTCAACAAGCAGGAGATGAACTTCACCAGTTTGAATCTTCTAAATACCAAGAATCCAGAAATGGCAGATAAGATGAAATCTGGTAAACTGGTTTTTTAAAATAAATCAGTTTACCCTGTAGGTTTGCCTTTCTTATTGTTTCTTAAATTTCTTTTCAATTGTGTGTGTGTGTGTGTGTGTATCTTGTTTTATTTCTGCCAATAAATTCTAAATTACAAATAGAAAAGCTAATACATAACTAAATATAATAAATTATGTTTTCTGATTATGTATACTTGTTCTATTGTCCAATCTTTTAAAGTTGGGTTTTTTAAAAGTTTGTTTTTTGGACTTGAGAGGGGTTTTTGAGAGTTGCTTGGGTGAACTATTTTTGAGGCTTTGTCCTAAAAGGCATC…
ATF1	activating transcription factor 1	NM_005171.4	XM_002921572.1	F1F2124368	GAAACACAAAGTAGACTAGGAGCTACCAAGAGACTAGGGAAGAGGTAGGGGGATGGTGAATTACTGCCTAATGGTTAACTGAGCTTCTGGTTGGGATAAAATTTTGGAAATAGGGGTGCCAGGTTGGCAGAGTCAGTAAAGGATTTTTTTTTTTTAACATTTGAAAGAGAGAGAACACATGAGCAGGGAAAGGGTTAGAGAGGGAGAAGCAGGTTCCCCATGAGCAGAAGCTTGATGCAGGGCTCCATCCCAGGACCCTGGGATCATGACCTGAGCTGAAGGCAGCGGCTTAATCCACTGAACCACCCAGGTATCATCTTTATCAGAGAGTGAGGAGTCTCAGGACTCATCAGACAGTATAGGCTCCTCACAGAAGGCTCACGGGATCCTAGCACGGCG…
ATF1	activating transcription factor 1	NM_005171.4	XM_002921572.1	F1F2027796	AGCCACTTCACTGCCGCAGACTGTGGTGATGACGTCTCCTGTGACTCTTACGTCTCAGACAACCAAGACGGATGACCCCCAGCTGAAAAGAGAAATAAGATTGATAGAAAAACAGAGAAGCTGCTCGAGAATGTCGCAGAAAGAAGAAAGAATATGTGAAATGCCTGGAAAATCGAGTCGCGGTCTTAGGAAAATCAAAACAAAACTCTAATAGAAGAGTTAAAAACTTTGAAGG
ATF2	activating transcription factor 2	NM_001880.2	XM_002920238.1	F1F2016211	TGTTCCAGCTGCAGTCCCACTTGTTCGACCAGTCACCATGGTGCCTAGTGTCCCAGGAATTCCAGGTCCTTCCTCCCCTCAACCAGTACAGTCAGAAGCAAAAATGAGATTAAAAGCTGCTTTGACCCAGCAACATCCTCCGGTTACCAATGGTGATACTGTCAAAGGTCATGGTAGCGGATTGGTTAGAACTCAGTCAGAGGAATCAAGACCACAGTCATTACAACAGCCAGCTACATCCACTACAGAAACTCCGGCTTCTCCAGCTCACACAACTCCACAGACCCAGAATACGAGTGGTCGTCGAAGAAGAGCAGCTAATGAAGATCCTGATGAAAAAAGGAGGAAATTTCTAGAGCGAAATAGAGCAGCCGCTTCACGATGA
ATF2	activating transcription factor 2	NM_001880.2	XM_856495.1	F1F2019227	CACTCAAAGATGATAGTTCAGAAGACCTGTCAGTGCCAAGTAGTCCACATACGGAAGCTATACAGCATAGTTCTGTCAGCACATCCAATGGAGTCAGTTCAACCTCCAAGGCCGAAGCAGTGGCCACCTCAGTCCTCACGCAGATGGCGGACCAGAGTACAGAGCCTGCGCTTTCGCAGATTGTTATGGCTCCTGCCTCCCAGTCACACG
ATF2	activating transcription factor 2	NM_001880.2	XM_535970.2	F1F2021662	CATAAACATAAACATGAGATGACACTGAAATTTGGTCCAGCACGTAATGACAGTGTCATTGTGGCTGATCAGACCCCAACACCAACAAGATTTTTGAAAAACTGTGAAGAAGTGGGTTTATTTAATGAACTGGCAAGTCCATTTGAGAATGAATTCAAGAAAGCCTCTGAAGACGACATTAAAAAAATGCCTCTAGATTTATCCCCTCTTGCAACACCCATCATAAGAAGCAAAATTGAGGAGCCCTCAGTTGTAGAAACAACTCACCAGGATAGTCCTTTACCTCACCCAGAGTCTACTACCAGTGATGAAAAAGGAGATACCATTGGCACAAACTGCACAGCCCACATCAGCTATTGTTCGTCCAGCATCATTACAGGTTCCCAATGTGCTGCTTAC…
ATG12	ATG12 autophagy related 12 homolog (S. cerevisiae)	NM_004707.3	XM_531866.2	Contig759	CTGAGCAAGATGGCTGAGGAATCGGAGTCGGCGCTGCAGCTTCCTCCCTCAACCGCTGCTGAAGGCGAAGGACCTACGGAGGTCTCCCCAGAGACAGCCACTCCGGATCCCCCTTCTTCCGCTGCGGTCTCCCCGGGGACAGAGGAACCTGCCGGCGACACCAAGAAAAAAATTGATGTCCTGTTGAAAGCTGTGGGAGACACCCCTATAATGAAAACAAAGAAGTGGGCTGTAGAGCGAACCCGAACCATTCAAGGACTCATTGATTTCATCAAAAAGTTCCTTAAGCTTGTGGCTTCTGAACAGTTGTTTATTTATGTCAATCAGTCCTTTGCCCCCTCCCCAGACCAGGAAGTTGGAACCCTCTATGAGTGTTTTGGCAGTGATGGTAAACTGGTC…
ATG5	ATG5 autophagy related 5 homolog (S. cerevisiae)	NM_004849.2	XM_002925483.1	F1F2029736	GTGATGATTCATGGAATTGAGCCAATGTTGGAAACACCTCTGCAGTGGCTGAGTGAACATCTGAGCTACCCAGATAATTTTCTTCATATTAGTATCATCCCGCAACCGACAGACTGAAGGATCAACTCTCTGCCTGAGCGGAATCGACCCCTAAACGAGGATTTACCAGAGCATGTCACCCTTTTGCTTCAATCAGGTGTGGTGGAGGCAACCTGACCAGAAACACTACTGCAAGCCAAACAGGAAGATGATTCCATGTCAGATAAGGGCACTTGGGCTGGTCTTACTCTGCATCACCACTGCTTTCCTCCACTGCCGTCATTAAACCTCAGCTGCGACATGAAAGACTTCACAGGACCACTGCAAGTCTTCTGTTTTCTTGTAAAATATAATGAAGCC…
ATG5	ATG5 autophagy related 5 homolog (S. cerevisiae)	NM_004849.2	XM_002690137.1	Contig5334	AAGAAAAACAAGGTACCCATGTGAGAAAATTCAACATTGGCAAATGTCAATAAAATGGAAAGTGCCATTTTAGTAAAGGCAAAAAAAAAAAATAACAATATTTGAGTTACTTAAGGACAAAAACCCACTGACTTGTATTTTTCAAAGAGGTTGATCTGAATATGATTGTTCACATTAAAAGTGTTTATTCGTCTATTCAGTTTGGGGGTTTTCCCCCTTGATGTTTTGACAGACTGAAGTGAGCTTCAGTGAACAAAAAGGATCAAAATGCCAGGGAGTGCTAAGCTGTGAAGAAGAAAGTGTGGTAAGAACGGTAAGCATAGTAGTTTTCCACAGACAAGACTAGTTTGAGGTTTCCGCAGTGGGCTCAAGCGAGCTGCTGATCTTTACTTCCAGATT…
ATG5	ATG5 autophagy related 5 homolog (S. cerevisiae)	NM_004849.2	XM_002925483.1	Contig2530	AACTGAACGGGAGGCAGAACCGTATTATTTGCTTTTGCCAAGAGTAAGTTATTTGACGTTGGTAACTGACAAAGTGAAAAAGCACTTTCAGAAGGTTATGAGACAAGAAGACATTAGTGAGATATGGTTTGAATATGAAGGCACACCACTGAAATGGCATTATCCAATTGGTTTGCTGTTTGATCTACTTGCATCAAGTTCAGCTCTTCCTTGGAACATCATAGTACATTTTAAGAGTTTTCCAGAAAAGGACCTTCTGCACTGTCCATCTAAGGATGCAATTGAAGCTCATTTTTATGTCTTGTGTGAAGGAAGCTGATGCATTAAAGCATAAAAGTCAAGTAATCAATGAAATGCAGAAGAAAGATCATAAACAGCTATGGATGGGATTACAAAATG…
ATM	similar to Serine-protein kinase ATM (Ataxia telangiectasia mutated) (A-T, mutated); ataxia telangiectasia mutated	NP_000042.3	XM_002929158.1	F1F2023771	ATACTTGGACTTGGTGATCGACATGTACAGAATATCTTGATCAATGAGCAGTCTGCAGAGCTTGTACATATAGATTTGGGAGTTGCTTTTGAGCAGGGGAAGATCCTCCCGACTCCTGAAACGGTTCCTTTCAGACTCACCAGAGATATTGTGGACGGGATGGGCATTACTGGTGTTGAAGGAGTCTTTAGAAGATGCTGCGAGAAAACCATGGAGGTCATGAGAAGCTCTCAGGAAACCCTGCTGACCATAGTGGAGGTTCTCCTCTACGACCCCCTGTTTGACTGGACCATGAACCCGCTGAAGGCTCTGTATTTACAGCAGAGGCCGGAGGACGACACTGAGCTGCAGTCCACTCCCGCTGGAGAGGACCAGGAATGCAAACGCAATCTCAGTGAC…
ATM	similar to Serine-protein kinase ATM (Ataxia telangiectasia mutated) (A-T, mutated); ataxia telangiectasia mutated	NM_000051.3	XM_002929158.1	F1F2169771	AAAAAAAAAATTGAGGGCAGCATCTTCCTGGAAGTGTCACATGTGATGTGTTTTCTGAAATTCTGAACCATGAGTTTAGCACTTAATGATCTGCTTATTTGCTGCCGTCAATTAGAACATGATAGAGCTACAGAACGAAGGAAAGAAGTTGAGAAATTTAAGCGCCTGATTCGGGATCCTGAAACTGTTCAACATTTAGATCGACATTCAGATTACCAAACAAAGCAAATACTTGAATTGGGATGCTGTTTTTCGATTTTTACAGAAATATGTTCAGAAAGAAACAGAATAGTCTGAGAACAGCGAAACCAAAGTGTGTCAGCCTAACACAAGCCACTAGGCAGAAAAAGATGACAAGAAATCAGTAGTTTGGT
ATP1B1	ATPase, Na+/K+ transporting, beta 1 polypeptide	NM_001677.3	XM_003308657.1	F1F2038949	TGGGGGAACTGCCCTTTAAATTTTAAGTGACACTACAGAAAAACACAAAAAGGTGATGGGTTGTGTTGTGCTTTGTATCGAATGCCGTCTTGACCTCTCTTCCCTTGTCCTCCAGTACGATCTGAAGCTGTGTCTGAGATCTGGGCCTAATTCATTTGCTTTACATTTTCTTTTATTTTCCTTTTATTCCTTTCTCTGGAGGCATCACATGCTGGTGCTGTGTCTTTATGAATGTTTTAACCATTTTCATGGTGGAAGAATTTTATATTTATGCAGTTGTACAATTTTATTTTTTTCTGCAAGAAAAAAGTGTAATGTATGAAATAAACCAAAGTCACTTGTTTGAAAATAAATCTTTATTTTGGACTTTATAAAAAGCAATGCAGTACCCCCTTCGCA…
ATP1B1	ATPase, Na+/K+ transporting, beta 1 polypeptide	NM_001677.3	XM_001491201.2	F1F2291926	GGATCGCCTGTCACTTGGGCTGGTGATGGGCCTAATTCATTTGCTTTACATTTTCTTTTATTTCCTTTTATCCTTTCTCTGGAGGCATCACATGCTGGTGCTGTGTCTTTATGAATGTTTTAACCATTTTCATGGTGGAAGATTTTANATTTATGCAGTTGTACAATTTTATTTTTTCNGCAAGAAAAAGTGTAATGTATGAAATAACCAAAGTCACTTGTTGAAAATAATCTTTATTTGGACTTTATAAAAGCAATGCAGTACCCCCTAGACTGGTGTTAAATGTTGTCTGCAAAATCCATGTTCTAAC
ATP1B1	ATPase, Na+/K+ transporting, beta 1 polypeptide	NM_001677.3	XM_001491201.2	F1F2103488	CTAATTCATTTGCTTTACATTTTCTTTTTATTTTTCCCTTTTTATTTCCTTTTCTCTGGAGGTCATCACTATGCTGGTGCTGTGTCTTTATGAATGTTTTAACCATTTTCATGGTGGAAGAATTTTATAGTTTATGCAGTTGTACAATTTTTATTTTTTTCTGCAAGAAAAAAGTGTAATGTATGAAATAAACCAAAGTCACTTGTTTGAAAAATAAATCTTTTATTTTGGACTTTATAAAAAGCAATGCAGTACCCCCTAGACTGGTGTTAAA
ATP1B1	ATPase, Na+/K+ transporting, beta 1 polypeptide	NM_001677.3	XM_002918574.1	Contig5941	AAGGAGGAGGGCGGCTGGAAGAAGTTCATCTGGAACTCGGAGAAGAAGGAGTTTCTGGGCAGGACCGGCGGCAGCTGGTTTAAGATCCTCCTGTTCTACGTGATCTTCTACGGCTGCCTGGCTGGCATCTTCATCGGGACCATCCAGGTGATGCTGCTCACCATCAGCGAGTTCAAGCCCACCTACCAGGACCGCGTGGCCCCCCCAGGGTTAACACAGATTCCTCAGATCCAAAAGACCGAAATCTCCTTTCGCCCTAACGACCCCAAGAGCTATGAGGCGTATGTGCTCAACATAGTTAGGTTCCTGGAGAAGTACAAAGATTCGGCCCAGAAGGATGAAATGATTTTTGAAGATTGTGGCAATGTGCCCAGCGAAATCAAAGAACGAGGAGAATTT…
ATP1B2	ATPase, Na+/K+ transporting, beta 2 polypeptide	NM_001678.3	XM_546597.2	F1F2033575	ACAACGATTCCATCCAAGCCCAAAAGAACGATGTCTGCCGCCCGGGGCGCTACTATGAACAGCCGGATAATGGGGTTCTCAACTACCCGAAGCGTGCCTGTCAGTTCAACCGAACCCAGCTGGGGGATTGCTCTGGCATCGGTGACCCGACCCACTACGGTTATAGCACTGGGCAGCCCTGTGTCTTCATCAAGATGAACCGGGTTATCAACTTCTATGCAGGAGCCAATCAGAGCATGAATGTCACCTGTGTGGGGAAGCGTGATGAAGATGCTGAGAATCTTGGCAACTTTGTCATGTTTCCTGCCAATGGCAACATCGACCTCATGTACTTCCCCTACTATGGCAAAAAGTTCCACGTGAACTACACGCAGCCCCTGGTGGCCGTCAAGTTCCTGA…
ATP1B2	ATPase, Na+/K+ transporting, beta 2 polypeptide	NM_001678.3	XM_001503129.2	Contig4511	TGTCTCTAGCTTGTCTCATTTTGCTCCCAAGGGAAGGCTCAAAGATGTCCCCAAGACTCTGTGACCTGTCCCCGTGCTGAACCTCGGAGAGGGAGACGGGTGTGTGGGGGATAGGCGAGGTCATCCCGGGAGCCTTGAACCTGCTGACCCCTTTTCCTCCTCCCTAGCCTTTATCCTCCTCTTCTACCTCGTCTTCTATGGCTTCCTCACGGCAATGTTCACCCTTACCATGTGGGTCATGCTGCAGACGGTCTCTGACCATACCCCCAAGTACCAGGACCGACTGGCCACGCCAGGCTTGATGATTCGCCCCAAGACCGAGAATCTTGATGTCATTGN
ATP1B3	ATPase, Na+/K+ transporting, beta 3 polypeptide	NM_001679.2	XM_002916855.1	F1F2030332	GTTGGAACATCATTGTAGAATACCATACTGTTCATAATTGATATTGCCTTAATACATATTTTTAAGTTGTTTTTATGACCTAAAAAGAGGTTTCTCTTGTTTTCTACTTTAGAGTGAAAACACAGCAGCTCTATCAACTTATCCACCCAAAGGAACTATAGATTTAAAATATTTTCCATATTACGGGAAAAAACTGCATGTGAGTTATCTGCAGCCATTAGTTGCTGTCCAGGTCTCCTTTAATGCTACCAGCAGTACCGTAAATGAAGTAACAGTCGAGTGCAAGATTGATGGATCACCCAACCTAAAAAACCAGGATGATCGTGACAAGTTTTTAGGACGAGTTGTGTTCAAAGTCACAGCACGTGCATAGTAGGAGTTAGGCTGTCTCCACAGAGT…
ATP1B3	ATPase, Na+/K+ transporting, beta 3 polypeptide	NM_001679.2	XM_534292.2	F1F2151308	TACGAGACCACCTTGGAGAAAGGTGGGGTGGTACATGACACTGGGGTAACATTATAATGTGCTTCCACTATTCATAGTGTTCAGTGTCCTCACGTAACTGCCTGTTGCCTCTGCTGCCTTTTGAACCAGTGTACAGTCGCCAGAAAGGGACCGTGAACACCAATTCCGAACATGTAGTATGGGGGTCTTACCGTATTTTTATGTGGTTTAATTGCCAACTGTCTAAAGCTTAATGTGCTGTGCTATGTAAATATTTTATAGATTTAACACTGGTTAACTGTCATATTTTGATGCCAGCAAGTTTTAGGGATAAAATGGTACCTGAACATCATCAAGTGACTCTATAGCTGCAAGAAATGTATGGGGAGAAGGTCTGTATGTAAGGAGGAAAAAGAAATA…
ATP1B3	ATPase, Na+/K+ transporting, beta 3 polypeptide	NM_001679.2	XM_002916855.1	Contig4797	ATAGCTGCAAGAAATGTATGGGGAGAAGGTCTAGTATGTAAGGAGGAAAAAAGAAAATAAAAGTGGATTTGAAAGGTTGACTTGATGTTTTGTAAAATTATTTTTTACGATGCTGGAATTAGTCTGTGGATCTTTTTGAATAAAGAGCACAAACTTTTATGTTGTAAAACATGTAAAAAATATATATACCGATGGATTATTTTTAGTGACTGGAACTAAATCTCTTATAAAGTATTTTAGACCATAGATGAAACAGCTTAAGTTAGCCACTATGAATATGCACCTAATTTTTTATGAAATTAAATTCATATGTATTTAAATTGTACAAAAAGTTGTGAAATATCTCGTTACTGCCTTTAATTAGCAGACTGTGGACTCTAATAAAATATAAATTGTGAA…
ATP1B3	ATPase, Na+/K+ transporting, beta 3 polypeptide	NM_001679.2	XM_534292.2	Contig5972	CCGCCTCCATCCCCGCGGCCGCCGCTCCCCTCGCCGTCTGCACACACACCATGACGAAGAAAGAGAAGAAGTCCTTCAACCAGAGCCTAGCCGAGTGGAAGCTCTTCATCTACAACCCGACCGACCGGAGGAGTTTCTGGGGCGCACCGCCAAGAGCTGGGGTTTGATCTTGCTCTTCTACCTAGTCTTTTATGGATTCCTAGGCTGCCCTCTTCTCATTCACAATGTGGGCTATGCTTCAGACTCTGAACGATGAAGTTCCAAAATATCGTGACCAGATTCCTAGTCCAGGACTTATGGTTTTTCCAAAACCACTAACTGCATTGGAATATTTCATTCACTGTGTCTGATCCAGAGTCCTATCAAGGGTACATTGAAGACCTTAGGAAGTTTCTAAAA…
ATP6V0A2	ATPase, H+ transporting, lysosomal V0 subunit a2	NM_012463.3	XM_543370.2	F1F2027829	GGCAGATCATGCGCATGTTTTTCAACGGCCGCTACATCCTGCTGCTGATGGGGCTGTTCTCGGTGTACACGGGCCTCATCTACAACGACTGCTTCTCCAAGTCGGTCAACCTGTTCGGCTCTGGCTGGAACGTGTCCGCCATGTACAGCTCCAGCCACGGCCCGGCGGAGCGCAGGAGGACGGTGCTCTGGAATGACTCCGTCGTCAGGCGCAGCAGGGTTTTGCAGTTGGACCCGAGTGTTCCTGGAGTGTTCCAAGGCCCTTACCCTCTTGGCATCGATCCCATTTGGAACTTGGCCACAAACCGTCTCACTTTTCTAAACTCTTTCAAAATGAAAATGTCTGTGATTTTAGGAATTATTCACATGACTTTTGGAGTCATTCTGGGAATATTTAACC…
ATP6V0A2	ATPase, H+ transporting, lysosomal V0 subunit a2	NM_012463.3	XM_543370.2	F1F2031264	AAGAAAAGACAGTGAGGAAGAGGTTTCTCTGCTGGGAAGCCAAGACATAGAAGAAGGAAATAACCAGATGGAAGATGGATGCAGAGAAATGACATGCGAAGAGTTTAATTTTGGAGAAATATTAATGACCCAAGTGATTCATTCCATCGAGTACTGCCTGGGATGCATCTCCAACACCGCTTCCTACCTGAGGCTCTGGGCTCTCAGTTTGGCTCACGCACAGTTGTCCGACGTCCTGTGGACCATGCTGGTGCGTGTGGGCCTCCGAGTGGACACCACGTACGGAGTCCTGCTGCTGCTGCCGGTTATCGCGCTCTTTGCGGTTTTGACAATTTTCATCCTTTTGATCATGGAAGGCCTTTCTGCATTTCTTCACGCCATACGCCTCCACTGGGTAGA…
ATP6V0A2	ATPase, H+ transporting, lysosomal V0 subunit a2	NM_012463.3	XM_002913138.1	Contig5994	AGAAACTGGAGGTTGAGCTGAGAGAAGTCACCAAGAACAAGGAGAAGCTGAGGAAAAAACTTGCTGGAGCTGATCGAGTACACTCACATGCTCAGGGTGACAAAAACCTTCGTTAAACGGAATGTGGAGTTTGAACCCACTTATGAAGAATTCCCTCCCTTAGAGAATGATTCCTTGTTGGACTACAGCTGTATGCAGAGGCTGGGAGCGAAACTGGGATTTGTATCCGGCCTAATTAACCAAGGAAAGGTAGAAGCATTTGAGAAAATGCTGTGGAGGGTCTGCAAAGGGTACACCATCGTGACCTATGCGGAGCTGGATGAGCCCCTCGAGGACCCTGAAACGGGAGAAGTTATAAAATGGTATGTGTTTTTAATATCCTTTTGGGGAGAGCAGATT…
ATP7A	ATPase, Cu++ transporting, alpha polypeptide	NM_000052.4	XM_002831836.1	F1F2028192	GAGATGTTCTTAGTTTAGTATCAGCATTTTAGAGTGTTAAATTTGATGCTTTGTGAACAAAAAATTTTATATTATGCTTTAACTTTTTAAAAGTTTATTTTTTTCTTTTTTCTAGATGTCTTCTTCAGAATGCTTAAAATAGCACTGTAGACAAGATGTTTCCAAAAATTTAAGTGTGCATCTCTTTTATGTACACAGCTTAAAATCAAGAATGTATGTTCTTTGAGAAATTTTTTCCCATTTCTTGTGAATCTTGCTTTAAAATTATTTTTCTTAATATTTGTTTTACTCTATTTTGTTACTTTCTTTGGGTGAGGCAT
ATP7A	ATPase, Cu++ transporting, alpha polypeptide	NM_000052.4	XM_002927683.1	F1F2205726	GTGAAGTTGAGAGTATCTCAAACTCTCCCTCTAGCTCATCTCTTCAAAAGATCCCTTTGAACGTAGCTAGCCATCCGCTGACTCAACAAACTGTGATAAACATTGATGGCATGACTTGTAATTCTTGTGTTCAGTCTATTGAGAGTGTCATATTAAAAAAGGCAGGTGTAAATCCATACAAGTATCTCTTGCAAATGGCAATGGGACTGTTGAGTATGATCCTCTACTAACCACTCCAGAAGCCTTGAGAGAAGCAATAGAAGACATGGGATTGANGCTGCCTTGTCAGATACAAATGACG
AXL	AXL receptor tyrosine kinase	NM_001699.4	NM_001128458.1	F1F2020741	AATTCTAAGTTCTAAGGCTTTATGATCCTTGAAACTCTTTATTATGAGATTCTGGATCCTAAAGATCGAAGAGTCTAGAATCTGCAATTCAAAAATTCCAAGAGTGTAAAGATAGAGGTTGAAAGGTCTAATGTTTTAAGATGGGATGTTCTAAGACTTAGTCTAAGAACCTAGATTCTTTGTCTAAGATTCTAGACCATACACTTCAAGATTCTAGATTATTAAACTCTAAGATTCTAATGTTGTTCTGTTCTATGTTCCAAGACACGTTAGACTCTATTAGGCCAAGATTCTGGATCCTTAGCATCTAAGGTATAAGACTACAGTTAGCTGTGACTAGCTAGATACCAAAGTTCTAATCATTTCTAATGCTGGACACATTTAGGTTCTATGCTGCAT…
AXL	AXL receptor tyrosine kinase	NM_001699.4	XM_002923686.1	F1F2149744	TGGTCAGCCAACTCAGAATCTCCTCCCTGCAGCTCTCAGACGCGGGTTGGTACCAGTGTGCGGTGGTCCTGGGAGGAAAAACCTTCGTGTCCCAGCCTGGCTACGTTGGGCTGGAGGGCCTGCCTTACTTCCTGGAGGAGCCTGAGGACAGGACTGTGGCCGCCAACACCCCCTTCAATCTGAGCTGCCGGGCACAGGGGCCCCCAGAGCCTGTGGACCTTCTCTGGCTCCAGGATGCGGTCCCCCTGACTCTGGCCATGAGCCATGGCCCCCAGCAAAACGCTTAGAGTTCCAGGTTTGAACAAGACATCTTCTTTCTCCTGTGAAGCCCATAACGCCAAGGGGGTCACCACGTCCCGCACGGCCACCATCACAGTGCTCCCCCAGCGGCCCCGTGAC…
AXL	AXL receptor tyrosine kinase	NM_001699.4	XM_002923686.1	F1F2000942	GGCATAAGGTAGCCCTGGGCAAGACGCTGGGAGAAGGAGAATTTGGAGCCGTGATGGAGGGCCAGCTCAACCAGGATGACTCCATCCTCAAGGTGGCTGTGAAAACAATGAAGATTGCTATCTGTACGAGGTCGGAGCTGGAGGATTTCCTGAGTGAAGCCGTCTGCATGAAGGAATTTGACCACCCCAACGTCATGAGGCTCATTGGCGTCTGTTTCCAGGGTTCTGAACGAGAGGGCTTCCCAGCACCCGTGGTCATCTTACCTTTCATGAAACATGGAGACCTGCACAGTTTCCTTCTCTATTCCCGGCTTGGGGACCAGCCAAGTGTTCCTGCCCACTCAGATGCTGGTGAAGTTCATGGCAGACATCGCCAGTGGCATGGAGTATCTGAGTACC…
AXL	AXL receptor tyrosine kinase	NM_001699.4	XM_002923686.1	F1F2023094	CCCAAATTCTAATTCACCCCAGACTCCTGAGCTCTTGCCCTTCCCCCAATCCTCTTAAAATACCCAGGACCCTCCACCAGCCCCCCAGTTTGCTGTCCCGAGCTTCTCCAAACTCAAGGGTCTCCTCGGAGATATCCTCAGGATCCTTCAGGACAGAGCTTATCAAACTTTGCTGTCTCACAGCACGTAGAGGAGAGCAGAACATTGATCCAGCGCTTTCAGGGACAAAATCTGCTCTAAGCAAATCCTCACTAGAATACCACTCAATACCCAGAGAGCTTCCCCAAGACCCTTTCCAGCTCCCAAGTTTCCCAGGACCCCCTTTGGAAACTCTTGACGAATTCCCAAATCCCATCAGAAGCCCCCAAACTGCTCACGGTTCCTTCCAGTTCCATGAAA…
AXL	AXL receptor tyrosine kinase	NM_021913.3	XM_002923685.1	F1F2256656	GCTAAAAAGAGAGGTGATCCTGGAGCTGCAGGGGGACGGGACTGTCCCCAACCTGACAGTGTGTGTGGCAGCCTACACTGCCGCTGGGGATGGACCCTGGAGCCTCCCTGTGCCCCTGGAGCCCTGGCGTCCAGGACAAGGACAACCAGTCCACCAGCTGGTGAGTGAGCCCCCGCCCTGCCTTCTCATGGCCCTGGTGGTACGTACTGCTGGGAGCCGTTGTGGCCGCTGGTTGTGTCCTCATCTTGGCTCTGTTCCTCGTCCACCGCAGGAGGAAGGAGACCCGCTATGGAGAGGTGTTTGAACCAACAGTGGAAAGGGGTGAGCTGGTGGTCAGATACCGTGTTCGCAAGTCCTACAGTCGCCGGACCACTGAAGCCACCTTGAACAG
AZGP1	alpha-2-glycoprotein 1, zinc-binding pseudogene 1; alpha-2-glycoprotein 1, zinc-binding	NM_001185.3	XM_536867.2	F1F2017686	AAACTGAGTAGCACTGAAAGTTATTAAAACACAGTGCAGTGTGTGCCAAGCTGACTAACTTCCCCGGGGGTGGCCGGGGAGGGTGCAGGGTCTCACACCTTTCAGGGAATGTTTGGCTGTGAGCTGCGGAATGACAAAAACAGCGGAGCATTCTGGAGGTACGCCTATGACGGAAGGAACTTCATCGAGTTCAACAAAGAAATCCCCGCCTGGGTCCCCCAGGACCCCGCCGCTCTGATCACCAAGCAGAAGTGGGAGGCGGAAGAAGTGTACGTGCTGCGGGCCAAGGCTTACCTGGAAGAGGAGTGCCCCGCGATGCTGAGGAGGTTCCTGCAACACGGCAAGACCTACCTGGACCGACAAGGTACCCCGCTTCCTCTGTCCTGCTCCCCCGAGCTG…
B2M	beta-2-microglobulin	NP_004039.1	XM_002913169.1	F1F2031584	TACTCACGGCACCCCGCGAGAGAATGGAAAGCCAAATTTACCTGAACTGCTATGTGTCAGGATTCCACCACCAGAAATTGAAATCGAACTGCTGAAGAATGGAGAGAAGATGAATGCAGAACAGTCAGACCTGTCTTTCAGCAAGGACTGGAGTTTCTATCTTCTGGTCCACACTGAATTCACTCCCAATGGACAGGATGAATTTAGCTGCCGTGTGAAGCATGTTACTCTCAAAACTCCCCAGGTCGTTAAATGGGAGCGAGACAACTAACCAGCATCATGGAGAACTAGAAAGACCCCGAATAGCCAAAGGAATATTGAAAAAGAAAACCAAAGCTGGTGGTATCACAATTCTGGACTTCAAGCTCTATTATAAAGCTATAATCATTAAGACAGTAG…
B2M	beta-2-microglobulin	NP_004039.1	XM_002913169.1	Contig782	ACTCTATTTGTCCCGCGCTGCTCCTACTCCGGTGGCGATGGCGCTTCTCTGGACGTTGGTCTTCGTCGGGCTGCTCTCTCTGTCCGGCGTGCACGCCGTCCAACGTACTCCAAAAATTCAGGTTTACTCACGGCACCCCGCAGAGAATGGAAAGCCAAATTTCCTGAACTGCTATGTGTCAGGATTCCACCCACCAGAAATTGAAATCGAACTGCTGAAGAATGGAGAGAAGATGAATGCAGAACAGTCAGACCTGTCTTTCAGCAAGGACTGGAGTTTCTATCTTCTGGTCCACACTGAATTCACTCCCAATGGACAGGATGAATTTAGCTGCCGTGTGAAGCATGTTACTCTCAAAACTCCCCAGGTCGTTAAATGGGAGCGAGACAACTAACCAGC…
B4GALT1	UDP-Gal:betaGlcNAc beta 1,4- galactosyltransferase, polypeptide 1	NM_001497.3	XM_002926172.1	Contig4	GGGCGGCCGCTATACCCCCAAGAACTGCATCTCTCCCCACAAGGTGGCCATCGTTATTCCGTTCCGTAACCGGCAGGAACACCTCAAGTACTGGCTGTATTACTTGCACCCTATCCTACAGCGTCAGCAGTTAGACTACGGCATCTATGTTATCAACCAGGCTGGAGAAACCATGTTCAACCGTGCTAAGCTCCTCAACATTGGCTTTCAAGAGGCCCTGAAGGATTATGACTACAACTGCTTTGTGTTTAGTGATGTGGACCTCATTCCAATGAACGACCGCAATGCCTACAGGTGTTTCCCACAGCCACGGCACATTTCTGTAGCCATGGATAAGTTTGGATTTAGCCTACCTTATGTTCAGTATTTTGGAGGTGTCTCTGCTCTAAGTAAACAACA…
BANK1	B-cell scaffold protein with ankyrin repeats 1	NM_001083907.2	XM_002916496.1	F1F2005251	AGGCTCTTACAAATGTAAACTTCTGATATTATCAAATGGCCTGCTTAAAGACCTAACTCCAATGAAATGTCAGTTTCTGGAAAAGGTACTTTATTCACCAGAGAGTGTGGTTACTCTGCTGTGTGGGGTGACAAGTTCAGATCAGCTCTACAAACTATTAAATATCGCTGGAGGCAAATGGGAGATGTCTACTGAGCAGGAGCCCCAAGATTACATCGCTGTAA
BANK1	B-cell scaffold protein with ankyrin repeats 1	NM_001083907.2	XM_002916496.1	Contig1075	AGCCAACCGCCTCTCCCCCCACCGCGACCCCGTCCCTGCGGACTCCCAACTGGAAAAACCTCACGGCACACTACAGGGGAAAATGGTAGAAGGCCAAATGGAAAGAAGTCAAAATTGGTGTGATCTTGGAGCAAGACAAGAAACAGGAGGTGAACCCAAAGAACTCAAGAAAGAAGATGAAAAGGAGACAGGAGAAGGAGGAAGACCCCTACACATTTGTTGAGATTGAAGACAGTGACTATGACATGATACTGGCCAATATGAGTACAAAGAAAAAAGTGGGGAGTCGGTCTTTCATTATAAACAGACCTCCTGCCCCTACACCTCGACCCACAAATATCCCTCCGAAAGAGGAAACCACACCTTACATAGCTCAAGTGTTTCAACAAAAGACAGCCA…
BANK1	B-cell scaffold protein with ankyrin repeats 1	NM_001083907.2	XM_002916496.1	Contig1832	AGCAGGAGCCCCAAGATTACATCGCTGTAATTGAGAGTATTAATTCGGAGATTCTGAAGACTACCTTGAGGTCAACATTCCAACAGTCCTAGAAGTGAAACATGTGGGGGAAATAAGTAAGAGAAATGAAATTGAAGAATTATCAAAAGCTTCAAGAGACACCATACCCCTGGCAATGGTGCTTCCTGCTGAAATTCCGTGTGAGAATCCTGGTGAAATATTTATTATTTTGAGAGATGAAGTCATTGGTGATACTGTGGAGGTTGAATTTACAACAAATAGTAAACACATTAGGACACAGCCAACCCGTTGGAATAAGACAATCTGGTGTATGAAAGCTTTAGATTTTCCTGCTGGCTCTGTCAATGTCCGCATCTACTGTGATGGAGTCATTAAGGC…
BANK1	B-cell scaffold protein with ankyrin repeats 1	NM_001083907.2	XM_545003.2	F1F2017821	ATGAGTTTCGATCGTTCCAACCTGAAATCAACCCCCAAAAAGAATATACACATTTCAAAGAACTCCCAACTCTTCTCCACTGTGCGGCAAAATTTGGTTTAAAGAACTTGGCTGTTCATTTGCTTCAATGTTCAGGAGCAACCTGGGCATCTAAGATGAAAAATTTCGTGGGTTCAGATCCAGCACATATTGCTGAAAGGCATGGCCACAAAGAACTCCAGAAAATCTTTGAAGACTTTTCAATCCCGGAAGTCAGCAGAAATGATGAGCAAGAAAATGACTATGAAGATGATATTACCTCATTACTTATACCTTCTCCTACCGCTACAGAACCCAGGGTTTCATCACGCCAGCGGGCAGACATCATACAGGCAGCGTGCGGAAGGAGCTGACACCGGT…
BAX	BCL2-associated X protein	NM_138761.3	NM_001003011.1	Contig5253	NTCAGTTGGAGAGGCGGCGGCGGGAGCGGCGGTGATGGACGGGTCCGGGGAGCAACCCAGAGGCGGGGGGCCCACCAGCTCTGAGCAGATCATGAAGACAGGGGCCCTTTTGCTTCAGGGTTTCATCCAAGATCGAGCAGGGCGAATGGGGGGAGAGACACCCGAGCTGGCCCTTGAGCAGGCGCCACAGGATGCATCCACCAAGAAGCTGAGCGAGTGTCTCAAGCGCATCGGAGATGAACTGGACAGTAACATGGAGTTACAGAGGATGATCGCAGCTGTGGACACAGACTCCCCCCGCGAGGTCTTTTTCCGAGTGGCAGCTGAAATGTTTCTGATGGCAACTTCAACTGGGGTCGGGTCGTTGCCCTCTTCTACTTTGCCAGCAAACTGGTGCTC…
BCAP31	B-cell receptor-associated protein 31	NM_001139457.1	XM_002929082.1	F1F2207754	CTGTCTGTGTTATAGGCATTTCTGTGCACAAACAAGCATTTTTCCCCCGCACTCTTGAACCGATGTAAATTGGAGAACCGCAGGCACTTGCCCCTGAGTCTGTTCAGGATAGCCGTTGCAGAGGAGTGCAAGACTGGCTTTGNGTTCTTGGGGCCCTGGGTCCGAAGTAGATATTTGTTCTTCAGTCTTTTTTGTTTCTTCACAGATGGCAGAAGATTTTCAAGTCCCGCCTGGTGGAGTTGGTAGTTACTTACGGCAACGACCTTCTTTGTAGTCCTCATTGTCATCCTTGTGCTGCTGGTCATTGACGCCGTGCGCGAGATCCAGAAGT
BCAP31	B-cell receptor-associated protein 31	NP_001132929.1	XM_002929082.1	F1F2017532	GAGGGCTGCGGTGGGAGCGTTTGGTGGCGGCGGCCGCGGGGCGTGTGCGTTGGCTGTGGGAAGCTCGGAAACAAGCTCGCATCTCACTGTTGGAAACCTTCTAGCAACACGATGAGTCTGCAGTGGACTGCAGTCGCCACCTTCCTCTATGCGGAGGTCTTTGCTGTGCTGCTTCTCTGTATTCCCTTCATTTCTCCCAAAAGATGGCAGAAGATTTTCAAGTCCCGCCTGGTGGAGTTGGTAGTTACTTACGGCAACACCTTCTTTGTAGTCCTCATTGTCATCCTTGTGCTGCTGGTCATTGACGCCGTGCGCGAGATCCAGAAGTACGACGACGTGACGGAGAAGGTGAACCTGCAGAACAACCCCGGCGCCGTGGAGCACTTCCACATGAAGCTT…
BCAR1	similar to breast cancer anti-estrogen resistance 1; breast cancer anti-estrogen resistance 1	NM_001170719.1	XM_002927718.1	F1F2178524	ATAGGGCATGACATCTACCAGGTTCCCCCATCCATGGACACGCGCAGCTGGGAGGGGTCGAAGCCACCAGCAAAGGTGGTGGTGCCCACCCGTGTGGGCCAGGGCTATGTGTTTGAGGCCTCCCAGCCAGAGCAGGACGAGTACGACATCCCCCGCCACCTGCTGGCCCCAGGGCCCCAGGACATCTACGACGTGCCCCCTGCTCGGGGGCTGCTGCCCAGCCAGTATGGCCAAGAGGTCTACGACACACCACCCATGGCTGTCAAGGGTCCTAATGGCCGGGACCCATCACTGGATGTATACGATGTGCCCCCCAGTGTGGAGAAAGGCCTGCCGCTGTCCACCGACCACGCAGTGTATGATGTCCCTCCATCCGTGAGCAAGGACGTGCCCGATGGC…
BCAR1	similar to breast cancer anti-estrogen resistance 1; breast cancer anti-estrogen resistance 1	NM_014567.3	XM_002927718.1	F1F2293250	ACGATGAACTACCTGAACGTGCTGGCCAAAGCCCTCTATGACAACGTGGCCGAGTCCCCAGATGAGCTCTCCTTCCGCAAGGGCGACATCATGACCGTGCTGGAGCGGGACACACAGGGCCTGGATGGCTGGTGGCTCTGCTCACTGCATGGGCGCCAAGGCATTGTGCCCGGAAACCGCCTGAAGATCCTGGTGGGCATGCATGACAAGAAGCCGGCGGGACCCGGACCTGGCCCACCTGCCCCTGCGGCCCAACCCCAGCCTGGCCTCCACACCCCGGCTGCCCAGTACACGCCCATGCTTCCTGCCGCATACCGACGCCCACGACCGATACGCGTACCTACCGTGGTCCGACCCCC
BCL10	B-cell CLL/lymphoma 10; hypothetical LOC646626	NM_003921.4	XM_547304.2	F1F2143436	GAACATCAAGTAGAAAAAGGGCTGGAAAATTGTTAGACTACTTACAAGAAAACCCCAAAGGACTGGATACACTGGTTGAATCTATTCGGCGAGAAAAAACACAGAACTTCCTGATTCAGAAGATTACAGATGAAGTGTTGAAACTTAGAAATATAAAACTAGAACATCTGAAAGGACTGAAATGTAGCAGCTGTGAGCCTTTCCCAGGTGGAGCCACAAACAACTTCTCTAGATCAAATTCAGATGAGAGTAATTTCTCTGAAAAACTGAGAGCATCCACTGTCATATACCATCCTGAAGGAGAATCCAGCACTTGTCCCCCTTTTTTTCTACTGAGTCTTCTCTGAATTTGCCTGTTCTCGAAGTTGGCAGAACTGAAAATCCCACCTTCTCTTCAAC…
BCL10	B-cell CLL/lymphoma 10; hypothetical LOC646626	NM_003921.4	XM_002919396.1	F1F2015708	GCCTAAGTCTCCGGGAGAGGAAGGAAAGCTGCACGGAACCTGGCTTTGGGACAGCTAGGTCTGCGGCGCCCTCGGCCCCAGAGGCGGAGCCGGAAGCTCTGCGGTTTCATTCCTGCGCCCCTCCGTTGTCTAGAGGGCAGTTCTCTTCCTCTCGACCCGGTCCGCCTTCCCTTCTCCCCCTTCACCCGCGGGCCCAGGTCCCCAGCCTGGCCGGGCGGTGTTGCCGGAGCTCCCGGACCCGGAAGAAGCACTTACTCCTTCCTCCGCCATGGAGCCCACCGCGCCGTCCCTCACCGAGGAGGACCTGACAGAAGTGAAGAAGGACGCTTTAGAAAATCTGCGTGTATACCTGTGTGAAAAAATCATAGCTGAGAGACATTTTGATCATCTACGCGACAA…
BCL11A	B-cell CLL/lymphoma 11A (zinc finger protein)	NM_138559.1	XM_847272.1	F1F2021306	ATCACTGGGCCAAGTCACACCTGTACTTTTTTTTTTCCCCTCCTCTGTCTCCAACCTCTTTCTAGGTTCTTCACACACCCCCCATTCGGCGTAGTACCCAGAGAGCTCAAGATGTGTGGCAGTTTTCGGATGGAAGCTCGAGAGCCCTTAAGTTCTGAGAAAATTTGAAGCCCCCAGGGGCGGGGTGGACGCGTGCCGCCCAGCCGACATCTGCGTGGTCTGTCATCCTGCTAGTTTGTGATGTTTTCTGACAGTAGCCTCCAAGAAGCCGTTGTGCGAAGACAGAGTCCTGCAGAGTCCTCCCTGCCCGGGCCTGCAGTGCCATTTTATTTTATATTTTTTAATAAAAAGTAAAACAAAAAACAGACCCACATTGGAACAGTGAATCAGTCCCATTAC…
BCL11A	B-cell CLL/lymphoma 11A (zinc finger protein)	NM_138559.1	XR_014354.2	Contig6680	CGTCCTGGCCCTTTTGGAAACCAGCCAAACCTAATTACCCGTATTGTGGAAATGAGCATGAGTCCCCCAACCCCTTGTTTCTATACATTCTATGTTGTCTTTTAAAAAGTGTGCTTAACATTGACACAATAAATGTTGGAGCTTTAGGTGGTGTTTGCTTGTTCTTTAATTATTAATGCTTATAAGACAATGCAGCTGCTTATGACTTTGTGTTTCTGTACCCGTTTCCTGCAGACATCCATTGGGTAGAAGAACAGATTTGAGGAATGGGGTAGGTAGGGTGTAGGGAGGGGGAAAGGAGGTTACTGCTTATCAGATGGN
BCL11A	B-cell CLL/lymphoma 11A (zinc finger protein)	NM_022893.3	XM_003125110.1	Contig2067	TCCCACCATGTCTCGCCGCAAGCAAGGCAAACCCCAGCGACTTAAGCAAACGGGAATTCTCGCCCGAACCTCTTGAAGCCATTCTTACAGATGATGAACCAGACCACGGCCCTTTGGGAGCTCCAGAAGGGGACCATGACCTCCTCACGTGTGGGCAGTGCCAGATGAACTTCCCATTGGGGGACATTCTTATTTTTATCGAGCACAAACGGAAACAATGCAATGGCAGTCTCTGCTTAGAAAAAGCTGTGGATAAGCCACCTTCCCCTTCACCAATCGAGATGAAAAAAGCATCCAATCCCGTGGAGGTTGGCATCCAGGTCACGCCAGAGGATGACGATTGTTTATCAACGTCATCTAGAGGAATTTGCCCCAAACAGGAACACATAGCAGGTAAAT…
BCL11A	B-cell CLL/lymphoma 11A (zinc finger protein)	NM_022893.3	XM_002709696.1	F1F2245035	AAAAGGAAAAAAAACAAAACAATGTTTTGCAGTTTTTTCATTGCCAAAACTAAATGGTGCTTTATATTTAGATTGGAAAGAATTTCATATGCAAAGCATATTAAAGNGAAAGCCCGCTTTAGTCAATACTTTTTTGAAATGGCAATGCAGAATATTTTGTATTGGCCTTTTCTATTCCTGTAATGAAAGCTGTTTGTCGTAACTTGAATTTTTATCTTTTACTATGGAGTCACTATTTATTATTGCTTACGTGCCCTGTTCAAACA
BCL11A	B-cell CLL/lymphoma 11A (zinc finger protein)	NM_022893.3	NM_022893.3	F1F2255061	TGGAAATTCTATGCCTTGGATACACACCGCTCTTCAGGTTGTAAAAAACATACATTGGGGAAAGGTTTAAGATTATATAGTACTTAAATATAGGAAAATGCACACTCATGTTGATTCCTATGCTAAAACACATTTATGGTCTTTTTTCTGTATTTCTAGAATGGTATTTGAATTAAATGTTCATCTAGTGTTAGGCACTATAGTATTTATATTGAAGCTTGTATTTTTAACTGTTGCTTTGTTCTCTTAAAAGGTATCAATGTACCTTTTTGGTAGTAGGAAAAAAAAAGAACAGGCTGCCACAGTATATTTTTTAATTTAGTCAGGATAATATAGTGCAAATATTTGTATGCTTAACAAAAAAAAAAAANAAAAAA
BCL11A	B-cell CLL/lymphoma 11A (zinc finger protein)	NM_022893.3	NM_022893.3	F1F2001964	AATTGGAAAGGGAAAAAAAAGGCCTTGAATTGACAAATTAACAGAAAAACAAAACAAGTTTATCCTATCATTTGGTTTTAAAATAAGAGTGCCTTGGATCTATGAAAACCACGTTGATGGTTCTTTCTACTTGTTATAAACTTGTAGCTTAATTCAGCATTGGGTGAGGTAAGAAACCTTAGGACCTAGAATATAATTCTATATTGTATTTCTCACAACAATGGCTACCTAAAAATATGACCCATTATGTCCTAGTTAATCATCATTCTCCCTTTAGTTTAATCTTATAAGTCAAAACTAGATTATACCAGTATAAATGCTATTTTGCTCCTGGTGAGAGCTTAAAAGAAATGGGCTGTTTTGCCCAAAGTTTTATTTTTTTTAAATGATTAGATTGAA…
BCL11A	B-cell CLL/lymphoma 11A (zinc finger protein)	NM_022893.3	NM_022893.3	F1F2032841	ATGCAGTAAAAGAAAAGAAAAGAAAAAAAAAAAGGAAAAAAAAAACAAAAAACAATGTTTTGCAGTTTTTTTCATTGCCAAAAACTAAATGGTGCTTTATATTTAGATTGGAAAGAATTTCATATGCAAAGCATATTAAAGAGAAAGCCCGCTTTAGTCAATACTTTTTTGTAAATGGCAATGCAGAATATTTTGTTATTGGCCTTTTCTATTCCTGTAATGAAAGCTGTTTGTCGTAACTTGAAATTTTATCTTTTACTATGGGAGTCACTATTTATTATTGCTTACGTGCCCTGTTCAAAACAGAGGCACTTAATTTGATCTTTTATTTTTCTTTGTTTTTATTTTTTTTTATTTGGATGACCAAAGGTCATTACAACCTGGCTTTTTATTGTATTT…
BCL11A	B-cell CLL/lymphoma 11A (zinc finger protein)	NM_138559.1	XM_860496.1	F1F2024157	GGAATTTGCCCCAAACAGGAACACATAGCAGATAAACTTCTGCACTGGAGGGGCCTGTCCTCCCCTCGTTCTGCACACGGAGCTCTAATCCCCACGCCCGGGATGAGTGCAGAATATGCCCCGCAGGGTATTTGTAAAGATGAGCCCAGCAGCTACACATGTACAACTTGCAAACAGCCATTCACCAGTGCATGGTTTCTCTTGCAACACGCACAGAACACTCATGGATTAAGAATCTACTTAGAAAGCGAACACGGAAGTCCCCTGACCCCGTCGGGTTCTTCACACACCCCCATTCGGCGTAGTACCCAGAGAGCTCAAGATGTGTGGCAGTTTTCGGATGGAAGCTCGAGAGCCCTTAAGTTCTGAGAAAATTTGAAGCCCCCAGGGGCGGGGTGG…
BCL11A	B-cell CLL/lymphoma 11A (zinc finger protein)	NM_022893.3	NM_022893.3	Contig2105	AAACATACATTGGGGAAAGGTTTAAGATTATATAGTACTTAAATATAGGAAAATGCACACTCATGTTGATTCCTATGCTAAAACACATTTATGGTCTTTTTTCTGTATTTCTAGAATGGTATTTGAATTAAATGTTCATCTAGTGTTAGGCACTATAGTATTTATATTGAAGCTTGTATTTTTAACTGTTGCTTGTTCTCTTAAAAGGTATCAATGTACCTTTTTTGGTAGTGGAAAAAAAAAAAAGACAGGCTGCCACAGTATATTTTTTTAATTTGGCAGGATAATATAGTGCAAATTATTTGTATGCTTCAAAAAAAAAAAAAGAAGAAGAGACAAACAAAAAAGTAGTGACATTGTACAGATGAGAAGCCATATAATGGCGGTTTGGGGGAGCCT…
BCL11A	B-cell CLL/lymphoma 11A (zinc finger protein)	NM_018014.3	XM_860462.1	F1F2008010	GGAGAACGTGTACTCGCAGTGGCTCGCTGGCTACGCGGCCTCCAGGCAGCTCAAAGATCCCTTCCTTAGCTTCGGAGACTCCAGACAATCGCCTTTCGCCTCCTCGTCAGAGCACTCCTCGGAGAACGGGAGCTTGCGCTTCTCCACGCCGCCCGGGGAGCTGGACGGAGGGATCTCGGGGCGCAGCGGACGGGAAGTGGAGGGAGCACGCCCCATATTAGTGGTCCGGGCCCGGGCAGGCCCAGCTCAAAAGAGGGCAGACGCAGCGACACTTGTTCTTCACACACCCCCATTTCGGCGTAGTACCCAGAGAGCTCAAGATGTGTGGCAGTTTTCGGATGGAAGCTCGAGAGCCCTTAAGTTCTGAGAAAATTTGAAGCCCCCAGGGGCGGGGTGGAC…
BCL11A	B-cell CLL/lymphoma 11A (zinc finger protein)	NM_022893.3	XM_001917555.1	Contig4751	CAAACGAGTAAACTTTAAGACCTTGTAGGACCATATTAAAAACAAGAGGACTGACGGATAAGGTTTGACTAGAGGGTAACAAGGTAAAAAAAATAATGTGATCTTTTAGCACAAAATGTGGTACTATTTGCCATTTTAAACTAGAACAGGTGTATAAGCTAATATTGATACAATGATGATTAACTATGAATTCTTAAGACTTGTGTTTAAATGTGACATTCTTAAAAAAGAAGAGAAAGAATTTTAAGAGTAGCAGTATATATGTCTGTGCTCCCTAAAAGTTGTACTTCATTTCTTTTCCATACACTGTGTGCTATTTGTGTTAACATGGAAGAGGATTCATTTTTTTTTTTTTTTTTTTTTAATTTTTTCTTTTTATTAAGCTAGCATCTGCCCCAG…
BCL11B	B-cell CLL/lymphoma 11B (zinc finger protein)	NM_138576.2	NM_022898.1	F1F2000994	TGTTGAGTGGAGAAATCAGTTTTTGTAAAGATGTCGGTAACATTTCACAGAGTCCTCTCGTTCTCCAAGAGGCCGTCTGTAAGATGTCAGGTGTTAGAGGAGAGAGCGAGAGGGCATCTTCCTTCTCTACTGTCCACCACTGTGGCGGTCACCATGTCTCCCGCCCTTAAGAGCAGAAAGGAATGCAAACCGAGCTTTCTTTAGTCCTTGAGAAAACATGAAACAGACAAAAGACGCAGTAAAAGGAGCTGGTGAATCAGCGAGGCACAGGTGACGCGAGCTGCTGTTGAGACCAGTGCAAATTGGATTTTCGGGAGAGAGTCCCCGTCACACCCAGGGACTTTCTTTCCATGGAGAGTGTTGGCCTGTTGTCTTTCTTACCTGCTCTGCTGCTTTTCT…
BCL11B	B-cell CLL/lymphoma 11B (zinc finger protein)	NM_138576.2	XM_001102981.2	F1F2284826	TGGTGGGTCTATAAATTTGTTCTTGTCACAGTAACTGTAAAGTCGGAGTTTTAGTAAATTCTTTTCTGCCTTGGGTGTTGAATTTTTATTTCAAAAAATGTATAGAAACTTGTATTTGGGGATTAAAAGGGGATTGCTACACCATGTAGAAAAAGTATGTAGAAAAAAAGTGCTTAATATTGTTATTGCTTTGCAGAAAAAAAAATCACATTTCTGACCTTTACTTATTTTTCTCTCCCCGCCCCCTCTGGAATGGATATATTGGTTGGTTCATATGATGTAGGCACTTGCTGTATTTTTACTGGAGCTTGTAATTTTTTAACTGTAAGCTTGTCCTTTTAAAGGGNTTTAATGTTACCTTTTGTTAGTGAATTTGGAAATAAAAGAAAAAAAACAAAA…
BCL11B	B-cell CLL/lymphoma 11B (zinc finger protein)	NM_138576.2	XM_001102981.2	F1F2284402	ACGGTGCCCAGCGCTACTTCCCATTTTTTTTTCTTTTCTATCCCATTAGGTTGGAGGGTACTAAACATTGGACTGTTAAGATTAGACATTTGAATTCTGTTGACCCGCACTTTAAAGCTTTTGTTTGCATTTAAATTAAATGGCTTCTAAACAAGAAATTGCAGCATATTCTTCTCTTTGGCCCAGAGGTGGGTTAACCTGTAAGGGACGGCCGT
BCL2	B-cell CLL/lymphoma 2	NM_000633.2	NM_000633.2	F1F2092310	TCTCAGCTGCTGAAAACCCCGGAGCACGTTGGCCACTGTGGAGCTTCGCTTCAACCTAGTTATGTGCATTTCCACGTCAACAGAATTGTTTATTGTGAAGGATATATCTGTTGTCCCTTTGACCTTGTTCCTTGAAGGTTTCCTAGTCCCTGGGCAAATCAGAATCTAACACATTATTTAGAATGACATACATGTTTGGTTAAACCCATGAGATTCATTCAGTTGAAAAT
BCL2	B-cell CLL/lymphoma 2	NM_000657.2	NM_000657.2	F1F2192815	GGAGAGTTCTGAAGATTGATGGAATCTTTGCCTTATGCATTTGTTTTGTTTTCACAAAAAAAGGAAACTTGACAGAGGATCATGCTGTCCTTAAAAAATACAACATCGCAGAGGAAGTAGACTGATATTAACAATAATTAATAATAATGTGCCTCATAGAAATAAAGATCCGAAAGGAATTTCAGTAAAATTTCCTGCATCTCATGCCAAGAAGGGAAACACCAGAATCAAAGTGTTCCGCGTGACTGAAGA
BCL2	B-cell CLL/lymphoma 2	NM_000633.2	XM_003264299.1	F1F2163100	CCTGAAATACAGTGGCGCCTGTGCCCCGCTCTGAGAAAGCAGGAAACCCATGGTATGAAGCCAGACCTCCCTGGCAGGCCTCAGGGAACAGAATGATCAGACCCTTTGAATGATTCTAATTTTTAAGCAAAATACTATTTTGTGAAAGGTTTACATTGTCAAAAGCGATGAGTAGGGAATATCAAATCCTGTGCTGCTATCCTTCCAAGATCATGGTAGTGGAGTCAATTTGCAGTACACTCCAAGTGGCAAAATCCTCCAAGCTGCTTTAGAAGTAACCATGAAGAACACAGACATTTTTTAATATAAAGCCTGTTTTGTCTTTTGTTGTTGTTATTGTTTGTATTGTTCAAAGGCAGAGTATTCTAAAAATGTATATATAATTAAAAAAAAGTACAT…
BCL2L1	BCL2-like 1	NM_001191.2	XM_002918283.1	F1F2062336	AGCCCAGCAGAACCACGCCAGCCACAGTCATGCCTGTCAGGAACCAGCGGTTGAAGCGCTCCTGGCCCTTCCGGCTCTCGGCTGCTGCATTGTTCCCGTAGAGTTCCACGAAAGTGTCCTCTTCTGCTCTTCCTCAAACTTGCCAAGCTCATCCTTCTTAGCTTGGGGCCTCTGTAGTTGTTCCCTCTGTCTGGAATATTCTTACTGCAGATTGATAACATGTTTTTTCCCTCAGATCATGTATATCTCTGCACACGTGCCTCCTCCTCAGGAAAGCCCCTCCCAATCACTCTTTATTTAAAACAAGAAACAAAAGGGACGCCTGGGTGGCTTCAGTCAGTTGAGCATCTTCCCTCTGCT
BCL2L1	BCL2-like 1	NM_138578.1	XM_002747333.1	F1F2165253	CAGAGTCCGACCCCAACCCCCATGTCCTCCAGAAGCCTCTGGCTAGAGGCCAGCCCCACCCGGAAAGGAGGAGGCTGTAGCTGCAGGAAGCGCCCCATGCCAAAGCTGGGGTGGCCCTTGCAGTTTAGCACCACCCCAGTTCCTTTCCCTTTCCCCTCCCTTGGCTCCCATGACCATGACTGAGGGACCAACTGGGTCCAAGGCAGGTGCCCCAGAGCTGTTGATGGCCTCAGCTGCCTTACTTCCTGCAAGAAGATCAGCCTGTGGCATCTTTGCCTTGGGCTGCCGCCCATGGAGTCTAGGGATTTGGGGGGCCTTGGCCCAGAGGTGAAGGGGAGCTACAGGGAGCAGCTGCGGAAGCCCTAGAGTCTTCCCTACCTCAGGCAGGAAGGGCAGGAG…
BCL2L1	BCL2-like 1	NM_138578.1	XM_001499745.2	F1F2063809	TGACTTGCCGGCATCCCGGCTGCCACCTCTTCTCCCGACCTATGTTACAAAAGATCTTCCGGGGGTTGCACCTGCCTGCGGCTGCCTGAGACGGATTTGAATCTCTTTCTCTCCCATCAGAACCCTATCTTGGCTTCGGATCTCAGAAGAGAAGCACTAAGCAGAGACCAGACTCAGTGAGTGAGCAGGTGTTTTGGACAATGGACTGGTGGAGCCCA
BCL2L1	BCL2-like 1	NM_138578.1	XM_001110113.2	F1F2004161	AGAAGGGACTGAATCAGAGATGGAGACCCCCAGTGCCATCAATGGCAACCCATCCTGGCACCTGGCGGACAGCCCTGCGGTGAATGGAGCCACTGGCCACAGCAGCAGCTTGGATGCCCGGGAGGTGATCCCCATGGCAGCGGTAAAGCAAGCGCTGAGGGAGGCTGGGGATGAGTTTGAACTGAGGTACCGGCGGGCATTCAGCGACCTGACATCTCAGCTTCACATCACCCCAGGGACAGCGTATCAGAGCTTTGAGCAGGTGGTGAACGAACTCTTCCGGGATGGGGTGAACTGGGGTCGCATTGTGGCCTTTTTCTCCTTCGGTGGGGCTCTGTGTGTGGAGAGCGTAGACAAGGAGATGCAGGCATTGGTGAGTCGGATCGCAACTTGGATGGC…
BCL2L11	BCL2-like 11 (apoptosis facilitator)	NM_138621.3	NM_138627.3	F1F2013810	CCCGCCTCCCTGCGGAAGAAGGTATGCCTACTATGGTAGACCTTTGACTTTATATTGTTTATTTCTTTTACTTTTTGTAGGAAAAAGAAAAAGACTAGATCCCTTTTTGGAAACTGAATGCGGGTTTTGTGCCTTGACCACCTCTTGTCCCATGAGGTTTGTAGAAAGTGTCCTGTGACTTATCACAGAAATGCAATAAACACATGCAAAAGAGTCCCACGACCAATTCTTCCTGTTACCTGTACTCCCGCCCCGAAGCGAGTTCACCAAGAGCTGCTTGTGGGGTTGCAGGAAAACCAGGCAGAACTTCCCTTTGATTAAGAAGAGTGTACCCCATAGAGAATAAATTTCTCCTGTCCCCCACTTCTTGATATTGTATATATTTTGACTATTTATTAG…
BCL2L11	BCL2-like 11 (apoptosis facilitator)	NM_138621.3	XM_859639.1	Contig5759	ATATGCGCCCGGAGATGTGGATTGCGCAGGAGTTGCGGCGTATTGGAGACGAGTTTAATGCGTATTACCCAAGGAGGTTAGAGCAATAGAGGAAGGTGTCGTGTAGTTGTCATGTGTTCAGTCCACTTAAGGGCAGTGGGGAAGCGTATGAAACGGAGCTGTGGAGTCTGAATCCTTGAAGGAGGAGGTGTGAGAGGCACAGGTCTTTTTGAATAATTACCCAGCAGCCGAAGCCCACCCCCAAATGATTATCTTACGACTGTTACGTTACATCATCCGCCTGGTGTGGAGATTACAGTGACGACGGGCTCCTCGCGGGGCCAGATGTGTGCAGACATTTCGCTGGTTCCGACCAACAAGCCCAGCACCGCGGCTAATGGGTGCCGTTGCTGTGCGGCT…
BCL2L11	BCL2-like 11 (apoptosis facilitator)	NM_138621.3	NM_138627.3	F1F2022844	GCTTAGTGGTCTTTAGGAGCTAATTGTACAGAACCGCCCCCCCACTGCCCCCAGCCCTAAGCCCTTTGGTCCCTGCTTTGATCAGCCTGCTTCAGGTTGTCTTCCTTCTGCTTCTCTGTTGGCTTCGAGAGAGGTTGGGGGTTCCACTCGACTGGATGTTAAGATGTGAAAGCTCACAGAAGCTTTAGAGAGACTTCCTGGTGGTCCCGTGTCAGTAGATGGTTCTAGCATCCCTGCTGATTTAGCCTGGTGCCTGTGTGCGTCCACTCCCCGCTCCCGTGGGTGCAGGGGTGGGTCCACACGTGATGCTAAACCAGCTGAGGGGACTCCTTCCAACGGCATTGTATTCACGAAGCACCCTTGAACTCCCAGCTAGGTAACTTGACTACTTTTACTTGG…
BCL3	B-cell CLL/lymphoma 3	NM_005178.4	XM_002924250.1	F1F2015200	GGGAAGGCGACCCGGCCTGCTCCGGCATCACAGCCAGAGCCCTCGCCGGAGCGCAGTGCCACCACCTCCCCTGAGAGCAGCAGCCTCCTCAGCTCTAACGGTCTCCTTTCTGCGTCACCCTCCTCCTCACCCTCCCAGTCTCCCCCCAAGGATCCACCTGGATACCCCATGGCTCCCCCCAGTTTCTTCCTTCCTCCCTCATCTCCGCCTGGCTTCCTGCCCTTCGCTGGGGTCCTCCGAGCCCCTGGCCGGCCGGTGCCCCCCTCCCCAGCTCCAGGAGGCAGCTGAGAGGGATGGGGGGGGGCAGATCTCAGACTCATGCGGGGGGGGTACCTCCCTGCCCTGTGGGGCCAACCCTCCTAGAAACTGTGAAGACCTCACTCTGCCTCCCCCCCTCCA…
BCL3	B-cell CLL/lymphoma 3	NM_005178.4	XM_850082.1	F1F2168057	CTGAGTCTTCCTGTACCGCAGGGCTTACCGCCCTGCACGTGGCCGTGAACATGGAGTGCCCCGAAGCCGTTCTGCTCTTGCTGGAGCGGGGTGCGGACATCGATGCGGTGGACATTAAAAGCGGCCGCTCCCCGCTCATCCACGCAGTGGAAAACAACAGCCTTAGTATGGTGCAGCTACTGCTGCAGGTGGGTACAGCCCCTGCCCCTGGCCTCTCGCCCACCCTTCCCTCCGGCACTGGCCCAGCAGTCGCCCCTGTCCCTGGCACCGACCCTGCTTTCCTGCTCTGGCTCCCGCTCTTGCTACACTTCCAGATCTGTCCCTTCCTTCTAGGCCTCGTTATATCAACCCTGTGCT
BCL6	B-cell CLL/lymphoma 6	NM_001130845.1	XM_002914804.1	Contig3548	AGTCCACAGAGCCCCCAGAAGTCCGACTGCCAGCCCAACTCGCCCACGGAGTCCTGCAGTAGCAAGAACGCCTGCATCCTCCAGACCTCTGGTTCGCCTCCAGCCAAGAGCCCCACCGACCCCAAAGCCTGCAACTGGAAGAAATACAAGTTCATCGTGCTCAACAGCCTCAACCAGAATGCCAAACCGGAGGGGCCTGAGCAGGCCGAGCTGGGCCGCCTCTCCCCTCGAGCCTACACGGCCCCACCAGCCTGCCAGCCACCGATGGAGCCCGAGAGCCTTGACCTCCAGTCCCCAACCAAGCTCAGCGCTGGCGGGGAGGACTCCACCATCCCTCAGGCCAGCCGGCTCAATAACATTGTCAACAGGTCCCTGACAGGCTCCCCCCGCAGCAGCAGC…
BCL6	B-cell CLL/lymphoma 6	NM_001130845.1	NM_001130845.1	Contig2968	AAATAGGTTCTTTCATCTCCTCCTGTCCTCTCCCTTCCCCCATCCTTCCTCATCCTCACTCACTCACATGCACACACTAACCTTGAAGCCGATGGGATTGAGTGACTGGCACTTGGGACCACAGAGAAATGTCAGAATGTTTGGTTACAGACTCAAGGAAACCTCTCATTTTAGAGAGCTCCTTTGATTTTAAGCAAAATTTTGGACTGTGAATCAAGGCGTTGGGTGAAGACAAAAATGGCCTCCCCGGCTGACAGCTGTATCCAGTTCACCCGCCATGCCAGTGACGTTCTCCTCAACCTTAATCGCCTCCGTAGCCGTGACATCTTGACTGATGTTGTCATCGTGGTGAGCCGTGAGCAGTTCAGAGCCCATAAGACAGTCCTCATGGCCTGCAGT…
BCL6	B-cell CLL/lymphoma 6	NM_001134738.1	NM_001206450.1	Contig2304	GGCATGGGGTTGGGGGGCCAAGGCAGCTTCCCGTTCCCCTACTGCCATAAAACATTAAGAAAATAATATTGCTTCTTCTCCTATGTGTAAGGCAAACCATGTCAGCAAAAAGCAAAACCAATTTATATTATATCAAAGTGGGGGAGTAGGCAAAAGTTTTGACTTGACTTGGTCTGCAAAATGAGGAATGTATATGTTTTGCGGGGACAGATGTTTCTTTTGTATGTAAATGTGCATTCTTTTAAAAGAAGAGACTTCGGTATGTTATCAAAGAGAGGGCCTTAAATTTTTTAACCAAAGGTGAAGGAATATATGGCAGAGCTGTAAATATATAAATATATATATATATAAAATAAATATATATAAACCTAAAAAGATATATTAAAAATATAAAACTGC…
BCL6	B-cell CLL/lymphoma 6	NM_001134738.1	NM_001206450.1	F1F2164572	GACAGATGTTTCTTTTGTATGTAAATGTGCATTCTTTTAAAAGAAGAGACTTCGGTATGTTATCAAAGAGAGGGCTTTAATTTTTTAACCAAAGGTGAAGGAATATATGGCAGAGCTGTAAATATATAAATATATATATATAATAAAATAATATATATAAACTAAAAAGATATAATTAAAATAATAAACTGACGTTAAAGGCTCGTATTTTGTATCTGCAGGCAGACACGGATCTGAGAATCTTTATTGAGAAAGAGCACTTAAGAGAATATTTAAGT
BCL6	B-cell CLL/lymphoma 6	NM_001134738.1	NM_001195404.1	F1F2210838	GTGAAGAGTTTCTGAACAGCCGGATGCTGATGCCCCAGGACATCATGGCTTATCGGGGTCGGGAGGTGGTGGAGAGTAACCTGCCGCTGAGGAACGCCCCCGGGTGTGAAAGCAGAGCCTTCGCCCCCAGCCTGTACAGCGGCCTGTCCACCCCGCCGGCCTCTTATCCCGTCTACAGTCACCTCCCTGTCAGCAGCTTCCTCTTCTCTGACGAAGAGCTGACGGGATGCCCGGATGCCGGTGGCCAATCCC
BCL6	B-cell CLL/lymphoma 6	NM_001134738.1	XM_003256638.1	F1F2069210	ACAAGCCTTGACACTGACTGTAATTGACCGCCAGTCTCCTCCGTTCTTGTGACACGTGTGTTTGTGTTACAGTGGCCTGTTTTATAGCATCTTCACGGACCAGCTCAAATGTAACCTGAGTGTGATCAACCTGGATCCCGAGATCAACCCTGAGGGGTTCTGTATTCTCTTGGACTTCATGTACACTTCCCGCCTCAACCTGCGGGAGGGCAACATCATGGCCGT
BLK	B lymphoid tyrosine kinase	NM_001715.2	XM_543206.2	F1F2289978	AGGAATGAGCAACCCCGAGGTCATCCGCAGCCTGGAGCGCGGCTACCGCATGCCGCGGCCCGACTCGTGCCCGCCGGAGCTGTACCGCGGTGTCATTGCTGAGTGCTGGAGGAGCCGGCCAGAGGAGCGGCCCACATTTGAGTTCCTGCAGTCAGTGCTCGAGGACTTCCACACAGCCACCGAGCAGCAGTACGAGCTGCAGCCCTAGGCCCTGACGCAGGGACACGCGTCCAGGGCGCGCGAGGCCCAGGGTTGCTCACACCTGCGACCCATCCNGTAGACTGACCAGGCATGTTCACCTCGCAGCTT
BLM	Bloom syndrome, RecQ helicase-like	NM_000057.2	XM_002919791.1	F1F2153109	AAGTGATTTCAGTATTACAGAAGTACTCTGGGTGGACATTGCCAGCTGATGACGGTTCCCCGCTGAGAAGCCCGGGCAGCAGCAGGGGCACCAGAAAAAACGGCCCCGAAGAGTTTGATGAGGAAACGCCGATATCTTCTCACTACTTTATGAATAAAACCAAAAATGAAAGAAAGAGGAAGAGGATGTCAGCCTCCCAAAGGCCTAAGAGGAGGAAAACTGGCTTTGGTGGCTCCAAGACCAAAGGGGGGTCCACCACATGCAGAAGGACATCTTCTAAAAGTAGATCCTCCAACGTATTTGGACCCCAGTCATCTGTGCCTGGTTCTCAAGCAGCATCAGGAGCCCCTAGAAGATTGGGGATTATGGCTCCACCAAAGCCTATAAATAGACCTTTTC…
BLM	Bloom syndrome, RecQ helicase-like	NM_000057.2	NM_001123084.1	F1F2253502	CGGAGACGCGGAAGAGTGAGGAAAATCACAGACTAATGATAGAACTCTGCGCAGGTTGAGAGCAAGACTCTTCACTTCTGGTTTTATTTAACCTTTTGATTTTCTTTGTCACCTTTTAGGGGGTCCACCACATGCAGAAGGACATCTTCTAAAAGTAGATCCTCCAACGTATTTGGACCCCAGTCATCTGTGCCTGGTTCTCAAGCAGCATCAGGAGCCCCTAGAAGATTGGGGATTATGGCTCCACCAAAGCCTATAAATAGACCTTTTCTTAAAGCCTTCGTATGCATTCTCATAACAACCAGAATCTCAATGTACATAGATCTTAATTTCTTGTTGTCAGCTATCTCACCATCTGTGACCA
BLM	Bloom syndrome, RecQ helicase-like	NM_000057.2	XM_002919791.1	F1F2206013	CAGACTTCTGTCAGTTCTCCAAGACACTTCTTCACCACCTCTTCCCTTTGAGATATCTTTGCTTCTAAAGCTTTCTGTTTTTTCACACTGCTGGAATTTTCTGTTTCCATAAAGTCTACCTTTGTGAGAGAGAAAGTGATCACAGGAGTAGGTACACGCACACTTGTATCCAAATATAAGCTTCATTTAATTCTTACTTGCATTTGCATTGGGTTTTTTTTCTTTTCTTTTTTCTTTTTTTTTTTTTTTTTGGTTA
BLM	Bloom syndrome, RecQ helicase-like	NM_000057.2	XM_002919791.1	Contig6804	GTGATAACTGCTGCAAAACAAAGGATTATAAGACAAGAGATGTGACCGATGATGTAAAAAATATTGTAAGATTTGTTCAAGAACATAGTTCATCACAAGGAACAAGAAATAAAAACCACATGGGTCCTTCTGGGAGATTTACTATGAATATGCTCGTCGACATTTTCTTGGGGAGTAAGAGTGCAAAAAATTCAGTCGGGGATATTTGGAAAGGGATCTACTTATTCACGACACAATGCTGAAAGAACTTTTTAAAAAAATTGATACTTGACAAGATTTTGGATGAAGACTTATATATCAATGCCAATGACCAACCAATTGCCTATGTGATGCCAGGAAATAAAGCCCAAACTGTCCTAAAATGGGCATTTAAAGGTAGACTTTATGGAAACAGAAAAT…
BLM	Bloom syndrome, RecQ helicase-like	NM_000057.2	XM_002919791.1	F1F2012163	GGCGACTCCTGTCCTACAGGGAATTCTGTTAAGGAGTTAAATTTTCCACACCTTCCCTCGAATCCCAGTTCCGCTACGGAGTGTTTAGTGGCTGCTACCCCAGGAAAGACAGGATTCACAGCCACCACGAAGAATCCCTCTGAAAGACCGTTATTCAACCCCCATTTACAGAAGTCCTTTGTAAGTAGCAACTGGGCTGACACACCAAGGGTAGAAAAAAGAAACGAGAGCTCTTACTTCCCGGGACGTGTTCTCACAAGCACGGCTGTGAAAGATCAGAATAAACGCGCTGCTCCAGTAATTGACTTAGAAAGAGAATTCCAGGCTGCCTGTGATATTGACAGTTTTGACATAGATGGCTTTGATGATGATGACGATGATGACTGGGAAAATATTATG…
BLMH	bleomycin hydrolase	NM_000386.2	XM_537755.2	Contig3268	GGGACCTGAAGTAGCTGCAACGGACAGATCCAAAGGACTGAAGCCAAAAGTTACATGGGTTCCCACAGGACACAGTCAGACTCTTGGATTTCTCCTCCAGGAACCTCTTCGGAGAAGTGTGCTTTATGATGAGACAAAATATTCTTGAAAGGAAGGATCAGGTCACACTCTGTACTCTCCTCATCCCCAACAGCTCAGGATCTCTTAGCATTTTAATTAGCTGTCATTGTTTGTCCTAACTCTGTCAAAAGGTCTGGCTTAGTGTCTTTTCAGAAGACAGGAGAGGATGAGCAATTGATGGAGAGAAAATGGACCTGATGCTCCTTGTTTCTAGGGTAGAGTTGGGGGAGGGTTATCTTGAGATTTGAGCTTTCAAACTGCATGCTGCCTGACAGCATC…
BLMH	bleomycin hydrolase	NM_000386.2	XM_537755.2	F1F2172996	TAAGATTGTTTAGTGAATGACCCTCGGCCCCAGCACAAGTACAACAGAGTTTACACAGTGGACTACTTAAGCAATATGGTTGGCGGGAGAAAAACTCTATATAACAACCAGCCCATTGACTTTTTGAAAAAGATGGTTGCTGCCTCCATCAAAGATGGAGAGGCTGTGTGGTTTGGCTGTGATGTTGGAAACCTTCAGTGGCAAGCTAGGCCTCAGTGACATGAATGTCTATGATCATGAGTTAGTGTT
BLMH	bleomycin hydrolase	NM_000386.2	XM_537755.2	F1F2118187	GGAGAAATCTCAGCCACACAAGATGTCATGATGGAGGAGATATTCCGAGTAGTATGCATTTGTTTGGGTAATCCACCAGAGACATTCACCTGGGAGTATCGAGACAAGGATAAAAATTATCAGAAGATTGGCCCCATAACACCATTGGAGTTTTACAGGGAACATGTCAAGCCGCTCTTCAATATGGAAAATAAGATTTGTTTAGTGAATGACCCTCGGCCCCAG
BLNK	B-cell linker	NM_001114094.1	XM_543943.2	F1F2024858	GAGATAATCTATGTTTTGTAAAAACAGAGAAATTTAGTGTGTGACAGTTTTACACTTGTTACTGAATAAAAAGTCATTAAAATATTACATCATAACTCAATGGAGTAATTTTCTAAGTGGTTACACTAATTGAGGCTGCCATTGTTTTAATTTAGCTGAACATAAGCAAGGCCCGAGTTGGTCACCTCAAGGATTACAGCCTTTGTTAAATTAGACTTTTTTGGGTAGAATGTCAGCTGAGACCTAGTAATGTTGACTAACTTGAGAAAGTGGGAGAAGATTGGAGGAGCAGAGCTCGAAGTTAACATAAGTTCCAGTGTTTAATTCATCTATGTTTTCTTGCTCTAGTACTTTGGAAGTGTTGCTGAAATTATCAAGAATCATCAACATAGCCCCCTG…
BLNK	B-cell linker	NM_001114094.1	XM_002916991.1	F1F2147544	CCGGATATTCACTGCAAGCCATGGTACGCTGGTGCCTGCGATCGGAAATCTGCAGAAGAGGCTTTATACAGATCAAACAAGGATGGATCATTTCTTATTCGGAAGAGCTCTGGCCATGATTCCAAACAGCCATATACACTAGTTGTATTCTTTAATAAGCGAGTATATAATATCCCCGTGCGGTTTATTGAAGCAACAAAGCAGTATGCTTTGGGCAGAAAGAAAATGGTGAAGAGGCATTACTGTTCAATAAGCCTCTTGCATTCCAAACTCAGCATCTGCTCCTCAGAAAACCCAACTAACAAGGAAGATTTTTCTGACTACTGACTACATT
BLNK	B-cell linker	NM_001114094.1	XM_543943.2	F1F2139472	AGAAAGAAAAATGGTGAAGAGTACTTTGGAAGTGTTGCTGAAATTATCAAGAATCATCAACATAGCCCCCTGGTTCTTATCGACAATCAGAATAATACAAAAGATTCGACAAGACTGAAATATGCAGTTAAAGTTTCATAGATTCTTTTAGAAAGGTCAACATCATTGCTTCAGACTATTTTCCTTTATTTCTTGTTTTTGAAAGT
BLNK	B-cell linker	NM_001114094.1	XM_002916991.1	F1F2007844	GAAGTTTTTACTTCTCCCTAGTGTAGGGTGTTTGCCAGCAGCCTGCACTCTCGGAAATCAGACTCAAGTGACTGGGACCCTTAAGATCAAAGGCGTGCCATGCTTCTCCCTAGGAGGGCCAGAGACTGCTGACGTGACCACTGATGGTTATTCGTGGCCCTCATAATTAACAAGAAGAATGGACAAGCTTAATAAAATAACTGTCCCTGCCAGTCAGAAGTTGAGGCAGCTTCAAAAGATGGTCCACGATATCAAGAACAATGAAGGTGGAATAATGAACAAAATCAAAAAGACTGAAAGTCAAAGCGCCTCCAAGTGTTCCTCAAAGAGATTATGCCTCAGAGAACCCCTGCTGATGAAGAGGAGCAGTGGTCTGATGACTTTGACAGTGACTATGAA…
BLNK	B-cell linker	NM_013314.3	XM_002916991.1	F1F2162035	GAACGGGGACGACAGTTACGAGCCACCACCCGGCGAGCAGGAGACAAGAACCGTCCACCCAGCCCTGCCCTTCGCCAGGGGCGAGTACATAGACAATCGGTCAAGCCAGAGGCAGTCTCCGCCCTTCAGCAAGACACTTCCCAGTAAGCCCGACTGGCCTTCGGCAAAAGCAAGAGCCAGAGTGGCCTCCACTCTGCCAGCGCTGACTTCTCTTCAGAAACCTCAAGTCCCACCCAAACCCAAAGAACTTGAGGATGAGGTTGATTATGTGGTCCCTGTGGATGATGAAGATGAGAACTACATTCACCCCACAGAAGACTGTTCACTCCCAGCTGAAAAGCTCCCATGGTGAACAGATCCTGTCAAGCCAAATACTACCTACAAACGCCAGCCTCTCCT…
BLNK	B-cell linker	NM_013314.3	XM_543943.2	F1F2033590	AAAATCAAAAAGCTGAAAGTCAAAGCGCCTCCAAGTGTTCCTCAAAGAGATTATGCCTCAGCAAGGCTGACACGGGGAGAGCGGCATTCACCACCAGCCCTGCCTCATGGAACTAAGACTAGAGGAATGAAACTTGGACTTGAAGAGAACCCTGCTGATGAAGAGGAGCAGTGGTCTGATGACTTTGACAGTGACTATGAACACCCAGATGAGCACTCGGACTCAGAGATGTACGTGCTGCCCGCTGAGGAGACCGGGGACGACAGTTACGAGCCACCACCCGGCGAGCAGGAGACAAGAACCGTCCACCCAGCCCTGCCCTTCGCCAGGGGCGAGTACATAGACAATCGGTCAAGCCAGAGGCAGTCTCCGCCCTTCAGCAAGACACTTCCCAGTAAG…
BMI1	BMI1 polycomb ring finger oncogene	NM_005180.6	XM_002913150.1	F1F2025715	TCAGTTGCCAATGGCTCTAATGAAGATAGAGGAGAAGTTGCAGATGAAGATAAGAGAATTATAACTGATGATGAGATAATAAGCTTATCCATTGAATTCTTTGACCAGAACAGATTGGATCGGAAAGTAAACAAAGACAAGGAGAAAGCTAAGGAGGAGGTGAATGATAAAAGATATTTACGTTGCCCAGCAGCAATGACTGTGATGCACCTTTAGAAAGTTTCTCAGAAGTAAAATGGACATACCTAACACTTTCCAGATTGATGTCATGTATGAAGAAGAACCTTTAAAGGATTACTATACACTAATGGATATTGCTTACATTTATACCTGGAGAAGGAATGGTCCACTTCCTTTGAAATACAGAGTTCGACCTACTTGTAAAAGAATGAAGATGAG…
BMI1	BMI1 polycomb ring finger oncogene	NM_005180.6	XM_001496094.2	F1F2008035	CCATTGTTCAGATTTGAAAAATTCTGCAGTGGATATAAACATTGGGCCATAGTTTGTTAATCTCAACTAACGCCTACATTACATTCTCCTTGATTGTTCTTGTTATTATGCTGTTTTGTGAACCTGTAGAAAACAAGTGCTTTTTATCTTGAAATTCAACAAACGGAAAGAATATGCATAGAATAATGCATTCTATGTAGCCATGTCACTGTGAATAACGACTTCTTGCATATTTAGCCATTTTGATTCCTGTTTGATTTTTACTTCTCTGTTGTTACACAAAACCGATCAAAGGAAAGTAAACTTCAGTTTTACAATCTGTATGCCTAAAAGCGGGTACTACCGTTTATTTTACTGACTTGTTTAAATGATTCGCTTTTGTAAGAATCAGATGGCATT…
BMI1	BMI1 polycomb ring finger oncogene	NM_005180.6	XM_003130780.1	F1F2028512	ACAGTAAATGAAGTTTTATGAAACCACAAAATACATATATTTTTATTTTGACCTAAATTTGTACAGTACCATTGTAAGTGTTGTTTCTAATTATAGATGTAAAATTAAATTTCATTTGTAATTGGGAAAAACCAATAAAAAGGATATTCATTTAGAAAATAGCTAAGACTTTAATAAAAATTTGATACGAAAAGCACAATGTGCAGAAGTTTTGGAAACCCTACTGTGGATTACAACAGGTAAAACTAAAGAGAATCCATTGCTGTCTTAAATAGTGATGTTGCTAAGAAGTCCATGCTTTGTTGTATAATTGCTTGATAGCCCAATTGAAAGATGTATCTGTTTATTTACTCTACAATCTTTGAAGTAAAAGTTACCCATGTTTGCCAATTTTGGTGA…
BMI1	BMI1 polycomb ring finger oncogene	NM_005180.6	XM_002913150.1	F1F2294450	TGGTGAATTTCTGTTAATGAACATTTTAAACGTGTACTATGCAATGTGTAAATATTCTCAGGATGTTAATTGAGTTAGTTTAGGTCATTGGAAATATCTTTTGACATTTAGCATTTTGCTACCCCTAGTTCTCCATTTTTGATACTAATTTCAATGCTTAACATCTAATTTCTAAACTTACAAGATTTTTGTTTTTCTACTTCTAGTCTGTAAAACGTGTATTGTGCGTTACTTGGAGACCAGCAAATATTGTCCTATCTGTGATGTCCAAGTTCACAAAACCAGACCACTACTGAATATAAGGTAAGAAAAGTTTTAAAATTATTAGTCTCTAATTGTTATTGGAATTGCATAATTTAGTGAAAGTTACCCTGT
BMI1	BMI1 polycomb ring finger oncogene	NM_005180.6	XM_853527.1	F1F2015398	AGGAGGCCGGGCTCGGGAGGCAGCATGAGCCGAGCGCGGCGGCCGCAGCTCCTCTCGGCTGCGCTCGTTGCCCATTGACAGCGGCGTCTGCAGCTCGCTTCAAGATGGCCGCTTGGCTCACATTCATTTTCTGCTGAACGACTTTTAACTTTCATTGTCTTTTCCGCCCGCTTCGATCGCCTCTCGCCGGCTGCTTTTTCCGGGGCATTTTATCAAGCAGAAATGCATCGAACAACCAGAATCAAGATCACGGAGCTAAATCCCCACCTCATGTGTGTGCTCTGTGGAGGGTACTTCATTGATGCCACGACCATAATAGAATGTCTACATTCCTTCTAGTTAAAACGTGT
BMP4	bone morphogenetic protein 4	NM_130851.2	XM_547817.2	F1F2169623	AGCGAAAACTCTGCTTTTCGTTTCCTCTTTAACCTCAGTAGCATCCCAGAGAATGAGGTGATCTCCTCTGCAGAGCTTCGACTCTTCCGGGAGCAGGTGAACCAGGGCCCTGATTGGGAGCAGGGCTTCCACCGAATAAACATTTATGAGGTTATGAAGCCCCCGGCAGAAGTGGCGCGTGGGCACCTCATCACACGACTACTGGACACGAGACTGGTCCACCACAATGTGACACGGTGGGAAACTTTTGATGTGAGCCCTGCGGTCCTTCGCTGGACCCGGGAGAAGCAGCCGAACTATGGGCTGGCCATTGAGGTGACTCACCTCCATCAGACACGGACCCACCAGGGCCAGCATGTCAGGATTAGCCGATCGTTACCTCAAGGGAGTGGGGATTGG…
BMP4	bone morphogenetic protein 4	NM_130851.2	XM_003314330.1	F1F2203575	AGGGAGCGGCCGCTCCATTGCGGAGAGAATCTCCGCACCGCGTCAGCCTCGGGGTCCACTCCGAGCAAAGCAAATCCCCAAAGAAAGCGGTCCTCGAGCCATTCTAGGCGGAGGGGCGGACTCAAAAGGAGACGTCGCCGCGGAAAGGGCGCATCACAAGTTTCGGGTCTTAATGTCGCTGAGGTTTTACAACTCCCGGCCCGGCGCAGAAAGGAAATCCATCCCACCGCGTTCCCAGGAGTCGAGAAAACCGTGAACAGCTTTCGGCCTGCGCTCGACCTCTGTGTCTGCGTCTCTCGCTCTCTTTCTCCAGATTGTCTTATTTTTGAAACCACCACTCCTCCCACCCGCCACTTCCTCCCCCACCCCT
BMP4	bone morphogenetic protein 4	NM_001202.3	XM_859096.1	F1F2171465	GGAAGATGCACGAGGGCAGAGGAGGAGGGAGGGAGGGAAGGAGAGCGGAGCCCTGCCCGGAAGCTAGGTGAGTGTGGCATCCGAGCGGAGGGACGGGAGCCTGAGACGCTGCTCGGGGCTGAGTATCTCGCCTCTCTCCCTGATGGGATTCCCATCCGCGCCGTCTCGAGCCTGCAGCACCCCAGTCCTCGGCCCTTGCCCAGGTTCACTGCAGCCGTTCAGAGGTCCCCAGGAGCTGCTGCTGGCGAGCCCGTTACTGCAGGGACCTATGGAGCCATTCCGTAGTGCCATCCAGAGCAACGCGCTGCCGCAGCTCCTCTGACG
BMP6	bone morphogenetic protein 6	NM_001718.4	NR_037616.1	F1F2095421	AATTCACCTATTTCAGTCAAGTGGTTCTTTACCTTTTCCTCGACAGCATGCAGGTGGCAGGGTTAGACCCAACAAAGGAAACAAAATGGGAAGGACCCTCCCCCGCCATGCCCCGGGCCACCCAGGAGAGGGTCTGGATGGGCATGCCGTTAGGAACCCGAATCCCAGTTTCTCTTGTAGAAAGGAAGACTCAGATGAAATCGTAGAGTATTTTTGAAGTGTCTTTTTCACAATCATGTACTAGGAAGCCAATTTCA
BMPR1A	bone morphogenetic protein receptor, type IA; similar to ALK-3	NM_004329.2	NM_001076800.1	F1F2029809	TGAAAGCCTTAAGAAGATAAATGAATTCAGCAGAGATGGAGAAGTACACATTTTTGCCTTCTACCTGAGGAAAATTAATCTGTTTGTGTTCTGCCTTTGTAAACAGCCTATGGATTATGATCTGTTCGGGGTACTACTTAGTTTATGATAGTTTGTCATGCTTTGATATTGTTGGTGTGTGTATGCGCACACATGCACACACCAGGATTCCTCTGCTGCCGTTTGAATTAGAAGAAAATAATTTGTGAATGCACAGGAAGATGTTGGTGGCTGTTGGTTTTGTGCTTTAAAAAATGCATTATCTGACCAAGATTCTCCAATCACATAAAAGCCATTTATTTACCTTGCAAGTGAGCTAGCTTCTCTGCCAACTTGATGTTTTACCATAAAGGCCAAAAG…
BMPR1A	bone morphogenetic protein receptor, type IA; similar to ALK-3	NM_004329.2	NM_001076800.1	Contig6718	GAATGTCTACGAGCAGTTCTGAAGCTCATGTCAGAATGCTGGGCCCACAATCCAGCCTCCAGACTTACAGCTCTGAGAATCAAGAAGACCCTTGCCAAGATGGTTGAATCCCAAGATGTAAAGATTTGACAGCGAAACAAGCATGAGGAGAAATTCTAGATTGCAAGAACTGTTTTCACCCGAGGAACGGGTGGAATTAGAGTAGAATAAGGATGCTAACTTGGTTCTCAGACTCTTTCCTCACTACACCTTCACAGGCTGCTAATATTAAACCTTTCAGTACTCTGTAGAATAACAAGCTGGGAACTTCTAAACACTTCGTTCTTTATATATGGACAGCTTTATTTTAAAATTGTTGGTTTTTGATTGTCCTTTTTTTTTTTATTGGTTTTTATGTAA…
BMPR1A	bone morphogenetic protein receptor, type IA; similar to ALK-3	NM_004329.2	XM_002915381.1	F1F2140414	GTACAGGTTCCTGGACTCAGCTCTATTTGATTACTGATTACCATGAAAATGGATCCCTCTATGATTTTCCTGAAATGTGCCACACTAGACACCAGAGCCCTGCTCAAGCTGGCTTATTCGGCTGCCTGTGGTCTGTGCCATCTCCACACAGAAATTTATGGCACCCAAGGAAAGCCTGCAATAGCTCATCGAGACCTAAAAAGCAAAAACATCCTCATTAAGAGAAATGGAAGTTGCTGTAATCGCTGACCTGGGCCTTGCTGTCAAATTCAACAGCGACACAAATGAAGTTGACGTACCCTTGAATACCAGGGTGGGTACCAACGCTACATGGCTCCGGAGTGCTAGATGAGAG
BMPR1A	bone morphogenetic protein receptor, type IA; similar to ALK-3	NM_004329.2	NM_001145150.1	F1F2077300	GCTCAGGACACTGCCCAGATGATGCTATTAATAACACATGCATAACTAATGGGCACTGCTTTGCCATCATAGAAGAAGATGACCAGGGAGAAACCACATTAGCTTCAGGATGTATGAAATATGAAGGATCTGACTTCAGTGCAAGGATTCACCAAAAGCCCAGCTACGCCGGACGATAGAATGTTGTCGGACCAATTTATGTAACCAG
BMPR1A	bone morphogenetic protein receptor, type IA; similar to ALK-3	NM_004329.2	XM_002915381.1	F1F2122446	CGGACGATAGAATGTTGTCGGACCAATTTATGTAACCAGTATTTACAACCTACACTGCCCCCTGTTGTCATAGGTCCATTTTTTGATGGCAGCATTCGGTGGCTGGTTGTGCTCATTTCTATGGCTGTCTGCATAATTGCGATGATCATCTTCTCCAGCTGCTTTTGTTACAAACATTATTGCAAGAGCATCTCAAGCAGACGTCGTTATAATCGTGATTTTGGAACAAGATGAAGCATTTATTCCAGTTGGAGAATCATTAAAAGACCTTATTGACCAGTCACAGAGTTCTGGTAGTGGATCTGGGCTACCTTTATTGGTTCAGCGAACTATTGCCAAACAGATTCAGATGGTTCGGCAAGTTGGTAAAGGCCGGTTCGGAGAAGTGTGGATGGGCAA…
BNIP3	BCL2/adenovirus E1B 19kDa interacting protein 3	NM_004052.2	XM_844054.1	F1F2001584	CAAGAGCTCCCACTGCGACAGCCCGCCTCGCTCACAGACCCCGCAGGATACCACCCGAGCTTCGGAACTCGACACGCACAGCATCGGCGAGAAGAACAGCTCTCAGTCGGAGGAGGATTACCTGGAGAGAAGGAAGGAACTCGAGAGCATCCTGAAGAAGAACTCGGACTGGATCTGGGATTGGTCGAGTCGGCCAGAAAACATCCCCCCCAAGGAGCTGCTGTTCAAGCACCCGAAGCGCACGGCCACGCTCAGCATGAGGAACACCAGCGTCATGAAGAAGGGGGGCGTCTTCTCGGCGGAGTTCCTCAAGGTCTTCCTCCCGTCCCTGCTGCTGTCTCACCTGCTGGCCATCGGGCTGGGGATCTACATCGGGAGGCGCCTGACCACTTCCACCAG…
BNIP3L	BCL2/adenovirus E1B 19kDa interacting protein 3-like	NM_004331.2	XM_003272894.1	F1F2137646	ACAACTAGCATGACTCTGAAGAGGATACTATCATATGTTTTATATATAAATAATTACTGTTTATGTTGTAGACAATTACTCCTGACAATGTAGAGAACCATTGTTAATTTTAAAACTGGACCATTTAATTCATTAAATAAAGCACATCAGGTTTGCCTGGGATGAGAACACTGGCAACCAGATTTGCCAGTTTTTGTTTTCTTTCTAGCACTTGATGCCTAAGTAATTTTGGATATCTTTTATTATACCTTGTTTCTATCTTATTCTCAAACCTGGTAACACTTGATTTGCCTTCTGTAACCTATTTATTTCTAAGTGTTCTATACTTGGTATTTCTTTGGAAGGAAAGTGAACCGGACAGCCCGCTGATTTTGAAAACCCCGGGTAAATTAGGAAAGG…
BNIP3L	BCL2/adenovirus E1B 19kDa interacting protein 3-like	NM_004331.2	XM_845605.1	F1F2031847	GGCCTAAGAAAACCTCAGTGTCTCCTGTACAGATGCGCAGTTTCTCCCCTAAAACCAACAAGGCTTTGTGAAACTCTCGGAAATAGGAAGTGGTGGGAGAGAAGAAAGGACAAGTCCACGAGGTTCCTGGGTGGAGCTACCCATGAACAGCAGCAATGGCAATGATAATGGCAATGGGAAAAATGGGGGGCTAGAACATGTACCGTCCTCATCCTCTATCCACAATGGAGACATGGAGAAGATTCTTTTGGATGCACAACACGAATCAGGACAGAGTAGTTCAAGAGCCAGTTCTCACTGTGACAGCCCTTCCCCACAAGAAGATGGGCAGATTATGTTTGATGTGGAGATGCACACCAGCAGGGACCATAGCTCTCAGTCAGAAGAAGAAGTTGCAGA…
BNIP3L	BCL2/adenovirus E1B 19kDa interacting protein 3-like	NM_004331.2	XM_845605.1	F1F2268222	ACAATGCTATCGTCTCCTTTTAGTGCCACCAGACTTAGACCTGCATCATTCATGGTATAAATTTTACACTTGCAAGATAACTACCATCTCTCTCTTCAAATGAGATCAGATTAGCAAATGATAGAACAGCTTTGTTTGTTTGTTTGTTTTTCAAGACAAAGCAAGCTTCACTAAGCTTGAATTTATAGTTATTAAAAAAAGAAAACAAACAAACAAAAAAACAAGAACAACAAAGAAAAAAAATAAATACCTGGGACAAT
BNIP3L	BCL2/adenovirus E1B 19kDa interacting protein 3-like	NM_004331.2	XM_001927592.1	F1F2032757	AAACAAGCTTTGGAGCCACGTTTTGTCAAAACAGCCTCCTAATGGCGCCTTTTAATTTATAGGAGGCCGGCTACGTAAGTGATGGGTATGAAGTAGAATGAGAACTAAACTACATCAACAGATTTTAATAGTAGTATGTTGTAATGCTGTCTTTTCTATGGTGTAGAATCCTTATTTCTCCTAAGGAACGTCTCAGGCCTAGAACTGTACAAAATTGCTTTGGGGATTTGTGTGTATTTGGTATTTTTGTTTAATTAGCTTTAGCTGCATGTGAATTTTTCATGACTTTTTAAGTTTTGTCTTTTTTTTTTTAATTCTTTTCTAAGAAGGGGCTTTGGAATGAGTTCCAATTTGTGGTATAAATATAGGCTTCTTTTTTTAGGAAGCACCACTTAATAC…
BNIP3L	BCL2/adenovirus E1B 19kDa interacting protein 3-like	NM_004331.2	XM_002914423.1	F1F2184906	ACCTGACAATGTCGTCTCATTTAGTAGAGCAGCCGCCACCCCCGCACAACAACAACAACAACTGCGAGGAAGGTGAACAACCTTTGCCCCCGCCAGCCGGCCTCAACAGTTCCTGGGTGGAGCTACCCATGAACAGCAGCAATGGCAATGATAATGGCAATGGGAAAAATGGGGGGCTAGAACATGTACCGTCCTCATCCTCTATCCACAATGGAGACATGGAGAAGATTCTTTTGGATGCACAACACGAATCAGGACAGAGTAGTTCAAGAGCCAGTTCTCACTGTGACAGCCCTTCCCCACAAGAAGATGGGCAGATTATGTTTGATGTGGAGATGCACACCAGCAGGGACCATAGCTCTCAGTCAGAAGAAGAAGTTGCAGAAGGAGAGAAAGAAG…
BPGM	2,3-bisphosphoglycerate mutase	NM_001724.4	XM_001500706.2	F1F2011670	GATGAGTTGTAGGAGGAGCTGGTTCCTCGGCGGCGCAGAGGAGCGGCTGCTGCTGCTGCTGCTGCTGGCCTCTTTGCAGATGTATTGCTGTCATTGAGTATTGGCCTAACCTGAAAGTGCTAAGGGAAGCTCCGCCATCAGGATGTCCAAGTACAGACTGATTATGTTAAGACATGGAGAGGGTGCTTAGGAATAAAGAGTAATCGTTTTTGTAGCTGGGTGGATCAGAAACTCAACAGT
BPGM	2,3-bisphosphoglycerate mutase	NM_001724.4	XM_002927504.1	F1F2016538	GCAACAGGGAGCAGATGGCTTTGAATCACGGTGAAGAACAAGTGAGGCTCTGGAGAAGAAGCTACAATGTGACCCCACCACCCATTGAGGAATCGCACCCTTTCTACCATGAAATCTACAATGACCGGAGGTATAAAGTGTGCGACGTCCCTGTGGATCAGCTGCCCCGATCTGAAAGCTTAAAGGATGTTCTGGAGAGACTCCTTCCCTTTTGGAACGAAAGGATTGCTCCTGAAGTATTAAGTGGCAAAACCGTTCTGATATCCGCTCATGGAAATAGCAGCAGAGCTCTCCTGAAGCATCTGGAAGGTATCTCTGATGAAGACATTATCAATATTACTCTACCCACTGGAGTCCCCATTCTCCTGGAACTGGATGAGAACCTGCATGCTGTTGGGC…
BPI	bactericidal/permeability-increasing protein	NP_001716.2	XM_002915164.1	Contig3749	AGACATCCAACTGGCTTGCGTTTCCCCAGCCAGCTCCTTTATAGATCCCTGGCTCCCCTCCAAGGCCTCGAGGCTTTGGCAGCTGCGGAGGACGAAGACATGGCCAGAGAGCCTGACAGCGCGCTGAGGTGGGCAGGCTTGCTGGTGTTGAGCACCCTGAGCACAGCTGTGATCGCGACCACCAACCCTGGCGTCATGGCCAGGATCACCCAGAAAGGCCTGGACTACGCCTGCCAGCAAGGAGTGGCCGTGCTGCAGAAGGAGCTGGAGAAGATCAAGATACCCGAGTTCTCAGGAAGCTTCAAGGTCAAGCATCTTGGGAAAGGGCATTATAGATTCTACAGCATGGTTATTCGTGGATTCCAGCTTCCTAGTTCGCACATAAAACTAGTGCCCGAA…
BSG	basigin (Ok blood group)	NM_198589.1	XM_002923526.1	F1F2005319	CAACCGCTTTGCTGCGCTCTGGCCCTTCCTGGGCATCGTGGCCGAGGTGCTGGTGCTGGTCACGGTCATCTTCATCTACGAGAAGCGGCGGAAGCCGGATGAGGTCCTGGACGATGAGGACGCGGGCGCCGCGCCGCTGAAGAGCAGCGGGCCCGTGAACGACAAGGGCAAGAAGGTGCGCCAGAGGAACGCCAACTGAGCGGCCGGCCTCGGTCTGGAGCAGCTCCGCGCCTGGTGTTGGCAGACGCGCGTTCTTCTCTCAGAGGAGACCTGCCCGGCGGAAGCAGACCACACACCGCGGGTCAGATCACAGCGTTTCTTTTTAAACTAGGGTTTTCTACACATAGAATTCCTTCCTTAGGGGTCTTGTTTTTCCTTTTTAAAGATTTGTGAGTGCCT…
BSG	basigin (Ok blood group)	NP_940991.1	XM_002923526.1	F1F2020675	GGAGCGCTCCGGGGAGTACTCGTGCATCTTCCTCCCAGAGCTCGCGGGCAGGACCAGCATCCAGTTGAAGGGACCCCCAACATCAAGGCCGTGAAGAGGTCAGAGCACGGCACGGAGCGGGAGACGGTGGTGCTGGGCTGCAAGTCCGAGTCCTTTCCCCCGTCGCGAGTGGGTGTGGTACAAGATGGAGAGCTCGGGGGAGGTCATCAGCAACGGCTCCCAGAGCAAGTACTTGGTGATCTCGTCGGAGACCAAGACGGAGCTGCACATCGCCAACCTGGACCTGGAGGCGGACCCCGGCAGTTACGCGTGCAACGGCACCAGCCCTGAGGGCACCGGCCAGGCCGTCATCACGCTGCGCGTGCGCAACCGCTTTGCTGCGCTCTGGCCCTTCCTGGG…
BST1	bone marrow stromal cell antigen 1	NM_004334.2	XM_545938.2	Contig1402	AAAATCGGAAAACCAAAAGTGGAATCCTGTGGAGAAGGCACTGTGAAAATCCTGGAAGAGAGACTGAAGAAAATGGGTTTTCAGTACAGCTGTATAAATGATCACTTACCAGTGAAGCTCTTAAAGTGTGTGGACCACAGCACCCATCCTGATTGTGTCTTGAATTCGGCAGCTGCATCTAGAGAAATCCCACCTCTCTGGGCAGAACATGGTGCCAGTCATTATTGTTCCCTTCCTAGTGGCTCTGGCTTCAGCTGTTCACATGTAACCAGAAACTCTGCTGTGTGGCCCCAAAACTATACCCCCAACCCTGAAGCCTGCCCTTTGCTACATTCATTTCTTCTTGTTCTGTGCATATCAGGTGATTCCTATTGTCTGATGTAAGCTTCCTGCTGGGAA…
BST1	bone marrow stromal cell antigen 1	NM_004334.2	XM_545938.2	Contig3421	TTCAAAGTGGTGCTGGTTAAGGATCCCTGTTCCGTCCTTCCCTCAGACTACGACCGTTTTATTGACCTCTCCAGACATTCCATTCCCAGAGACAAGTCCCTGTTCTGGGAAAACAACCACCTCCTGGTCACTAGCTACTCAGAAAATGGACTTCGCTTTTTGCCTTTGTGCAGTGTTCTATACGGGAGGATTGGAGATTTTCTGAGCTGGTGTCGACAGGAAAATGCCTCGGGGCTCGATTACCAGTCCTGCCCTACATCAGAAGATTGTGAGAACAACGCTGTGGATTCTTTCTGGAAAAGGGCCTCTATGCAGTATGCAAGGGAGAGTTCTGGAGTGATCTCTGTCATGCTGAATGGTTCAGAGCCATCAGGAGCCTATCCTGTTAAAGGGTTTTTT…
BTK	Bruton agammaglobulinemia tyrosine kinase	NM_000061.2	XM_856767.1	F1F2128902	TGGGAAATTTACTCTCTGGGGAAGATGCCATATGAAAGATTTTCTAACAGTGAAACCGCTGAACATATCACCCAAGGCTTACGCCTGTATAGGCCTCATCTGGCTTCAGAAAGGGTATATACCATCATGTACAGCTGCTGGCATGAGAAAGCAGAGGAACGGCCCACTTTTCAAAGTTCTTCTGAGCAACATCCTAGATGTCATGGATGAAGAATTCCTGAGCTCACCAATAAGCTTCTTGGTTCCATTCCTCTCCTCCACAAGCCCCAATTTCACTTCTTCAGAGGAAATCCCAGGCTTTACAGGTCCTGGAGCTTCCATGCTCTCAGTGAATACACAAGGGCCTCTCTAACTAAAAAAAAAAAAAAAAAAAAAAAACAAAAAAAAAAAAAAAAAAAA…
BTK	Bruton agammaglobulinemia tyrosine kinase	NM_000061.2	XM_001493218.2	F1F2119569	ATATTAGGCACTTTTGGGGTTTAGGGTGGGAAGGAGGAAACTCCACTTGTTATCACGGTCCCTTATCTGATGCTCTACTTCCGGACCAGCCCCTTTCCTCTCCAGCCCCTTTCTCATTAGTATGGAGAGCCAGAAAGGGAGGACTGGGTCTTTGCCTCTCCCATAGGAATCTTTCCCATGAGAAGCTGGTTCAGTTGTATGGCGTCTGCACCAAACAGCGCCCCATCTTCATCATCA
BTK	Bruton agammaglobulinemia tyrosine kinase	NM_000061.2	XM_856767.1	Contig2439	AGAGGGGAAAGAAGGAGGTTTCATTGTCAGAGACTCCAGCAAAGCTGGAAAATATACCGTGTCTGTGTTTGCAAAATCAACAGGGGACCCTCAAGGGGTGATCCGCCATTATGTTGTGTGTTCCACACCTCAGAGCCAGTATTACCTGGCAGAGAAGCACCTTTTCAGCACCATACCTGAGCTCATCAACTACCATCAGCATAACTCTGCCGGGCTCATATCTAGACTCAAATATCCAAGTGTCTCAAACAAAACAAGAATGCACCTTCCACTGCAGGCCTGGGCTACGGATCATGGGAAATTGATCCAAAGGACCTGACATTCTTGAAGGAGCTGGGGACTGGACAGTTTGGGGTAGTGAAGTATGGGAAATGGAGAGGCCAGTACGACGTGGCCATC…
BTK	Bruton agammaglobulinemia tyrosine kinase	NM_000061.2	XM_002928566.1	Contig395	TCAGACTGTCCTTCCTCTCTGGACTGTAAGAATATGTCTCCAGGGCCAGTGTCTTCTGAGATCGAATTACACCTTCAAAGTCCTGGCATCTCAATGCATCTGGGAAGCTACCTGCATTAAGTCAGGACTGAGCACACAAGTGAGCTCCAGGAAGAAGCTATGGCTGCCGTGATACTGGAGAGCATCTTTCTGAAGCGATCCCAACAGAAAAAGAAGACCTCGCCTTTAAACTTCAAGAAGCGCCTCTTTCTCTTGACTGTGCACTAAACTTTCCTACTATGAGTATGACTTTGAACGTGGGAGAAGAGGCAGTAAGAAGGGCTCGATAGACGTTGAGAAAATCACCTGCGTTGAAACAGTGGTTCCTAAAAAAAAATCCTCCCCCTGAAAGACAGATTC…
BTLA	B and T lymphocyte associated	NM_181780.3	XM_002917313.1	F1F2187996	AGGAAGAGTAAATTATTTCTGTTGGTATATTGACTCAATGTAGCATATACTCATAGTTTGCTAATTGTATGCACTATCACATCCTTAGGCAGTAGTTAAAACAATCTTTTTTTTCTTATAGGTTGATATTCCTCAGCCCTTTAGGAGTGAGCAAACTGAAGTGGGAACCAGGCAAAATCCCCAAACACTGCCATCAGAGACTTAGTACTTATGATAATGAGCCCTGGTTCAGGGTCCAGGAAGAGTCTGAAGTTTATTCTAACCCATGTCTGGAAGGAAAACAAACAGAGCATTGTTTATGCCTCCCTGAACCATTCTGTCACT
BTLA	B and T lymphocyte associated	NM_181780.3	XM_002917313.1	F1F2017921	GCAGCCTACCTCTGCCCTAGACACTGAATTTCAACCAGCCAATCAGATTCCAGAACCCATATTCTTCCCACAACCTCAACTTACAGGGAATTGGGGAAGAATTTTGTGTTGTTCTTTTTCTCTTCTTGTTTTCTCATTTTTCTTTCTGAATTTCAGCAGAACAAAAGAAGTCTTCTGATACAGCAAGAAGGGAAGTTAACCTGGTTGATATTCCTCAGCCCTTTAGGAGTGAGCAAACTGAAGTGGGAACCAGGCAAAATCCCCAAACACTGCCATCAGAGACTAGTACTTATGATAATGAGCCCTGGTTCAGGGTCCAGGAAGAGTCTGAAGTTTATTCTAACCCATGTCTGGAGGAAAACAAACAGAGCATTGTTTATGCCTCCCTGAACCATTCTG…
BTLA	B and T lymphocyte associated	NP_861445.3	XM_002917312.1	F1F2006403	ATCACATCGTCCTTTCTTGTTCACTTTGTTTTCACAAACGATTCAGGTTCTTCCTACTATCTTCTGCCACCTCCTTGCTTTTCTCCACTTACTTCACAGATGTCGCTGAGGTAGGTAACCTGGTCCAATCCTGAAGAATTCAAGGGCAGAAAAGAAGTCTACTTGTGAAGTTTTCTTGTCCCTGGTATGCGCAGGAAATGAAGACATTGCCTGGCATGTTTGGAATTGGGAAATTGTGCCTGGTATTCGTCCTAATCCCACATCTGAGCATCTGGAGTATCAACGGTGAAAAATCATGTAAAGAACAACTGCATGTAAAGAGACATTCCATATACACTGTCTCAGCAGGGAAATCATTTGATCTGAAATGCCCTGTGAAATACTGTACTAACAGACCTG…
C1QA	complement component 1, q subcomponent, A chain	NM_015991.2	XM_002919526.1	F1F2002308	ACAGCGGTCCCTGGGTGGAGGACAGGAACATCCAGTTGAACTGAGGGCCAGCTGAGGCAGTGGCATCATGGAGGCCCCGCGGGGCTGGCTGGTGGGCTGTGTGCTGGCCGTATCCTTGGCCTCTGCAGTGACCCAGGATGTGTGCCGAGCACCGGACGGGAGGGCGGGGGCTGCAGGACCCCCTGGCCGAGACGGACGGCCAGGCCTCAAGGGGGAGCGAGGGGAGCCAGGGGCTCCCGGCATGCGGACAGGCATCCAAGGCCTTAAAGGAGACCCGGGGGAACCTGGGCCCCCTGGAAAGCCTGGCAACATGGGCTTTCCTGGACCCAGTGGCCCCCTGGGGCTCCTTGGCTTCCCAGGACCGAAAGGCATCAAGGGCAACCCAGGAAACATCAAGGA…
C1QB	complement component 1, q subcomponent, B chain	NM_000491.3	XM_002919530.1	F1F2030109	GGGGGACTGGAACTTCCGCTTCAGCCTGAGAGCAGCAGGCGCCTAGGTCCTGGTCCCACTGCTGCCCAGCCCAGCGGCATCACCGGACTCCAGGTTCCCAGGCGGTAGCTGAGACGGAGTGGTGATGACGGCCCCGAGGGGCTGCGTTCTGGTGCTGCTGCTGCTCCTGAGTCTGTCGGGCGCCTCCTGGGCCCAGAGCAGCTGTACTGGACACGCGGCCATCCCTGGCATCCCGGGCATCCCCGGTGCACCAGGCTCTAACGGCAAACCTGGGACCCCAGGGACAAAGGGAGAGAAAGGGCTGCCAGGGCTGGCTGGAGACCATGGCGAGTTTGGGGAGAAGGGAGACCCAGGGATGCCTGGGAAACCAGGCAAAGTAGGCCCCAAGGGCCCCATTGG…
C1QB	complement component 1, q subcomponent, B chain	NM_000491.3	XM_544507.2	F1F2143755	GAAGGTGGTCACCTTCTGCGACTACGCCCAGAACACCTTCCAGGTCACCACGGGCGGTGTGGTCCTCAAGCTGAGCGAGGGGGAGAACGTGTTTCTGCAGGCCACAGACAAGAACGCCCTGCTGGGCTTGGAAGGTGCCAAATAGCATCTTCTCTGGGTTCTTGCTCTTCCCAGAACGCAGAAAGTGTGAGCTGTGGGGCTGGCTGGCTCCCTCCCCATCCCTTACCCTGCCAGCAAGGCTCACTTGGACCCCCATCCCCACCCCACAGACCGAAACGCACAGTAGGCTCCGTGGATGTTGCTGAAAGGAATGAGAAAATAAACTTCAAGACAAAAGAAAAAAAAAAAAAAAAAAAAAAAAA
C1QB	complement component 1, q subcomponent, B chain	NM_000491.3	XM_002919530.1	Contig4767	AAAACCATCCACCTGCCCCTCAACCCCCGTGGCTCTCCCTCTCCCTCCCAGCACCCCTGCGTTTCCTGCAGAGCACTCTGCAGACTCTCCCTGCTTCCATGGACTTCTCTGTTGACCTGGTTATCATCCGCCTTCTCCTAAGGCTGCCAGCTCCATGCAAGCAGGAGCCTTTGCTGTGTCACCCCAGCACCCTGCACAGGGTCTGGCTTGGTGGAAAGGACACACTCAGCGGTAGCTGAGACGGAGTGGTGATGACGGCCCCGAGGGGCTGCGTTCTGGTGCTGCTGCTGCTCCTGAGTCTGTCGGGCGCCTCCTGGGCCCAGAGCAGCTGTACTGGACACGCGGCCATCCCTGGCATCCCGGGCATCCCCGGTGCACCAGGCTCTAACGGCAAACCTG…
C1QBP	complement component 1, q subcomponent binding protein	NM_001212.3	XM_546568.2	Contig3296	GAGATTAAAGGAGGAAAGGAAGATCCAGAAGCACAAGTCCCTCCCCAAGATGTCAGGAGGCTGGGAGCTGGAAGTGAACGGGACGGAAGCCAAACTCGTGCGGAGAGTTGCCGGGGAAAAGGTCACTGTCACCTTCAACACCAACAACAGCATCCCACCCACGTTTGACGGCGAGGAGGAGCCGTCCCAGGGGCAGAAAGCGGAAGAACAGGAGCCTGAACTGACGTCCACACCCAATTTCGTGGTGGAAGTCATTAAGGACGGTGGCAAGAAGGCTTTGGTGCTGGACTGTCATTATCCGGAAGATGAGGTTGGGCAAGAGGAAGAGGAGGAGAGTGACATCTTCTCCATCAGGGAGGTGAGCTTTCAGGCTGTCGGCGAGTCAGAGTGGAAGGACAC…
C1QC	complement component 1, q subcomponent, C chain	NM_172369.3	XM_002919529.1	F1F2011234	CCACATGTCCAACAGCAAGCAGGTCAGCTCGGGCAGCGTGCTGCTGCGGCTGCAGGTAGGGGAGCAGGTATGGCTGGCAGTCAATGACTACAACGGCATGGTGGGCACCGAAGGCTCCGACAGCGTCTTCTCCGGCTTCCTGCTCTTTCCCGACTAGGGCGGTCAGGTTGGCTCCAGCCCCAGGGCCGACCCCGCCTCCCTGAGCTTCCCCGAAAAAAACCACTGTGCTCGGGCCATTCTCCCTACCTGATGGACTCCTCTTCCAGGAAGCCCGCCCTGACCCCCTGCCCCACGTTTTCTCCCTCCTCTGAGCTCCTTCAGGAGTCACTGCTTTGAGACTTAACCAACACCTTCTAATACTGTCAATGTTTTTTGCACCCCCCACCCCAACCGTATTCG…
C1QC	complement component 1, q subcomponent, C chain	NM_172369.3	XM_002919529.1	F1F2151690	CCAGCCTGCTCTGGGCCCTCCTTGATGTGACTACTCTGACACGGTATCTTCCCGCCCGGGAGAACGGAAGCAGATCTAAGGACATCTCTGTGACCAGACCAGAATCCTGCCAACCCAGATCCTTCCCCAGGATGGACATGGGGTTCCAGTTCCCGGCCCCACCTCGGACTAAACCTGTTGCTGCTCCTGCTGGTGCTGCCACTTGGGGCCAGGCCAGCACAGGCTGCTACGGGATCCCCGGGATGCCGGGCCTACCAGGGGCCCCCGGGAAGGACGGCTACGATGGACTGCCGGGGCCCAAGGGCGAGCCAGGGGGATTACGACACGAGCACCGGCAAGTTCACCTGCAAAGTCCCGGGGCTTTACTACTTTGTGTACCACACGTCGCAGACGGCCAAC…
C1QC	complement component 1, q subcomponent, C chain	NM_172369.3	XM_002919529.1	F1F2184471	CAGCTCGGGCAGCGTGCTGCTGCGGCTGCAGGTAGGGGAGCAGGTATGGCTGGCAGTCAATGACTACAACGGCATGGTGGGCACCGAAGGCTCCGACAGCGTCTTCTCCGGCTTCCTGCTCTTTCCCGACTAGGGCGGTCAGGTTGGCTCCAGCCCCAGGGTCCACCCCGCCTCCCTGAGCTTCCCCGAAAAAAACCACTGTGCTCGGGCCATTCTCCCTACCTGATCGGACTCCTCTTCCCAGGAACCCGACCCCTGACCCCCCTGCCCCCACGTTTCTCCCCTCCTCTGAGCTCCTTCAGGAGTCACTGCTTTTGAGTACTTAACCAACACCTTCTAATACTGTCAATG
C1QC	complement component 1, q subcomponent, C chain	NM_172369.3	XM_002919528.1	Contig3015	GAGCCTGTCTCGGGGCCCTCCTTGATGTGACTACTCGGACACGGTATCTTCCCGCCCGGGAGAACGGAAGCAGATCTAAGGACATCTCTGTGACCAGACCAGAATCCTGCCAACCCAGATCCTTCCCCAGGATGGACATGGGGTCCAGTTCCCGGCCCCACCTCGGACTAAACCTGTTGCTGCTCCTGCTGGTGCTGCCACTTGGGGGCCAGGCCAGCACAGGCTGCTACGGGATCCCCGGGATGCCGGGCCTACCAGGGGCCCCCGGGACGGACGGCTACGATGGACTGCCGGGGCCCAAGGGCGAGCCAGGAATCCCAGCTATCCCGGGAACACGAGGACCCAAGGGTCAGAAGGGAGAACCCGGCACACCTGGCTTTCCTGGGAAAAATGGCCCCA…
C1R	complement component 1, r subcomponent	NM_001733.4	XM_002922219.1	F1F2160227	AGGACGAGTCTAACAATTTTGAGGGGGATATCGCCCTCTTGGAGCTGGAAAATAGTGTCACCCTGGGCCCCAACCTCCTCCCCATCTGCCTCCCCGACAACGAGACCTTCTATGACAGGGGCCTCATGGGCTACGTCAGTGGCTTTGGGATAATGGAAGAGAGGCTTTCCTATGACCTCAAGTTTATCCGTCTGCCCGTAGCCAAAGCGGGAGTCGTGTGAGAACTGGCTCCGGAAAAAATAAGAGGAAGGATGTGTTTTCTCAGAACATGTTCTGTGCTGGAGACCCCGTCTCTAAAAGCAGGACGCCTGTCAGGGGGATAGTGGAGGGGTCTTTGCGGTGAAGGATGAGAACAAGTAAGAATACGACTAGGGTAGGACCAACGGGCAATACGTCTCC…
C1R	complement component 1, r subcomponent	NM_001733.4	XM_002922219.1	F1F2185565	AGAGAGGAAAATGCCGAGCAGTATGCCCATCCCAACCCCCAGCCCAGTCACTGCCCAAATGGCAGGAGTGCCACACCCCACCACTGGACACCCACTTTCTTGTCGGCAGGTGACTCTTATATCTCCTGGGGCCCGTCCTGTTCTGCTGTATGGGAGGCTCCATCCCTGTTTCACAGAAGCTCTTTGGGGAGGTGACTTCTCCTCTGTACCCCAAGCCTTACCCCAGCAACTTTGAGAAAACCACCGTGATCACAGTGCCCACAGGATTCAGGGTGAAGCTCGTCTTCTGGCAGTTTGACCTGGAACCTTCTGAAGGCTGTTTGTATGACTATGTCAAGATCTCTGCTGACAAAGAAAACACTGGGGAGGTTCTGTGGGGCAGCTGGGTTCTCCACTGGG…
C1R	complement component 1, r subcomponent	NM_001733.4	XM_002922219.1	Contig1409	TAAAACCCATTCCTGGGTGACTAAGGGCAGGAAGAACCAGGTTAGTGGAACAGGACACTGCAGAAAAGAGAGTCCCCTCCTCAACTGCGATTTCCATTGCCTTTGGCATCAGAACCCGGTAAAGACAGCAGCAGTCCCCAAAGAAAGGGAGAAGACAGATCAGATTTAGAAGCCGAGTGGATGAAGACGCTGCCTGGAGAGTCCAGGATCCAAAAACAGGCCTTGAGAAATGTGGCTCTTATATCTCCTGGGGCCCGTCCTGTTCTGCTGTATGGGAGGCTCCATCCCTGTTTCACAGAAGCTCTTTGGGGAGGTGACTTCTCCTCTGTTACCCCAAGCCTTACCCCAGCAACTTTGAGAAAACCACCGTGATCACAGTGCCCACAGGATTCAGGGTGA…
C1RL	complement component 1, r subcomponent-like	NM_016546.2	XM_002922257.1	F1F2053062	GAGATGTCCAATTCCAGATGCCTGGTCTCGGAGTGGGGAAATGACCACTGGAGAAGCCCCCACTCCACAAGCTGCCCGGGCAAGATGTGGTGGCTACTCCTCTGGGAAGTCCTCCAGGCTTGCCCCACGCATGGCTCCGTGCTCTTGGCCCAGCAGCTACCCCAGCAGCTGACATCGCCCGGGTATCCAGAGCCCTATCTCAGAGGCCAAGAGAG
C1S	complement component 1, s subcomponent	NM_201442.2	XM_002922220.1	F1F2004155	GGATAGAGAATCATAGAACAGAACCGGGACTAAGAGGCCGGCGGTGGTTCCTGCAGAGGGAGCGTCCAGGCCCGGTGCTGCTCTCCCTGGGAGCTGGCAGGATTGCCCAGCATGCCCACTGGCACGAGAGAAGGGACCTACCCACTTGTTCCCGCCCGTTTCTGAAGGTAACACTGAACCCCAGGTGACCCCCACCACGAAAGCAAGTGCCTGTGTTTGTTTGACAAATACAGCTAGCCCTACCGCCCCTGTGCTCCAAAGTCCATTGGCGCAGAGAGCCAGGACCTAGAGGCGTGCTGTTCACCAGGGATGAACAAATTTCCAGAGATGTGGTCCTTTTTCGTATTTTCCCTTTGGCATCAGTTTATGCTGAGCCTACTATGTATGGGGAGATCCTGT
C1S	complement component 1, s subcomponent	NM_001734.3	XM_002922220.1	F1F2031614	GGATAGAGAATCATAGAACAGAACCGGGACTAAGAGGCCGGCGGTGGTTCCTGCAGAGGGAGCGTCCAGGCCCGGTGCTGCTCTCCCTGGGAGCTGGCAGGATTGCCCAGCATGCCCACTGGCACGAGAGAAGGGACCTACCCACTTGTTCCCGCCCGTTTCTGAAGCTAGCCCTACCGCCCCTGTGCTCCAAAGTCCATTGGCGCAGAGAGCCAGGACCTAGAGGCGTGCTGTTCACCAGGGATGAACAAAATTTCCAGAGATGTGGTCCTTTTTCGTATTTTCCCTTTTGGCATCAGTTTATGCTGAGCCTACTATGTATGGGGAGATCCTGTCCCCTAACTATCCTCAGGCGTACCCTAATGAGATAGAGAAATCTTGGGATATAGAAGTTCCCGA…
C1S	complement component 1, s subcomponent	NM_001734.3	XM_002922220.1	Contig1660	ATATGTGTTCAAAGATGTGGTAAAGATAACCTGTCTGGAAGGATTTGAAGTTGTACAGGGAAGTGTTGGCTCGACATCTTTCTATTCTACTTGTCAAAGTAATGGAAAGTGGAGTAATTCCAAACTGAAGTGTCAACCCGTGGACTGTGGCTCTCCTGAACCCATTCGGAATGGTAAAGTCGAAGATCCAGAACATACTTTATTTGGCTCTGTCATTCATTACACTTGTGAGGAGCCATATTACTACCTAGAAGATGAAGAAAGTGGAGAGTATCACTGCGCTGGCAACGGGAGCTGGGTCAACAAATTGCTGGGCGCTGAGCTGCCGAAATGTGTTCCAGTCTGTGGTGTTCCCAGTAAGCCCTTCAAAGGAACACAGAGGATATTTGGAGGAATCAT…
C2	complement component 2	NM_001178063.1	XM_002929628.1	F1F2033416	AGGAGCGACTATCTGGACATCTATGCCATTGGGGTGGGCAAGCTGGATGTGGACTGGAGAGAACTGAATGAGCTGGGGTCCAAGAAGGATGGTGAGAGACACGCCTTCATTCTGCAGGACACAGAGGCTCTGTACCAGGTCTTTGAGCACATGCTGGATGTTTCCCAGCTCACACACACCATCTGTGGGGTGGGCAACATGTCAGCCAATGCCTCTGTCCAGGAAAGGACACCGTGGCATGTCACTATTAAGCCTAAGGGCCAGGAGACCTGCCGGGGGACTCTCATCTCAGACCAGTGGGTCCTGACGGCTGCTCACTGCTTCCGCAATGCTGAGAACAGCTCTCTGTGGAGGGTCAGTGTGGGGGATCCTAAGTCCCAGTGGGGCAAAGACTTCAGT…
C2	complement component 2	NM_001145903.1	XM_002929628.1	F1F2030390	AGCCCTACTCCTATGACTTTCCCGAGGATGTGGGCCCCGCCATGGGCGCCTCGTTCTCCCACCTGCTTGGAGCCACCAATCCCACCCAGAAGAAAACAAAAAGCCTGGGCCGTAAAATCCAAATCCAGCGCTCTGGCCACCTGAACCTCTACCTGCTCCTGGATGCCTCCCAGAGTGTGTCAGAAGGCGACTTTCAGATCTTCAAGAAGAGTGCCATTCTCATGGTGGACAGGATATTCAGCTTTGAGATCAATGTTAGCGTCGCCATCATCACCTTTGCATCCAATCCCAAAGTCATCATGTCTGTTCTGTATGACAACTCCCGGGATGTGACTGAAGTGATCAACAGTCTGAACAATGTCAACTATAAAGACCATGAAAATGGGACCGGGACAAACA…
C2	complement component 2	NM_001178063.1	XM_002929628.1	Contig6620	TCAGTTAGAGAAGGTGGTGACAGACCAGTTCTTATGCATTGGGACTGAGAATGATGACAATCCCTGCAAGGGAGAATCTGGGGGAGCGAGTTTTTCTTGGAACGGAGACACAGGTTTTTTCAGGTCGGTCTAGTGAGTTGGGGGTCTCTACAACCCCCTGTGGCAAGAACAATAAAAACTCCCGCCAAAGGGCCCCCAAACGGACAAGATACCACGAGATTTTCTACATCAGTCTCTTTCGTCCACGCAGCCCTCGGCGTGAGGCGAGCACTTN
C2	complement component 2	NM_000063.4	XM_002929626.1	F1F2026562	CAGAGGCTCCCTCCTGCCCTCAGAATGTGAATATCTCCGGTGGCACTTTCACCCTTAGCCATGGCTGGGCCCCTGGGAGTGTCCTCACCTACTCCTGTCCGATGGGCTACTACCCAGTTCCAGCCTCCCGACTGTGCAACAGCAACGGGCGGTGGCAGACCCTGGGATCCAAGGAGCTAACGAAGGCAGCCTGCAAACGTGTTCGCTGCCCAGCTCCAGTCTCCTTTGAGAATGGCATGTTCAGCCCTCGGCTGGCGTCCCACCCCGTGGGTGGCAACCTGAGCTTCCAGTGTGAGGACGGCTTCACCCTGCGGGGCTCTCCTGTGCGGCAGTGTCGCCCCAATGGCATGTGGGATGGGGAGACAGCTGTGTGTGACAACGGGGCTGGTCACTGCCCCA…
C3	similar to Complement C3 precursor; complement component 3; hypothetical protein LOC100133511	NP_000055.2	XM_542077.2	F1F2064099	TGAATGTGACTCTCCATAATACCTTGAAAGATAATAAAAAGGGGGAAGAGACCTTCCAGCTCCGGATGGAGACAAGGTTCCTGGGAGATCGAGAGGCCACAATGAGCATCATAGAAGTCTCCCTACTCACCGGCTTCTACCCCAACGAGAAGGACCTCAAACAGCTTACAAGTACTATGGAGATGTATGCCTTCCACTATGAGATCAAGATGAATTCCACTGACAACACCATTGTCCTCTACCTGGATAAGCTCTCCCACAGGGAAGACACCGTGCTGGGCTTCCGGATCCACCGAATGCTGCAGGTGGAGTTCCTGCAAGCCGCCCAGGTCACCATATATGACTACTATGAGCCTTCCCGAAGGTGCAG
C3	similar to Complement C3 precursor; complement component 3; hypothetical protein LOC100133511	NM_000064.2	XM_002927766.1	F1F2003273	AAACCAGGCTGGCATCTTGTCAAAGTCTTGGAACATCCCGGAGTTGGTCAACATGGGGCAGTGGAAGATCCAGGTCCACTACGAAGATGCCCCGCAGCAAGTCTTCTCTACTGAGTTCGAGGTGAAGGAATACGTGCTGCCCAGTTTTGAGGTTCACCTGGAGCCTGAAGAGAAATTCTACTATATCGATAACCAAAATGGCGTGACGGTCACCATCACAGCCAGGTTCTTGTACGGGAAGAATGTGGATGGAGTAGCCTTCGTCATCTTTGGGGTCCAGGACGGTGACCACAGGATTTCTCTGGCCCAGTCCCTCAGTCGCATTAAGATCAACGATGGCACTGGGGAGGCCAAGCTGAGCCGAAATGTCCTCATAAACGGGGTGGAACCCTCCCGACA…
C3	similar to Complement C3 precursor; complement component 3; hypothetical protein LOC100133511	NM_000064.2	XM_002927766.1	F1F2038636	ACGACCCGCTGGGACTGGCCAGGAGTGACATGGATGAGGACATTATTCCGGAAGAGGAGATCATTTCCCGAAGCCAGTTCCCTGAGAGCTGGCTGTGGACCGTAGAGAGTCTCAATGAACCTGAGAAAAATGGAATCTCCACGAAGACCATGAATGTGTTTTTGAAAGATTCCATCACCACTTGGGAGATTCTGGCTGTGAGCTTGTCGAAGAACAAAGGGATCTGCGTGGCTGACCCCTATGAGGTCGTGGTGATGCAAGACTTCTTCATTGACCTGCGGCTACCCTACTCTGTCGTGCGTAACGAGCAGGTGGAGATCCGAGCCGTGCTCTACAATTACCAGGAAACGATGAAAATCAAGGTCAGGGTGGAACTGCTCTACAATCCAGCCTTCTGCA…
C3	similar to Complement C3 precursor; complement component 3; hypothetical protein LOC100133511	NM_000064.2	XM_002927766.1	Contig1199	AAGGTCGTGCCGGAAGGAGTCAGAGTCAACCAGACTGTGGCTGTTCACACACTGAATCCAGAAGAGAAAGGAAAAGGGGGAGAGCAGAAAGTGGAAATCCGTGCGGCAGACCTCAGCGACCAAGTCCCAGACACAGATTTGGAAAACCAGGATCCTCCTGCAAGGGACCCCCGGTGGCTCAGATGGCAGAGGACGCCATCGATGGGGGGCCGTCTGCAGCACCTCATCGTGACCCCGTCGGGCTGTGGGGAGCAAAACATGATCGGCATGACGCCCACCGTCATCGCGGTGCATTACCTGGACCAGACGGAGCAGTGGGAGAAGTTCGGCCTGGAGAAGCGGCAGGACGCCTTGGAAATCATCAAGAAGGGGTACACCCAGCAGCTGGCCTTCCGACAA…
C4A	complement component 4A (Rodgers blood group)	NM_007293.2	XM_002929633.1	Contig531	GGGAGCAAAACCATGCTCCTACTGGCTCCAACACTGGCTTCTTCCCGCTACCTGGACAAGACAGAGCAGTGGAGCACGCTGCCCCCTGAGACAAAGGACCATGCTGTGGATCTGATCCAGAAAGGCTACATGCGGATCCAGCAGTTTCGGAAAACAAATGGTTCCTATGGGGCTTGGTTGCATCGGGACAGCAGCACCTGGCTCACGGCGTTTGTGCTGAAGGTACTGAGTCTGGCCCAGGAGCAGGTGGGCGGCTCACCTGAGAAGCTGCAGGAGACGGCCAAGTGGCTGCTGTCCCAGCAGCAGGCGGATGGGTCATTCCAGGACCCCTGCCCAGTTTTACACAGGGACATGCAGGGGGGCCTGGTGGGAGATGATGAGACTGTGGCGCTCACAGCC…
C4B	complement component 4B (Chido blood group)	NM_001002029.3	XM_002929633.1	Contig444	GGTTGGCGAGAGAGGAGTAGGCAGGCAGACGGGTCTGATCCCTCTTGGGTCCTCCAGCCATGAGGATCCTCTGGGGGCTGATCTGGGTGACCAGCTTCTTCACCTTATCCCTGCAGAAGCCCAGGTTGCTCCTGTTTTCGCCTTCTGTGGTTCACTTGGGGGTCCCCCTCTCAGTGAGGGTGCAACTCGAGAATGTTCCCCAGGGACAAGTAGTGACAGGATCAGTGTTCCTGAGAAATCCATCCAACTTGAATGCCGTCTGCTCCCCAAAGGTGGACTTTTCCCTCAGCTCAGAAAAAGACAACGTACACCTTAGCCTCCAGATCTCCCCGAAAGATGCAGAGACCTGTGGCCTCTACCGCCTCCTCCGTGGCCCCGAGGTCCAGCTGGTGGCCCAGT…
C4BPA	complement component 4 binding protein, alpha	NM_000715.3	XM_002928679.1	F1F2029872	AAAGAGAAAATGGCAGCCCAGCCCTTCTTTAGGCTGTGGAGAGCCCCTGATCCAACTTTATTCCAAATGATCTTGGTTGCTGCTCTAATGGCTCCTGTTCTTGGAGGTTGTGATAGCCCACCGAATTTAGACTTTGCTTCTCTAACAACTGTGGTGAATGAGACATACTTCAAAAGTGGAACTGTCCTGAGGTACACCTGCCGTCCTGGCTATGGCAGGGTTAATATTCTAAACCCGACTATTACCTGTCGGCATGACAAATGGGACTACTACGAATTCTGTGTCAAGAAACGATGCAGACACCCAGGAGAATTAGAAAATGGGAAGGTGATAGCTGAGACAGAGCTCGTCTTTGGATCACACATAAAATTCGTTTGTTCAGAAGGATATATTTTAATT…
C4BPA	complement component 4 binding protein, alpha	NM_000715.3	XM_002928675.1	F1F2029821	CCTTTAGTTGACTCGAATCTATGGCATTACCAAGACTTAGTTCCTTGGTTGAGATCTCGATTTATTACTGACTTAGAACCTCTCTTCAGCCTGATTCAGGGCATCTGAGGACACAGAGTCCCAGTGCACTGTCTCTGAGACGTACCACCATGTCCCCCACGGTGCAGAGAATTTTCCCTGCACTGCTCTTCCTTGGGCTCCTGTTTCTACTGCAGTGCCCGTCCATTTTAGGCGAGGTGTGTTGCACAGTACCAGAACTGGAGAATGGCAAAATCATTTCACAACGCACTAGCTCTGTGAATAGCTGTGCTTATTTCTATGAAGATGTGGTTTATTATGAGTGTTATAAGAAACAGCAGTTTGAAGCTAGATGCCAAGAAGATGGCACGTGGTATCCCA…
C4BPB	complement component 4 binding protein, beta	NM_001017367.1	XM_002928676.1	F1F2022532	TGAATGGCGAACCCAGTTCCCTGGGTCCTGTCAACGTGAATGACAAAATCACTTTTAAGTGCAATGAAGACTACATTCTTAAGGGCAGCAATTGGAGTCAGTGCCTGGACAACCACACCTGGATGCCTCCCTTGCCTGTCTGCAAAAGCAGATACTGTGGCCCTCCTGGGAATCCAGCTCATGGCTATTTTGAAGGAAGAGATTTCAACTCAGGATCTACCATTACTTATCACTGTGAAGACAAGTACCACTTAGTGGGAACGCGGGACCAACAGTGCGTTGACGGGGAGTGGAGCAGTGCACTTCCCATCTGTGAATTGATCCAGGAAGCTCCCAAGCCAATTCCACAGACTGCTTTTGAGAAGGCACTTTTTGCCTTTCAGGAGAATAAAGAACTTT…
C5	complement component 5	NM_001735.2	XM_002915955.1	F1F2047264	AAGAAGCCAACTGCAATTGGTGTTACCTGATTCTCTAACTACCTGGGAAATTTAAGGTGTTGGCATTTCAGATAGTGGTATATGTGTTGCTGATACTTTCAAGGCACGGGTGTTCAAAGACGTCTTCCTGGAAATGAATATACCATATTCTGTTGTACGAGGGGAGCAGATCCAATTGAAAGGAACTGTTTACAACTATAGAATGTTTGATATACGGTTCTGTGTTAAAATGTCTGCTGTGGAGGAAATCTGTACATCAGGAAGCCCAGCTATCAA
C5	complement component 5	NM_001735.2	XM_002915955.1	F1F2103119	AAACAACAAGTACCTTTACATTGGTGTAACAGTCATAGAGTCAGCAGGTGGATTTTCTGAAGAGGCTGAAATTCCTGGCATCAAATATGTCCTCTCTCCCTACAAACTGAATTTGGTTGCTACTCCTCTTTTCTTGAAGCCTGGGATTCCATATTCTATCAAGGTGCAGGTTAAGGATTCGCTGGACCAGGTGGTAGGAGGGGTCCCGGTGACTCTGAGTGCACACACCTTTGA
C5	complement component 5	NM_001735.2	XM_002915955.1	Contig1986	TAAAGGTGACATCCACCATTATAAGATGACAGAGAACAGTTTCCTTGGAAGGCCAATAGAGGTGTCTCTCAATGATGACCTCGTAGTCAGTACTGGATATGGCAATGGGCTGGCCACAGTGCATGTAACAACTGTGGTTCAAAAAACTGGCACCTCTGATGAAATTTGCAGCTTTCACTTGAAAATTGAAATCCAAGACATGGAAGCATCCAGCTACAGAGGCTATGGTGACTCGGATTAATAAGCGAAATCATAGCCTGTGCCAGCTACAAGCCCAGCAAAGAAGAATCATCATCTGGGTCTTCCCATGCAGTGATGGATATCTCTTTGCCTACCGGAATCAATGCAAACGCAGAAGATTTAAGAGTTCTTGTGGAAGGGGTAGATCAGCTACTAACT…
C5	complement component 5	NM_001735.2	XM_002915955.1	Contig3827	GTTATGCTGGTGTTACTCTGGACCCAAGGGGTATTTATGGTGTCATTAGTCGACGAAAGGAGTTCCCATACAGGGTGCCATTAGATTTGGTCCCCAAAACAAAAGTCCAAAGGATTGTGAGTATAAAAGGACTACTTATAGGTGAGGTCATATCTGCTGTTCTGAGTCAGGAAGGCATTAATATTCTTACCCACCTCCCCAAGGGGAATGCAGAAGCAGAACTGATGAGTGTTGTCCCTGTATTCTATGTTTTTCACTACCTGGAAGCAGGGAACAATTGGGACATTTTTCCTACTAATTCATTAGTTAAAAGATGGAACCTGGAGAGAAAACTTAAAGAAGGATTGGTGAGCATCATGTCCTACAGAAATTCTGACTACTCTTACAGCATGTGGAAGG…
C5	complement component 5	NM_001735.2	XM_002915955.1	Contig1592	ACTTAAAAGGAGAGTAACTTCAAGAAGGTTATATCCATGGTTTACTGCTAACTCCAGTCATGGGCCTTTGGGGCATACTTTGTTTTTTAATCTTCCTGGGTAAAAGTTGGGGACAGGAACAAACGTATGTCATTTCGGCACCAAAAACTGTTTCGTGTTGGAGCATCTGAAAATTATTGTAATTCAAGTTTATGGATATACCGAAGAATTTGATGCAACAATCTCTATTAAAAGTTATCCTGATAAAAAATTTAGTTACTCTTCAGGCCATGTTACTTTATCCTCAGAAAATAGATTCCAGAACTCTGCAAGCTTAACAATACAACCCAAACATTTGTCTGGAGGACAAAAGCCAGTTTCATATGTGTATTTGGAAGTTGTATCGAAGCATTTTTCAAG…
C5	complement component 5	NM_001735.2	XM_002915955.1	F1F2058107	TTCCAGTAATGGAGTAGCATCATTTGTGCTTAATCTTCCATCTGGAGCAACGGTGCTCGAGTTTAACGTCAGGACTGATGACCCAGACCTTCCAGAAGAAAATCAGGCCAGCAGAGATTATCAAGCAGTAACATATTCATCTCTTAGCCAAAGTTACCTTTATATTGACTGGATTGACAACTATAAAGCTTTGCAAGTGGGAGGATATCTGAATATTATTGTTACCCCCAGAAGTCCATACATTGACAAAATAGCTCACTATAATTACTTGATTTTATCCAGGGGCAAAATTGTTCACTTTGGCACAAGGGAGAAACTTCTAGATTCAACTTACCAAAACATAAACATTCCAGTGACACAAGACATGGTTCCTTCTGCTCGTCTCCTGGTCTATTACAT…
C5AR1	complement component 5a receptor 1	NM_001736.3	XM_003127258.1	F1F2008465	CGGACAACCTGCGGTGTGAACTATGGCTCCGATGGGGTCCTGGTGGAGAGAGGCGTGGCTCTCCTCCGGCTGATTGTGGGCTTCCTGTGGCCGCTGGTGACGCTGACCATCTGTTACACCTTCCTCCTGTTCCGGACCTGGAGCCGCAGGGCCACGCGCTCCACCAAGACACTCAAGGTGGTGGTGGCCGTGGTGACCAGCTTCTTCATCTTCTGGCTGCCCTACCAGGTGACGGGGCTGATGCTGGCGGTGTTCCCCAAGAGCTCGGAGAAATTTACCTCCGTGTCTAGCCTGGACTCCCTGTGTGTGGCCTTTGCTTACATCAACTGCTGTATAAACCCCATCATCTACGTGGTGGCTGCCCAGGGATTCCACAGCCGCTTCCTCAACGTCCCTCCC…
C5AR1	complement component 5a receptor 1	NP_001727.1	NM_001003373.1	F1F2015208	GAAGGAGGTGTTCGGAACTCTCTGGGTGAGTGCCCCAGATGGGGTGCCCAGTACACAGACCAATAAGAACCCCAGAGGGGAAAGACTGGTCATTTCCTCCCTGCGCTCTGCACCCTCCCCTGGGGCTTAGAAACCACAGTCTGTGGACAGGAGGGACCTTTGATCAGCGGGGACCCTGGGAGACCTGAACATGGCGTCTTTGGAGTACAGCACTTCTGAGTACTTCGACTATGGCACTGCCACCCTGGACCCCAACATGTCTGTGGACCAGTCTCCCAGCACCCGCAGGCTGTCCGTTCCCGACGCCATCGCCCTGGTGCTCTTCTCTGTCGTCTTCCTGATAGGGGTGCCGGGCAACTCCCTAGTGGTCTGGGTGACCAGGTACGAGTTCCAGCGGAC…
C6	complement component 6	NM_000065.2	XM_001496383.1	F1F2038965	AGAATAAAAGCAGTGTGCCCGGGGAAGAAGCAGCATCTTCCCATCCCCAGCGTACAGCTGATGGGTGCTGGGTATCATTTTCTAGCAGGAGAGCCCAGAGGAGAGGTTCTTGATAACTCTTTCACTGGAGGAATATGTAAAACTGCCAAAAGCAGTAAAGCAAGTAATCCATACCGTGTTCCAGCCAATTTGGAAAATGTCAACTTTGAGGTAAAAACTGAAGAAGATGATTTTGAAACAGATTTCTACAAGGACTTAATTCCTCTTACAAGTAACAAAGATCGACAAAGTTCATCTTCAGGGCGACACCAAGAAGGTGTTTATGTACCAATTTTTTATTCCTCAAAGAAAACTCAAAGCACCACTCATAAGTATGCCTTCAAACAAGCCATAGAAGCC…
C6	complement component 6	NM_000065.2	XM_002922606.1	F1F2038834	ACTTACAAGAGATCCAGAACCCGAGAATGCAACAACCCCAGCCCCCAACTGGGAGGGAAAAACTGTGAGGGGGAGAAGCAGCAAGAGGAGCACTGCACGTTTTCAATCATGGAGAACGATGGACAGCCATGTGTCAGTGATGATGAAGACAGGAAAGAGACAGATCTCCCTGAGACAGAATCAGATTCAGGGTGTCCTCGGCCAATTCCTCCGGAAAATGGATTTATCCGGAATGAGAAGAAACTGTACGCAGTTGGGGAAGATGTGGAAATCTCCTGCTTTACTGGATTCACAACTGTGGGCTACCAGTACTTCAGATGTTTACCAGACAGGACGTGGAGGCGAGGAGACGTGGAATGCCAACAGACACAGTGCCTCAAGCCAGTCGCGCAAGAAGGT…
C6	complement component 6	NM_000065.2	XM_002922606.1	F1F2041675	AGTTTGGAGGACAACCATGTACTGAGCCCCTGGTGACTTTTCGACCATGCATTCCATCTAAGCTCTGCAAAATTGAAGAGGTCGACTGCAAGAATAAGTTCCGCTGTGACAGTGGCCGCTGCATTGCCAGTAAGTTAGAATGCAACGGAGAAAAATGACTGGTGGGGACAATTCAGATAGGAAAGGGACTGCGGAAGAAATAAAAGCAGTGTGG
C7	complement component 7	NM_000587.2	XM_002922614.1	F1F2256706	AAAAAGATGCCCCCTTGCCGCCAGCAGTGCCTGAAGTGTCAGCGCTGGGAGAAACTGAAGAATTCAAGATGTGTTTGTAAAATGCCCTATGAATGTGGATCCTCCTTGGATGTATAGTAAGACTACAAAGAACGAGAGAAGCGAAAGGATACTGCGTCTGACCGTTTGCAAGATGCGTGTTCTCCAGTGTCAGGGTAGAAATTATACCCTTGCT
C7	complement component 7	NM_000587.2	XM_002922614.1	Contig3437	AGAGAGAATCTGGTCGGGGTAGGAGCTAAGTCTCCGAACCACTTGTTCTGTTTATGAGTGCCAAGTTAATCCCCAGCAGTGAGAGACGGGGAAGGAGCAGGCTGTTGGGCTCTTCCTGCTGTTGAAAATTCGTCGACACTCAGTGGAAATTTTCTTCCTTCTTCAGCTCTGAATGTTTCCCCAAACATGAAGGTAATACTTTTATTCATCTTGGTGGGATTTATAGGAGAGTTCCAAGTTTTTTCAAGAGCTGCCTCTCCAGTCAATTGCCAGTGGGATTCCTATGCTTCATGGTCAGAATGCAATGGTTGTACAAAGACTCAGACTCGCAGGCGGTCAGTTGCTGTTTATGGGCAGTATGGCGGTCAACCTTGCGTCGGAAGTGCATTTGAAACACAA…
C7	complement component 7	NM_000587.2	XM_002922614.1	F1F2001811	TGGTAGAATATATGTAAAAGTGCTCTGAGACAGTTGCAAAATAATAAACAAATTTAACATATTATTGCAAGAAGTTTGTTAGTGCAGCCTTACCTGGACAAACCTTGTCGGTGTGCAGAGACATTCTGGTCCTTGTAGAAGACCTGAATGAAGTGAAGGCAGCGAGTGCCCGGACTGCCCCCTCCCCCAGTAACTGCCAGAGCAGGAAGCTCAGCACTAAACTCTGGAATCTTCCTCTCTGTTGCTTTCTGAACAACCTCTCTCTTACCTTACAGGAGGGGTGGATGGGGGTTGGAGTTGTTGGTCCTCTTGGAGCTCCTGTGTTCAGGGGAAGAAAACAAGGAGCCGAGAATGCAATAACCCACCTCCCAGAGAGGGCGGGAAATCCTGTATTGGAGA…
C8A	complement component 8, alpha polypeptide	NM_000562.2	XM_002930328.1	F1F2039996	CTGAATTTGACTGCTCCCTGTATGACCCCATTCCAGGATCAGAGAAAGTGGCCTTGGGGTACAATATCCTGATCCAGGAAGAAGCCCAGAGCGTGTATGATGCCAGGTATTTTGGGGGCCAGTGTGAGACAGTCTACAATGGGGAATGGAGGGAGCTTCGATATGACCCCGCCTGTGAGCATCTTTACTATGGAGAGGATGAGAAGTACTTCCGGAAACCGTACAACATCCTCATGTACCACTTTGTGGCTCTGGCAGACACCAGACTCTCCTCAGAGCTGCACGAAGATGCACATGACCTCCTTTCTAAAGTAAAAAATGACATATCAGTGTCGGCCGGAGTGACTGCAGGTGTGGGCCCCGTAGGCAGTCCTGTGACCGTGGATGTGGGTGCATCTG…
C8A	complement component 8, alpha polypeptide	NM_000562.2	XM_002930328.1	F1F2041382	GATTACATTGATCTTACTGGTCCCAGTCTGAAGACATCTTTGACTCCTGCTCTCTGAATAATTTTATTCGTTCTAAGTAACATAGGGTGGATGAAATGTTTGCTGCTGCTTTCTTCATCTTGTCTTTGATGACTTGTCAGCCTGGGGTAACCATTCAGGAGAAGGTGAACCGGAGAGTAAGCCGGGCTGTTCAGAACTCCAGTCCCAGAGCCGTTAGCTGCCAGCTCAGTCACTGGTCAGAGTGGACGGACTGCCTACCATGCCAGGACAAAAA
C8A	complement component 8, alpha polypeptide	NM_000562.2	XM_002930328.1	F1F2038971	AACAACTTGAAGGCCATGGGTGTGGAAGACATCATCTCTCGGGTGCGAGGTGGCAGTTCTGGCTGGGGCGGTGGCTTGTCTGAAAACAGTAGCACCATTACATATCGTTCCTGGGGGAGGTCATTAAAGTATAATCCTGTTGTTATTGATTTTGAGATGCAGCCCATCCATGAGGTGCTGAGGCACACTACCCTGGGGCCCCTGGAGACCAAACGCCGGAACTTGCAGCTAGCTTTGGACCAGTACATGATGGAATTCAACGCCTGCCGCTGTGGGCCCTGCTTCAATAACGGGGAGCCCATCCTCCAGGGCACCAGCTGCAAGTGCCAGTGCCCCATGGGTCGCACGGGCTCTGCCTGTGAGAAAATGGAGGAAGAGGGAGCCAAGGCGGATGGTCGC…
C8B	complement component 8, beta polypeptide	NM_000066.2	XM_002931151.1	F1F2063912	TTGAAAGCCAGAAGCCTGATGCTCCATTACGAGTTTCTTCAGAGAGTCAAGCTGCTGCCCCTGGAGTATAGTTACGGGGAGTACAGAGATCTCTTCCGTGATTTTGGGACCCACTACATCACAGAGGCTGTGCTGGGGGGCATTTACGAATACACACTCATCATGAAAAAGGAGGCCATGGAGAAAGCAGATTACTCTCTTAAGCATGTCCACGCCTGTGCCCAGATGGGTTTTAGAGTCGGCGCTGCTCTTAAGGTGGCCTATGTCAAGCTCGGTGTGTCGATGGAGCTATGCCAGGATATTCTGAGAGAAATAGGAGAGAGAAATAAGAGAAACACCATGGTGGAAGACTTGGTGGTCCTTGTGCGAGGAGGGGCCAGTGAGCACATCACCACTCTG…
C8B	complement component 8, beta polypeptide	NM_000066.2	XM_002931151.1	F1F2043025	GAGAAGCTGAGGGCAGTGCTCCCTGTGCAGACCTTTCGTGGACCCAGGAGTCCCGGAGGAGCTTTGGTCCCAGACTGAAAATGAAGACAGCTGGGCCGCAGGCATGGAGGGCCCTGGCAGAGCTGGTTCTTCTCTGTGCTGCTCTGGGTGCTGTCGGTTTGCCTGGCTCCAGAGGTGAAAGGCCATACTGTCTGGAGTCGAATGCAGTCAACGAGAGCCTTGCCAAGCGCCGACAGACGCGGAGTGTTGGGTGTTGTGCCGATGCCTCTTGATTGTGAACTCTCTAGCTGGTTCCTCCTGGACCACGTGTTGATCCCTGTCAGAAGAAAAGGTACAGACATGTCTACTTGCTCCAGCCATCTCAGTTCTATGGGGAACCGTGTAACTTCTCTGACAAGG…
C8B	complement component 8, beta polypeptide	NM_000066.2	XM_002930329.1	F1F2063876	AGAGGTCATCAAAATTAAGACAGAGCCTCTGTATGAATTGGTGACGGCCACAGACTTTGCCTTCTCCAACACAATAAAGCAGAACATGAAGCAGGCTCTGGAAGAGTTCCAGAAGGAAGTCAGCCCTTGCCACTGTGCTCCCTGCCAAGGGAATGGATTCCCTGTCCTGAAAGAATCCCGCTGTGAGTGCATCTGTCCTATTGGAGTCCATGGCACAGCCTGCGAGGTCACCCATGAGAAAGATGTCCCCATTGATGGGAGGTGGAATTGCTGGTCAGACTGGTCTCCATGTTCTGGAGGACATAAAAACAAGACAAAGGCAGTGCAACAATCCACCTCCTCAAAATGGAGGCAACCCCTGTGTGGG
C9	complement component 9	NM_001737.3	XM_002914666.1	F1F2039538	GATTCCACGCGGGGCCGCCTAGTCAGAGCAGATGTTTGCCAGCCAGAGGTTTGCCTTTGCACTATGCATTTTAGAAATAAGTTTGCTGACCGCCGAGCCCACTCCTAGTTATGGCCCACAGGTAGTAGAAGACAATGAGAAGCCACTTCCCATAGACTGCAGAATGAGCTCCTGGAGCGAATGGTCAGAATGTGACCCTTGCCTCAGACTAAAGTTCCGTTCAAGGAGCATTGAGATCTTTGGACAATACGACGGGAAGAAGTGCATAGAGGCAGTGGGAGACAGACAACTGTGTGAACCCACTGAGCCCTGTGAAGACGTGGAGGACGACTGTGGCAATGACTTTAAATGTGGTACAGGCCGATGTATCAAGAGACGGCTTCTGTGTAATGGTGACAA…
CACNB4	calcium channel, voltage-dependent, beta 4 subunit	NM_001005747.2	XM_846604.1	F1F2110113	ACACTTACAAACCCCACAGGAACCGAGGATCGCCTGGGGGATATAGCCATGACTCCCGACATAGGCTTTGAGTCTGCAGAAGCAAACAAAAAATTCATCTGTTGACAATTTGCCATAGCACTGCTAGGATAAACCAATCATCTTAACTTGGCAAGTACAGCACAGTATTTACTGTGCTTATGGGCTGTTGTCATTTGAAGCTAAGTAAGGGGC
CACNB4	calcium channel, voltage-dependent, beta 4 subunit	NM_001005747.2	XM_001491085.2	F1F2040078	AAATGATGAAATGAAAATGTGAAAACAAGTGATGAATTTAAAAGCTTGCAATAAAAAATAAACTCAATAGATTCAGAGTATATTTGTTCACTAAAACTACAGCATTTTTATTTTCAAGTATTATAAAGAATTTGGAGATTAAGCTGCCTTATTTCTAATGAACACTCCTCTTCACCTGTTGAGTCTTGACAGTTTTTCCAGTGGCTAAAATTACAGAATTGGTGACCTTCTATCTTATATTATCAAGGAAACCTTAGATTCACTATGATCCAAGGAATTATTGAAATTGACCCTTTTATACAATACACAGATATCTATCAGGAAAGACTCTTGTTTCTAAAAGTCCACAATGCGTGCATTTTTCTAAAGCCCCAGTAGGACAAGGCATAAAAAATCCCT…
CACNB4	calcium channel, voltage-dependent, beta 4 subunit	NM_001005747.2	XM_003274963.1	F1F2046056	CGATATTTTCTGGGACGTTATTAAGATGAAAGCATTTTATTGCCAAAATAAATCTATGTTGTTACTTCTTATCTGCATTAGCAGTAGAAAAATAATGTAGCAAAACATATATTGTATAGTTCAAAATTATAAAAGATATATATTTTGCCAATAATATGAAAATAGATTGAGGAGAAAGAAGCACATTTGTTATAGCACAAACTTAAAACAAAATCCACTGTTAAATTTGGCAGTCGTATTTTTTAAAAGGATATAGATTTAATTCTAAGTTTTATCAGATTTATTTCATCTACCATCTTTTTAACTTGCTGCTTGATACTTTTCCAGCAATTTACTTCATAGCCTTGCAATCTGTTGATGTAATTTATTTTACTTTAATTCCCTTGCATAAAACTTATT…
CACNB4	calcium channel, voltage-dependent, beta 4 subunit	NM_001005747.2	XM_001083588.2	F1F2056943	GTAGCTGCAACAGCATTTACATATATTTCCTAGTCAGCGAGATTACCATATTCTTTCAATTTTTAAAAATCACTTGTTTTTAAAGCCTCTCAAAGCCTTGTTTCTAAGTCTTCCATGTCATGCTGATAAAGAGAGGTCCATTCAATATCTGTGCACAAAACCAATTGTCATTTACCATCAAGTGTCTGTACCTGTTTTGCTTTGCATTCTTATTCAAAAGCTAACAATCTTGGAAAGGGTATAATGTATATTTTCTTGATGGATATATTTAAAATTTTACTTTGATTTGGCATATTCTTTTCCATTCCTTTTGTAATAAGTTTATCTTCACCAAGTAAATAAGAGATATACATTTTTCCTTTTTTTTTAAGTTTTAGAGTTTA
CACNB4	calcium channel, voltage-dependent, beta 4 subunit	NM_001005747.2	XM_001138685.2	F1F2276842	CAAGCTGATGTGAAAAGATTTTACCAGTTATTCTGAGGGCTGTTGATATCCCAAGCTATTGCTATATCTCCAGGCACAAAGTGGAAAAAAAATATTGCCTTCGTCAAATAAATTTTTCCTTTCTTTAAATTTTAGTTATTTATTTTAATAATTTACACCCTTTTATTTTCTTATATAGGTAAATGTGTAGCATTCTACAAGGCATGCTGGGTAAAATATACTATGCAAATGTGTACAGTGCTGCATGTTTTGTTCTCCCTCTGCTTTAGTGGCTTTTAAAAGAAAAAAACGTGTTGTTAATTTTTTGTGAACAAAAAACATTTAAACAAAGAAAATGCAGAGTGCATGCATAGAGT
CACNB4	calcium channel, voltage-dependent, beta 4 subunit	NM_001005747.2	XM_003274963.1	F1F2065108	ACCTAGCTGCAAAACTAAATGCATAAATTCTTAAAATATACTTTCCCTTTAAATTTTAGACTGTTTCCAAAATACTCTTGTCACCCTTCATTTCTTCCATGTTAGTGAAGTTTTCTTTGAATTGGTTCACAGTTTATCAGGACACAAGGTTAATTTAAGAAATCAGTCATCATAGGGAATGAAACAAATTGCAAGGGAGTTGTCTTTGTGTGCAATTTGTTATAATACCTAGCTCTAAGCCTAAAGAGTAGAT
CACNB4	calcium channel, voltage-dependent, beta 4 subunit	NM_001005747.2	XM_001138685.2	F1F2106460	CATCATGACCTCCTTCCCCTCCTGTTCCCTGTGCATACTCCATTATGAACCTGTTTAGCTATGACAAGGATGTCTATAATTATGTAAGTTATCACACATATTTGATACAATTGAATATAGGGGCTCAGTAAATTCTAAAAGTTAACATGTGATACTGGCTTGTGAGTTTCTTTTGTCATCTAGTGAAGCTTACAGAACTTTCAGTTAAGACATTTAAAAGAG
CACNB4	calcium channel, voltage-dependent, beta 4 subunit	NM_001005747.2	XM_002926200.1	F1F2117797	TGGCAGCTGATAAACTTGCACAATGTCCCCCAGAGATGTTTGATGTTATACTGGATGAAAATCAGTTGGAGGATGCATGCGAACATCTGGGAGAGTACCTTGAAGCTTACTGGCGTGCTACCCACACTACCAGTAGCACCCCCATGACCCCTCTGCTCGGAAGGAATTTGGGCTCAACTGCGCTCTCACCATATCCCACAGCAATTTCCGGGTTA
CADM1	cell adhesion molecule 1	NM_001098517.1	XM_002799803.1	Contig3730	AAGTGGACAAATTTGAGTTGCCACAGGAGGGGAAGTAGGGAGGGGGGGAAAGCTAGTTCTGCTCTGGTTATTTCTGTTCCAAACGATTCCATCCGCCTTTCCCAATCGGCCATACTTCTCACTAATTTGTAGGTAAAAGCAAGTCCGCGTGGCGTGTGAATGACTGGATGGAACAGGGTTGGTTTTTTGTTGTTTTTTTTTNTTTTTTCTTTGTGCTTAGTTAGGAAGGCAGTAGGATGTGGCCTGCATGTACTGTATATTACAGATATTTGTCATGCTGGGATTTCCAACTCAAATCCGTGTGAAACTTTCATTCCTTCAGATTTGGCTTGACAAAGGCAGGAGGTATAAAAAGGAGGGCCGGTATTGTTCTCACACTGGTCTGCTGTCGATCTCAGT…
CADM1	cell adhesion molecule 1	NM_001098517.1	XM_002926266.1	F1F2197801	CAGAAGGAGGACAGAACAACTCCGAAGAAAAGAAAGAGTACTTCATCTAGATCAGCCTTTTTGTTTCAATGAGGTGTCCAACTGGCCCTATTTTAGATGATAAAGAGACAGTGATGTTGGAACTTGCGAGAAAATTCGTGTGTTTTTTTATGAATGGGTGGAAAGGTGCGAGACTGGGAAGGCTTGGGATTTGCTGTGTAAAAAAAAATGTTCTTTGAAAGTACACTCTGCTGTGACACCTCTTTTTTTTGTTGTTGTTGGTTGGTTTGGGTTTTTTTTGTTGTTTGTTTATTTGTTTTTTCTTTTTCGTTTGTTTTTAAGTTTTACTTTCTTTCCTACCTAAGTCAAACTTGGATGCTTGGCTTTAGTTTGAGTAGACTTGCAGAAATTCTGT
CADM1	cell adhesion molecule 1	NM_001098517.1	XM_003253178.1	F1F2063549	GGAATTTGCCTGCTGGGATTCCTTAGAATCTTTTTTTCCCCTTATTTTGTTATTGTTTTTTCTTTTTTTGTTGTTGTTCTTTTTTGAAGAAACTGCTTTCTCTTTCAAAGTTCAGTTCCATAAAAGGAGAACCAGCACAGTTTAGATTTCATAGTTCAGAATTTAGTGTGTCCATAATGCATTCTTCTCTGTTGTCGTAAAGATTTGGGTGAACAATGAGGACTCTTTGCTGCTACCCATGTTTCAAATA
CADM1	cell adhesion molecule 1	NM_001098517.1	XM_002926266.1	F1F2091075	GGACTCCCTTCATGGACGGTGGAGGAAGATGGGAGCCACACCATTGTCGCCCTTGGTGCCCATTTTGGAATACATTTCTTGTCTCTCGTTCTTACGAGAAAATATGAACCAAATTTTAATTGATGGAAATTCTTTTCTCCCTCTTTCTTTTTAAGGCGATGGACAGAATTTGTTTACGAAAGACGTGACAGTGATCGAGGGAGAAGTCGCAACCATCAGCTGCCAAGTCAATAAGA
CADM1	cell adhesion molecule 1	NM_001098517.1	XM_001502299.2	F1F2117198	TGTGATTCAGAAAATGTTCTGTTTGCTGTGGAACTACATTACTGTACAAGGTTATCTGCAAGTGAGGTGTGTCACAATGAGATTGAATCTGTCTTTAATTCTGTATCTGTAGACGGCTCAGCATAGATGCCCCACACTGTCCAGAAAGGTTTGGGGGCGGAAAGGGCTCCTCCTTTTTCAATGCCCTAAATGGACCTGACAGGTGAGGTCTGTTCCTTTTATATAAGTGG
CADM1	cell adhesion molecule 1	NM_014333.3	NM_207675.2	Contig3447	ATCATTGCTTCTGAACGACCAGGATTTTCTTTTTTTTTTTTTTTTGTTCTTCTGTGCAGGAGAAAGGAGTCCTCCACGCAACCTGATGATCGATATCCAGAAAGACACAGCGGTGGAAGGCGAGGAGATTGAAGTCAACTGCACTGCCATGGCCAGCAAACCAGCCACAACCATCAGGTGGTTCAAAGGGAACAAGGAGCTAAAAGGCAAATCGGAGGTGGAGGAGTGGTCAGACATGTACACGGTGACCAGTCAGCTGATGCTGAAGGTGCACAAGGAGGACGACGGGGTCCCCGTGATCTGTCAGGTGGAGCATCCAGCTGTTACCGGAAACTTGCAGACCCAGCGGTACCTTGAAGTACAGTATAAGCCTCAAGTGCATATTCAGATGACTTACCC…
CADM1	cell adhesion molecule 1	NM_001098517.1	XM_002754498.1	F1F2022428	GGAAAAAAGTATCAACTCTTTGTTACTTGAAAGTGTGTTTATTTTTCTTGTCTTTGTTTTAACCTTTGATAGAACCATTGCAATATGGGGGCCTTTTGGGAACGGACTGATATGTAAAAGAAAATCCATATTGAGCAGCATTTTGTTTTCCCCCCTCCTATCCCTAGGCACTTAACCAAGACAAAAAGTCACAACGAACATCCATTTCTCAATGAATTTTATAACGTGCAGCTCTATTCCGAGCCCTTAGCACCCATTCTGAGCATAGTATAACCGCATCAAAGGGTGAGAACCATTTAGCATGTCGTTGAAAGGTCTTTTCAGTTGTTCTTTTTAGGGGGGAAGAAAAAAAAAAGCCTACCATTGCTCTCAAAATTGGCATCTCATTTTTGGGACCTC…
CALCOCO2	calcium binding and coiled-coil domain 2	NM_005831.3	XM_001502181.2	F1F2017764	TCTGTGCACACAGCGTTTGTACCCCATCTCGGTTGGTATGTATTTAGAGACTTAAAATTCTTTTTTGCAATTAATCGAAACAAAATTACAGTATACACTTAAATTCAAGTGTAAAGAACTCAGATCTTCCTAGTGCGGAGGCTGCTACTTCCCCTTTAGAATTACGACTTGTCGGTTCCTGGGATTCTCCAGCGCCACACTGTTCATGGAGAAGTACCCGTAACGGGCATCCCCTAGCCAGTTGCTTGTGGCCCTCCTTTGTTGTTGTCTTCCAACGTGTGTCTCTAAACATTCTCTCCCTAGCTTTTGTAAGAGGGAGAACAGCAGATTGCTGAGTTACATGGGTCTGGATTTTGACTCTCTGCCCTATCAAGCGCCTACTTCGGATCAAGGAGGTGC…
CALCOCO2	calcium binding and coiled-coil domain 2	NM_005831.3	XM_002916824.1	F1F2280316	GTGTTGCTGTTGCGCCGACGCCGGCTGCTACCCCCGGACGCCCACCATGGAAGAGACAGTAGAAGATCCCCCCACATCAGCTGTCTTGCTGGATCATTGTCATTTCTCTCAGGTCATCTTTAATAGCGTGGAGAAGTTCTATGTCCCTGGAGGGNTGTCACATGCTATTATACGCTCACCAGCTATTCACTTCCCCGACGAAAGG
CALCOCO2	calcium binding and coiled-coil domain 2	NM_005831.3	XM_002916824.1	F1F2009951	GGCCCCTGTGCCTTGCTCTGCCCTGTTGCTGTTGCGCCGACGCCGGCTGCTACCCCCGGACGCCCACCATGGAAGAGACAGTAGAAGATCCCCCACATCAGCTGTCTTGCTGGATCATTGTCATTTCTCTCAGGTCATCTTTAATAGCGTGGAGAAGTTCTATGTCCCTGGAGGGGATGTCACATGCTATTATACGCTCACCCAGCATTTCATTCCCCGCCGAAAGGATTGGATTGGCATCTTTCGAGTGGGGTGGAAGACAACCCGTGAGTATTACACCTTCATGTGGGTCACTTTGCCCGTTGACCTAAACAGTGAATCAGCCAAACAACAGGAAGTCCAGTTCAAAGCTTATTACCTGCCCAAGGATGATGAGTATTACCAGTTCTGCTATGTGGA…
CALCR	calcitonin receptor	NM_001164738.1	XM_001493688.2	F1F2044294	ACAGATGGACCTTAGAAGTGCTTCTGCCTACATCAACTAGCTGAGCAAACAGCTGATCAATACACCACCGGCTTCTTTACCTGGAAGTGAATCAGAGAGTGCATCAGGTAATCGTAGATCTTCCCAAGCATCTTGTTGGAAGGCCTCCAGGGAAAGACGACAAACTGGATTCCGAGCAGGGGCACCAGGATCAGAGTGGCCCTCACGGCCTTCAGGTA
CALCR	calcitonin receptor	NM_001164738.1	XM_002918233.1	F1F2106624	GCGAAGGGGGTGCCGAGGTCATTGCTTTGGAAATCATTGAGCAAGAGTCATCCGCTTGAATGTGAAGCTAGCGCAGCATCGTGATCACTGAGCCTTCATTTCCTGGGAGACAGACAGACCATCCGTTTAAAGTGATCCCCATCCTCCCAGGAGCTGAGCATATCATTTGTGAAGAATTATTAAGTGAATTTGTCCATAGTAAAT
CALCR	calcitonin receptor	NM_001164738.1	XM_002918233.1	F1F2111733	AATATTTCTGTATTTGGCTATGGATCTGATTTTTAATTTTTTTATTTCAATCAATTCTGATGTTACTCAGATGTTTTACCATCCTCACAATGTAAACCGCACAAATTACATGACCTCTGCAAGACCAAGTGGCTTTCTTACATAGAGATGACTAAGAAGGTAGAGGGGAGACCTGCATTTGGCAGGAAGAGGTAATGTTTTGGATGAAAAAGAAATTTAGCGTCAATTTGCTTAAAACA
CALR	calreticulin	NM_004343.3	XM_002921010.1	F1F2154923	AGAAAGTTCACGTCATCTTCAACTACCAAGGGCAAGAACGTCCTGATACAACAAGGACATCCGTTGCAAGGATGACTGAATTCACACACCTGTATACCCTGATTGTACGGCCGGATAATACCTATGAGGTGAAGATTGACAACAGCCAGGTGGAATCAGGCTCCTTGGAGGATGATTGGGACTTCCTCCCTCCCAAGAAGATAAAAGGATCCCGATGCTTCAAAGCCTGAAGACTGGGATGAGCGGGCCAAGATTGATGACCCCAAGACTCCAAGCCTGAGGACTGGGATAAAGCCCGAGCACATCCCTGACCCTGATGCTAAAAAGCCAGAGGACTGGATGAAGAAATGGATGGAGAGTGGGAACCACCTGTGATTCAGAACCCCGAGTACAAGGGCG…
CALR	calreticulin	NM_004343.3	XM_002921010.1	F1F2260939	AAAAGGATCCCGATGCTTCAAAGCCTGAAGACTGGGATGAGCGGGCCAAGATTGATGACCCCACAGACTCCAAGCCTGAGGTTGGTGCTTGGGCAGAGGCTCCCCATGTGGAGGGTGCAGAGGACAGCTGGGTTGACTGACTTTTTTATGTATCCTCAGGACTGGGATAAGCCCGAGCACATCCCTGACCCTGATGCTAAAAAGCCAGAGGACTGGGATGAAGAAATGGATGGAGAGTGGGAACCACCTGTGATTCAGAACCCCGAGTACAAGGTGACCTGGGGCTCTGAGCGAGGGGTGGGGGTNCACAGTGGGTAGCACACCGACCATCACTCAACCACT
CALR	calreticulin	NM_004343.3	XR_097035.1	F1F2154698	CAGACAAGGAAGATGAGGAAGACAAAGATGAGGATGAGGAGGATGAAGATGACAAGGAGGAAGAGGAAGAGGAAGATGCTGCCGCTGGCCAGGCCAAGGATGAGCTGTAGGGGCCATGCCGCTGCCTCCAGGGCTGGACTGAGGCCTGAGCGCTCCCGCCGCAGAGCCGGCTGCGCCAAATAATGTCTCTATGAGACTGGAGAACTTTTCTATTTTTTTTTCCAGGCGGGTTTCTGTAGTTTGGGGTTGGTATTTTTGGTTTTGTTTTCCTTTCCCCTTTTTTTACTTTTTTTTTTTTTTTTTTTTTTTTTTAACTTGGTTGTTTTTGTTCTTTTGTA
CALR	calreticulin	NM_004343.3	XM_002921010.1	Contig227	GGTCCCTACTGCAGAGCCGCCGCCAGAGGAGAGATTTAAAGGGCCCGCGCGCCGCCGCCCCCTCGGCCCGCCATGCTGCTACCCGTACCGCTGCTGCTCGGCCTCCTTGGCCTGGTCCGCTGCCGAACCCGCCATTCTACTTTAAGGAGCCTAGTTTCTGGACACGGGAGACGGGTGGACCAACCGCTGGATCGAATCCAAACACAAGTCAGATTTTGGTAAATTTGTCCTCAGTTCCGGCAAGTTCTACGGTGACCAGGAGAAGGATAAAGGGCTGCAGACGAGCCAGGATGCCCGCTTTTACGCTTTGTCGGCCAGATTTGAGCCCTTCAGCAACAAGGGCCAGACACTGGTGGTGCAGTTCACCGTGAAACACGAGCAGAACATCGACTGTGGGGG…
CAMK2A	calcium/calmodulin-dependent protein kinase II alpha	NM_171825.2	NM_001075938.1	F1F2001661	AAGGGGGTGAGGGGTAGATTTTTTCTGTTCTAGGTCTTTTTTTCTTCTTCTTCTTCTTTTTTTTTTTGTGTGTGTTTTTTTTTGTTTTGTTTTTTTGCTTTGTTTTGTTTTTGTTTTCATGTCATCTCTGAGATTCACTCTGTCACCTGTGGTTATCTGGGTCCGAGGTGGACTCAGCCCTGGGTGGGGTGGAGCGCCTCGCTGACATTTTGGTCCCAAGGTTCCTTTCAGGACTCTAGAAACACCAGATGTTAGTGCTAAGAAACAGCAAATCAGGGCAGAGAGAGTGGGGAGTTGTCAGGACAGAAATATCTTTTTTTTTTTTGCTTGCCTCCCAAACTGAAGTTCCTACTAGGACGCTTCCCAACTTCCCAGGATTTCATCCCACCGCATCCGTGT…
CAMK2A	calcium/calmodulin-dependent protein kinase II alpha	NM_171825.2	NM_001075938.1	F1F2174868	GGGATGACGGCCTTCGAACCCGAGGCCCTGGGGAACCTGGTCGAGGGCCTGGACTTCCATCGATTCTATTTTGAAAACCTGTGGTCTCGGAACAGCAAGCCCGTGCACACCACCATCCTGAACCCCCATATCCATCTGATGGGCGACGAGTCGGCCTGCATCGCCTACATCCGCATCACACAGTACCTGGATGCAGGCGGCATCCCCCGCACGGCCCAGTCGGAGGAGACCCGTGTCTGGCACCGCCGGGACGGCAAATGGCAGATCGTCCACTTCCACAGATCTGGGGCGCCCTCCGTCCTGCCCCACTGAAGGACCAGGCCGGGGGCCCTGGACCGCAGAGATTTACTCTTCGTTCATGGAATGTGGCTGCTGGTTCTCCCACTCGGATTTTGCTGG…
CAMK2B	calcium/calmodulin-dependent protein kinase II beta	NM_001220.4	XM_001144187.2	F1F2171397	AGTGCGGCGGGGAGCGGGCGCTTCGGCCGGCGCAGGTGGGGGCTTTCTCTGTTGTCCGGCGCTGTGTCAAGCTCTGCACCGGCCATTGAGTATGCAGCCAAGATCATCAACACCAAGAAGCTGTCGGCCAGAGATCACCAGAAGCTGGAGAGAGAGGCTCGGATCTGCCGTCTTACTGAAGCATTCCAAACATCGTGCGGCTGCACGACAGCATCTCTGAGGAAGGGTTCCACTACCTGGTCTTTGATCTGCGGGGAATTGTTCGAGGATATCGTGGCCCGAGAGTACTACAGCGAGGCGGATGCCAGTCACTGTATCCAGCAGATCGTGGAGGCGGTGTTCGC
CAMK2B	calcium/calmodulin-dependent protein kinase II beta	NM_001220.4	XM_845982.1	F1F2094161	AGGATGGATTTCCACAGATTCTACTTCGAGAACCTGCTCGCCAAGAACAGCAAGCCCATCCACACAACCATCCTGAACCCGCACGTGCACGTCATCGGGGAGGACGCCGCGTGCATCGCCTACATCCGCCTGACGCAGTACATCGACGGACAGGGCCGGCCCCGCACCAGCCAGTCCGAGGAGACGCGCGTGTGGCACCGCCGTGACGGCAAGTGGCAG
CAMK2B	calcium/calmodulin-dependent protein kinase II beta	NM_001220.4	XM_002751381.1	F1F2055307	TCGAGGTGCAGGGGGACCAGCAGGCATGGTTCGGGTTTGCCGGCACGCCAGGCTACCTGTCCCCAGAGGTCCTGCGCAAGGAGGCCTATGGCAAGCCAGTGGACATCTGGGCATGCGGGGTGATACTGTACATCCTGCTGGTGGGCTACCCGCCCTTCTGGGACGAGGACCAGCACAAGCTGTACCAGCAGATCAAGGCGGGAGCCTACGACTTTCCATCTCCTGAGTGGGACACAGTCACTCCTGAAGCCAAAAACCTCATCAA
CAMK2B	calcium/calmodulin-dependent protein kinase II beta	NM_172079.2	XM_002192043.1	F1F2012135	TGAAGCACCGTGGGTCTGCCAACGCTCCACGGTGGCCTCCATGATGCACAGGCAGGAGACCGTGGAGTGCTTTGAAAAAGTTCAACGCCCGAAGGAAGCTCAAGGGTGCGATCCTCACCACCATGCTGGCCACAAGAAATTTCTCAGCAGCCAAGAGCTTACTCAACAAGAAGGCTGACGCAGGGAAGCCCCAGACAAATAGCACCAAGAACAGCGCCGCTGCCACCAGCCCGAAAGGGACGCTTCCTCCGGCTGCCCTGGAGCCTCAAACCACCGTCATTCATAACCCCGTGGACGGGATCAAGGAGTCATCGGACAGCACTCACACCACTATAGAGGACGAGGACACGAAAGCACGGAAGCAGGAAGTCATCAAGATCACCGAGCAGCTCATCGAGG…
CAMK2D	calcium/calmodulin-dependent protein kinase II delta	NM_172129.1	XM_002922891.1	F1F2173954	ACCTGCACCAGGTTCACGGACGAGTATCAGCTTTTCGAGGAGCTCGGAAAGGGGGCTTTCTCAGTGGTGAGAAGATGTATGAAAATCCCTACTGGACAAGAATATGCTGCCAAAATTATCAACACCAAAAAGCTTTCTGCTAGGGATCATCAGAAACTGGAAAGAGAAGCTAGAATCTGCCGTCTTCTGAAGCACCCCAATATTGTGCGACTTCATGACAGCATATCAGAAGAGGGCTTCCATTATTTGGTGTTTGATTTAGTTACTGGAGGTGAACTGTTTGAAGACATAGTGGCAAGAGAGTATTACAGTGAAGCTGATGCCAGTCATTGCATTCAGCAGATCCTGGAGCTGTGCTACACTGCCAT
CAMK2D	calcium/calmodulin-dependent protein kinase II delta	NM_172129.1	XM_002922891.1	F1F2112671	TCTACTGTTGCTTCCATGATGCACAGACAGGAGACTGTAGACTGCTTGAAGAAATTTAATGCTAGAAGAAAGCTAAAGGGTGCCATCTTGACAACTATGCTGGCTACAAGGAATTTTTCAGGTACATGTATTAAGAATTCTCCTTATTCACTGCTCTCTTCTTTAGTAATCATCTTAGAATTAAAGAAAAACCTAGTAATAGAAAAACACTGTTGTTTAGGGATAGCAAA
CAMK2D	calcium/calmodulin-dependent protein kinase II delta	NM_172128.2	XM_003269327.1	Contig4278	GATGAAGATCAACACAGACTGTATCAGCAGATTAAGGCTGGAGCTTATGATTTTCCATCACCAGAGTGGGACACAGTGACTCCTGAAGCCAAAGACCTAATCAATAAAATGCTTACTATCAACCCTGCCAAGCGTATCACAGCCTCAGAGGCACTGAAACATCCATGGATCTGTCAACGTTCTACTGTTGCTTCCATGATGCACAGACAGGAGACTGTAGACTGCTTGAAGAAATTTAATGCTAGAAGAAAGCTAAAGGGTGCCATCTTGACAACTATGCTGGCTACAAGGAATTTTTCAGCCAAGAGTTTGTTGAAGAAACCAGATGGAGTAAAGGAGTCAACTGAGAGTTCAAATACAACAATTGAGGATGAAGATGTGAAAGCACGAAAGCAAGAA…
CAMK2D	calcium/calmodulin-dependent protein kinase II delta	NM_172127.2	XM_001096573.2	F1F2029410	ATATATACACACACACACACACACATACATCTTCGGTTTTGTGGTGTGATCCTGGTTATTATTGCTGTCTAACAAAGTAGGTTAATATGTGGGTAAAATCACTCATGAATGTGGAAATGAGAATCAGTTGGTTTGCTACCACCTAAAGTCATGTTGTTTTTGGTCAAACTGTAAACTGGAAAAATTCACATAATTTATGAGTGATCGCTTTAAGATATATTTACACTTTTGGTGAATTCACTGAGTTTCATGTTCCTTTCTCAAATATGTGCACTCTTTTCTCCATTTGCTCTTACTCGTTGCTGTTTGCTTTTTCTCCATCCTCTTCTGTCTTTTCTCACACACTACAAGATAGAAAGGAAAGTGAAATTTGCATCGTGGAGGTAACTAAACTAGCAC…
CAMK2D	calcium/calmodulin-dependent protein kinase II delta	NM_172129.1	XM_002929217.1	F1F2023373	GAGTAGCAATACACACCGGCTCACGGCCAGCCGCGGCGCCTGCGCCGTAGCGGCCTGGAGTCGGTACGCGTAGGACGTTTCTCGAACCTTGACTCCGGGCCTCTGCAAGAACCTCTTTGTGCCTAGTGTCCTGTGCACACTCCTTGCAAGCGACGGCGCCATGAGTCTGACTTCCAGCGTACGAGTTCCCATTCTGCGATGGATCTCACACAAAAACACAACGAAGAGACTGGTGACAACGTGGGACCTCTGATCATTAAGAGAAAGGAAACTTAAATAGACAGTTTTGACACTGCAAACAAACTTAAGATGTTTTCTGATTGTTTAATTAGAATGACTGCGACTTCTGTCTAATTCGCCTCCCCTGGGTCCTAGATGTGGTCTCTTGGAAACTGCAGC…
CAMK2G	calcium/calmodulin-dependent protein kinase II gamma	NM_001222.2	XM_858834.1	F1F2257358	TCAACGATCCACAGTGGCATCCATGATGCATCGTCAAGAGACCGTGGAGTGCTTACGCAAGTTCAATGCTCGGAGAAAACTGAAGGGTGCCATCCTCACGACCATGCTTGTCTCCAGAAACTTCTCAGCTGCCAAAAGCCTACTGAACAAGAAGTCGGACGGTGGTGTCAAGGAGCCACAGACCACCGTGGTACACAATGCTACAGATGGGATCAAGGGCTCCACGGAGAGCTGCAATACCACCACAGAAGATGAAGACCTCAAAGCTGCCCCGCTCCGCACTGGGAATGGCAGCTCGGTGCCTGAAGGACGGAGCTCCCGGGACAGAACAGCCCCT
CAMK2G	calcium/calmodulin-dependent protein kinase II gamma	NM_001222.2	XM_858834.1	F1F2027515	AGAGACCGTGGAGTGCTTACGCAAGTTCAATGCTCGGAGAAAACTGAAGGGTGCCATCCTCACGACCATGCTTGTCTCCAGAAACTTCTCAGCTGCCAAAAGCCTACTGAACAAGAAGTCGGACGGTGGTGTCAAGGAGCCACAGACCACCGTGGTACACAATGCTACAGATGGGATCAAGGGCTCCACGGAGAGCTGCAATACCACCACAGAAGATGAAGACCTCAAAGTGCGAAAACAGGAGATCATTAAGATCACAGAACAACTGATTGAGGCCATCAACAATGGGGACTTTTGAAGCCTACACGAAGATTTGCGATCCAGGCCTCACTTCCTTTGAGCCTGAGGCCCTCGGTAACCTCGTGGAGGGGATGGATTTCCATAAGTTTTACTTTGAGA…
CAMK2G	calcium/calmodulin-dependent protein kinase II gamma	NM_172170.3	XM_858179.1	F1F2029055	ATGGTACAAATCCATTGATGCATATTTTTGTTTTCTTTTCTAATGTCAGTATCTTGTTTGTCTTTACAGAGTTACTGGAGGTGAACTGTTTGAAGACATAGTGGCAAGAGAGTATTACAGTGAAGCTGATGCCAGTCATTGTATACAGCAGATTCTAGAAAGTGTAAATCATTGTCACCTAAATGGCATAGTTCACAGGGACCTGAAGCCTGAGAATTTGCTTTTAGCTAGCAAAATCCAAGGGAGCAGCTGTGAAACTGGCAGACTTTGGCTTAGCCATAGAAGTTCAAGGAGACCAGCAGGCGTGGTTTGGTTTTGCTGGCACACCTGGATATCTTTCTCCAGAAGTTTTACGTAAAGATCCTTATGGAAAGCCAGTGGATATGTGGGCATGCGGTG…
CAMK2G	calcium/calmodulin-dependent protein kinase II gamma	NM_172171.1	XM_846444.1	F1F2057511	GGGCAAGCTGCCAAAAGCCTACTGAACAAGAAGTCGGACGGTGGTGTCAAGCCACAGAGCAACAACAAAAACAGTCTCGTAAGCCCAGCCCAAGAGCCCGCGCCCTTGCAGACGGCCATGGAGCCACAGACCACCGTGGTACACAATGCTACAGATGGGATCAAGGGCTCCACGGAGAGCTGCAATACCACCACAGAAGATGAAGACCTCAAAGCTGCCCCGCTCCGCACTGGGAATGGCAGCTCGGTGCCTGAAGGACGGAGCTCCCGGGACAGAACAGCCCCCTCTGCAGGCATGCAGCCCCAGCCTTCTCTCTGCTCCTCAGCCATGCGAAAACGGAGATCATTAAGATCACAGAACAA
CAMK2G	calcium/calmodulin-dependent protein kinase II gamma	NM_172173.1	XM_002920384.1	F1F2013011	CCTGAGGTGGCCTGCCTGCCCCAGGTCTAGGAACGGACTTCTTCTGAACTTGCATAGCGCCTAGAATGAGGCTGATGAGAACATCGTGGCCATCAGACCTACCTGGGAGAGAACACAGAGCTCCCAGCCTGCTGTGGAGGCAGCTGAGAAGCAGTGACCTCGGGACTGAGGGCCTGGACATTGCTGTACTGTTTCGTTTAGTGTAGAAGGGAAGAGAATTGGTGCTGAAGTGTGTCCGCTGCAAACCAGATGAGAAACCTCGTGTTAGTCTGACATGTACTCACTTACTCATCCATTTCTCTAGGATGCACAATGCACGTGGGCCCTGATACTGAGGCCCCATACCTGCAGCTGGGAAGAGGGAGGGGTTGCTGCTTTGCTTTGTGTTTGTTTTCTTAT…
CAMK2G	calcium/calmodulin-dependent protein kinase II gamma	NM_172173.1	XM_002920384.1	Contig7058	CAGGAGAGAAAGATCTATACTTTAAACAGTTAGGAGAGAAGATAATGGAGGAGCAATGGGTCATGGCCTCGGTTTCCCCAGAACAACTCTGCAGACTTATCTGCACAAATATACTGCACTATTGGGGGGAAAGGTGGGTAAACCCAGCTTCCTGGACTACATGTAGGAGGCACAGGAACTGGGAAGAAAGAGGCAAAGCTACAGATTTACCTTGGAGCCAGCTGAGAAGAGAGTAGACTCACTGGTGCTGGTGCTTGGGTTTAGCCAGGCTCCTCTGAGCACCTCATGCATGCCTCAGCCCCTGGGCCCTAGCCCTTTCTTGCCCTGCAGCCTGCAGTACCAGCACGCAGACGCCTTCACCACAGGGTTTGGTTTGCTGGCTTGAAGACAAACGGTCTT…
CAMK2G	calcium/calmodulin-dependent protein kinase II gamma	NM_172173.1	XM_846444.1	F1F2283037	GGACTGTGCACCGACGTCGGCGCGGGCTACACCGCCGCGTCCGCCCGCCCGCCAGCATGGCCACCACAGCCACCTGCACCCGCTTTACCGACGACTATCAGCTCTTCGAGGAGCTCGGCAAGGGTGCTTTCTCTGTGGTCCGCAGGTGTGTGAAGAAAACCTCCACGCAAGAGTATGCAGCAAAAATCATCAATACCAAGAAGTTGTCTGCCCGGGATCACCAGAAACTAGAACGTGAGGCCCGGATATGCCGACTTTTGAAACATCCAAACATTGTGCGCCTCCATGACAGTATTTCTGAAGAAGGGTTTCACTACCTCGTGTTTGACCTTGTGACTGGCGGGGAGCTGTTGAAGACATCGTGGCT
CAMK2G	calcium/calmodulin-dependent protein kinase II gamma	NM_172173.1	XM_002920384.1	F1F2057330	TGAAGTACAGGGAGAGCAGCAGGCTTGGTTTGGTTTTGCTGGAACCCCAGGTTACTTGTCCCCTGAGGTCTTGAGGAAAGATCCCTATGGAAAACCTGTGGATATCTGGGCGTGCGGGGTCATCCTGTATATCCTCCTGGTGGGATACCCTCCCTTCTGGGATGAGGATCAACACAAGTTGTATCAGCAAATTAAGGCCGGGGCCTATGATTTCCCATCACCAGAGTGGGACACAGTGACTCCTGAAGCCAAGAACTTGATCAACCAGATGCTGACCATAAACCCTGCAAAGCGCATCACAGCTGACCAGGCTCTCAAGCATCCGTGGGTCTGTCAACGATCCACAGTGGCATCCATGATG
CANX	calnexin	NM_001024649.1	XM_001497467.2	F1F2150489	TGGCTCTGGGTGGTCTACATTTTGACTGTAGTTCTCCCCGTGTTTCTTGTTATCCTCTTCTGCTGCTCTGGAAAGAAACAGTCCAGTCCTGTGGAGTATAAGAAGACTGATGCTCCTCAAACCAAGAATAGTAGAAAGGAGGAAAGAAGAAGAAAAAGGAAGAGGAAAAGGACAAGGGAGATGAGGAGGAGGAGGGCGAAGAAAAGCTTGAAGAGAAGCAGAAAAGTGATGCTAGAAGAAGGACGGAGGCACTGCCAGTCAGGAGGAGG
CANX	calnexin	NM_001746.3	XM_002921122.1	Contig3027	GGTGCGGGCGGGTGGAGGCGCTGGCACCGCCGGCGGTCCCCGTAAAACTCGAGAACATGGAAGCGAAGTGGTTCCTGTGTATGTTACTGGTCCTTGGAACTGGCATTGTTCAGGCTCATGAAGGACACGATGATGATATGATTGATATTGAGGACGACCTCGATGATGTTATTGAAGAGGTAGAAGACTCCAAATCGAAACCAGATACCAGTGCTCCTCCATCTCCAAAGGTTACCTATAAAGCTCCGGTTCCAACAGGGGAAGTGTATTTTGCTGATTCTTTTGACAGAGGAACCCTGTCAGGGTGGATTTTATCCAAAGCCAAGAAGGATGACACTGATGATGAAATTGCCCAAATACGATGGAAAGTGGGAGGTAGATGAAATGAAGGAAACGAAG…
CANX	calnexin	NM_001024649.1	XM_002921122.1	F1F2000957	GGGTATGTGACTTGTAGAATTCTTTAAAAAGTGATCTTAGATTTGTTTATTTCATGTGGAATGCAGATGGGTGCTATCAGAGCCTCTCCCCCATCACTCTAGTGTAATATCATTATTACACCACACTGAAATGTATTCAGAATTGTTTTAGCTTTATTCTTTCTTCAGAGGTGTTTCAAATGTACCGATGACACTGTTTCTTGCACTGAATATATAAACACTCCAAAGTGTTTATATTGGGGAGATTTGGGGAGGAAGTATATTCGTAAAAGATGAAGGCTGTATCTGTTTATTTTGTTTATCTTCAATTTTTTACTGGTTCACTGAAATTCTTAGGAGGGTGGGATGAATTTTTCTTGCTGTTCCGTGCTTTATCCTTTTCATCTGTTGTTATGTGGT…
CANX	calnexin	NM_001024649.1	XM_003123641.1	F1F2155057	GAAGGCTGTATCTGTTTATTTTGTTTATCTTCAATTTTTTACTGGTTCACTGAAATTCTTAGGAGGGTGGGATGAATTTTTCTTGCTGTTCCGTGCTTTATCCTTTTCATCTGTTGTTATGTGGTCACAGTGACCTTAGCTATGTAGCAGACTTTCCCAAATGTATTGAGTGCAAATAAACAGTTACTTAGCAAGACCTGAAAATATGTCTGCAGGTTTCTCCTTGAAGCAAATGTGTGGGATTATTGCATTTCCAGAAACCTGCCTTCCTATCTCACCTAACAGTTTCTTCCAGCTGATCTGTGGAATGACAAGTACAAGCTAGAAGATTCATTTGCTTTTCTGGGGTTATTTAGTAGCAAAGTTTGTTTAAAAAAAAAAAGGAAGAAAGAAAGAAAA…
CAPZA1	capping protein (actin filament) muscle Z-line, alpha 1	NM_006135.2	XM_002918249.1	F1F2134120	TGAAGGAATAGTAGGTATCTTGTGCTTTAATACTTTGTGGCAGGATTGTACTATGAACAGATGAATCAAACAACTATGTACATCACAAACAAAACTAAAAAATGAACCAAAAGTGAAAAGGATACGTTCCAGGCAGTATCTTTCTATTGTAACCTGTTATTTAAGGGAATACTAGTGATTTGTTCTAAAATGGGATGTAAAAACTTGTTCCAAATTACTCTTCCTCAGTCCTGCCTGACCAAGAACTGAAAATGTAACTGTGATATAGCAACCTTCCAGTATATGGCAGTATATGTGTGATCTACGGAATACACAGGTACATAGATATGATATGACAATGGTTC
CAPZA1	capping protein (actin filament) muscle Z-line, alpha 1	NM_006135.2	XM_002918249.1	F1F2126874	AGTTGAGTATAAACTTGAAAATGCAGATGTTGAAGGAATAGTAGGTATCTTGTGCTTTAATACTTTGTGGCAGGATTGTACTATGAACAGATGAATCAAACAACTATGTACATCAACAAACAAAACTAAAATGAACCAAAGTAGAAAGGATACGTTCCAGGCAGTATCTTTCTATTGTAACCTGTTATTAAGGGAATACTAGTGATTTGTTACTAAATGGGATAGTAAAACTTGTT
CAPZA1	capping protein (actin filament) muscle Z-line, alpha 1	NM_006135.2	NM_001083480.1	F1F2119119	GAGAGGAGCTTATTAGGACTATTACATGCTGTCTGTCCTTTTTAGAAGACTCAAGCATGTCCTTTGACTACAGAATTACTTTCCTAGTCACAACCATCCGTTTTCATTCAAGCAACTTATCTTCAATTATCTATTGCAGACAGCAATTAGTGAAAACTATCAAACAATGTCAGACACCACATTCAAAGCCTTGCGCCGGCAGCTTCCTGTTACCCGCACCAAAA
CAPZA1	capping protein (actin filament) muscle Z-line, alpha 1	NM_006135.2	XM_002918249.1	Contig1116	AGGGGCCGGGCTGGGCCAGAGCAGCCCAAGATGGCCGACTTCGAGGACCGGGTGTCGGATGAGGAGAAGGTGCGCATAGCTGCTAAATTCATCACTCATGCACCCCCAGGGGAATTTAATGAAGTGTTCAATGATAGTTCGGCTACTACTTAATAATGACAATCTCCTCAGGGAAGGGGCAGCACATGCATTTGCCCAGTATAACATGGATCAGTTCACACCTGTGAAGATAGAAGGATATGAAGATCAGGTCTTAATTACAGAACATGGTGACCTGGGTAATAGCAGATTTTTAGATCCAAGAAACAAAATTTCCTTTAAGTTTGATCACTTACGGAAAGAAGCAAGTGACCCCCAGCCAGAGGACGTAGATGGAGGTCTGAAGTCTTGGAGAGAATC…
CAPZA2	capping protein (actin filament) muscle Z-line, alpha 2	NM_006136.2	NM_001168692.1	F1F2144191	CATGGTGACAGATGTAGTTACTTGTGAGCATAACATAATGTCTAAACTTGTTAAATCACGATGTTGTACAGCAGAAACTACTGCGACTTTGTGTGTCAATTATACTTAAAAAATGGAAAACTTAAATAGTGGTATTTTAAATTACCATTTACGTTTGGTTTTGTTTTCATTCAGAATGAGGTGCAGACAGCAAAAGAATTTATAAAGATTGTAGAAGCTGCAGAAAATGAATACCAGACCGCCATCAGTGAGAATTATCAGACAATGTCGGACACTACTTTCAAAGCCTTACGTCGACAGTTGCCAGTTACACGCAT
CAPZA2	capping protein (actin filament) muscle Z-line, alpha 2	NM_006136.2	XM_002917948.1	F1F2005243	GATGCTGTTAGGAAATCTTGTATATCTTTATGACTCACTAACTGAACATTACTATCTTCATAATAATGAACCTGAATTTTCAAGATGCCAACCACCTGAGCCTGAGTGGTTAAAAAAGTGATTGGAAACTTCCACTTTGACCTCCAGTGATGGCTCCAAAAGTTTTTTCTTTGGAACTGATAGCTTTCTCTGCATGCAACAATGCTTTGCTATCCATATTTATTTTTTTTTTTTTTTTTTTTCGGCCATACATCAGTGCACGACCCTA
CAPZA2	capping protein (actin filament) muscle Z-line, alpha 2	NM_006136.2	XM_002917410.1	F1F2077108	AGGACAGGTATGAAGTACCTCATGAACATGTGCAACCTTTCAAAGGAAGTGCTGCTTCTCCCTTGACCTATGAAGTTACGGTCTCCCAACAGCCATTTAGCATCAAAGTGATCAGAAGAAGTAATAACCGTGTTTTAATGAGGTGCAGACAGCAAAAGAATTTATAAAGATTGTAGAAGCTGCAGAAAATGAATACCAGACCGCCATCAGTGAGAATTA
CAPZA2	capping protein (actin filament) muscle Z-line, alpha 2	NM_006136.2	NM_001168692.1	F1F2151269	AAGAGATGTATTCCTCTAGGTTAATCGTTAAAAGTTTTGAAGTGTTCAAAATATTTTACTATCATAACCCTAAATTGTTGTCTTTGGTTATGAAGTGGTAACTTTGATATTTGCCAGTTCTTTTAATGGCGTCAAAAATGGAACATTCTAGTTTAAGGTGGTTGATGGATTTAGCCATATATGCTGCTAAAGAAATTGTCTACCTTTTTCCCCCTCACCTCTACCATTTATGTAAGATCAAGATTAGAGGGAAAGCATTTTCTATATCAATTGTGTTTTGAACCTTTCAAGAAGGTTATTTAGCTAGCTTAGTGTTTAACTAAACTTTTTTAAAACAAGGCCAACGTCTAATGCTGTTTTGAGATTCTGAAATTAAATGAAAATACTTATTTCAGAAAT…
CAPZA2	capping protein (actin filament) muscle Z-line, alpha 2	NM_006136.2	NM_001168692.1	Contig181	GCTACCCAGTCAGATGGGCTGTTGCCATTTAAAAATCACTGTAATTAATTAGTTTGGTTAGAGCACAAAGCTTAGCTAATCAACCATTATTTTTCATTTCTTTTCTTCAAAGAGGATTGAAAATCAGTTTAGTTTAAATGTCTTTTACTTTCTGTTACACTTTTCTTTCTTATAATTAAGAGATGATTCCTCTAGGTTAATGTTAAAAGTTTTTGAAGTGTTTCAAAAATATTTTACTTATCATAACCCTAAAATTGTTGTCTTTTGGTTTATGAAGTGGGTAACTTTTGATATTTGCCCAGTTCTTTTTAATGGCGTCAAAAATGGACATTCTAGTTTAAGGTGGTTGATGGATTTAGCCATATATGCTGCTAAAGAAATTGTCTACCTTTTTCCCCC…
CAPZA2	capping protein (actin filament) muscle Z-line, alpha 2	NM_006136.2	NM_001168692.1	F1F2001250	GGCCGCCGCCGCCGCGGTTTGTCGCCAGAAGGAAAATGGCGGATCTGGACGAGCAGTTGTCTGATGAGGAGAAGGTGCGTATAGCAGCAAAATTCATTATTCATGCCCCTCCTGGAGAATTTAATGAGGTGTTTAATGATGTTCGGTTACTGCTTAATAATGATAATCTTCTCAGGGAAGGAGCAGCTCATGCATTTGCACAGTATAACTTGGACCAGTTTACTCCAGTAAAAATTGAAGGTTATGAAGATCAGGTATTGATAACAGAACATGGTGACTTGGGAAATGGAAAGTTTTTGGATCCCAAAAACAGAATCTGTTTCAAATTTGATCACTTAAGAAAGGAAGCAACTGATCCAAGACCATATGAAGCAGAAAATGCAGTTGAGTCATGGAGAA…
CARD11	caspase recruitment domain family, member 11	NM_032415.3	XM_002930368.1	F1F2150382	AGGCCATCTTGGACATCCTGGAGCACGACCGCAAGGAGGCTCTGGAGGACCGGCAGGACCTGGTCAACAAGATCTACAACCTGCAGGAGGAGGTCCGCCAGGCGGAGGAGCTGCGGGACAAGTACCTGGAGGAGAAGGAGGACCTGGAGCTGAAGTGCTCGACGCTGGGCAAGGACTGTGAGATGTACAAGCACCGAATGAACACGGTCATGCTACAGTTGGAGGAGGTGGAGCGTGAGCGGGACCAGGCCTTCCATTCCCGGGACGAAGCCCAGACCCAGTACTCACAGTGCTTAATCGAGAAGGACAAGTACAGGAAGCAGATCCGGGAGCTGGAGGAGAAGCACGACGAGATGAGGATTGAGATGGTCCGGCGGGAAGCCTGCATCGTCAACCTGG…
CARD11	caspase recruitment domain family, member 11	NM_032415.3	XM_002930368.1	F1F2096245	ATACATACCAAGGGCCAAAGGGGCTACGTGGTCTTCCTGGAGAGCCTGGAATTTTACTACCCAGAACTGTACAAGCTAGTGACCGGAAAGGAGCCCACCCGGAGATTCTCCACCATTGTGGTGGAGGAGGGCCACGAGGGCCTCACGCACTTCCTCATGAACGAGGTCATCAAGCTACAGCAGCAGATGAAGGCCAAGGACCTGCAGCGGTGCGAGCTGCTGGCCAAG
CARD11	caspase recruitment domain family, member 11	NM_032415.3	XM_002930368.1	F1F2016812	GAGTGTCCCCCTGGACACGTGCACAAAGGAGGAGGTGCACTGGACCATCCAGAGATGCAGCGGCCCAATCACCCTGCACTACAAGCTCAACCAGGAAGGGTACCGGAAGCTGCTGAAGGACATGGAGGAGGGTCTCATCACCTCGGGGGACTCCTTCTACATCCGGCTGAACCTGAACATCTCCAGTCAGCTGGACGCCTGCTCCCTGTCCCTGAAGTGTGATGACATCGTGCATGTCATCGACACCATGTACCAGGACAGGCACGAGTGGCTGTGCGCGCGGGTCGACCCTTTCACGAAACACGACCTGGACGTGGGCACCATACCCAGCTACAGCCGAGCCCAGCAACTTCTCCTGGTCAAGTTACAGCGTCTAATGCACAGGGGAAACCGAGAAGA…
CASP1	caspase 1, apoptosis-related cysteine peptidase (interleukin 1, beta, convertase)	NP_150634.1	XM_002922351.1	F1F2015839	GGAACCAGATTTCCATGCTTCATAGGGTCACCGCAGGCCAAACATCATCAATTTCTTGTGAGTGAGAGGGAGTTACATGTGTGTAGATTCTAGAAACCTAGTTCTGTTAACACATGTTCTTTTCCTATTCTTTCAGAAAATGAGGATGAGGAATCTGAGAGCAGTGAGTCATCTTCTTTGACAGTTATTCAGGAAATCCAAGATTCCTCAATGGATATGGTGAAGATTTGTCCCTGCAAGCATTCTCAAGAACCGAAGACTGTGAGAGTCCAGGAGGTATATCCAGTGATGGAGAAGGAGGGCCGAACCCGCCTGGCCCTCATCATTTGTAACAAAGTATTTGACCATCTTTCTGAGAGAGAAGGCTCTGAAAATGACATTTTGGGGATGCAAGGCCTC…
CASP10	caspase 10, apoptosis-related cysteine peptidase	NM_032977.3	XM_002915855.1	F1F2016843	AGCAAGTGGAAAGTTTGCTGCCCACCCGAGGGAGGGTCTCTCTGTTCAGAAAGCTGCTCTACGAACTGTCAGAAAGCATCAGCTCAGATAACTTAAAGAACATGATCTTCCTTCAGAGGGACTCGATTCCCAAAATCCAGATGACCTCGCTAAGTTTCCTGGCATATCTGGAGAGACAAGGTCAAATAGATGAAGATAATCTGAAGTTACTGGAGGATCTCTGCAGAAGAGTTGTGCCTAACCTTGTGAGAAAGATAGAAAAATATAAAAGAGAGAAAGCCTCCGGGACTCCTCCCACACGTGTGGGAGACAAGGAACTTGTAGTCATTGCCCCAAGGA
CASP10	caspase 10, apoptosis-related cysteine peptidase	NM_032977.3	XM_002915855.1	Contig6503	GAAACAAAAACTCCAAGCTTCAGGCTCTTTGCTGTGCAGTTTTATAAAACTACCCACATTGTTTTGTCCCTTCGTTTTATTTCATTCCACTCGATTTCATTTCATCATTTCCCCTTTCTCTCCTCTTTTTTCTTTTTTAACAGAGCACTTGAAGCATGTGTTTGAGTGGCTTGGGTTCAGCGTATGTGTGTATGACAATGTGACCAAAGGACGTCTGGACGAGGTTCTGCAGGAATACAAGAGCCATCCAGGCCATGCTGACGGAGACTGCTTTGTGTTCTGTGTTCTGAGCCATGGGGAATACGGAGCTGTCTACTCTTCGGATGAGATCCTCGTTCCCATTCAGGAGATCACGTCTCACTTCACAGCCCAGAAATGTCCCAGTCTGGCTCATAAGCC…
CASP3	caspase 3, apoptosis-related cysteine peptidase	NM_032991.2	XM_002914016.1	F1F2025682	AGGAAGCCTAACGAGTGCGAGAGGAATCCGTACGCGGCTGCTGTTTGGAGGCTGTGCGTTAGAAGTATCCATGGAGAACAGTGAACACACGGTGGATGCAAAATCCATTAAAAATTCAGAAACAAAGATCTTACATGGAAGCAAATCAGTGGACTCTGGAATGTCCTTGGACAACAGTTATAAAATGGATTATCCTGAAATGGGTTTATGTATAATAATTAATAATAAGAACTTTCATAGAAGTACTGGAATGGCACCTCGTCTGGTACAGATGTAGATGCAG
CASP3	caspase 3, apoptosis-related cysteine peptidase	NM_032991.2	XM_002914016.1	Contig459	AGCAAACCTCCGGGAAACATTCACGAACTTGAAATATGAAGTCAGGAATAAAAATGATCTCACATGCGAAGAAATTTTGGAATTAATGGACAGTGTCTCTAAAGAAGATCATAGCAAAAGGAGCAGTTTTGTTTGTGTCCTTCTAAGCCATGGGGATGAAGGAATAATTTTTGGAACCAATGGACCTGTTGACCTGAAAAAACTAACAGGTTTCTTCAGAGGGGATTACTGTCGAAGTCTGACTGGAAAACCCAAACTTTTCATTATTCAGGCCTGCCGAGGCACAGACCTGGACTGCGGTATTGAGACGGACAGTGGCGCCGAGGACGACATGGCCTGTCAGAAAATACCAGTTGAAGCAGACTTCCTGTATGCCTATTCCACGGCCCCTGGTTACTA…
CASP8	caspase 8, apoptosis-related cysteine peptidase	NM_033356.3	XM_002915847.1	F1F2160222	AAGATCTTTTTATTCAGGCTTGTCAAGGGGATAACTACCAGAAGGGGATCGCTGTTGAGACCGACTCTGAACAGAATGAAGCGTGTTATGAATCAGACTCCTGTCAGAAGAGATATATCCCAGACGATGCTGACTTTCTGCTGGGGATGGCCACTGTGAATGATTGTGTTTCCTACCGAAACCCCATGGAGGGAACGTGGTATATCCAGACACTTTGCCAGAGCCTGAGAGAAAGATGTCCTAGGGGAGAAGACATTCTCAGCATCCTTACTGAAGTGAATTTTGAAGTGAGCAGTAAGGATGACAGGAGAAACATGGGCAAACAGATGCCACAGCCGACCTTCACGCTGCGGAAAAAGCTCATTTTCCCTTGTGACTGATGCTTTAACTGCGTAACAC…
CASP8	caspase 8, apoptosis-related cysteine peptidase	NM_033356.3	XM_002915847.1	F1F2143559	GATACACTTCAGGAGAAAACAGGCCTGTGAAGAAGCTGCTGCCTCTGTACTGTGAGGGTCCCAGGACTGGCTTCTTTGGCTACCACAACCCTCTCCTGACACTTGGACAACATGAATTTCAGTAAATGCCTCTATAATATTGGAGAACAGCTGGACAGTGATGAGCTGGCTTCCCTCAAATTCCTGAGCATGGACTACATCCCCCAGAAGAAGCAGGAGCCCATCAAGGATCCCCTGATGTTATTCCAGAGACTCCAGGAAAAGAGACTGTTGGAGGAAAACAACCTGTCCTTCTTGTAAGGAGCTTCTTTTCCGAATCAACAGAACTGGACCTGCTGGTCACCTACCTGGACACCAGCAAGCAGGAGATGGAGCAAGAGCTTCAAGAATCCCGGGACA
CASP8	caspase 8, apoptosis-related cysteine peptidase	NM_033356.3	XM_002915847.1	F1F2180419	AGACATCGGACAAAGTTTACCAAATGGAAAGCAAACCTCGAGGATATTGTTTGATCTTTAACAATTATGACTTTAGCATAGCACGGAAGGAAGTGCCCAAACTTCACAGCATTAAGGATAGGAATGGAACAGACTTGGATGCAGATGCTTTGCATCAGACCTTTAGTGAGCTTCATTTTGAGATCGTGCCTTTCAGAGACTCTACGGCTAAGGAAATCTGTGACGTTCTCAAATCCTACCAAAGCATGGACCACACTACCAGGGACTGCTTCATCTGCTGCATCCTCTCCCATGGAGACAAGGGCATCATCTACGGCTGTGATGGACAGGGAGTCCCCATCTGTGAGCTCACCTCTTACTTCACTGGTTCTAAGTGCCCTTCCCTTGCA
CAV1	caveolin 1, caveolae protein, 22kDa	NM_001172895.1	XM_002917417.1	Contig889	AAAAAAGCTTGCGGCGCCAAGGAGTTTACTGTGCGCGGAGCCACCACTGCCGAGGCCGTTAGTTCGATTTTGAAACTCGAGGTTGCCCCGCCACCAGGCTGACTTCTGATCGCTTGTTTTTGTTTTTGTTTTTGAAATTTTCTTCCCATCTCCCCGGCCACCCTCCCCTTCCTGGACGTCTGCCCTGCACAGGGACATCTCTACACTGTTCCCATCCGGGAACAGGGCAACATCTACAAACCCAACAACAAGGCCATGGCAGAAGAGATAAACGAGAAGCAAGTGTACGACGCGCACACCAAGGAAATCGACCTGGTTAACCGCGACCCCAAGCATCTCAACGACGATGTGGTCAAGATTGATTTTGAAGATGTGATAGCAGAACCAGAAGGAACACAC…
CAV1	caveolin 1, caveolae protein, 22kDa	NM_001172897.1	XM_002917417.1	Contig1684	TATGAAGAACTGAGGAGGAAAAAAAAAAAGAACAAACAACCTCAAGTGCCTATTCTAAAATGTTGATCATTTTATGGTAAGGGAAGAATTCCTGGCTAAGGCCATTAAGTGTACAGGTATGTGGGCAGGTTTTAAGCAAACTCTTCCCCCACCATCTGAAGCATTAATAGACCATTGCCATTCACTTTAATGATCCAACTGGATCTAGTGATCTTTATCAGGTTAGAAAATATAATCTGCATTCACGTATTCCAACTAATGCCTTACACTTCTTGAAATTTTAACCTGTGATTCTTTATGTGCCTGAATATTTGTTATATAGATAATGAGACCTAAGTGCCTTCCTGTTCTTCACATTTTCCTTTTCAAATAGGGTCCAACTCATCAACTTTCATTAGG…
CBFA2T3	core-binding factor, runt domain, alpha subunit 2; translocated to, 3	NM_175931.1	XM_002694861.1	F1F2015662	AAGTAGAAATCCAAAAAGTTTTTTTTAAAAACAAAAAAAAGGAAAGGAACCATTCCTGTAAGCTACCTTGCCAGCTAGCTAGCCAAGGACGCCGGACACACCTCTGCTCCAAAGGAAACCCAAAAAGCAAACACAAGACATCAAAATCCAAAATGGTTTCGTCACTGCCAAAGTATTTTGTCCACGGTTTTACTCTACTCTCGGACTTGTTCAGGTGTCGCCCGTTCTCTTGCGTTGCCTCCGTGTCTGGAGTGTGAGGACCGCGGGGTCTGGAGGGCTTCGCTCAACGAGAGGTCCCTTGGGTTTCTCTGCCATGGAGGGCGCCCTGCCCACTGCCCTCCGTGAATCTTCATCACGCTGCATTTTTCCACGTGTGGGAAAGCGCTAACGTGTCC
CBFA2T3	core-binding factor, runt domain, alpha subunit 2; translocated to, 3	NM_175931.1	XM_002929848.1	F1F2179655	AGCAAGCTGAAGCGTTTCCTCACCACCCTGCAGCAGTTCGGCACCGACATCTCCCCGGAGATCGGGGAGCGCGTGCGCACGCTGGTGCTGGGGCTCGTGAACGCCACGCTTACCATCGAGGAGTTCCATTCCAAGCTTCAGGAGGCCACCAACTTCCCTCTGCGTCCCTTCGTCATCCCCTTCCTGAAGGCAAACCTGCCCTTGCTGCAGAGGGAACTCGTGCACTGTGCCCGCCTCGCCAAGCAGACCCCCCT
CBLB	Cas-Br-M (murine) ecotropic retroviral transforming sequence b	NM_170662.3	XM_002916073.1	Contig1517	CACTCACCAACAGCCGACCATCCTCAGGACAGGACCCTTTTCCTTCTTCCTTCAGATCCCTTTTTGAAACCAGCAAGTGGCCAAGTTCCTTTGCCTCCTGCTAGGAGATTACCGAGGTGAAAATGTCAAATCCAACAGAACATCGCAGGACTATGATCAGCTTCCTTCCTCTTCAGATGGTTCACAGGCACCAGCCAGACCTCCTAAACCACGACCCCGCAGGACTGCACCGGAAATCCACCACAGAAAACCCCACGGTCCCGACGCATCATTGGAAAATGTTGACGCAAAAAATTGCGAAACTCATGGGAGAGGGTTATGCCTTTGAAGAAGTGAAGAGAGCCTTAGAGATAGCCCAGAATAATGTCGAAGTGGCCCGGAGCATCCTCCGAGAATTTG…
CBLB	Cas-Br-M (murine) ecotropic retroviral transforming sequence b	NM_170662.3	XM_002813332.1	F1F2133349	AGAGACAAGCGAGAGAAGGGGTCTCCTTGGCGTGGCATCTTGAGAAGAGGCTTGGAAAGGCTGCTTCTCAGAAGACAGCTGCTCGCTCAGGATGTCAACAGCTGTGCTTCCTTATTTCTGCTAGCCATACTTTTTAAATCAGGGTTGAACTGACAAAAATAATTTAAAGACGTTTACTTCCCTTGAACTTTGAATCTGTGAAGTGCTTTTCCTGTTTACAAGTTGGCAAAGTTGCTAGTTTTTTGTTTTTAGTTTTGTTTTAGGGTTTTGGTTTTTGTTTTTTTGTTTTGTTTTTTGTTTGTTTGTTTTTTATTCCCTTGTTACTTGTTGTTCTTGACAGACCCTTGGTAGAGTGGTCAGGTCTGCTGTAACATTTCCCACCAACCCCTTGCTGTCCAC…
CBLB	Cas-Br-M (murine) ecotropic retroviral transforming sequence b	NM_170662.3	XM_002808310.1	F1F2178890	CAGCGAGTGGTCTCCACCTCCAGCTCGTGCTGCTGCGGCGTCCCGCGGCCTCCCCGAGAATCGGGCGGGAGGGGAGAGCGGGCGTGGATTGGTCTTGACGAACTAAGGTTCCAGATGGCAAATTCTATGAATGGCAGAAACCCTGGTGGTCGAGGAGGAAACCCCCGAAAAGGACGGATTTTGGGTATTATTGATGCTATTCAAGATGCAGTTGGACCTCCTAAGCAAGCAGCAGCAGATCGCAGGACTGTTGAGAAAACTTGGAAACTCATGGACAAAGTGGTCAGACTGTGCCAAAATCCCAAGCTTCAGTTGAAAAATGCCCACCATATATACTTGACATTTTACCTGATACATATCAGCATTTGCGACTTATATTGAGTAATATGATGACAA
CBLB	Cas-Br-M (murine) ecotropic retroviral transforming sequence b	NM_170662.3	XM_002916073.1	F1F2013418	ACTGGTTCACCAAAGTCTTCTCCTTGCATGGTGAGAAAACAAGATAAACCACTCCCGGCACCACCTCCTCCCTTAAGAGATCCTCCTCCACCTCCACCTGAGAGACCTCCCCCAACTCCCACCTGACAATAGACTGAGTCGCCACTTCCATCATGTGGAAAGTGTGCCTTCCCGAGACCAGCCAATGCCTCTTGAAGCCTGGTGCCCCCGGGATGTGTTTGGAACTAATCAGTCAGTGGGATGTCGACTCTTAGGGGATGGCTCTCCAAAGCCTGGAATCACAGCAAGTTCAAATGTAAATGGAAGGCACAGTAGAATGGGCTCTGACCCCGTGCTTATGCGGAAACACAGACGCCATGATTTGCCTTTAGAAGGAGCCAAGGTCTTTTCCAATGGTCA…
CBLB	Cas-Br-M (murine) ecotropic retroviral transforming sequence b	NM_170662.3	XM_002916073.1	F1F2016094	CATTTGATGTGCACCTCTTGCCTCACAGCATGGCAGGAGTCAGACGGCCAGGGCTGCCCCTTCTGTCGCTGTGAAATAAAAGGAACGGAGCCCATAATCGTGGACCCCTTTGATCCAAGAGATGAAGGCTCCAGGTGCTGTAGCATCATCGACCCTTTTGGAATGCCTATGCTGGACCTGGATGATGACGATGACCGAGAGGAGTCCCTGATGATGAATCGGTTGGCGAATGTTCGAAAGTGCACTGACAGGCAAAATTCCCCAGTCACATCGCCAGGATCCTCTCCCCTTGCACAGAGAAGAAAGCCACATCCAGATCCTCTCCAGATCCCTCATCTAAGCCTGCCACCAGCGCCTCCTCGCCTGGA
CCBP2	chemokine binding protein 2	NM_001296.4	XM_542737.1	F1F2070179	CGGGAACCTCCTCCTTCTAGTGGTCTTGCTTCTGTATATACCTCGCAGGCGGATGACTGAGGTCTATCTGCTGAACCTGGCCATCTCCAACCTCCTGTTTGTGGTGACACTGCCTTTCTGGGGCATTTCCGTGGCCTGGCATTGGGTCTTTGGGAATTTCTTGTGCAAGATGGTGAGCACCCTCTACACCATCAACTTCTACAGTGGCATCTTCTTCATTAG
CCL11	chemokine (C-C motif) ligand 11	NM_002986.2	XM_002912354.1	F1F2164458	GAGAGGAGCAGAGAAGCTGAGATCAACCCAGAAACCTCCAGCTCTCACGCCCAAGCTCCCTGCTCCCCGCCAACATGAAGGTCTCTGCCACACTTCTCTGCCTGCTGCTCACGGCTGCCGCCATCAGCATCCAGGTGCTCGCCCAGCCAGATGCAATTAATTCGCCGGTCACCTGCTGCTATACATTCACCAATAAGAAGATACTCAGTGCAAGAGGCTGGGTTTTTAGCTATAAGAGAGTACCAGCAGCAAGTGT
CCL13	chemokine (C-C motif) ligand 13	NM_005408.2	XM_002912357.1	F1F2166354	GCAAAGAAGCCGAGACCGGCCGGGACACTCCCAGCTCTCATTCCCTGCTTCCCGCCGACATGAAGGTCTCTGCTACGCTTCTGTGCCTGCTGCTCATGGCCACCGCCTTCAGTCCCCAGGTGCCTGCCCAGCCAGATTCCCTCAGCTCCCTATTCACTTGCTGTTTCACATTTAACAATAAGAAGATCCCCCTGCGGAAGCTGGAGGGCTATCGAATCACCAGCAGCCACTGTCCCCGGGAGGCTGTCATCTTCAGTACAAAACTGGCCAAGGCTATCTGTGCTGACCCAAAGGAGAAGTGGGTCCAGGATTATGTGAAACATCTCAATCAAAAATCTCATGCCCTGAGGACTTGAACTCTTCCAGTCACACTAAGACGCAGCCAAGTATGAGAAAACA…
CCL14	chemokine (C-C motif) ligand 14; chemokine (C-C motif) ligand 15	NM_032963.3	XM_537723.2	Contig3293	GAGGATATGAATTTGCTGAGGCATCGCTACTCCCTACTTCCTTTGTCATCTTAGTTCTGTCACTTTAAAAAATATTTTGCCTTGATGATCATTCCTCAACACCTCCTCAGCCCAGAAGCCTCCAAAGTCCCTACCAGGTCAGCTCTCCCCCTGCAGCAGCTCCCTGACAAGAGGATAAAGGTCTCCCCCGCCAGGAGGATGAAAGTCTCCATGGCAGCCATCTCCCTCTTCCTCATCCTCCTCATCACCTGCGCTCTGGGGAGAAAGCCTGAACAGTCCTCACGAGGGCCTTACCACCCAGCCGAGTGCTGCGTCAGCTACATTGCCCAGGCAATCCCACGTCACCGGATCACAGATTATTATGAGACCAGCAGCCAGTGCTCCAAGCCTGGAGTTGTC…
CCL14	chemokine (C-C motif) ligand 14; chemokine (C-C motif) ligand 15	NP_116739.1	XM_002923626.1	F1F2011959	GAGCAGCAGCCCTGGGCTCTTTTCGGCTAGGGGAGCAGCTGCTCCAATGCCCCACAGCGGCCATGAGCATCCCGCACTGGTGGGACCAGCTGCGGGCCGGCAGCTCGGAGGTGGATTGGTGCGAGGACAACTACACCATCGTGCCTGCCATCGCCGAGTTCTACAACACGATCAGCAACGTCTTACAGTCCTCACGAGGGCCTTACCACCCAGCCGAGTGCTGCGTCAGCTACATTGCCCAGGCAATCCCACGTCACCGGATCACAGATTATTATGAGACCAGCAGCCAGTGCTCCAAGCCTGGAGTTGTCTTCATCACCAAAAAGGGCCATTCCGTATGTGCCAAACCCCAGGCACGACTGGGTCCGAGGACTACATCAAGGACCTGAGGAGAAACGA…
CCL16	chemokine (C-C motif) ligand 16	NP_004581.1	XM_002923625.1	Contig3931	GAGAGAGCCGTGAAGTCAGACTGGACGACCAGCCTTTCTCCCGAAGCTGAAGGGACCCCCTGAGAGGATGAAGGTCTCCGGGGCTGCCCTCTTTCTCCTCATCCTCATCCTCACCACTCCTGCTTTGCACGGCCAGTCAAAAAGTCCTGCGTCGTTGAACAGTTCTCACACCTGCTGCCTGAAGCATCATGAGAAAGTAATGCCAAGGAAAATGGTGGTGGGATACAGAAGGGCCCTCAACTGCTACCTGCCGGCAATCATCTTTGTCACCAAAAAGAACCGAGAGATCTGTGCCAACCCCCAAAACAAATGGGTCCAAGAGTACCTCAGGGATCCCAATATACCTTTGCTGCCACCCAGGTGCCCTGGAAGCTTACTCTTGATGAATTTTTTTTTTTT…
CCL17	chemokine (C-C motif) ligand 17	NM_002987.2	XM_002912263.1	F1F2192144	GCATCCTCACCTCCCCCTGAGCAGAAGGACCCACATTCACAGGTCCTCTCCTGGGCTCGCAGCACCATGACCCCCTTGAAGATGCTGCTCCTGCTCACGCTCCTCCTGGGGGCTTCTCTGCAGGTCCTACATGCAGCACGAGGGACCAACGTGGGCCGGGAGTGCTGCCTAGAGTACTTCAAAGGAGCCATTCCTCTCAGAAGGCTCAAAAGCTGGTACAGGACCTCAAGGGAGTGTCCCAAGGAAGCCATCGTGCTTATAAGTGTTCAGGACAAGCCCATCTGTTCGGACCCCAAGGACACCAGGGTGAAGAAGGCAGTCAGATATTTAAAACGCATGCACAACCCTGGGCTCCAGCAATCCTGATTTCTGCTGGGACTATTTGGAGACCTCCAGCTT…
CCL19	chemokine (C-C motif) ligand 19	NM_006274.2	XM_002930527.1	F1F2026546	GAAATAAGAGGCAGTTGCAGCCTCACAGAGGCGTTCACACACATTCCCAGAGCCCCTCACACCCCACAAGGACGCCTGGGCGCTTCCCACTGCTCCCTCCCACTGCCAGCCAAGTGTCAGCCTCTCAAGACTCCAGCACACCCCCAGGGATTCACCCGCGCTCAGCTCACTGTTGCTCTGCCTCTGTCCGCCCTCCATGGCATTCCGAGCTGGAACACTTCTGACCCTCAGCCTGCTGGCTCTCTGCACCTCCCCTGCTCTGGGTGGTGCCAACGATGCGGAAGACTGCTGCCTGTCTGTAACTCAGCGCCCCATCCCAGGGAATATCATCAGAGCCTTTCGCTACCTCCTCATCAAGGATGGCTGCAGAGTGCCTGCTGTTGTGTTCACCACACTGAG…
CCL2	chemokine (C-C motif) ligand 2	NM_002982.3	XM_002912354.1	Contig2802	CACTCCCAGGAATTATCCAGTTTTAACAACTCCCGCTTCCCTCCGTTCATTATCAATGCTATGCACCCATTATAAAGTAGAGGAAACTGAGTTCATATGACATTCAAGCTCTGAAGCATAGGCAGAAATATTGGGATGTATGGGTCCTACCTCCACTCCTCACTTCCCTTTGCCTTCCCCTTACTGCTCCTTTCTGCTACGATTAAGATCAGAAGAATCTAGTCCATCCTAAATTGTTTTTTCTTTGTGGTCTTATTTCCAGATGCAATTAATTCGCCGGTCACCTGCTGCTATACATTCACCAATAAGAAGATCTCAGTGCAGAGGCTGGTGAGCTATAAGAGAGTCACCAGCAGCAAGTGTCCCAAAGAAGCTGTGATCCTCAAGACATTCCTTAAC…
CCL2	chemokine (C-C motif) ligand 2	NP_002973.1	XM_002912354.1	Contig3108	GAAAAAGGCGGGCAGAGCAGCCCCAGGAGCCAGAGGAGCAGAGAAGCTGAGATCAACCCAGAAACCTCCAGCTCTCACGCCCAAGCTCCCTGCTCCCCGCCAACATGAAGGTCTCTGCCACACTTCTCTGCCTGCTGCTCACGGCTGCCGCCATCAGCATCCAGGTGCTCGCCCAGCCAGATGCAATTAATTCGCCGGTCACCTGCTGCTATACATTCACCAATAAGAAGATCTCAGTGCAGAGGCTGGTGAGCTATAAGAGAGTCACCAGCAGCAAGTGTCCCAAAGAAGCTGTGATCCTCAAGACATTCCTTAACAAGGAGATCTGCGCTGACCCCAGTCAGAAGTGGGTCCGGGATTCCATGGCACACCTGGACAAGAAAACCCAGACCCAAACTG…
CCL21	chemokine (C-C motif) ligand 21	NM_002989.2	XM_002930524.1	Contig2640	TGGACACTCGGACCCCCAACTTGCAGCTGTCCACCTCGCGTCACTACTCTGGCCTCGCCCTCACCCTCCACCACAGCCATGGCTCAGTTTACTGACTCCTAGCCTTCTTGTCCTCGTCCTGGCTTTCCGCATCCCCTGGACCCAAGGCAGTGATGGAGGGGCCCAGGACTGTTGCCTCAAGTACAGCCTAAGGAAGATTCCTGCCCGGGTTGTCCGCAGCTACCGGAAGCAGGAGCCAAGTTTGGGCTGCCCCATCCCGGCTATCCTGTTCTCACCTCGGAAGCGCTCTCAACCAGAGCTGTGTGCAGACCCTAAAGAGCCTTGGGTGCAGCAGCTGATGCAGCGTCTGGACCAGCCGCCAGCCCCGCAGAAACAAGTCCAGGGCTGTAAGAAGGACAA…
CCL22	chemokine (C-C motif) ligand 22	NP_002981.2	XM_002912261.1	F1F2030152	GGATTACAGACACCTGGACTGGGACACAAAGGACCAGAGCATGGCCAGCCTGAACACTCCACTCCTGGCTGCCCTTGTCTTTCTTGCTCTGATACTTCAAACAACTGAGGCAGGTCCTTATGGCACCAACGTGGAAGACAGCGTCTGCTGCCGGGAGTACTTCCGTCACCCTCTGCCTCTGCGCATGATCAGGTTTTTCTACTGGACTTCAGACTCGTGCCGGAGGCCTGGCGTGGTCTTCCTAACTGTCAAGGACCGGGAGATCTGTGCTGACCCCAGAATGCCCTGGGTGAAAAAGATTCTCCAGAAACTGAGCGCATGAGGAAGGGCCCTGCCCTGAGGACCGTGGCCTTGGCTCCTCCGGGAAGGCTCACAGAGCCCCACCTCCCCGCCATCACA…
CCL26	chemokine (C-C motif) ligand 26	NP_006063.1	XM_002923471.1	F1F2015629	GAGGTATCAGGTTGCTTCTCCACTATAGGGTCGAAATAGCTGCTTTTGTTCTCAACCACAAATTTCTCTGGAAATCTCTTAGGGGACGACTTAGCCCTATAAAAGGGGGTCAGGTGGAGTCAGGAGGAATTTGGGAGAAGGCTATGGAGGGCCCGGCTTGCAGCACCATGAAGAGCTTTCCTGTTGGCTTTCTTCTTCTCCTGATCTTCATTCTCAGTGTCCATTCTGGAGTAGCCACACGTGGCAGTGATATAGCCAAGTTCTGCTGCTTCAAATACAGCCACAAGATCCTTCCCTGGAAGTCGGTGCATTCCTATCACCTCACCAGGAACAGCTGCCCCCAGCAGGCTGTGATATTCACTACCAAAAAAGGCCATAAAGTCTGTGCCCAGCCAAAGG…
CCL27	chemokine (C-C motif) ligand 27	NM_006664.2	XM_002930523.1	F1F2136345	AGGTAAAAGGCACCAGATAAAAGGTAGGGGAGAAGGAGGAGGAGAGAGAGAAGTACCCAGGCTGAGCAGCATGAAGGGGCCCTCATCCACAAGCAGCGTCCTGCTGCTGCTGCTGCTGTTGCTGCTGCTGAGCCCAGACCCTGGAGCAGCACTGCCACTGCCAACCAGCATTACCTGCTGTACTCAGCTCTACCGCCAGCCACTCTCGAACAAGCTACTGAGGAGGGTCATCCGGGTGGAAGTGCAGGAAGCTGATGGGGACTGTCACCTCCAGGCCTTTGTGCTTCACCTGTCTCGACGCAGTGTCTGCATCCACCCTCAGAACCGCAGCCTGGCTCGGTGGTTCGAGCGCCAAGGGAGGAGGCT
CCL28	chemokine (C-C motif) ligand 28	NM_148672.2	XM_002921708.1	F1F2105420	CACTCAATATCTCGCGAAGGCTTCTGGAGAGGGTGAATCTGTGTCGCATCCAGAGAGCTGATGGGGACTGTGACTTGGCCGCTGTCATCCTTCACGTCAGGCGCAGAAGAATCTGTGTCAGCCCGCACAGTCCTGTTATTAAGCAGTGGTTAAAAGAACAAGCAGCCAAGAAAAACGCCAAAGGCAACATCTGCCACAAGAAGAAACACGCTGGCCAG
CCL3	chemokine (C-C motif) ligand 3	NM_002983.2	XM_002931083.1	F1F2183356	CCCAGAGTTCCGCTGCTGGATTCCTCAGTAAATAATCCTTCCACCCCTCTCCGCAGTTTCCAGACCAGAAAAGGCCGCCAGCTCTGTGCCGACCCCACTGAGGACTGGGGTCCAGGAGTACGTGACCGACCTGGAGCTGAATGCCTGAGTGGCCCGGAAGCTTTGAGAACCCAGTGACCTCAGTGGGCTGCCTGGAGAGCAGAGGTCCAAGCCTTGGAAACATCCCTACAACCTCCACAGCTACCTCTCCTGCGGGCTGGTTGTTGCCAAACAGCCACACTCTGGGACTCTTTCTAACTTAAATTCCAATTTATTTATACTATTTAATTTTTGTTATTTATGTTCAATGTCATTCTCTGGGACCGTGTGCTCCGAGAGACTCCAAGATACTTCCTTGCC…
CCL3L1	chemokine (C-C motif) ligand 3-like 3; chemokine (C-C motif) ligand 3-like 1	NM_021006.4	XM_002931084.1	F1F2065057	TTTTTGGTGCTGACACCCCGACCACCTGCTGCTTCTTCTACATCTCCCGGCAGATTCCTCGGAAATTTGTGGTCGACTATTATGAGACCAGCAGCCAGTGCTCCAAGCCTGGTGTCATTTTCCAAACCAAAAGAGGCCGGCAGATCTGTGCCCACCCGAGAGAGGCCTGGGTCCAGGAGTACATCAGCGACCTGGAGCTGAATGCCTGAGTGG
CCL3L3	chemokine (C-C motif) ligand 3-like 3; chemokine (C-C motif) ligand 3-like 1	NM_001001437.3	XM_002931083.1	F1F2158358	GCCAGTTCCCCTTCCACCAGGGCGGCTATAAAGAGCAGGGGAGATCTGCTCACACTCGAGCAGGACAGAGGCAGCAGCCAGTGCCCAGGCCCACCCCACGGACAAACGAGCCCACACGCCGTACCCTGCTGAGCAACATGAAGGTTCCCGGGGCTGCCCTCGCCGTCCTCCTCTGCATCATGGCCCTCTGCAGCCAGGTCTTCTCTGCACCATTTGGTGCGGACACCCCAACCGCCTGCTGCTTCTCCTACGTCTCCAAGCAGATTACACGCAAGTTCATAGTCGACTATTTTGAGACCAGCAGCCAATGCTCCAAGCCTGGTGTTATTTTCCAGACCAGAAAAGGCCGCCAGCTCTGTGCCGACCCCACTGAGGACTGGGTCCAGGAGTACGTGACCG…
CCL4	chemokine (C-C motif) ligand 4	NP_002975.1	XM_002931082.1	F1F2015157	GACACAGAACACAGTCGGGTTCTGAAGCTTCTGGACTCGAGGGTCTCAGCTCCAGGAAAACCTCTCCTCTCAAGACCATGAAGCTCTGCATGACCGTCCTTTCTCTCCTCGTGCTCGTGGCTGCCTTCTCCACCCCGGCTCTCTCAGCACCAATGGGCTCAGACCCTCCCACCGCCTGCTGCTTCTCTTACACCTTGCGGAAGCTCCCTCGAAACTTTGTGGCCGATTACTTCGAGACCAGCAGCCTCTGCTCCCAGCCAGCCGTGGTATTCCAAACCAAAAGGGGCAGACAAGTGTGTGCTAACCCTAGCGAGGCCTGGGTCCAGGAATACATGGACGATCTGGAACTGAACTGAGCTGCTCCACATCTGGGTGCAGGAGGTCTCCAGGGGAAGTTCA…
CCL5	chemokine (C-C motif) ligand 5	NM_002985.2	XM_002923612.1	F1F2030047	TTCTTTTCCGTTTTCTGCAATTTCACTTATGATACCAAGCAGTACGTGGCTGCTGTTTTGGAAACTCCCCTTGTGGGGGACGACCCTTCTACTGGCCTGCCTCTATAAAAGGGCCAGCCTCGGCTTCAGAAGACCCCCACCGAGGTTCCTGAGGCAGCCGGTGGCTCTCACGCAGCCTCCACCCACCGGTACCATGAAGGTCTCCGCAGTTACCTTCGCAGTCCTCCTTGCCACCGCCGCCTTCTGCGCTCCTGCCTCTGCCTCCCCATATGCCTCGGACACCACCCCCTGCTGCTTTGCCTACATCTCCCGCCGACTGCCCTTCACCCACATCCAGGAGTATTTTTACACCAGCAGCAAGTGCTCCATGCCAGCGGTCGTCTTTGTCACCCGGAAGCA…
CCL5	chemokine (C-C motif) ligand 5	NM_002985.2	NM_001003010.1	F1F2021130	AACCATGACTCCGTTCCTAGAAGACACCTCTTTTTCTCACATCTTGAGCACCTGGCACAGGGTCTGAAATTGAGAAGCCCTGAGAAAAAGCTAGTAGTTGACCAGATCAACCCTGGACTCCTCAGGCTCTGCATGCCCTTACCTCTTCAGACTGCACGGGTTTGTGTGGGAGTTAAAATACACACAGATCTGCTTTTAGCTTGGAGCCCTACAACCCAACAGGAGAGGAAATATCCTTTCCTTAAAAGCTACAAATCCAGCCATACAGAGCTCCGAGGGCGCCCCACCCCAGTACCATCATCCCTTTGTGACTCAATCCACCTTATTCCCAAAAAATGGCTGTCCCGAGTGCTAACCAGGTCTCATCCTTTCCTCTTCTCCCACAGCTTTGTCACCCGG…
CCL5	chemokine (C-C motif) ligand 5	NM_002985.2	XM_002923612.1	F1F2156931	CTTATGATACCAAGCAGTACGTGGCTGCTGTTTTGGAAACTCCCTGTGGGGACGACCTTCTACTGGCCTGCCTCTATAAAAGGGCCAGCCTCGGCTTCAGAAGACCCCCACCGAGGTTCCTGAGGCAGCCGGGTGGCTCTCACCGCAGCCTCCACCCACCCGGTACCATGAAGGTCTCCGCAGTTACCTTCGCAGTCCTCCTTGCCACCGCCGCCTTAAACTGCGCTCCTGCCTCTGCCTCCCCATATGCCTCGGACACCACCCCCTGCTGCTTTGCCTACATCTCCCGCCGACTGCCCTTCACCCACATCCAGGAGTTATTTTACACCAGCAGCAAGTGCTCCATGCCAGCGGTCGTCTTTGTCACCCGGAAGCACCCGCCAAGTGTGTGCCAA
CCL7	chemokine (C-C motif) ligand 7	NM_006273.2	XM_002912355.1	F1F2153327	GGCAGAGAGGCTAAGACCAACCCAGAAACCTCCAGCTCTCACGCCCAAGCTCCCTGCTCCCCGCCGACATGAAGGTCTCCGCCACACTTCTCTGCCTGCTGCTCATAGCTGCTGCCTTCTGCCTCCAGGTGCTTACCCAGCCAGACGGGATTAATAGCTCAGCCACCTGTTGCTATAGATTTGCCACTAAGAAGATCCACATCCAGAAGCTGAAGAGCTACAGAAGAATCACCAGCAGCTACTGTCCCCGGGAAGCTGTGATCTTCAAGACCAAACTGGCCAGGGAGGTCTGTGCCGACCCCAAGCAGAAGTGGGTACGGGATCTCATGGAGTACCTGGACAAGAAAACCCAAACCCAAAAGCCGTGAACATTCATGCCCACAGTGTATCCAAGGCAGT…
CCL8	chemokine (C-C motif) ligand 8	NM_005623.2	XM_531672.2	F1F2007838	ATTATCTTAAAAATAAACTGATCTTAGGCAAAACTCTAGCTAAATAGGCATCTGTTTCAGTCATCTCCAAAAGCAGGAAAAAAACAAAATGAAAACAAAACAAAACAAAAAAACCACAACAAAGCAAACTGAAAAAACTACAAAAACAAACAAAAAACACAACTCTCTGTTGGGCAATATAAAAGTTTGAAAAAGGAGCAAGAATGCCAAAATGGCTAAAAAGTGAAGAGAGCCTGAATTAAGAATTTTGTTTTTCTAAAGAGTCGACCTTGGGATTAAATATTTTCGTCAGAAGTGTTGCTTTCCTACTGCTTTAAAAATAAGTTGACAGTTTATATGTCAATCTATTTTGGCTCTTTAAAGAACTCTTCTATGCATCTTTCTGATCATGAAGGAATA…
CCL8	chemokine (C-C motif) ligand 8	NM_005623.2	XM_851700.1	F1F2149489	GGGAATGTATCCACGGAAAGGATTTTTCATAGACGGAATTTCCAGAAGTGAATCATAACTACTGTTAGAGCATAAGAGTGCATGATTGTGCTGTGTAGATCAGTTGTTTGTTGAAAGTTTAGATTGTATGTTTGTCAATTATATGACTTAAAGCAATGTTTCAATTTGTATATAAATGTTTAAATGTGTTAATTTTTTAAAAGTGAAGTTCCACTAACTTAAACATTGAAATATAAAATGAGGTAAAAAGTGTGTTTTAAGTTTAGTAACTGTTGTATTTTAATGCTTGAAACTTGATTAAATTCTTGTGTAATTCTCAACATTATTTTGCATAGATTAGAGTGTTAATTGTTGAATTCTTAATGCATCCTGTGTTTCAAGTGTTTTTTGTTTGTTTTT…
CCL8	chemokine (C-C motif) ligand 8	NM_005623.2	XM_002913169.1	F1F2166523	AATGCTATGTTCTTATTAATGACTGATATGCTTTATGCTTTATGACTTATAATCATAGTCATATTGATGATGATGCAAATATAATCTAATTGTTAATTCTACATTCGATGATTCTGTTGCTGTTATTTGACCCGTCTATGCGGTAGCTGTAGTTGTGGGGCTGGAAAAATCTTGGAGAGAATTCTCATGGTCAGAACTGAATTGTTCAGTCTATTCACACAAAAGATAGTTATGCATGTTTAGAGTTAATTTCCAATTTGCATACTTTGTTTAGAATTTGGGGGAAATTTTTTGAAAGATAACCTCTAAGTTACTGGAAATTTGTTATAGTGGGTATAATACGTGTAGAATCTCTGTCCTGAGATTCTCACTCACCTCTTACATCAGAAACATTGTTGC…
CCL8	chemokine (C-C motif) ligand 8	NM_005623.2	XM_002912356.1	F1F2167031	TTAGAGTCTAAATGAACAACTGAAACTGTTCAGCTTCCTTCTTCCAGCGTTCGGAAATCACCCCCAGGAGCTGGTGCCTAGTCAGCTCATTCTAAGTCCTATGTCAAGGCCCCGCCCATGCTCTCTGCTCTCAATAAAAGGCAGTCAGGGTGGCCCAAGGAACGAGAGGAGCAGACAGGCTGAGACCAATCCAGAAACCTCCAGCGCTCACAACGCAAGCTCCCTGCTCCCCACCGACATGAAGGTCTCCGCCACACTTCTGTGCCTGTTGCTCACGGCCGCCGCCTTCAGCATCCAGGTGCTCGCCCAGCCAGGTTCAGTTTCCATCCCGATTACCTGCTGCTTCAATGTGGTCAAAAGGAAGGTCCCCCTGCAGAAACTGGAGAGCTACACGAGGGT…
CCNB2	cyclin B2	NM_004701.2	XM_002926550.1	F1F2008840	GCCCAATGGGGCGCGAGCGGCGCGGCATTTGAATCCTGTAACAAGGCGACATCGCGAAGATCTTAAGCGGTGCGGGCCGCAGTCCAGGGCTAACGGCGCCGCGGAAGCCTGTGTCCTTCCTCTCCGGTCCGCGTCCCTCCCTGGGCCGGGCCGGCATTCCTGCCTGACCCTTCCCACATGGCGCTGCTCCGACGCCCGACGGTGTCCACTGATTTGGAGAATGCTGACACTGGAGTTAATTCTAAAGCTAAGAGTCATGTGACAATCAGACGGGCAGTTTTAGAAGAAATTGGAAATAGAGTTACGTCCAGAGCTACACAAGTAGCTAAGAAAGCTCAGAACACGAAAATACCTGTTCAGCCCACCAAAACAAATGTCAGCAAACAACTAAAACCTACT…
CCND3	cyclin D3	NM_001760.3	XM_002914487.1	F1F2023399	AGCGTGTCCTGCAGAGCTTGCTCCGCCTGGAGGAGCGCTACGTGCCCCGCGCCTCCTACTTCCAGTGTGTGCAGAGGGAGATCCAGCCGCACATGCGGAAGATGCTGGCGTACTGGATGCTGGAGGTCTGTGAGGAGCAGCGCTGTGAGGAGGAAGTCTTCCCCCTGGCCATGAACTACCTGGATCGCTACCTGTCCTGCGTCCCCACCCGAAAGGCGCAGTTGCAGCTCCTGGGTGCGGTCTGCATGCTGCTGGCCTCCAAGCTGCGCGAGACTACGCCCCTGACCATCGAAAAACTGTGCATCTACACCGACCACTCCGTCTCTCCCCGCCAGCTGCGGACTGGGAGGTGCTGGTCCT
CCND3	cyclin D3	NM_001136125.1	XM_002914487.1	F1F2151988	AAAAAAACTCGGGATCCGCGGCGCGGCGCGGACTTTGTAAACACTCGGCGCCTGCGGGGGTGGAGACTCTTTCTGCTGGGTCGCCTGACGCTGCAGTGCACGCCCCTCCCCACGGCTGGAGGTGGCGACCCCCTACCTCCCCAAAGATAGAAGTCAGAGGCGACGGGAGAATGAGGCCACGATCCGTGCTCCGGGGGGCTCACCTACTATGGAAGGACTGGGAGGTGCTGGTCCTGGGGAAACTGAAGTGGGACCTGGCTGCTGTGATTGCCCATGATTTCCTGGCCCTGATTCTGCACCGGCTTTTCTCTCCCCCACGACCGACAAGCCTTGGTCAAAAAAACATGCCCAGACCTTTTTTGGACCCTCTGTGCTACAGATTACACATTCGCCATGTAC…
CCND3	cyclin D3	NM_001136125.1	XM_002914487.1	F1F2130518	GGAACTTTGTAAACACTTCGGCGCCTGCGGGGGTGGAGACTCTTTCTGCTGGGTCGCCTGACGCTGCAGTGCACGCCCCTCCCCACGGCTGGAGGTGGTCGACCCCCCTACCTCCCCAAAGATAGAAGTCAGAGGCGACGGGAGAATGAGGCCACGATCCGTGCTCCGGGGGCTCACCTACTATGGAGGACTGGGAGGTGCTGGTCCTGGGGAAACTGAAGTGGGACCTGGCTGCTGTGATTGCCCATGTATTTCCTGGCCCTGACTTCTGCACCGGCTTTCTCTCCCCCAGACCGACAAGCCTTGGTCAAAAAACTGCCCAGACCTTTTTGGCCCTCTGTGCTTACAGATTACACATTCGCCATGT
CCND3	cyclin D3	NM_001760.3	XM_859764.1	Contig1696	GGGACTTGGTAAACACTCGGCGCCTGCGGGGGTGGAGACTCTTTCTGCTGGGTCGCCTGACGCTGCAGTGCACGCCCCTCCCCACGGCTGGAGGTGGCGACCCCCTACCTCCCCAAAGATAGAAGTCAGAGGCGACGGGAGAATGAGGCCACGATCCGTGCTCCGGGGGGCTCACCTACTATGGAGGTCTGTGAGGAGCAGCGCTGTGAGGAGGAAGTCTTCCCCCTGGCCATGAACTACCTGGATCGCTACCTGTCCTGCGTCCCCACCCGAAAGGCGCAGTTGCAGCTCCTGGGTGCGGTCTGCATGCTGCTGGCCTCCAAGCTGCGCGAGACTACGCCCCTGACCATCGAAAAACTGTGCATCTACACCGACCACTCCGTCTCTCCCCGCCAGCTG…
CCR1	chemokine (C-C motif) receptor 1	NM_001295.2	XM_002912830.1	F1F2151165	GAGTACCCTTAAGGCAGAGCTCCCCAGGGAGAGACACAATCCTTTCTTTGTGCTTTCAATCACTCTCAGGATCTCTGTGAGCAGAGACAATCCTTCGAGCAAACCCAGCATCAAGGAACAGCCACTGGCAGGTGTCGTGGCCACTCACGGACACCCAACCAGATACAAAAAGAAGAACTCTATCCCCTTCTTCTCATTCTGAAAGACTGTGAACCCTGGAGTCCTCAATCATCACACAGGAAACAGAAGACTTCCTGCTCAGTAAGGACATTGAACCTTGAATTCATAAAGATTCTAAAAGCTCCAGAAACAAAGACTTCGCGGACAAAACCCCTAGGGACCAGAATACGAGGATGACTTGATACTGGACCAGTTTCTTGAGAAGACTTAGACCCAAGG…
CCR1	chemokine (C-C motif) receptor 1	NM_001295.2	XM_002912830.1	F1F2029812	GATACCAACTCTCCCCCACTCAACTCCACCCAACCCCACCCAGCCCAGTCCCCTTAAGGCAGAGCTCCCCAGGGAGAGGCACAATCCTTTCTTTGTGCTTTCAATCACTCTCAGGATCTCTGTGAGCAGAGACAATCCTTCGAGCAAACCCAGCATCAAGGAACAGCCACTGGCAGGTGTCGTGGCCACTCACGGACACCCAACCAGATACAAAAAGAAGAACTCTATCCCCTTCTTCTCATTCTGAAAGACTGTGAACCCTGGAGTCCTCAATCATCACACAGGAAACAGAAGACTTCCTGCTCAGTAAGGACATTGAACCTTGAATTCATAAAGATTCTAAAAGCTCCAGAAACAAAGACTTCGCGGACAAAACCCCTAGGGACCAGACCCACCACC…
CCR2	chemokine (C-C motif) receptor 2	NM_001123396.1	NM_001097580.1	F1F2113855	AGATGGACCAAATCATGCAGGTGACGGAGACCCTTGGGATGACGCACTGTTGCATCAACCCCATCATCTACGCCTTCGTGGGAGAGAAGTTCAGAAGGTACCTCTCCGTGTTCTTCCGAAAGCACATCACCAAACACCTCTGCAAACAATGCCCAGTCTTCTATGGGGAGCCCGCGGATCGAATGAGTTCCACATACACGCCTTCCACGGGGGAACAGGAGGT
CCR2	chemokine (C-C motif) receptor 2	NM_001123396.1	NM_001001619.1	F1F2043848	ATTATTTCCTACTTCTGCACACCAAGTTTCTACCTCCAGATCTGTTTGGTTCAGTTGCTGAGAAGCCTGACCCTCCTGTGCCACTTGGGAGAAGCCATTCGCTGCACGGAGAAAGATGGGTGACAATGGCACATTTGCCCAGGCCAGCTACAGCGTGCAGCCCATGTCGCATTCTCTGTTTACATCCAATATCCAGGCCGGCAATGAAGAACCCACCACCAATTATGACTATGATTACAG
CCR2	chemokine (C-C motif) receptor 2	NM_001123396.1	NM_001001619.1	F1F2149373	GAAATCTTTACCATTACTTGCTGTTGTATCTCCGCCTTCCTCTTCTGCAGGAAATATTATTTCCTACTTCTGCACACCAAGTTTCTACCTCCAGATCTGTTTGGTTCAGTTGCTGAGAAGCCTGACCCTCCTGTGCCACTTGGGGAGAAGCCATTCGCTGTTTCTGTGTCGTTGGATGAACAGAACACAAAAGACGCAATATACTTATTCATCAAACTCCGCCCTCCCCCCTTTCGACTAAAAACTGTGCATTTCCTTACTTTTATGCTGCCTATATGTTTGATTTGCACAGCTCAGCTGGTCAGAGGAGCTGAGACATCCCGTCCCCCTACGAGAACCCTCCTGGGTCGAGCAAAATGAATGACCCCAACCGACTCATACTATGACATTGATTACGGG…
CCR5	chemokine (C-C motif) receptor 5	NM_000579.3	XM_002912762.1	Contig1888	GAGAGGGCGCTCTTGAGGCTCAGGGTGCTGTCCCCTGGGCGTTCAGCTCCCCAAGTCAACAGTTGAGGTTTTCAGATAAGTAACCAACCACCAAGAAAGCTCTCTGTGACTGCATATGGGATTGTCATATACTCCTGAACCTGACCCGAGGCCACCAATTATTGCTTATTTTATGTGGACAACTTCTCAGAGCCACAGACAGACTGTGTCCTTGGAGGCAGGATCTCGGCTGTCTATGTATCTTCCATAGTGCAGGCAATATACTTATTCATCAAACTCCGCCTCCCCCCTTTCGCTAAAAACTGTGCATTTCCTACTTTTATGCTGCCTATATGTTTGATTTGCACAGCTCAGCTGGTCAGAGGAGCTGAGACATCCGTCCCCCTACGAGAACCCTCC…
CCR7	chemokine (C-C motif) receptor 7	NM_001838.3	XM_002924938.1	F1F2016655	AGACAGTGGGAGCTCAAGACCCGGCACAGCCTTCCTGTGTGGTTTCAGCTGCCCAGAGAGTGTCATGGACCTGGGGAAACCAATGAAAAGCCTGCTGGTGGTGGCTCTCCTTGTCATTTTCCAGGTGTGCCTGTGCCAAGATGAGGTCACAGATGATTACATCGGAGACAATACCACGGTGGACTACACTCTCTACGAGTCTGTATGCTTCAAGAAAGACGTGCGGAACTTTAAAGCCTGGTTCCTGCCGCTCATGTACACCATCATTTGCTTCATGGGCCTGCTGGGCAATGGGCTGGTCGTACTGACCTACATCTATTTCAAGAGGCTCAAGACCATGACCGACACCTATCTGCTCAACCTGGCCATGGCCGACATCCTCTTACCTCCTCGACCCTT…
CCR9	chemokine (C-C motif) receptor 9	NP_006632.2	XM_002912758.1	F1F2017870	ACACGGGTCAAGACCATGACCGACATGTTCCTCTTGAATCTGGCAATCGCCGACCTTCTCTTTCTCATCACCCTTCCCTTCTGGGCCATCGCTGCTGCCGACCAGTGGCGGTTCCAGCCCTTCCTGTGCAATGTGGTCAACAGCTTGTACAAGATGAACTTCTACAGCTGCGTGCTGTTGATCATGTGCATCAGCGTGGACCGGTACATCGCCATCGCTCAGGCCATGAGAGCCCAGAACTGGAGGCAGAAAAGGCTCCTGTACAGCAAAATGATTTGCCTCACCGTCTGGATAGTGGCAGCCCTGCTCTGCATCCCAGAAATCCTGTACAGTCAACTCAGGAAGCAATCGGACATCACCATCTGCACCATGGTTTACCCCAGCGACCAGAGCACCAGA…
CCRL1	chemokine (C-C motif) receptor-like 1	NM_016557.2	XM_002926249.1	F1F2027704	GGAAAACAAAAGTAGCCTGAGTTAAAGAGGTCATTTTGAATTTAGTCTCCACTCAAGACTGCTCCTCTCTGCACGCTGAAACAGATTGGAGCCATGACTTTGGAACACAACCAGTCAACAGATTACTACTATGAGGAAAATGAAATGAATGGCACTCATGACTACAGTCAGTATGAAGTGATTTGTATAAAAGAAGAAGTCAAGAAAATTTGCAAAAGTTTTCTTGCCCGCCTTCTTCACAATAGCTTTCAT
CCRL1	chemokine (C-C motif) receptor-like 1	NM_178445.1	XM_001917900.1	F1F2001722	ATGGGTCCTGGAGAAGACAAAGACAAAACGTGGAGGAGATTCCTTTTGATTCAGAAGATCTTACAGAGCCAACCAGTACTTTCAGCATTTAAATGTAAGACTGCTGCCTCTTGCTTCGATACACATGAATGATGCTTCTCCCTCAGATAAAACATCTGCTTTATTCTGAAACTTAAATCTCAAACACCGTGGTGCCAACTTATAGCAATCAAGAGGTGGGGGGAAGATGGGGAGAATATAGCAACCAGGAAGAGGAGGAAATGACATAATAAATGACAGAAAAACATGAATTTAAAGTTAACAATATAGGAAAATAGTATTAATAGGCATAAATAATAAAAACACTATGTCTATGAATTAGGCCATCTCGAAACAGATTAATAAAAAGGCTTACTTAGT…
CCRL1	chemokine (C-C motif) receptor-like 1	NM_178445.1	XM_002926249.1	F1F2004587	AAAAACAGATGTGTACATCCTGAACTTGGCAGTGGCAGATTTGCTCCTTCTATTCACTCTGCCTTTTTGGGCAGTTAATGCAGTTCATGGATGGGTTTTAGGGAGAATCATTGTGCAAAGTCACTTCAGCTTTGTATACAGTCAACTTTGTCTCTGGAATGCAGTTTCTGGCTTGTATCAGCATAGACAGATACTGGGTTGTAACTAAAGCCCCACGTCAATCAGGAGTGGGGAAACCATGCTGGCTTATCTGTTTCTGTGTCTGGATGGCTGCCATCTTGCTGAGTATACCTCAGCTGGTTTTTTATACAGTCAATCACAAGGCTAGGTGCATTCCCATCTTTCCGTATCACCTAGGAACGTCAGTGAAAGCATCAATTCAAATGCTGGAAATCTGCA…
CCRL1	chemokine (C-C motif) receptor-like 1	NM_178445.1	XM_002926249.1	F1F2056964	GCTGCCTTATAACATTGTCCGGTTCTGCCAAGTCATAGACATCATCTACTCTCTGATCACCGACTGCGACATGAGCAAACGCATGGATGTTGCCATCCAAATCACAGAAAGCATTGCACTCTTTCACAGCTGCCTCAACCCAATCCTGTATGTTTTCATGGGAGCCTCTTTCAAAAACTACATTATGAAAGTTGCTAAGAAATATGGGT
CD14	CD14 molecule	NP_001167576.1	XM_002912617.1	Contig2801	CAAGTTCCCGGCCCTTCCAGGCTCTAGTTTTACGGAACGCCGGGATACAGACGCCCAACGGCGTGTGCTTGGCGATGGTGCGGGCGGGTGTGCAACCTCAGCGCCTAGACCTCAGCCACAACTCGCTGCGCGCCACCGCCCCAGGCGCTCCTGTGTGTGTCTGGCCGAGGACACTGAACTCTCTCAACTTGTCCTTCGCCAGGTTGGAGCAAGTGCCTAAGGGACTACCGGCCCAGGCTTAGCGAGCTTGATCTTAGGTGCAACAGGCTGAACAAAGAGCCTCGGCCAGAAGAGCTGCCCATGGTGAGTAACCTGACGCTGGATGGGAATCCCTTTCTGGACCCTGAAGACCTCTACCAAGAAGACCCGATGAAGTCTGGCGTGGTCTCAGCCTGTGCG…
CD14	CD14 molecule	NP_001167576.1	XM_002912617.1	F1F2029748	GACAGTCCTGGCAACATCCTTCATTGCAAAACTTCCCAGAAGGGTACCACATGGAGTAGTTGGGTGGCAGAGAGGTGGGGAGTGACCAGGGTTCACAGAGAAAAGAACAGAGTGATATCCCACGGTTGCATAAACTCGCAGGCCGCCCAAGAGCTCAGCTAAGTGTGTGAAAGCCTAGAAGAAACAGGTGGGTGCGGTTGTACAGCAAAGTAGCTCCTCCCTGAGCTCGCCAGGACACAGAGACCCGGAGCACCAATAGACCATGGTGCGCGCGCCGTGCTTGCTGCTGCTGTTGCTGCCAACGCTGTGCATCTCTGAGGTCGAACTAGAGCCCTGCGAAGTGGACGACGAGGATTTCCGCTGCTTCTGCAACTTCACGGATCCGCAGCCCGAGTGGTC…
CD164	CD164 molecule, sialomucin	NM_001142404.1	XM_002925652.1	F1F2194876	GGTGACGACTCTTACGCCGGTGACCACTCCCGCACAAGATCCTTGTGAAAACCGCAGCAGCTGTGTTTCCTGTGTGAATGTTAGCCTTGATAATTCTACCTGCTTTTGGATAGAATGTAAAGAGAAAAGCTACTGTTCACGTAATGCAACAGTTAGTGATTGCCAGGTGGTGAATGGCACACAGTTCTGTTCTGCACCTGAGCCCACTCCGATGCCAACGAATTCTACAGGTAATACAAGATAATTAACTCTTTCCTCCTCTTTCAGGATTTGTAAAGTCTCTTGATGGACTTATTAGTGATTAAATACCTAAAAGTTGTTAGTATAATTAAAAATTGTAGATGTATTGTCTTGAACCATAATGTTACATGAGTATGAGCTGTTCGTGCCGGTTCGCT
CD164	CD164 molecule, sialomucin	NM_001142401.1	XM_002925652.1	F1F2005723	GCCAGACTCTCCGAGGCGGTGCCGCAGGGGACAGAGGGACGGACGGAGTAGAGTGCGCCGCAGCTTTCGCCCGAACACCAGTGCGGGGGACGTGATGTCGGGGCTCTCCCGCCAGCTGCCTTGGGCTGCCGCCTGCCTGGCCGCGCTGTGTGTGCTGACCGCGGCTGCGAACCCCAGCCCGGATCCGACCGTGACTGCGATCCCGCTTTCACCGAACACCAGCACCGCCAAAACGACAGTTCCGACGACGGTGACGACTCTTACGCCGGTGACCACTCCCGCACAAGATCCTTGTGAAAACCGCAGCAGCTGTGTTTCCTGTGTGAATGTTAGCCTTGATAATTCTACCTGCTTTTGGATAGAATGTAAAGAGAAAAGCTACTGTTCACGTAATGCAAC…
CD164	CD164 molecule, sialomucin	NM_001142401.1	XM_002925652.1	F1F2034600	CTTTCTTTTATATGTTGGAATACTATTCTATTGAAAATGTATACCACATTTTTTAATCCATTCATTTGTTGATGGGTTATAACGTTTTACCATTTCTCTGAATTAAGTCTGGTACTGTACGTAATGCTCACTTAAGTTTAAAAAAGGTAAGTTGTACAAACTCAAAAGTGAGGTACCAATTGATTGGTTTTATATACCCTCCCCACCAGATCCTTGTGAAAACCGCAGCAGCTGTGTTTCCTGTGTGAATGTTAGCCTTGATAATTCTACCTGCTTTTGGATAGAATGTAAAGAGAAAAGCTACTGTTCACGTAATGCAACAGTTAGTGATTGCCAGGTGGTGAATGGCACACAGTTCTGTTCTGCACCTGAGCCCACTCCGATGCCAACGAATTCTAC…
CD177	CD177 molecule	NP_065139.2	XM_002923953.1	F1F2032047	TGGAAATCCAGCTCAGGGGAGGGAATATCTCCAGCATTCTGAGAGTCCAAGGATGCACAGCCCAAGCAGGCTGCAACCTGCTCAATGGGACTCAGAAAATCGGGCCCATCGAAATGAGTGAGGACTGCAGCCCTAGAGTATCAATGAACAGTTTTCTGAGCTGTCAACGGGGGGTCACACTGTACAGCGATCAAACCATGTCTCAGATACCCCGCAAGTGGAACACAGATCACTATGAGTTCTGTAACGCTGGGGAGGTGTGTCAGGAGACCCTTCTGCTCGTTGATGTAGGACAAAAATCAATCATAGTGGGAAGCAAAGGCTGCAGCAGCAAGGCGAAGACGCAGGATGCCCTGACCATCACCGTACACTCGGGGCCCCCTGGAGTGCTGGTGGCCT…
CD180	CD180 molecule	NM_005582.2	XM_002915882.1	F1F2026859	CTCTATCAAAGGCAACAAGAAGAAACTTGACCTCGGTGTCGGCTGTTTGGAAAAACTAGAAAATCTTCAGAAACTTGATTTAAGCCACAGTGATATAGAGGCTTCTGACTGCTGCAATATTCAACTCAAAAACCTGTCCCACTTACAATACCTAAACCTGAGCTACAATGAGCCTCTTGGACTCCAGAGTCAGGCGTTCAAAGAATGTCCTCAGCTAGAAGGTCTAGATTTGGCATTTACTCGCTGGTATGTTAAGGGTCCACAAAGTCCTTTCCAAAACCTCCATATCCTACAGGTTCTGAATCTTTCTCACTGTCTCCTGGATACCAGCAATCAGCATCTTCTAACAGGTCTGGTGGATCTCCGCCATCTAAATTTACAGGGGAATCACTTTCAAGA…
CD180	CD180 molecule	NM_005582.2	XM_002915882.1	F1F2022100	GAGACCTAGCAAAAACTGAGCAATCAACAGCATTTCTTATTCCCATATCACCCTTCTGAGCATCTCTCTGCCTGCCGAAATACTGAGGCCACTATACTTGGATACCATTTCTCCGCTCCAGGCACTGGATAAGCCCACCAAGCTGGGGTGGCCTCATTCCAATGATGGCTCCCCATGCCAGCTGCTTCTTACTGGCGGTGGTGTTTTCTATGAGCTGTAAAGCCATCACCTCCTTGAATCAGATGTGCACTGAGAAAGAAGCCAACAGCACATATAACTGTGAAAATTTAGGTCTCACGGGAGTTCCTGACACTCTACCAAATACAACAGAATTTTTGGAATTTGGCTTTAATTTCCTACCTACACTTAGAAAATACAACTTTCAGCAGACTTGTAGAT…
CD180	CD180 molecule	NM_005582.2	XM_002915882.1	F1F2024783	TGAAGACTTGCATGCTCTGGAGAAGACCACCAACCTAAGCCTTAATTTCAATGGCAATGACATTAAAGGCATTGAGGCTGGAGCTTTCCATTCAAAAATCTTCCAAAGTTTGAATTTTGGAGGGACTCTTAACTTGTCTGTTGTATTAAAAGGTCTACAGAACTCCTCTATTCAGTCTCTCTGGCTGGGGTCATATGAGGACACGGATGACCAAGACCTTACTTCAGCCATTGTTTGATGGACTTTGTGAAATGTCTGTTGAAAGCATCAATCTGCAGAAGCAATATATCTCTGATATCTCATCTACTACATTTCGGTGCTTCACTCAACTCCAGGAATTGGATCTGACAGCAAATCAACTTAAATGAGCTCCCCTCTGGGATCAAGGGGATGAAGGCT…
CD19	CD19 molecule	NM_001178098.1	XM_002927330.1	F1F2017982	AACCATCCTGTCTTGGGCAGATTGGGTTGACCTGGCGCTCAGCTCCGCCTGCGGGTTCAACCTCAACCTCAACCTTGACCTTGACTCTGGCTCCTGGTGTAATTCTGGCCTTGAATCGATTCCTAACACTAACCTCAACCCCAATCCTGATCCCAGTATTTACCCCACCCCTAACTATAAACATCAGCTCTGGTCCCAGTGCAATTCCTACTTGGATTTTGATCTCCACCTCACCCCAGCCCCATACAAACCGCAGCCTTGACCCCAGTTGTCTCTACAACCGCCTCACGACTCTGACTTTGACCTCTGCAGGTTCTCTTCTTGACTGTGATCTTAATCTAACCCACATCTGACCAGACCCTTAACAAGGGTCCTGAATCTGACGGCGACCCTACTCTC…
CD19	CD19 molecule	NM_001178098.1	XM_002927330.1	F1F2209498	TAGCTGCTTCTCCCCAGCAGTACGGTCCTGGCTGCTGGATACGGGTGGCTGGAAGGTCCCTGTTGTGCCATTACTTTACCTGATCTTCTGCCTGGGTTCCCTGGTGAGCTTTCTTCGACTTCGAAGAGCCCTAATACTCAGGAGGAAAAGAAAGCGAATGACCGATCCCACCAGAAGGTTCTTCAAAGTGACGCCTCCCCCGGGGGGCGGGGCCCACAATCAGTACGGCAACGTGCTCTCGCTTCCCACGCCCACCGCCGGCACAGGTAGGNGGCGCCGCCGGGTCTCTCCGCCAGCTAGGGCCCCACCCCTTTCNCGTCGCTCCAATCCCCGGAGCCGCCCGGCCTCCCCGAGCCTCGGAGCTCCGCCTTCAGAAGAAAGAGCCCGCCT
CD19	CD19 molecule	NM_001770.5	XM_002927330.1	F1F2032958	CAGAAGAGGAGGAAGGGGAGGCCTACGAGGAGCCGGACAGCGAGGAGGGCTCCGAGTTCTACGAGAATGACTCCAACCGCGGGCAGGATCGACTCTCCCAGGATGGCAGCGGCTATGAGAACCCTGAGGAGGGAGCCTTGGGTCCTGAGGATGCAGACTCCTTCTCCAGCGCAGCCGAGTCTTACGAGAATGAGGATGAAGAGCTGGCCCAGCCAGTCACCAGGACGGCAGATTTCCTGAGCCCCCATGGGTCAGCCTGGGACCCCAGCAGGGAAGCAACCTCTCTTGGCTCCCAGTCCTACGAGGATATGAGAGGAATCCTGTATACAACCCCCCAAGTCCGCTCCGTTCGGGCCCAGCCTGGTCCCAATCATGAGGAAGATGCAGACTCCTATGAGA…
CD2	CD2 molecule	NM_001767.3	XM_002923586.1	F1F2029727	GGCAGGAAGAGCTTAGAGTCATAACAAGGAAACTAACCCTAAAGATGAGCCTCGCCTCTCAAGTCTTCACCAGCTCCCTTCTGATTTTCAGCGTTTCTACCAAAGGTGCAGCCCATGAACACAAGGTTGTCTGGGGTACCCTGGGTCTTGACTTCGAACTGAACATTTCTAATTTTCAAATGAATGACAGTATAGATGATATACGATGGGAAAACAGAAAATCCAAAATTGCACAACTCAAAGACGGCAAGCTTAAAGAGGCATCTGAAAAATATAATATATCAACAAACGGAGATCTGAGAATTAAACAGCTAAAGACAGAGGACCATGATACCTACAAGGTGACTATATATGATAAAATTGGAAAGAATATCTTGACCGAAACATTTCAATTGATAA…
CD209	CD209 molecule	NP_001138367.1	NM_001130832.1	F1F2001916	GGAACCAGGGAGGAGCGTTCCCGAGGACGGGCTGCAAGGGCAGCACGTGGGGTTATAAAAACCATCCTCGGGAGAGGAGCCGGAGAGAACAGGAGAATGGCAGAAATGTGTGACTCCAAGGACCTGGGGGACCCCGAGGAGGAGATGTTTGGGGACAGGAGAGTAACGAAGAAATACACTGGTCTACTCAGGGGCTCAAAGATCTTGCCAGGGTGTCTGACGCGGGCCCAGCTGCCTCTACTTCTTCTTCTCGTCTCTGTGGGCTTCTTCCTGCTCCTGGTGGCCACCCTGGTTCAAGTCTCTAGCGTTCGCCAGTCACTGCAGAAAGAGAAGTGGGACCATCAGCAGAGCCCCAGCCAAGTGGGTGTGTCTCAGAAGCCCCCACGATCAGACCTGGAT…
CD22	CD22 molecule	NM_001185101.1	XM_002920903.1	Contig3799	AGGGTCCAGTCGCCCCCCAGCACCCTCACTGTCTACTACAGCCCAGAAACCATCGGCAGGCGAGTGGCTGTGGGAGTGGGGTTCTGCCTGGCCACCCTCCTCCTGGCGTTCTGGGGAGTCAAGCTTCAGCGAAGCTGGAAGAGGATACGGAGCCAGCAGGGGCTCCAGGAAAGTTCCAGTGGCCAGAGCTTCTTTGTGAGGAAGCAAAAGGTTAGAAGGGCCCCACTCTCCGAAGAGCCCAACTCCCTGGGGTGCTACAATCCTGTGATGGAAGATGCCGTCAGTTATGCTGCCTTGCGCTTTCCTGTCGGCGACAATGACACACCAAGAACTGGAGATGCAAGGACCCTGGAGACAGAGGGACCTTCTCCAAACACGGATGACACCGTCACTTACTCT…
CD22	CD22 molecule	NP_001762.2	XM_002920903.1	F1F2031919	GAGATGCGCCCAGGGTCGCCGAAGAAGGAAGACACGAGGAAACAGGTTCCTGCTTAGACACAGCACCATGCATCTCCTCGGCCCCTCACTCCTGCTCCTTGCTAATATTCTAGAATACTTGGCCTTCTCTGACTCATCTAAATGGAGGGTTGAGCACCCCCACACTCTCTACAGCTGGGAGGGGGCCTGCGTCTGGATTCCCTGTACCTACACAGTTTACTCTGGGAGGAAGGATGAGCTGGAAGAACTGATCGTGTACAGAAACTATAAATATGATGAAGCCACCAAGAGCTTTGAGGGGCTTATTCTGTATAATGACACAAAGCCTTGGAAGGGTCCTGATCCCCTGGAGAGGGTTCAGTTCCTGGGAGACCAAAGATCCAACTGCACCATACACAT…
CD24	CD24 molecule; CD24 molecule-like 4	NM_013230.2	XM_002685670.1	F1F2008858	CACACCTTGCCTGCGCCCGCCCGGAGCCAGCGGTTCTCCACTCACCCCCGCATCCAGTGAGACGCGCCGCGCACCGACGCCGACGGAGCGGACATGGGCAGAGCGATGGTGGCCAGGCTCGGACTGGGGCTGCTGCTTCTGGCGCTGCTCCTACCCACGCAGATTTATTCAAATACAACAAATATAACAGCTGCAAACAACTCCTCCCAGAGTACCTCGACTGTTCCCAGCCCAGCTAATACCACCACCACACCAACTGGCGGCGCTCTGCAGTCAACGGCCAGTCTCTTCGCGATCTCGTTCTCTCTTCTACAGCTCTACTGTTAAAAGACTCAGGCCAAAAACATCTATACTTGCCCATCTTCTAAACCCAATCCAAATGGCGTCTAGACATCCAGT…
CD244	CD244 molecule, natural killer cell receptor 2B4	NP_001160135.1	XM_545761.2	F1F2030116	ATTGATGTCAACAGCTTGGAAAACTACACCTGCAACGTCAGCAACCCGGTCAGCTGGGTAAACCACACCTTCTCCCAGAGCTGTGACAACAAGCAACACACCTCTGTGGACTACTTGGTGTTCATCGTGATTTCTCTAATCATCCTGCTCCTGGTCACCCTCATCTGCTTCTGTGTGTGGAGGAGGAAGAGGAAGCAGTCCCATATCATCCCAGGGGAACCTCTGACAGTTTATGAAGATGTCAACAACTTGCAAAACAGGTGTAATCAAACGCAGAGGCAGAATCCCCCCGGGGAAGGAAGCACCATCTACTCCATGATCCAGTCCCAGTCCTCGGCTCCCACATCACAAGAAGCAAATACGTTGTATGCGCTGGTACAGCCTTCCCGGAAGTCTGAA…
CD247	CD247 molecule	NM_198053.2	NM_001112652.1	F1F2031881	AGCTCAATTTTAAGAGGAAGAGAGGAGTATGAGGTTTTGGACAAGAGACGAGGCCTGGACCCTGAGATGGGAGGAAAACAGCAGAGGAAGAGGAATCCTCAGGAAGTCGTGTACAATGCGCTGCAGAAAGACAAGATGGCGGAGGCCTACAGTGAGATTGGGATAAAAGGCGAGAACCAGCGTCGGAGAGGGAAGGGGCATGATGGCCTTTACCAGGGGCTTAGCACGGCCACCAAGGACACCTATGACGCCCTCCACATGCAGAGCCTGCCTCCTCGCTAACGGCACTAACCACAAGCCAGACCCGTGGACGCCCAGATTGTTAAGGACACAGGATAAAGCATTTATAACCCAGTTCACGCCCAGTTCACCTCCAAAGTATTCCCTCTTAAGAACTGG…
CD27	CD27 molecule	NM_001242.4	XM_002922268.1	Contig1923	GGCGGAAAAAAACGAGCCACAACAGAGCTGCAGCTGCCAATCGAAAGGTCGGCTTGCCACCTGAAGCCAGCAGCTCGAAGAGGGCCTGCAGCTGCTGCCCAGGAGGTACTGAGAGTAGGGCCCCAGCACCCCACTGGAGGGGCCAGTTCCACGGAGGCCAGGCATCAGCAACTGGAACGTAGAAAGGGCTCCTGGGCAAGAGCCATGGCCCAGGCACCTCCCTGCTGGCTGTGGATTCTAGGGACCCTGGCAGGGCTCTCAGCGACCCCAGCCCCCAAGCCCCTGTCCGGAGAAGCACTACCTGGTCCAAGGAGAGCTGTGCTGCCAGATGTGCAAGCCAGGGACTTTCCTCATGAAGGACTGTGACAAGCATGGTGAGTCTGCTCAGTGTGACCCGTG…
CD27	CD27 molecule	NM_001242.4	XM_002922268.1	F1F2165055	ACCGCAAATGCACAGTGTGCCTGCCCCAAGGGCTGGCAGTGCAGGGACAAGGAGTGTACAGAGTGTGACCCTCCTTCAAACCCTTTGCTGACACTGCCTCCACCATCTTGGGCCCCGGACCCACACCCACACCCACACCCCACCCACTTACCTTACGCCAAAACCCAAAGGCCCCTGTGCAGCTCAGATTGCATCCGCGTCTTTGTCATTCTCTCTGGGATGTTTCTTGCTTTCACCGTGATGGGACCCCTGTTCTTCCATCAACAAAGAAAATGCAGACTAAACAAAGAAGAAAGTCCAGTGGTGCCGGCTGAGGCTTGCCTATACAGCTGCCCCAGGGAGGAAGAGGGCGGCGCCATCCCCATTCAGGAAGATTACCGAAAACCAGAACCGGCTTCC…
CD274	CD274 molecule	NM_014143.3	XM_002923675.1	F1F2026377	GAGCGTGCTGAGCCCGCGAGCCCGCCGCCAGCCCCTCCGCCAGCAGGTCACTCCAGAAAAATGAGGATATTTAGTGTCTTTGCATTCATGGCCCACTGCTATTTGCTGAAAGCATTTACAATCACAGTTTCCAAGGAACTGTATGTGGTGGAGTACGGCAGCAATGTGACCATGGAATGCAAATTCCCAGTAGAAAAACAGTTAAACCTGCTTGCGCTAATCGTCTACTGGGAAATGGAGGATAAGAAAATTATTCAGTTTGTGGACGGGAAAGAAGACCTGCAAGTTCAGCACAGCAGCTACAGCCAGAGGGCCCAGCTGCTGAAGGACCAGCTCTTCTTGGGGAAGGCCGCGCTTCAGATCACAGACGTGAAGTTGCAGGATGCGGGGGTTTACTGC…
CD276	CD276 molecule	NM_001024736.1	XM_849111.1	F1F2011513	ACGGCTCAGTCACCATCACAGGGCAGCCCATGACCTTCCCTCCTGAGGCCCTGTGGGTGACCGTGGGGCTCTCTGTCTGTCTCGTTGCACTGCTGGTGGCCCTGGCCTTCGTGTGCTGGAGAAAGATCAAGCAGAGCTGTGAGGAGGAGAATGCAGGTGCTGAGGACCAGGATGGGGATGGAGAAGGATCCAAGACCGCCCTGCGGCCTCTGAAACACTCTGAAAGCAAAGAAGATGATGGACAAGAAATAGCCTGACCATGCGGGCCAGGGGTCCTGCCCTCAACAGACGGCTCCCACTCCAGCAGGTCTGCTCATTCTCTGAAGGACAGAGTGACCTCCCCGCAGCCTTCGTTCTCCGATGGATGTGATTCCCAAGTCATCCTGCTGCCTTATTTCT…
CD276	CD276 molecule	NM_001024736.1	XM_002919700.1	F1F2174377	AGGGACTTCGGCAGCGCAGCAGTCAGCCTGCAGGTGGCGGCTCCCTACTCAAAGCCCAGCATGACCCTGGAGCCCAGCAAGGACCTGCGGCCCGGGGACACGGTGACCATCACGTGCTCCAGCTACCGGGGCTATCCGGAGGCCGAGGTGCTGTGGCAGGACGGGCAGGGCGCACCCTTGACGGGCAACGTGACCACGTCGCAGATGGCCAATGAGCAGGGCTTGTTCGACGTGCGCAGCGTCCT
CD28	CD28 molecule	NM_006139.2	XM_002919949.1	F1F2076395	GGGAGACGCTGAGGCTTCAGCAGGTGCATCTTCTGTTCCCCTCACACTCTGGGCTCCTCGGGGAGGAGGGGCTGGAGCCCTGGCCCACCATTAGCACAATGATCCTCAGGCTCCTTCTGGCTCTCAACTTCTTCCCCTCGATTCAAGTAGCAGAAAACAAGATTTTGGTGAAGCAGTTGCCCATGCTTGTGGTGTACAACAATGAGGTCAA
CD34	CD34 molecule	NM_001773.2	XM_002926254.1	F1F2031976	CTGGACCGCGCTCTGCCTGCTCAGTCTGCTGCCCTCTGGGTTCACAACTGTGGAAAACATAACTTCTATTACCACACATTCAACCCCCCAAGAATTAACTTCAGCTGTTTCTGCAAATGTATCCAACCAGGAAACCACCACACAAAGTCCTCTTGGAGATACCACCCTGCTCTCTGTCTCTCAGGACACCAGTGGGACCACAACAGCCATCTCAGAGACTACAGTCAACATCACATCTACCTCTGAGATCATCCTAGTGTCTGGGACCATGAACTCTACCGTCCAGTCACAGACCTCTTTAGCTACCACAGTAACTTCTATCCCCACCAACTTTTCAACTTCAGCTATGACCTTGCAGTCCAGCCTCCCACCTGGAAATGTTTCGGATCCTCCATACAA…
CD38	CD38 molecule	NP_001766.2	XM_002916247.1	F1F2030761	GAAAGGGAAGTGCAGTTTCCGAACCGGGCTAACTCTTTTCTCTCTGCCTGAGCGGTGTCTGGCGGGTCACTCCTCCAACTTCGCCCGGCCGACCTCCTCAGTGGACCCCAATGGCCAACCACAGATGCGGTTCAGTGTCTGAGGAGGAACCCTGCTGCGACATTTCCAAGAAAACCAAGATCTGTCTCTGCGTCTTTTTTGGTCTCCTGGTCGCGGTGATCATCGCGGTGCCGGTCGGTATCCTGATGTGGCGCCATCCGCTCCAGGAGTGGAAGGGGAAGGGCACCACTGCCCATTTTTACGAGATCCTCCTGGGACGGTGCTACACTTATACTCAAATCGTGCGACCTGAGCTGGGACATAAAGACTGCCAAAAGATAGGGAAGGCGTTCACAACTG…
CD3D	CD3d molecule, delta (CD3-TCR complex)	NM_000732.4	XM_536556.2	F1F2013543	GAGGAATGTATATGTGCAACGGGACAGATGAACAAGAACACAAACGCCCTTTTACGCAAGTATATTTTCGAATGTGTCAGAACTGTGTGGAGCTGGACTTAGCTACCCTGGCTGGCATTATCATCGCTGACCTAATCGCCACTCTGCTCCTTGCTTTGGGAGTCTATTGCTTTTCTGGACATGAGACTGGAAGGTTCTCTAAGGCTGCTGACACTCAAGTTCTGTTGGAAAATGACCAGCTCTATCAGCCCCTTCGGGATCGGAATGATGCTCAGTATAGTCATCTTGGTGAAAACTGGCCTCGGAAGAAGTGAACCTGACACCAGTGGCTTATGGGAGTATCGACTGTACCTTCTTCCCTTGATCAGCCAATAAAGATGTCTTCTTTCACTCAGCAGG…
CD3D	CD3d molecule, delta (CD3-TCR complex)	NM_000732.4	XM_536556.2	Contig2022	GAGTGGGAGGAGGGTGTCTTTCACCCTGGTGGATAGTTCTGTGACCTGGGTCTACCTACTGAAGGAATTTCTGCTGGAAAATGGAACACTGTAGGTTTCTGGCTGGCCTGATATTGGCTGTCCTTCTCTCCCAAGGGAGCCCCTCCAAGATAACCGTAGAAGAGCTTGAGGACATGGTGTTCCTGAGGTGTGACACCAACATCGAGTGGTGGGAGGGAACACAGCCATTACCACATGGTAAAATGTGGAACTTGGGAAAACGCAACCTGGACCCACGAGGAATGTATATGTGCAACGGGACAGATGAACAAGAACACAAACGCCCTTTTACGCAAGTATATTTTCGAATGTGTCAGAACTGTGTGGAGCTGGACTTAGCTACCCTGGCTGGCATTATCA…
CD3E	CD3e molecule, epsilon (CD3-TCR complex)	NM_000733.3	XM_002927876.1	F1F2130643	ATTACTCTGGGCTTGCTTCTGCTGGTCTATTACTGGAGCAAGAAATAGGAAGGCCAAATGCCACAAACTGTGATGAGAGCAAAAAGGCGCTGGCGGCAGGACTAGGGGACAAAAACAAAGGAGAAGCCACCACCTGTTCCCAATCCGGACTATGAGCCCATCCGGAAAGGCCAGCAGGACCTGTATTCCGGCCTGAATCAGAGAGGCATCTGACGGCTCCTGAGGACACAGCCTCCTCCAGGCCCAGGTCTGGCTTCTCCAGGGCCTAGACTAACTACCCTAGTAGACCCTGGGTAAATACCTGGACCCCAGAAGAGAATTGTTCCTCTGCCTTCTGGACGAACTCACAACCGTGCACCCTTGTCCCCAGCCTT
CD3E	CD3e molecule, epsilon (CD3-TCR complex)	NM_000733.3	XM_002927876.1	F1F2131364	ACAAAACAAGGAGAAGCCACCACCTGTTCCCAATCCGGACTATGAGCCCATCCGGAAAGGCCAGCAGGACCTCGTATTCCGGCCTGAATCAGAGAGGCATCTGACGGCTCCTGAGGACACAGCCTCCTCCAGGCCCAGGTCTGGCTTCTCCAGGGCCTGCTACTCCCTGTGCCCTGGGTAATCCTGGACCCCAGAAGAGATTGTCCTCTGCCTTCTGGAGACTCACACCGTGCACCCTTGTCCCCAGCTTCCTCCATCCTCCCTCCTGTGCTGACACGCAGTCCTAGACTATCTCTGCCTCATTACTCCCGTACGACATAACGCAACCCACACCCGGACTCGCCCCTCTGGTCCC
CD3E	CD3e molecule, epsilon (CD3-TCR complex)	NM_000733.3	XM_002927876.1	F1F2029421	GAGAACCTTGCCTCCCCTCCCAGCCTTAGGCGCCTGCTTCGGAAAATGAAGTAATAAGCCGCCAGCCTCCGCCATCTTAGGTAGAGCAAGGGTCCGTCGAGTGAGAGAAGGATGCAGCCGGGGAACCTCTGGAGAATTCTGGGACTCTGTCTCTTATTAGTTGGAGCTTGGGGGCAGGAAGAAGGTTATAAAGTCTCCATCTCTGGAACTATGGTAGTGCTGACATGCCCTGAGGAGGTTGATACCAACAGTATAACATGGGAAAAAAATGGTGAAGCAATAAAAGGAGCTAATGAAAGGCAGTACACTATGCATACATTTTCAGAAGTGGAAGACAGTGGTTCTTATACCTGCTTTTCAGACAAATTGAAGAAGAACTCTCTCTACCTGAAAGCAAGA…
CD3G	CD3g molecule, gamma (CD3-TCR complex)	NM_000073.2	XM_546501.2	F1F2008817	CAGGCACTGTATCCAGCTTTGTCTTCGCCGAAATCATCAGCTTTTTATTCCTTGCTGTCGGGGTTTACTTCATTGCTGGACAGGATGGAGTTCGCCAGTCCAGAGGTAAAAGAATGTTCCTCAGTGAGAAACGAGACCACCGGGGACCCTCAGTTTCCTTCCTACCAAAGTAGACCCTGTAGAAGAGATGAGGTGGGCACGTGTTGCCATCTAGCCCAACTGGGTGAAAAGGATTCCTGTTGTGTTCACAGCATATTTACCTGTCTCAAGAACCACCTCCCTCTGATTTTCCTCCGATTCCTCTGAAATTTAAAAAAAAAAAAAAAGCTACTTGATTGAACTAAGACATACAGAGAGAAACATACATGAATGGCAAGCACACAGCTAAAACAAGCAAAG…
CD3G	CD3g molecule, gamma (CD3-TCR complex)	NM_000073.2	XM_546501.2	F1F2281399	GAACGCAGGCACTGTATCCAGCTTTGTCTTCGCCGAAAATCATCAGCTTTTTATTCCTTGCTGTCTGGGTTTACTTCATTGCTGGACAGGATGGAGTTCGCCAGTCCAGAGCTTCAGACAAGCAGACTCTGTTGTCCAATGACCAGCTTTACCAGCCCCTCAGGGATCGGGAAAATGACCAATATGGCCACCTTCAAGGAAAGCGATTGAGGAAAAATTGAACTCAGGACTCAAAGTGTTCTCTATGCTGGATAGATACCAGAAACATGGACATTACACTTTGAACACTCCTAGCGGAGAGACTTTCAGCCCTAATTCTAGACTCGAG
CD3G	CD3g molecule, gamma (CD3-TCR complex)	NM_000073.2	XM_546501.2	Contig4071	TTCTTCAAGGTACGACAGCCGAGACGAAACAAGAAGTTCCTGTGGTAAAACTAGATGGCGATCAAGAAGATGGTTCAGTACTTCTGATTTGTGACTCAAAAGACACAAAGATCACATGGTATAAAGATGGGAAACCAGAAAATTCCTCGAATGGTGCTAAGCTGAATCTGGGAAGCAGTATCAAGGACCCTCAAGGGATATATCAGTGTGAAGGATCAAAGGGCATTTCAAAACCATTCCAAATATATTACAGAATGTGTCAGAACTGCATTGACCTGAACGCAGGCACTGTATCCAGCTTTGTCTTCGCCGAAATCATCAGCTTTTTATTCCTTGCTGTCGGGGTTTACTTCATTGCTGGACAGGATGGAGTTCGCCAAGTCCAGAGCTTCAGACAAG…
CD4	CD4 molecule	NM_001195017.1	XM_850488.1	F1F2192094	CAAAGCTCTTGGCCATTGTGCTGGGCGGGATCTTAGGTCTTCTGCTTCTCCTTGGGCTCTGCATCTTCTGCTGTATTAAGTGCTGGCACCGCAGGCGGCAGGCAGCACGGATGTCTCAGATCAAGAGACTCCTCAGTGAGAAGAAAACCTGCCAATGCCCCCACCGGCTCCAGAAGGCATGCAATCTCATCTGAGGCGCAGGGCCAACGGAGTTTCCGGCTCGTAGCCTCCCCAGCTGCCTTCCCTTGCCTTTCCTGCCCGGCTCCTGGGCTTGCGCAGAGCAGATGAATGTAGCAGACCCTGGCACTTCCGGCCCTCTCCCGCTCTCCTTGGCATTAGTCCACCTGCTGAGGCTTATACCATTTCTCCTGGTTTCCTGCACGTCAAGCCTAGCCCTAT…
CD40	CD40 molecule, TNF receptor superfamily member 5	NM_001250.4	XM_002928061.1	F1F2020193	AAAGCTGCACTGTGCACAGCCTGTGCCCTCCTGGCCTGGGAGTCAAGCAGATTGAGGTTTCTGATACCGTCTGCGATCCCTGCCCCGTCGGCTTCTTCTCCAATGTGTCATCTGCTTTGGAAAAGTGTCACCCTTGGACAAGCTGCGAGACCAAAGGCCTGATGGAGATTCAGGAGGGGACTAACAAGACGGATGCTGTCTGTGGTCCCCCACCTCGGATGAGAGCCTTGGTGGTGATCCCCATCACCATGGGGATCCTGCTCGCTGTCCTGCTGGTGTCCGCCTGTGTCAGAAAGGTGGCCAAGGAGCCAGAAAATAAGGTTATGTGGATGGAACACAGGAAGGACCCCGTGGAGGACATGGAGGAATCTCCTGTCCCTCCCCACTCCATTGCTCCGG…
CD40	CD40 molecule, TNF receptor superfamily member 5	NM_001250.4	XM_002928061.1	F1F2017727	ACTAGAGGCCCAGTGCCCGCACCCCTACTCCGTCGCCTGGCATTCACCTCGCCATGGTTCTTCTGCCTCTGCGCTGTGTCTTCTGGGGCTCCTTGCTGACCGCCGTCCACCCAGAATACACTGCATGCAGAGAAAAGCAATACCCAGTAAACAACCAGTGCTGTGATTTGTGTCCTCCAGGACAGAAACTGGTGAGCGACTGCACGCAGACCATCAGCACAGAATGCACTCGTTGCAAAGAAGGCGAATTCCTAGGCACTTGGAACTCAGAGAGACACTGTCACCAGCACAAATACTGCGACCCCAACCTAGGGCTCCGGGTCCAGAGAGAGGGCACCTCAGAAACAGACACCACTTGCACGTGCCATGAAGGTCTCCACTGTACCAGCGAGGCCTGTA
CD40	CD40 molecule, TNF receptor superfamily member 5	NM_152854.2	XM_002928061.1	F1F2170921	TACCGTCTGCGATCCCTGCCCCGTCGGCTTCTTCTCCAATGTGTCATCTGCTTTGGAAAAGTGTCACCCTTGGACAAGGTACGAGGATCCATCCCTTGTGTTTCTGGCCCTAAGAGGGGTGTGGGACCACTTCCATTCTCTCTGACTACCTGTCCTTCAGCCGCTGCTCCCCATGTCCACACACTTTTGCAGTTAGAGAATTCTGGAACATCCTCGTGACCACTTCTCAGCATTTTTTTGCCCGCTGTCTCGGTGGTAACAGATGCTGCTGATCTTCTAAGTTTTCATGAAACTCGCATCTTAGGGGCACCATGACACCTCTCTTGCTTTCCTCCACCCCTTCTACCTGGTTTCCTTGGCCTTTGTTCTAGGCTCTACTCCCCAATCACTTTGCCTGCC…
CD40LG	CD40 ligand	NM_000074.2	XM_002919917.1	F1F2176169	AGAAGCGAAGCAAGAAAAAAGCGTTGCGATGCAAAAAGGTTGATCAGGATCCTCAAATTGCAGCCCATGTCATAAGTGAGGCCAGTAGTAACACAGCGTCTGTTCTGCAGTGGGCCCCAAAAGGATACTACACCCTAAGCAGCAACCTGGTAACCCTCGAAAACGGGAAACAGCTGGCCGTGAAAAGACAAGGACTCTATTACATCTACGCCCAAGTCACCTTCTGCTCCAATCGGGACACTTCGAGTCAAGCTCCGTTTGTAGCCAGCCTCTGCCTGAATTCCCCAAGCGGATCGGAGCGGGTCTTGCTCAGGGCTGCAAACGCCCGCAGCTCCTCCAAGCCTTGTGGGCAGCAGTCCGTCCACTTGGGGGGCGTATTTGAATTACATCCCGGTGCTT…
CD40LG	CD40 ligand	NM_000074.2	NM_001002981.1	F1F2025538	GGAGTAAGGTGGCCACTTTGACAGTGTTCTCATGCTGCCCCTGCCACCTTCTCGGTCTGAAGATATCATTTCAACTCTAACACAGCATGATCGAAACATATAGCCAAACTGCTCCCCGATCTGTGGCCACCGGACCACCCGTCAGTATGAAAATTTTTATGTATTTACTTACTGGTTTTCTCATCACCCAGATGATTGGGTCAGCACTTTTTGCTGTGTATCTTCACAGAAGACTGGACAAGATAGAAGATGAAAGGAATCTTTACGAAGATTTTGTATTCATGAAAACGTTACAGAAATGCAACAAAGGAGAGGGGTCCTTGTCCTTACTGAACTGTGAGGAAATTAAAAGCCGGTTTAGAAGCCTTTCTCAAGGACATAATGACTAAACAAAGAAGA…
CD44	CD44 molecule (Indian blood group)	NM_001001389.1	XM_002920618.1	F1F2165842	ATTACCATAACCATTGTCAACCGTGATGGCACCCGCTACAGCCAGACGGGGGAATACAGAACGAACCCTGAAGACATCAACCCCAGCACCCCCGCTGACGATGACGTGAGCAGTGGCTCCTCCAGCGAGAGGAGCACTTCGGGAGGCTACGTCTTCCACACCCTCCTTCCAACTGTGTACCCGACCCAGAACCAAGACAGTACCGGGGTGTCTGACAACCCAGAGAATACCCCCATTACCAGTACGGATTCAAATATCATCTCAGCAGGCTGGGAACCAACTGAAGAAAATGAAGATGAAAGAGACAAACACCCCAGTTATTCTGGATCAGGCATTGATGATGATGAAGATTTTATCTCCAGCACCATTCCAACCACACCACGGCTTTTTAGCCACCCA…
CD44	CD44 molecule (Indian blood group)	NM_001001391.1	NM_001197022.1	Contig2734	TTGCCCAGCCGGACCCCAGCCCCTGATAGGTTCCGTCCGGCCCGCTCGCCCCGTGTTCCGCCGGCCCCTGCCCAGTGCCCCCGACCCTCCGGCGCCCCGCGCTCACTCTCTCGGTTCGCTCACACCATGGACAAGTTTTGGGGGCGCTTTGCCTGGGGACTGTGCCTCCTGCAGCTGAGCCTGGCGCAGATCGATTTGAATATAACCTGCCGATATGCAGGTGTGTTCCACGTGGAGAAGAATGGTCGTTACAGCATCTCCAAGACGGAGGCTCCTGACCTCTGCAAGGCTTTCAACAGCAGCCTGCCCACCATGGACCAGATGGAGAAAGCCCTGAAAGTCGGGTTTGAGACCTGCAGGTACGGGTTCATAGAAGGGCATGTGGTGATCCCCCGTATC…
CD44	CD44 molecule (Indian blood group)	NM_001001392.1	XM_003312981.1	F1F2033372	TTGGTCCTGGAACTTCCAAAGATGATTTGTAATTAGAAGAAATAGAATCTATAAAGTAAGGACTCTTATGAAACGAGACCTTTTCCTTATGCCCCCACAAAAAGTCATCTGTGCCTAAACTGATAGGTTTGCTAAGACTGAAGAGGAAGAGAGTTGGAGGAGGAGGAAAAGAAGAAGAAGGAGGAGGAGGAAGAGAAGAAAATGAGTCCCACATTAGTCAGGGCTGGTCTTATACATGGGGTGATTAGGAAGGAACTATTTTTAAAAGAGGGGCCTGCTTTCTGCAGTCCTTTCCAATTTCTGTTCTCCCCTATCCATCCTCATGACCACCTCTCAATCATCATCTTTGAAAACTTCCTTCTGTGAACTTCCTCAGCCAGTTCTATATCCAGCGGTCCG…
CD46	CD46 molecule, complement regulatory protein	NP_758862.1	XM_846606.1	F1F2032122	GGTTATCGGCTAGTTGGACAAAGAATTCTATACTGTGAAATTTCTACTGCTGATGAAAGAAAAGTGACTTGGAGTGATGATCCCCCACTATGTATAAGGATAATGTGTCCACCACCTGGAAAAATACCAAATGGAAAATATACCGGTAGTGAGAAGGATGAATTTGAATATAATGAAGTGGTAATTTACAGTTGTAATCCTTCAAATGGACCAGATGAATATTCACTTGTTGGAGAGAGTAATCTTATTTGTACTGGCAATGGTGTATGGAGTAGTAACCCTCCTGAGTGTAAAGTCGTCAAATGTCCATTTCCAAACCCTGAAAATGGAAGACTGTTATCAGGATTCAGAAAAAAATACTACTACAAAGCAACAGTCACATTTGAATGCAACCCGGGT…
CD46	CD46 molecule, complement regulatory protein	NP_758863.1	XM_002916761.1	F1F2027312	GGAGAGAGTAATCTTATTTGTACTGGCAATGGTGTATGGAGTAGTAACCCTCCTGAGTGTAAAGTCGTCAAATGTCCATTTCCAAACCCTGAAAATGGAAGACTGTTATCAGGATTCAGAAAAAAATACTACTACAAAGCAACAGTCACATTTGAATGCAACCCGGGTTATTACCATGAGGGTGAGAACACAGCAGTCTGTGGTAGTAACAGTACTTGGGAGCCTGCGAAGCCAACGTGTCTTTAAAGAACCCGAGTCTCCTCATACGACTATGCCTCCGAGTTCAACAACTACACCTCCAGGACCTCGCCCAAACCCTGGTGATGACACAAACGATGATGGCCCTAAGACTTTAGGTGGAGGCATCATTGCGGTGATCGTTGTTTCTGTTCTTGCTGT…
CD46	CD46 molecule, complement regulatory protein	NP_758869.1	XM_846606.1	F1F2031137	ACTTCCGCGCAAACGGCGCTGAGGCCACGCCCCGCGGCTGGCACCTGACACCGGGCAGCCGGGGATTGTTGCGTCTGCTCCCCGACCTGGGAGAGTGTCGCTTGGCGGACTCTCAGCTTCCCGCGGGTCTCCGGGAAGATGGTGGTGTCCTGCGCGCGGCGCGCAGCCCATCCCTGCTGTCTGCAGAAGCGCTTTTCCTTTTTATGTTGCTTTAAGATCTCTTTGATGGCCGCAGTGCTCCTGATACCCAAGCCCTCTGATGCCTGTGATCCTCCTCCAAGATTTGAGTTTATGAAGCCAAATGCTACTAAATCCAGTTATAATCCTGGGGACGTAGTATAACTTTGTTTGTCGACCAGGATACAAGCCTGTTGTACCTCCTCGTCCCATGTCTTCCGT…
CD47	CD47 molecule	NM_198793.2	NM_001080721.1	Contig3616	GTGAAGGAGAAAACCATTCTTTTATTTGTTGGTGGACTAGTGCTCACTATAGTTGTCATTGTCGGAGCCATTCTTTTCGTCCCAGGTGAATATTCAACAAAAAATTCTTGTGGACTTGGTTTAATTGTAATTCCTACAGTGATATTAAATATTACTTCAGTACTGTGTGTTTATAATAGGTGTTTGGATCTCTCCCTTCACCATTGCCATACTAATACTCCAGGTACTGGGCTATGTGCTTTCTGTGGTTGGACTAAGCCTCTGTGTCTCAGAGTGCAACCCAGTGCATGGCCCTCTTCTGATTTCAGGTTTGGGTATTATAGCTCTAGCAGAATTACTTGGATTAGTTTATATGAAACTTGTTGCTTCCAATCAGAAGACTATACAACCTCCTAGGAG…
CD47	CD47 molecule	NM_198793.2	XM_002926569.1	Contig3704	GAGTAACAGCTGCGGCGGCTGCTCGAGACACCTGCGGCGGCGCCGGCGGCGACCCCGCGGCGGCCGCTGAGATGTTGCCCCTGGTGGTGCTGCTGCTGGGCTCGGCGAGCTGCGGTTCAGCTCAGCTAATATTTAACATAACCAAATCTGTAGAATACACTGCTTGCAACGAAAGTGTTATCATCCCATGCTTTGTTAATAATGTGGAGGCAACAAACATTAATGAGATGTATGTAAAGTGGAAATTAAAAGGAAAAGACATTTTCACCTTTAATGGAGCTCTACAGAAGACCACTCATGGTGATAAGTTTAAGAGTACAAAAATCATACCACAAAAATTACTAACTGGCATTGCATCTTTGGAGATGGATAAGGAAGAAGCTGTTGTAGGAAACTATA…
CD47	CD47 molecule	NM_198793.2	XM_002926569.1	F1F2014481	AGGTGTTTGGATCTCTCCCTTCACCATTGCCCATACTAATACTCCAGGTACTGGGCTATGTGCTTTCTGTGGTTGGACTAAGCCTCTGTGTCTCAGAGTGCAACCCAGTGCATGGCCCTCTTCTGATTTCAGGTTTGGGTATTATAGCTCTAGCAGAATTACTTGGATTAGTTTATATGAAACTTGTTGAATTCAGAGGCACACCTTCGGTCAGTTGAAGGGCAAGAAGAGAAAAGCTTCCAATCAGAAGACTATACAACCTCCTAGGAGTAAACTGAAATGAAGTGATGGACTCTGATTTGGAAAGTAGTGAGACGTGAAAGGAATACAATTGTGTTTGAAGCACCATGGCCTTGATTCACTGTTCAAGGAGAAGAAAACTAAGAAAAATTAACTGGTT
CD47	CD47 molecule	NM_198793.2	NM_198793.2	F1F2030174	AAGTAGGGCATGAAAATCTTTATAGCAAACTTTTTTATAAGCTCAAAGTTGTACCTTTTAATATGCAGTAAGGTCTCATTTATTTGGGGTTCAGCCTTGGGACCCATCCACAACCCTTTGTGTTCTCTTAAACACTGCCTGTCTTTGGAGGCACTCACTGCCCTAGACAACGCACAGGGGAAGCAGGAGAGAGATGCCAGGTGACATCAACTCTTGCTCGTACTAGTTGTCAGCTTCTCTGGAAAAGGGACCACAGCAGCAGGAAGCCTCTTGCTTGGGCATCATTGGGCCAGTTCATTCCCTTTAAATCAGACTTGCAGTGGCTCCCAATTTTTTGTCACACCAAAGGAGAATTGTTAACAATGTTTTGAGCATCACGTATCCATCCCCGACCCCGAC…
CD47	CD47 molecule	NM_001777.3	XM_002926569.1	F1F2030053	GCTGTACTTCTGTCTTGGGGACAGTTTGGTATTGTGACAATTAAATATAAATCCAGTCTTGTGAAGGAGAAAACCATTCTTTTATTTGTTGGTGGACTAGTGCTCACTATAGTTGTCATTGTCGGAGCCATTCTTTTCGTCCCAGGTGAATATTCAACAAAAAATTCTTGTGGACTTGGTTTAATTGTAATTCCTACAGTGATATTAATATTACTTCAGTACTGTGTGTTTATAATAGGTGTTTGGATCTCTCCCTTCACCATTGCCATACTAATACTCCAGGTACTGGGCTATGTGCTTTCTGTGGTTGGACTAAGCCTCTGTGTCTCAGAGTGCAACCCAGTGCATGGCCCTCTTCTGATTTCAGGTTTGGGTATTATAGCTCTAGCAGAATTACTT…
CD47	CD47 molecule	NM_001777.3	XM_002926569.1	Contig3177	AGTACTGTGTGTTTATAATAGGTGTTTGGATCTCTCCCTTCACCATTGCCATACTAATACTCCAGGTACTGGGCTATGTGCTTTCTGTGGTTGGACTAAGCCTCTGTGTCTCAGAGTGCAACCCAGTGCATGGCCCTCTTCTGATTTCAGGTTTGGGTATTATAGCTCTAGCAGAATTACTTGGATTAGTTTATATGAAACTTGTTGCTTCCAATCAGAAGACTATACAACCTCCTAGGAAAGCTGTAGAGGAGCCCCTTAATGCATTTAAAGAATCAAAAGGAATGATGAATGATGAGTAACTGAAATGAAGTGATGGACTCTGATTTGGAAAGTAGTGAGACATGAAAGGAATACAATTGTGTTTGAGCACCATGGCCTTGATTCACTGTTCAGGAG…
CD47	CD47 molecule	NM_198793.2	NM_213982.1	F1F2026129	TCTTTATTGGGCGGGATTATATTGGATGCAACTCTGTGATCACTTAAAACTTCAAAAACTTCTAGGTAATTTGCCAAGCTTTTTGACTGCTCACAATACCCTCTAAAAATACTAGTAATTCTTCCTGTCTGTATAATAATAAGACATTCGTATCTGTAGTTACATAACTAATAGTTATTTCTTAGTCCACTGAATGTTCCCATGTGCCTCTTTTATGCCAAATTAATCGTCATATTTCATGTTGGGACCAAGTGGTTTGCCTCTGGCAAACCTTCTGACCTGCTGATGCTTCTCAGAAAACTGAGCAGACTATGAAGACAGCTCTTCTTGG
CD47	CD47 molecule	NM_198793.2	NM_213982.1	Contig742	ATACCGTTTGTACCACTTCTGGGTCAAGGGAATAGCGAATTGAAGTACAGATAGGAGCACGCTTGGGAACGTCTTGAATGCCGCCTCCATGTGCCGCGATCCGGCAGGAGATCACGGTCTTCATTCTTGGGGGTTGCCATTCACACATTCTTCTCCGACATACAGTGTAACGAATCCTTTCCAGGTTTAGGGTAATTTTATTGATGGATGTGTTTTTCTTTTATTCACACAACCCTTTAAATCCTCTCTTGTCCTCCTGGTATTTGCTTCTGCTGTGCAAGATGTAGCACCTTTTCTCCTCTTTGAACATGGTCCAGTGACACGGTAGCATCATTGCAGAAAGGAGCCAGACTTATTCTCAGAGAACTATGTTCACACTTTTCAGCAAAAATAGCGATG…
CD48	CD48 molecule	NP_001769.2	XM_002928436.1	F1F2010114	ATCACGACTGATGTGAGCTGGGGGTTATATGAGCTTCTTCTCATGAATCCAGGAGAGGGCTTTGCCGTGGGCAGGGTAGTATCTCTTACTCCAGGATTCTCTGAATATGAGCCCAAGAGCTTCTGATGGGCAGGTGGGCCACGGTGCCAACTGTGGGCTGGTGCTGGAGAAGGAGGCTCACATAACTTAGACAGTTGGGATACCAAGTCTGACCCCAGGAGATCTCTGCTGCTCTTTCTGGCCCACAGAGACTCAGAACCCCATTTTGTTTCTGGGTGCACAGCTCCCCCTCCTGGATCCATTTTAGCTTTACCCCCAAGCAGTAGCCCTTCCAGTCTGAACCTCCAGAGGGCCAAGCTGCTCACTGGCTCCTCCTGTAGGGGCCTCTTCTCCATGGCA…
CD48	CD48 molecule	NP_001769.2	XM_002928436.1	F1F2032590	GGGCTCCACCCATGAGTTGCTGAGCATCAGAAAGGTCAGTGAGATTTCCTCTCACCTTGGACTGTGACTTCAATGGCTCTGGAGCCCTTGGTCTCTTCTTAGCCTGATTCCCACCTGTCTCCAGTGTTCCTGGGAAGTAACATGTGCTCCCAAAGGCAGAAGCCGTGTCTGGCTCTGGAACTTCTACTGCTGTTTCATTTGGTCTGGCCAACCAGCACTCAAGGTCCTTCAGAACATCGGGTCACTGCCATCTCTGGCACCAACGTGTGTCTTCCAATCTCCAATTTGCCTGCTAAGTACATACAACTCACCTGGTTTTACACCACCAATCAGAAGATTCTAGAATGGGAATCCAACCAGACTCTTCTCTTCGACTCTGAATTTAAGGGCAGGGTCAGT…
CD5	CD5 molecule	NM_014207.3	XM_002928660.1	F1F2166201	GACCAGGACCAGACCCCAGGACCTGAAGAACCGCATCTGCGCGGCCCTCCACTGTGGCTCCTTCCTGAGGCACCTGCCAGAGGCCGAGACAACCAGGACCCAAGATCCGGGGGAGAGCAAGGTCCTTGCCGATTCGATGGGAGATCCAGAACGCCAGCTGTGCGTCCCTGGAGCAGTGCTTCAGGAAAGTCCCGCCCTATGAGGGTGGCCAAGCTCTGGCCCTTGTCTGTTCTGATTTCCAGCCCAAGGTGCAGAGCCGCCTGGTGGGGGGCAGCAGTCTGTGTGAAGGCTCCGTGCAGGTGCGCCAGGGCAAGCAATGGGAAGCCCTGTGTGACGTCTCCTGGGCCAAGGGCACCGCGAGGTGGGAAGAGGTGTGCCAGGAGCAGCAGTGCGGCAAAG…
CD55	CD55 molecule, decay accelerating factor for complement (Cromer blood group)	NP_000565.1	XM_002928674.1	F1F2028566	ATAGATTAGTCGGTGCAGCTTCTAGTTACTGTTCCATTGTAAAGAACGATGTTGGATGGAGTGATCCATTGCCTGAATGCCAAGAAATTTTTTGTCCGGAACCACCAAAAATTAGCAATGGAGTCATTCTAGATCAACAGAACACTTATGTGTATCAACAGGCTGTAAAATATGAATGTATAAAAGGCTTCACCCTGATCGGAGAGAACTCTATTTATTGTACTGTTAAGGGTGACCAAGGAGAATGGAGTGGCCCGCCGCCTGAATGCAAAGGTTCTCAGATTTCTACAGTCATACTAGCAACAGAGACACCCACCACAGTAAGTGCATCAGCTACAAAGCCCACATCAACTCCTCAGAAACCCACCACTGCAAATGTTACAGGTACCAAAGTCACAT…
CD7	CD7 molecule	NP_006128.1	XM_002925871.1	F1F2017448	GGTCTGCGGGGGGCAGGGTGGCGGCCGGCATGGCCCCAGAGCTCCCTCTGCTCCCCCTGCGCCTCTCTTATGCCTGTACCCTGCTCGGGGCTCTGGCCACCCAAGAGGTGCGGCAGCTCCCCCCCCTACACGATTGCCTCCGAGGGGGCTCCATCAACATCACCTGCTCCACGAGCGGGCCCCTGGCCGGGGTCTACCTGAAGCAAAGGTGGCCAAAGTCCACCAGCGTGATTTACTATGAAGACAAGAAGCAGCCCACGGTAGACGAGTGCTTCCGAGGTCGCGTTGCCTTCTCCGGGCTGCAGCACAACCTGACCATCACGCTGAGCCGCCTGCAGCCGGCCGATGCTGGGGCTTATGTCTGCCAGGCCGTCATGGACGACGTGGTCTGGGGCCCTG…
CD74	CD74 molecule, major histocompatibility complex, class II invariant chain	NM_001025159.1	XM_002918159.1	F1F2029582	GGTATTTCCAGCTTTGTGGTTTTCACTTCCACTTTTACCAGGTGGGCGGAGTAGGCTCCGGTGGACAAATCAGATTCCTCCTCAGCTCCAGCTTCAAGAGGTAAGCTAGGCATTCAGGGTCCCAGACACCCAGGCACCGGTGGAGGCAGCAGCAGCAGCAGCAAGAGCAGCAGGAAGTGTGGGGAAGTCCAGAGGCCAGAACCATGGAAGACCAGCGCGACCTCATCTCCAACCATGAGCAGCTGCCCATGCTGGGCCAGCGCCCCAGTGCCCCAGAGAGCAAGTGCAGCCGAGGAGCTCTGTACACAGGCTTTTCTGTCCTGGTGGCTCTGCTCCTGGCTGGCCAGGCCACCACCGCCTACTTCCTGTACCAGCAGCAGGGCCGGCTGGACAAGCTGA…
CD74	CD74 molecule, major histocompatibility complex, class II invariant chain	NM_001025159.1	XM_002918159.1	F1F2003416	GGTCCCAGACACCAGGCACCGGTGGAGGCAGCAGCAGCAGCAGCAAGAGCAGCAGGAAGTGTGGGGAAGTCCAGAGGCCATAACCATGGAAGACCAGCGCGACCTCATCTCCAACCATGAGCAGCTAGACCCAATAGACTGGGCCAGCGCCCCAGTGCCCCAGAGAGCAAGTGCAGCCGAGGAGCTCTGTACACAGGACTTTTCTGTCCTGGTGGCTCTGCTCCTGGCTGGCCAGGCCACCACCGCCTACTTCCTGTACCAGCAGCAGGGCCGGCTGGACAAGCTGACCGTCACATCACAGAACCTGCAGCTGGAGAATCTGCGCATGAAGCTTCCCAAACCTCCCAAGCCTTTGCACAAGATGAGGGCTGCCACCCCCATGCTGATGCAGGCACTGCC…
CD74	CD74 molecule, major histocompatibility complex, class II invariant chain	NM_001025159.1	XM_536468.2	F1F2021827	GCCAGACGATTTTCTAAACCTAGATTTGTAGAAGGCACTTTGATGCCATTGTGACCAGCTCTCAGCTGATGTCTGAAGCCCTCTACAATTTGCTCAAAGAAAGCCCATTTGCACTTGGATAACTCAGTAACAGAGGCTCAGACTTCCTGAGATGCCCATTGCTTTCCTCAGAAATAAGAATCATAGGAGCAATTCCTAACTTTAATAGGCATTGAGTGTCCGAAGAAATCACCAAGTTCTAGGATAAGTGTGCCACATGGCCCTCTTCGATCTCACACCTTGTTGGTTCAGGCCTCAGTTTCCCCCATCGGTGCCAGGGGTAGAGTGAGCACAGCCACCTGGGCAGAAGGCATTAGGCCCACAGCAGTGGTTATGTGGATTCTACTGAGACTCTGGCCC…
CD74	CD74 molecule, major histocompatibility complex, class II invariant chain	NM_004355.2	XM_002918159.1	Contig6550	GAAGAGGTAAGCTAGGCATTCAGGGTCCCAGACACCCAGGCACCGGTGGAGGCAGCAGCAGCAGCAGCAAGAGCAGCAGGAAGGTGTGGGGAAGTCCTAGAGGCCAGAACCATGGTAAGACCAGCGCGACCTCATCTCCAACCATGAGCAGCTGCCCATGCTGGGCCAGCGCCCCAGTGCCCCAGAGAGCAAGTGCAGTCCGAGGAGCTCTGTACACAGGCTTTTTCTGTCCTGGTGGCTCTGCTCCTGGCTGGCCAGGCCCACCACCGCCTACTTCCTGTACCAGCAGCAGGGCCGCTGGACAAGCTGACCGTCACATCACAGAACCTGCAGCTGGAGAATCTGCGCATGAAGCTTTCCCAAACCTCCCAAGCCTTTGCACAAGATGAGGGCTGCCAC…
CD79A	CD79a molecule, immunoglobulin-associated alpha	NM_001783.3	XM_002923937.1	Contig3101	GAGACCAACCAACCCACTGGGAGAGATGCCTGGGGGTCCCGGAGTCCTCCAAGCGCTGCGCGCCACCATCACGCTCTTCTTCCTAATCTCTGCTGTTGACCTGGGCCCCAGGTGCCAGGCCCTGTGGGTGGACGAGGGCCCACCCTCAGTGACCGTGAGCCTAGGGGAGGAGGTCCACGTCCCGTGCCTGTACAACCATAGCAGCCGCGACAGCACCTTCAATGTCACGTGGTGGCGCATCATCCAAGGCAATGCCACCTGGCCCGACATGTTCTGGAGCTACGGCCAGGGCCCCCACAGTGAGCTGAGCATCCAGGCCGCGAACAAGAGCCACAGAGGCCTGTACAGGTGCCGGGTGGAGGAGAAAGGCCTCAACCAGAAAGTCAACCAACAGTACTC…
CD79B	CD79b molecule, immunoglobulin-associated beta	NM_001039933.1	XM_002924511.1	F1F2011427	GAGGGAGGGGACAGGCTGCAGCCCAGGCAGTTACACGTTTCCCACCCAGAAGTGTCTGTCCTAGTCACCAGCTTGGAGTCCGAAGTGGATTGGTGACCATGGCCGGGCTGGTGCTGTCTCCCGTGCCCAGCAACTGTCTGGTGTTGCTGCTGCTGCTTTCAGGTGCGCTCGCAGCCAAAACAGAAGACAAGTACCGGGATCCCAAAGGAAGCACTTGCTCCGGCATCCGGCAGAACCCACGCTTCATAGCCCGGAAAAGGGGCTCCACGGTGGAAATCAGGTGCTACACTGATGAGCCGGGGACCGTGAGCTGGCTCCGGAAGCGGGAGATGGACTTGGAGCCCAAGCTGCTGCTGAAAGAGGGCGACATACTGCAGACCCGGAATGACACCTTCGCCA…
CD80	CD80 molecule	NM_005191.3	XM_002915259.1	F1F2175647	GGTTTTCCAAAGCCTCAACTCTGCTGGTTGGAACATGAAGAAGAATTAAAAGCAATCAGCACAACAGTTTCCCAAGATCCTGAAACTGAGCTCTACACTATTAGCAGTGAACTCGATTTCAATATAACCAACAACCATAGCTTTGTGTGTCTTGTCAAGTATGGAGACTTAACAGTATCTCAGATCTTCAGCTGGCAAAAATGTACGTAACATTGTGCTGGGGATTTTCTAACTGTGTAAATTCTGAAAAGAAGGCAATTCAGCCAGATCCATTTTAGAATTGTGTATATTGACTTTGATAGCATTTCTTGTATTTTTGGACCCACAAATGATAATGAAGTGATATTGTGACTTGTTAAGGTCACTGTACAAGGTGCTAGCATAGTGTTACTAGATTAA…
CD83	CD83 molecule	NM_004233.3	XM_002917609.1	F1F2001456	AGGCCGGCAGTCCCCAGCCATGTCGCGCGGCCTCCGGCTCCTGCTCCTGAGCTGCGTCTGCAGCCTGGCGTCCGCGACGCGGGAGGTGAAGGTGGCTTGTTCCGAGGAGGCGGACTTACCGTGCACCGTCCACACGGACCCTCAGGGCCCCTACAGAGTCTTCTGGGTCAAGCTGACGGAGGGCGGCCAGGAGCGGATGGAGGTGCCTCAGGAGGGTCTGTGGTCCCACCTGCAGAAAGAAGCCTCCTTAGAAGCCTCCGGGGAAGGACTCTACTTGAAGATCCGGAACACTAGCCGCTGCCACGCGGGGACGTACAGGTGCACGGTGGAGGAGCTGGATGGGCAGAGAAACCAAAGCGGCACCGTGACCTTGAAAGTGACAGGGTGCCCTAAGGAACG…
CD86	CD86 molecule	NM_006889.3	XM_002927223.1	F1F2022741	TTTCTCTACAAGGAGTGTTAGGAGGTTTGGGGGAGCTCACAAAGGCTCCTTTTCGTTTGTTCCAAATACCTTGCTTCCGTGTTCCTCGGGAATGCCACTGGGCTTATGCATCTGGTCTCTGGGAGCTGCAGTAGATGGGCATTTGTGACAGCACTATGGGACTGAGTAACACTCTCCTTGTGATGGCCCTCCTGCTCTATGGTGCTGCTTCTGTGAAGAGTCAAGCATATTTCAACAAGACTGGAGAACTGCCATGCCTCTTTATAAACTCTGAAAACATAAGCGTGGATGAGTTGGTAGTATTTTGGCAGGACCAGAATAAGCTGGTTCTGTATGAGCTATTCAAAGGCAAAGAGAACCCTCAAAATGTTCATCCCAAGTATAAAAGGCCGCACAACG…
CD86	CD86 molecule	NM_175862.3	XM_002927223.1	F1F2023595	GACAGGATATACAGTCATGGGGAGGAAGGCTTTCACAGGCGTGGAGGGGGTTGCTCCTCCTTCCACTGTAGCACAGACTAGTACAGACAGAGAAGAATCATTCCCAGACCTTAGCGCAACAGCTGACACAGCTAAGATGTATCTCAGATGCACTATGGGACTGAGTAACACTCTCCTTGTGATGGCCCTCCTGCTCTATGGTGCTGCTTCTGTGAAGAGTCAAGCATATTTCAACAAGACTGGAGAACTGCCATGCCTCTTTATAAACTCTGAAAACATAAGCGTGGATGAGTTGGTAGTATTTTGGCAGGACCAGAATAAGCTGGTTCTGTATGAGCTATTCAAAGGCAAAGAGAACCCTCAAAATGTTCATCCCAAGTATAAAAGGCCGCACAACGT…
CD93	CD93 molecule	NM_012072.3	XR_095765.1	F1F2012994	GGGCACCCACCGCTGCTCAGCATTGTGACCTCGAGGCTGGTGTCCCTTTGGTTCATCCACATGCCTGATTATCACAACCTTGACATCTGGCACTGCATAGCCCCACGGTGTTTTCCCGGCAGCATAAAGTGGGTGACTCAAGAGGCTTCTGTCTTAAGGACAGGAGGGGTGCAGGCTAACATCTTCCCTGTGATTAGGCAAAAAGGTAGAATCAAAAGTTAAACACGTATGCGGGTGTGTTTATGTAGATGGTACAGGAAAAACTAAGTTGGAAATAAACCTTCTCCCTGAAACACACACGTGCTTGTTGCTATTCTTACATGCCACTCAGGAGCCCCAGTCTGAATACATCCTGATAGGATCTGGGGTTTTATCGCCAAACAACTTTTGGAGAATATG…
CD96	CD96 molecule	NM_005816.4	XM_002917317.1	F1F2016167	GACAAATAGGGGAGCTGGTGTTTGCTTCAAGGCATCAGTTGACATCCATGATCATGGAAATGCTGGCGTAAGGCCTTTAGGAGACGATGGAGAAAAAATGGACCTACTGTGCTGTCTGTTCCATCATCCAGATACATTTTGTCAGGGGAGTATGGGAAAAAGCAACCAGTACAGAAAACGTCTATGCTTCCCCTGGCTCTGATATCAACCTGACCTGTCAAACGTGGAAGAAAGGCTTCTTGGTGCAGATGCAGTGGTCCAAGGTCACTGATAAGTTGGATCTGATTGCCCTTTATCATCCTCAGTATGGCTTTCACTGTAGTAATGGTGGTCCCTGTGAGTCACTGGTGACTTTCACAGAAACTCCCGGAAATGTGTCCACGTGGACTCTGCACTTAA…
CD96	CD96 molecule	NM_198196.2	XM_002917317.1	F1F2013269	AAGCCAGAAATTCCCATGATTGTGGAAAATAACTCTACGGATGTCTTGAGAGAGAGAACATTCACCTGCTCCCTGAGGAATGTATTTCCCACAGCAAATCTCACATGGTTTATAGAAGGAGGCTTTCCTCAAGGTAAAAAAGAAGGAATATACATTACTAATGAAGAGAGAAAAGACAAAGGTGGATTTTTGGAGCTGAGGTCTGTTTTGACAAAGGTGTATGGTAATAAACCAGCCGAATCAAACAACTGACCATCTGGTGTATGGCCCTGTCTCCAGTCCCCGGAAATGAAGTGTGGAATATCTCATCTGAAAAGATCACTTTTTCCTTGGGCTCAGTGAACCCTTCCATAGGTCCTCTGCATGATGTTGTCACATCAACCGTTGGCACCCAACCTT…
CD96	CD96 molecule	NM_198196.2	XM_002917317.1	F1F2017950	CCTTGGGAAAAATAGAAAGAAAAAAAAAAGAATTACATTCTGGAACATTATAACAAGAAAAGACATCACATAAATAGTAACTGCAGACGTGCAAAAACGGAAGTGAGAACAAGGCATAGGTATGATCCCAGAGCATGACTGTGGTCAGTGAGGGCCATTGGAGAAAACAGGTAGGAGAGAGGGTTCAAGTCATGCTGCTTTGAAATTCCCGAAGTTTGGCATGAAAGTTCATCTTCTCGTTATGTCCTTTGCAGGTATTGTGGTCAATAAACCTAAAGATGGAATGTCCTGGCCAGTGATTGTAGCAGCTTTGCTCTCTTTCTGCATAGCGCTGTTTGGTCTCGGAGTGAGAAGGTGGTGCCAGTACCAGAAGGAAATCATGGAAAGACCCCCGCCTTT…
CD97	CD97 molecule	NM_001025160.1	XM_002920997.1	F1F2002093	CGAGGGAGTAGAGCTCTACTTCCTGGTGGTGCGGGTGTTCCAGGGCCAGGGACTGAGCAAGTGGCAGCTCTGCCTGATCGGCTACGGGGTGCCCCTGCTCATCGTGGGTGTCTCCGCGGCCGTCAAAAGTGATGGCTATGGCCGCAACGACTATTGCTGGTTGAACCCTGAAGGTGGCTTCCTCTGGAGTTTCGTGGGACCCGTGACCCTCATCGTTCTGTGCAATGCTGTGATCTTCGTGACTACTATCTGGAAGCTCACACAGAAGTTTTCTGAGATCAACCCAGACCTGAAGAAACTAAAAAAGGCCAGGGTGCTGACCATCACAGCTATGGCTCAGCTCTTTGTGCTGGGCTGCACCTGGGTCTTCGGCTTATTCCTCTTCAACCCGCAGAGCTG…
CD97	CD97 molecule	NP_510966.1	XM_002920997.1	Contig2884	ACTACTGCACATGCATTCCAGGATATGAGCTTGCTTCTGGGGCAAGAATGTTCAAAAATGAGAGTGAGAACATGTGTCAAGATGTGGACGAATGTCAGCAGAAACCCCGAATCTGTAAAAGCCCGAGCATCTGCACCAACACCCAGGGCAGCTACACCTGCGAATGCCCGCCCGGCTTGCAGCTCAAACCGGGCGACCCAAATCTGTGCACAGATGTGAATGAATGCACATCGGGGCAGAACCCATGCCACAACTCCACCCACTGCCTCAACAACATTGGTGGCTACAAGTGCCGCTGCCGCCCTGGCTGGAAGCCCATTCCTGGGTCCCCCAATGGCCCAAACAACACCGTCTGTGAAGATGTGGACGAGTGCAGCTCCGAGAAGCCTATGTGCCATG…
CD97	CD97 molecule	NM_001025160.1	XM_002920997.1	F1F2225463	GGGGGGGCTGGCGGTGTCACTAGTCTGCCTGCTGTTGTGCATTCTCACCTTCCTGCTGGTGCGGCCCATCCAGGGCTCGCGCACCACCGTGCACCTGCACCTCTGCATCTGCCTCTTTGTGGGCTCCGCCATCTTCCTGGCGGGCATCGAGAACCAGGAAGGAAGCATCCAAAAGGTGGGGCTGCGCTGCCGCCTGGTGGCGGGACTGCTGCATTACTTCTTCCTGGCCGCTTTCNGCTGGATGAGCCTCGAGGGAGTAGAGCTCTA
CDC42	cell division cycle 42 (GTP binding protein, 25kDa); cell division cycle 42 pseudogene 2	NM_001791.3	XM_001504278.2	Contig4467	TATGGTCCCCTTCCCCCTCTCAGTACTAGTTAATTTGAGTAATTGTGTATTGTCAGAAAAAGTGATTAGTACTAGTTTTTGTTTTGTTGTTTCAATTTTTTTTTTTTTNTTTTTTTTGTTTAAAAGCAAGGCATGCTTGTGATGACTCTGTAACAGACTAATTTGGGTTGTTGAAGCTGCTCCCGGGCTCCATCCACTCTGGAGAATGATCTGGGACATTTAGGGTTTTTTGTTTTGTTTTTGTTTTGCGGGGGTGGGGTGGGGTGCGGGGAGTGTGTGTGGGGTTTGTTTTTATTTAGTTATGTTTTTTAAATTCATTAACCATTGGATAGCCCTTAAGGGGAGGAGGACTGATTGATTCCACATTCCACTTCCTAGATCTAGTTTAGAAAACTTGTT…
CDC42	cell division cycle 42 (GTP binding protein, 25kDa); cell division cycle 42 pseudogene 2	NM_001791.3	XR_097034.1	F1F2251058	GGAGAACATTTAACAACATGGGGACCAGTCAGGGGAATCCCCTTATTTCTGTTTTACATATGAGGAACCCTGGAGTAGCTCGTTAAGGCTCTCTAGTTTAATAAAAAATCATAGAGTCTTATGAAGACTCTTCATAAGTGTTAATAGGGATTTTATTCACTTACCTTCGTTGCAGTTTCCAATTTTTAAAATGTTTAGATAATTTTCTCACCTTCCCAAATCCTAATTCTTGTAGATTCATTAGTGTCGAACCAATGCTTTTCTCATGTCTACAAGTTACTTTAGTAATATGACATTCTTTTCAGATGTAATTAAACAAACAAACAAAACCCTTACAAACAAAAAAAAAAAAAAAAACAAAAAAAAAAAAAA
CDC42	cell division cycle 42 (GTP binding protein, 25kDa); cell division cycle 42 pseudogene 2	NM_001791.3	XR_097034.1	F1F2260558	GGAGAACATTTAACAACATGGGGACCAGTCAGGGGAATCCCCTTATTTCTGTTTTACATATGAGGAACCCTGGAGTAGCTCGTTAAGGCTCTCTTAGTTTAAATAAAAAATCATAGAGTCTTATGAAGACTCTTCATAAGTGTTAAGTAGGGTATTTTATTCACTTACCTTCGTTGCTAGTTTCCTAAATTTTTAAAAATGTTTAGATTAATTTCTCCACCTTACCCAATCCTAATTCTTGTAGATTCATTAGTGTCGAACCAATGTCTTTCTCATGTCTCAGTTTCTTTGTATATGCATTTCTTTTCAG
CDC42	cell division cycle 42 (GTP binding protein, 25kDa); cell division cycle 42 pseudogene 2	NM_001791.3	XM_002919524.1	F1F2001359	GGAGGAGACCCCGCGCAGTGCTGCCAACGCCCCGGCGGAGAAGCTGAGGTCATCACTGAATTTTGAAGTATTTTAAGTGGATACAAAACTGTTACCAAGACAAATAGCAGAACAAATTAAGTGTGTTGTTGTGGGTGATGGTGCTGTTGGTAAAACATGTCTCCTGATATCCTACACAACAAACAAATTTCCATCTGAGTATGTACCGACTGTTTTTGACAACTATGCAGTCACAGTTATGATTGGTGGAGAGCCATATACTCTTGGACTTTTTGATACTGCAGGGCAAGAGGATTATGACAGATTACGACCGCTGAGTTATCCACAAACAGATGTATTTCTAGTCTGTTTTTCAGTCGTCTCTCCATCCTCATTTGAAAATGTGAAGGAAAAGTGGGT…
CDC42	cell division cycle 42 (GTP binding protein, 25kDa); cell division cycle 42 pseudogene 2	NM_001791.3	XM_002919524.1	Contig5441	GGTGCTGCCAACGCCCCGGCGGAGAAGCTGAGGTCATCACTGAATTTTGAAGTATTTTAAGTGGATACAAAACTGTTCCAGCAATGAAAAAACAAATTAAAGTGTGTTGTTGTGGGTGATGGTGCTGTTGGTAAAACATGTCTCCTGATATCCTACACAACAAACAAATTTCCATCTGAGTATGTACCGACTGTTTTTGACAACTATGCAGTCACAGTTATGATTGGTGGAGAGCCATATACTCTTGGACTTTTTGATACTGCAGGGCAAGAGGATTATGACAGATTACGACCGCTGAGTTATCCACAAACAGATGTATTTCTAGTCTGTTTTTCAGTCGTCTCTCCATCCTCATTTGAAAATGTGAAGGAAAAGTGGGTTCCTGAGATAACTCACCAT…
CDC42	cell division cycle 42 (GTP binding protein, 25kDa); cell division cycle 42 pseudogene 2	NM_044472.2	XM_002750404.1	Contig6456	GGAGACCCCGCGCAGTGCTGCCAACGCCCCGGCGGAGAAGCTGAGAGAGAGATCACAAGTAGTCAGAGAGGCAGGCATAGAGAGAGAAGGAAGCAGGCTCCCCGCTGAGCAGAGAGCCCGACGCGGAACTCGATCCCAGGACCCTGAGATCACGGCCTGAGCCGAAGGCAGCGGCTTAACCCACTGAGCCACCCAGGTCATCACTGAATTTTGAAGTATTTTAAGTGGATACAAAACTGTTCCAGCAATGCAGACAATTAAGTGTGTTGTTGTGGGTGATGGTGCTGTTGGTAAAACATGTCTCCTGATATCCTACACAACAAACAAATTTCCATCTGAGTATGTACCGACTGTTTTTGACAACTATGCAGTCACAGTTATGATTGGTGGAGAGCCATA…
CDK1	cell division cycle 2, G1 to S and G2 to M	NM_001786.4	XM_002915108.1	Contig2380	GGCACTTAGCTTCAAAGCTGGCTCTAGGAAGTTAAGGCCAGAGCGACGCCGCCGTGGTAGCCGCCGCCGCTTTCGTCGCGGGATAATAAGCCGGGTAGAGTTGCTGAGGATCTACCAAATCTGCTGATTAACTATGGAAGATTATACCAAAATAGAGAAAATTGGAGAAGGTACCTATGGAGTTGTGTATAAGGGTAGACACAAAACTACAGGTCAAGTAGTAGCCATGAAGAAAATCAGACTAGAAAGTAGAAGAGGAAGGGGTTCCTAGTACTGCAATTCGGGAAATTTCTCTATTAAAAGAACTTCGTCATCCAAATATAGTCAGTCTTCAAGATGTGCTTATGCAGGATTCCAGGTTATATCTCATTTTTGAATTCCTTTCCATGGATCTTAAGA…
CDK1	cell division cycle 2, G1 to S and G2 to M	NM_033379.4	XM_853775.1	Contig6970	CCAAAAAAACCACTTTTCCATGGGGGATTCAGAAATCGATCAACTCTTCAGAATTTTCAGAGCTTTTGGGTACTCCCAATAATGAAGTGTGGCCAGAAGTGGAATCTTTACAAGACTATAAGAATACATTTCCCAAGTGGAAACCAGGAAGTCTGGCATCCCATGTTAAAAACTTGGATGAAAATGGCTTGGATCTGCTCTCGAAAATGTTAGTCTATGATCCTGCCAAACGAATTTCTGGCAAAATGGCACTGAATCATCCTTATTTTAATGATTTGGACAATCAGATTAAGAAGATGTAGCTTTCTGACAAAGAGTTTCCACGTATCAAGAACAGATAGTTATATTTTTACTGTTAACTTTGTCTGTTTTTGTTTTGTGTATTTTTCTTTTCTTTGT…
CDK1	cell division cycle 2, G1 to S and G2 to M	NM_033379.4	XM_546115.2	F1F2033015	AGAAGTATTGCTGGGGTCAGCTCGCTACTCAACTCCGGTTGACATTTGGAGTATAGGCACCATATTTGCAGAATTAGCAACCAAAAAACCACTTTTCCATGGGGATTCAGAAATCGATCAACTCTTCAGAATTTTCAGAGCTTTGGGTACTCCCAATAATGAAGTGTGGCCAGAAGTGGAATCTTTACACGACTATAAGAATACATTTCCCAAGTGGAAACCAGGAAGTCTGGCATCCCATGTTAAAAACTTGGATGAAAATGGCTTGGATCTGCTCTCGAAAATGTTAGTCTATGATCCTGCCAAACGAATTTCTGGCAAAATGGCACTGAATCATCCTTATTTTAATGATTTGGACAATCAGATTAAGAAGATGTAGCTTTCTGACAAAGAGTTTCC…
CDK13	cell division cycle 2-like 5 (cholinesterase-related cell division controller)	NM_031267.3	NM_001205431.1	Contig1686	ATCAAGATGAGGATGTTGGAGCTCACACCAGAACCAGACCGGCCTCGTATTCTGCCTCCTGATCAGCGACCTCCTGAGCCACCTGAACCACCACCAGTCACTGAAGAAGATCTGGATTATCGGACAGAAAACCAGCATGTTCCCACCACTAGCTCTGCGTTAACTGACCCTCACGCCGGAGTGAAAGCTGCCTTGTTACAGCTGCTCGCCCAGCATCAGCCCCAGGATGACCCCAAAAGAGAAAGTGGTATTGATTACCAGGCAGGAGATACTTACGTACCCACTTCCGACTACAAGGACAATTTTGGATCCTCCTCTTTCTCTTCCGCTCCCTACGTTAGCAGTGACGGTCTGGGAGGTAGCTCTGCTCCAACACTGGAACGACGGAGCTTCATTGGA…
CDK13	cell division cycle 2-like 5 (cholinesterase-related cell division controller)	NM_031267.3	XM_002914141.1	F1F2021965	TGTGGAACTTTAAAAAATGACAAGGCAAAAACAAAGCCACCTCTTCAGGTAACAAAGGTGGACAATAACTTGGTTGTAGATAAAGCCACCAAGAAAGCAGTTGTAGTTGGGAAGGAGAGTAAATCTGCTGCTACAAAGGACGAACCAGTATCTCTTAAAGAGAAAACCAAACCACTTACACCAAGCTTAGGAGCCAAGGAGAAGGAGCACCATGTGGCTTTATTGACCTCTACATTACCACCGTTACCTTTGCCTCCCATGCTGCCTGAAGATAAGGACACTGACAGCTTACGTGGAAATATTTCGGTAAAAGCAGTTAAAAAGGAAGTAGAGAAGAAACTCCGATGTTTACTTGCTGATTTACCACTGCCCCCAGAGCTACCAGGAGGGGATGATCTC…
CDK13	cell division cycle 2-like 5 (cholinesterase-related cell division controller)	NM_031267.3	XM_002914141.1	Contig5064	GCGTGGATAAATTTGATATCATTGGAATTATTGGAGAAGGTACCTATGGACAAGTTTACAAGGCCCGGGATAAAGACACTGGAGAAATGGTAGCCCTAAAGAAAGTACGTCTAGATAATGAAAAGGAAGGCTTTCCAATTACAGCAATTCGAAGAAATTTAAAATTCTCCGGCAGCTTACCCCATCAGAGTATTATCAATATGAAGGAAATAGTGACTGATAAAGAAGATGCTTTGGATTTTAAGAAGGATAAAGGTGCATTTTATCTGGTGTTTGAATATATGGACCATGATCTGATGGGACTACTGGAATCAGGCTTGGTTCATTTTTAAATGAAAATCACATAAAGTCATTCATTGAGACAGCTCATGGAAGGTCTGGATTATTAGTCACAAGAAG…
CDK13	cell division cycle 2-like 5 (cholinesterase-related cell division controller)	NM_031267.3	XM_002914141.1	F1F2033119	AGAAGTAATGACAGGTACCTGTAAGACCAGAGAAAGACATAAACCTACACTCTGGTTCCTTAATTTATTGGCATAAAATTTTTCATCTCGGTTCAAGACATGGTCAAAGTATTTGGAGTGTTACCTGTGTTTTAAGACTTGATTTTGCAAATGTGAAGGTTTTCTTTTTAGGAATTGGAATGTTTGGAGTGTTAGAAATATCCACTGACAATAAATTGATTCCTTAAAACAAGTAATTAAGTTGGGATGCTAAAATATTTAATGAAATTTCTTATATATTGTATCAAGACTCCAACTTTTCTGTGTTGAAGGATGGGGGGATTTTTATATAGCAGTTGTCTGTTTTTTTTTCTTCTGTGGAGTTTATATTGATGTACCTCTTTTTGTGTATTGTTCAGC…
CDK13	cell division cycle 2-like 5 (cholinesterase-related cell division controller)	NM_031267.3	XM_002914141.1	F1F2114626	ATACTAACAAGGTCATCACTTTATGGTACCGTCCACCTGAACTGCTGTTGGGAGAAGAAAGATACACACCTGCTATTGATGTATGGAGCTGTGGCTGTATCCTTGGTGAACTCTTCACAAAAAAACCTATATTTCAAGCAAATCAAGAACTTGCACAACTAGAGTTAATAAGCCGTATATGTGGGAGTCCGTGTCCTGCAGTGTGGCCCGATGTAATCAAACTACCA
CDK13	cell division cycle 2-like 5 (cholinesterase-related cell division controller)	NM_031267.3	XM_533082.2	F1F2258363	TGAAGATAAGGACACTGACAGCTTACGTGGAAATATTTCGGTAAAAGCAGTTAAAAAGGAAGTAGAGAAGAAACTCCGATGTTTACTTGCTGATTTACCACTGCCCCCAGAGCTACCAGGAGGGGATGATCTCTCAAAGAGTCCAGAGGAGAAGAAAACAGCAACACAGTTACATAGTAAAAGGAGGACCTAAAATATGTGGGCCTCGCTATGGTGAAATCAAAAGAAAAAGATATTGACTGGGGAAAGCGCTGCGTGGATAAATTTGATATCATTGGAATTATTGGAG
CDK13	cell division cycle 2-like 5 (cholinesterase-related cell division controller)	NM_031267.3	XM_533082.2	F1F2257154	CCATTGTTGGCCAAAATTTCAAATTATTTAGAATAGCAGTTTTAAAAAATTATGTAAAAATGACTGTGTCTTAAAAGGGAAATTTGGAATCTATTGGAATAAAGTAGAGCAAACATGTTATGAAATGTCAACTTAAAGAAACACTAAGCTTGTGTCAGAGACTATGCATGACTTCTGTCGTCCTCTCCTGCCAGTATTCCTGCAGCTGCACTAGACTTGTTTGATTACATGCTCGCCTTGGATCCCAGTAAGCGCTGCACCGCAGAACAGGCGCTCCAGTGCGAGTTCCTGCGGGACGTGGAACCCTCAAAAATGCCTCCACCAGACCTTCCTTATGGCAAGATGTCATGAGCTGTGAGTAAGAAGCGAAGACGACAGAAGACAGATGGGCATGACTGA…
CDK13	cell division cycle 2-like 5 (cholinesterase-related cell division controller)	NM_031267.3	XM_003268943.1	Contig2588	AATATGGGGTGGGGAGGGTAAGTAAGTGCCTTAACAGGTAAGCTTAAGGTCTGAAAAAGCAGTTAACCTTTATACCCATTTGTCTTCTAAAGGGAATCAATACACTGTATTGAAGAGGCAGGGAGCTCTCCAGTGTTTTCGGGGCTGCCTGTCAGTTCCTGCTAGATCCATTCCCTCTGCCTGTCCCACTTCTTTCTTGCCTATCGCTGGGCTGTGTTACCTTCCACTATCACCTGGTCTTGATAGGAGAGTGAGAGCAAACAAAGGGACTAGAACTCCAGTCAGGACCTCGTTACTTCCAAGAAGTCTACAAAGTTATGTCATTTAAGTGGTTGAAAGTAATAGACTAAATGAGCATTTCCAAGTACCATTTTTTCCCAGGCTGCCATATTGTCCCTG…
CDK13	cell division cycle 2-like 5 (cholinesterase-related cell division controller)	NM_031267.3	XM_533082.2	F1F2094925	AGGAATTCAGCCTTCTTCTCAGAGCACGCAGCCTAAAGTGGAGACGGACGCTGCGCAGGCGGCCGTGCAGAGCGCGTTTGCGGTTCTGCTGACTCAGTTAATAAAGGCCCAGCAGTCAAAGCAGAAGGATGTGCTGCTAGAAGAGAGGGAAAATGGATCAGGACACGAAGCGTCGTTACAACTCAGGCCACCTCCAGAACCTAGCACCCCGGCAT
CDK6	cyclin-dependent kinase 6	NM_001259.6	XM_003318579.1	F1F2007554	ACCGGGCGGGGTACGGTCGGCGGTCCATGTGCCCTGCTGCTGTCTCAGAGGCATCTGTTCTGCAGTCCTAGGAAGTAGAATGTCCCTAGAAGCAAACGGGTGTCTTCTGTGCATAAATAAAGTACAACACAATTCTTTGAAAGTTCGGGTATAGTAATAATAGTATAATAAAGAGATGCCGCTCTGTATGAAGCATGTACCGGGCATCTCTCAGGCGCTAAGCTCAGTTTTCTTTTTTTTTTTTTTTTTTTTTTTTTAAGAGTAAGATGTATAATTACAAGTAAAGTATTTTTTATTTTTTATTTCTATCATTCTACATATATGGTAGGCAAAAGATATGACGTTGGAAAAGTTTTGTTTTGAAAATTTGTTTATTTTCTGTCTTGGCGAAAGCTCCTC…
CDK6	cyclin-dependent kinase 6	NM_001259.6	XM_001493503.2	F1F2016428	AGACTTGACCACTTACTTGGATAAAGTCCCGGAGCCTGGTGTGCCCACTGAAACCATAAAGGACATGATGTTTCAGCTTCTCCGAGGTCTAGATTTTCTTCATTCTCACCGAGTAGTGCATCGTGACCTAAAACCGCAGAACATTCTGGTGACCAGCAGCGGACAAATAAAGCTGGCTGACTTCGGCCTTGCCCGCATCTACAGTTTCCAGATGGCTCTTACCTCAGTGGTCGTCACGCTGTGGTACAGAGCTCCAGAAGTCCTGCTTCAGTCCAGCTACGCCACCCCCGTGGACCTCTGGAGTGTTGGCTGCATATTTGCAGAAATGTTTCGTAGAAAGCCTCTTTTTCGGGGAAGTTCGGATGTCGATCAGCTTGGAAAATCTTGGACGTAATTGGA…
CDK6	cyclin-dependent kinase 6	NM_001259.6	XM_002818213.1	F1F2287520	AGGTTTTGATCTGAAGGTTCATTGGCAAGTGTTTGGCATAGAAGAGCAGTATGTGTTAAGAAAAGCACAATATTGGTTCCCGTAGAGTGCAGATTAGATCTAGAGGGTTTTATAGGATTACCATGTCAGAGATGTGTCAGTGCATGTTTTCACTGTAAAGTGTATTAGTGTAGTGTTTCTGCATTCCCATAGGGCTTAGTTAAAGCTTTAGTCTAGGTTTTCAGCAAGGCTGTCCTACCCAGTAAGCTTTTTTTTTTTAACTTTATTAATAGAAAATAGTGTTAAATTAGTAAGAAAAAAAAATAACTTAATTTAGGTACATTTGTACCTGTTGGTTTCTTGTGTTTGTAAATACACGGTT
CDK6	cyclin-dependent kinase 6	NM_001259.6	XM_002818213.1	F1F2007423	TGTTAACAACCAACAGTCCCCAACACCTCAGAAGCTTGTGGCATTTCTGGTTATTTTAGGTTTTGATCTGAAGGTTCATTGGCAAGTGTTTGGCATAGAAGAGCAGTATGTGTTAAGAAAAGCACAATATTGGTTCCCGTAGAGTGCAGATTAGATCTAGAGGGTTTTATAGGATTACCATGTCAGAGATGTGTCAGTGCATGTTTTCACTGTAAAGTGTATTAGTGTAGTGTTTCTGCATTCCCATAGGGCTTAGTTAAAGCTTTAGTCTAGGTTTTCAGCAAGGCTGTCCTACCCAGTAAGCTTTTTTTTTTAACTTTATAATAGAAAATGTGTTAAATGTAGAAAAAAAATACTTAATTTGGACATTTGACCTGTTGGTTTCTGTGTTTGAAATCA…
CDK6	cyclin-dependent kinase 6	NM_001259.6	XM_003318579.1	F1F2026543	GAGAGGGAGGCTTCAGGCATCACAGGTGTGCCTGCTCGGGCTTGGCCACCACTATTACTTGACCTTTGGCTGGGCACGAAGTGTGCTCACAGCACCAATCCCAAATGCCCTCTGGCATGTTTGTGTGCATCTTAACTTCAAAACCAAGTCATCCTACAGAGCATTCAACTTTGGCTGTGGTACAAAGAAACGAAACAAGACTATAAACCACATTCCAGGCTGCTAGTTTTCTGTCCATCTATAGGCTGTAGTTTTACCGTATTTCTTCGTACTTGAAACTCATTCTGCTATTTTAATATCAGGGTACAAACTTACAAGGGTGCAAAATGACTCTCATTCCGTTTGCTCAGATCGCTACAGAATGCTGTTTTGGTGCTTTTGTATTGAGCAGGTCAAAGG…
CDK6	cyclin-dependent kinase 6	NM_001259.6	XM_003252460.1	F1F2192070	ATCACCAGCAACTTCTAATTTAACCTTGAAGTCTGCATAATGAAAATAGTTCCCAGCAGTAATACAGTTCTTGAACTGCCCTCCCCCATTACCAAGTACATTATACAGCTTCTCAGTTTGGTCCTGTGTTTGCAACAACATCCACGTGAATATTACAGTTTCTCACTTATTTTGTATTCATGTGTTTTACTATGACCAATAGTAAATATATTAGTTAGTACTCGGGATGAATAGCAGCAACTACCCCTAAAATCAGCACTTATCAAGGTGGAGAATTTCTATTTCAAGTTGTTCTACACTTGCATAAATTATTTCTATTATTATTCATGTATGTTATTTATTTCTGAATCACACTAGTCCTGTGAGAATACAGCTAGAAAGGAAATGGCATTAGGTTTC…
CDKN2B	cyclin-dependent kinase inhibitor 2B (p15, inhibits CDK4)	NM_078487.2	XM_003312021.1	F1F2162588	CCTGAGAAATGTTAAAGACTCAAAGAGGTTCATTTCTCTCACTCTTTGTAATAATTATTGATAAATGATACCAGCAACAATTGATTTTAAAACACTGCTATATATACTAGGAAAAGGTTTATGAATTGTGGGAGAGAGAGAGAGAAACAGAAAGAAAAAAACTAATTTGAGAAAAGAAGGGGATTCATTAAATTGAATTTAAAAATCTTTACTTCCCCATCAGTTCTTTATACCCAGATGAACACATTACTGGGGAAAGTTAGTTGAGAATCAGAGCATTTCTTATTGGGAAAAATGTGGAAGCACTTATTGATGTTAACTTGTTCCAGGCATATATTAAAATACATTTGTTCATTTAATATTTAAACCTGATAGATGTCATTTTCCAGATGAGAACAA…
CEACAM8	carcinoembryonic antigen-related cell adhesion molecule 8	NP_001807.2	NM_001113459.1	F1F2025955	GGCCACTTAAGACAGAGCCAACATTGGGACAACTGCTTCTCCTGAGCATTTCTGGAGCAGAAGCTCTTCTCACAGAGGGAGGGACAGAGCGGGCAGCGGGCACCATGGAGCCCCCTTCGGTCCTTCCCCGAGGAGGACGGGCCCCCTGGCAGGACCTCCTGCTGGCAGTCTCGCTCTTAACCCTCTGGAACCCGCCCACCACTGCCCATGTCACTGTGGAGTCCGTGCCGCCCAGTGCTACCGAAGGGAAGGACGTCCTTCTGCAAGTCCACAATCTGCCTAGGGATACTGGACGCTTCAGCTGGTTCAAGGGGGCCACAACAGAGGAGAACCGTCGTATTGTATCATATATAGTAGATGTAAGAGTTATTATCCCAGGACCTGCACACAGCGGCAGAG…
CEBPA	CCAAT/enhancer binding protein (C/EBP), alpha	NM_004364.3	XM_003127015.1	Contig493	AGTTCCTTTGCCTCTAATCTCCCAGCCTGCAACAGGCTGGGCTTCCCTGGGCAGAACTCACTTAGATGGGGGTCACTGGGTGACCCGTGGGAGCCCCCTGCCCCCAGTCAGACCAGAAAGCTAGGACATGGGTTACCTCTCCGGACATGTGTTCATGGGAGTGGCGTCCTGGTGGCGCAGGGAAACCTAGGGCTCTGGTCCAGGGTGGGGGTGGGGGCTGGGGTGAAGGGACCCTGGGACAACACCGCCTTGTCCTGTGTGTTGCCAGCATTACCATACAAACGCAGAGCACAGTCTGTCCATCCCAGAGGGACCGAAGTTATGAGAAGCTTTCCAAATATTTTGCTTTATCAGCCGATATCAACACTTGTATCTGGCCTCTCTGGGTCCCAGCGGTGC…
CEBPA	CCAAT/enhancer binding protein (C/EBP), alpha	NM_004364.3	XM_003127015.1	F1F2004703	GGGAGTGGTTTCGGGTCTCCGGATCTCAAGACTGCCCCCGCGGCGCGAGCCGGGACTAGGAGATTCCGGTGCCGCCAGAAAGCCTGGCTTGCAGCGCGCGCCCCTTGCCTTCCTCTGCGCCAGATTCGGTGCGTCTAAGACGAGGGGTCAGGCGGTGGTTTTCTCCCTGCAGGAGGGGAGAAGCGCCGTGGAGCTGAGCCGGAAGCCCCGGAACTCTAGTATTAAGGAATAACCTTGTGCCTTTGAAACGCAAGCTCACTGCTCCGATTCCTACCGAGTAGGGGGAGCAAATATGTGCCTTGTCATTTTATTTGGAGGGTTCCTGCCTCAATCGTGAGGCTGCAGGGCCCCAGGACGAGAAGGCAGAGTGCAGGCCCAGGGCAGGAGGGAAGGTCCGGG…
CEBPB	CCAAT/enhancer binding protein (C/EBP), beta	NM_005194.2	XM_001102454.2	F1F2001740	GGAAGCGCCCGCGCTCCCGCCCCCGCCCCTGGTGGCGCCGGCAAAACTTTGGCACTGGGGCACTTGGCAGCGCGGGGAGCTCGTCGGTAATTTTAATATTTTATTATATATATATCTATATTTTTGTCCAAACCAACCGCACATGCAGATGGGGCGCCCGCCCGTGGTGTTATTTAAAGAAGTAAATGTCTATGTGTACAGATGAATGATAAACTCTCTGCCTCTCCCCCTGCCTCCTCTCCAGGCGCCGGCGGGCGGGCCGGTTTCGAAGTTGATGCAATCGGTTTAAACATGGCTGAACGCGTGTGTACACGGGACTGACGCAACCCACGTGTAACTGTCAGCCGGGCCCTGAGTAATCGCTCAAAGATGTTCCTACGGGGTTGTTGATGTTGTGTT…
CEBPE	CCAAT/enhancer binding protein (C/EBP), epsilon	NM_001805.2	XM_002926010.1	F1F2210871	GTACAGGCTGCGGGAGGGAGCGGAACAACATCGCCGTGCGCAAGAGCCGCGACAAGGCCAAAGAGGCCGCATCCTGGAGACGCAGCAGAAGGTGCTGGAGTACATGGCGGAGAATGAGCGCCTCCGCAGTCGCGTGGAGCAGCTGACCCAGGAGCTGGGACACCCTTCGGAAAACCTCTTCCGGCAGATCCCGGAGCCGCCAGCCTCATCAAAGGCGTAGGGGGGCTGCAGCTAGAAAGAAACCAAAGG
CEBPG	CCAAT/enhancer binding protein (C/EBP), gamma	NM_001806.2	XM_002929953.1	F1F2010066	AAATGAGCAAGATAGCCCAGCAGAACAGCTCTCCAGGGATAAGTGTTATTCACACTCAGGCTCATGCCAGCGGCTTACAGCAGGTTCCTCAGCTGGTGCCTGCTGGCCCGGGGGGAGGAGGCAAAGCCGTGCCTCCAAGCAAGCAAAGCAAAAAGAGTTCGCCCATGGATCGCAACAGCGATGAGTATCGTCAGCGCAGAGAGAGGAACAACATGGCTGTGAAAAAGAGCCGGTTGAAAAGCAAAGCAGAAAGCACAGGATACACTGCAGAGAGTGAATCAGCTCAAAGAAGAGAATGAACGGTTGGAAGCAAAAATTAAATTGCTGACTAAGGAATTAAGCGTACTGAAAGATTTGTTTCTTGAGCACGCACACAACCTTGCAGATAACGTGCAACCC…
CFB	complement factor B	NM_001710.5	XM_844892.1	F1F2038145	AGGATTACCTGGGTGAGTTTTACTGCCCAGGATCCAGTACCTTGCTTTCTCAGCTCCTGTCCCCAGGTCCTGGACACTCACCCTCCCTTATTCTCCCTCAGATATCTATGTGTTTGGGGTTGGGCCTCTGGTGAACCAAGAGAACATCAATGCTTTGGCTTCCAAGAAGGATAAAGAACAACACGTATTCAAAGTCAAGGACATGGAAAACCTGGAAGATGTTTTCATCCAAATGCTTGATGAGACCCGGACGCTGGGGCTCTGTGGGATGGTTTTGGGAGCACAAGGCAGGCACTGATTACCACAAGCAACCGTGG
CFB	complement factor B	NM_001710.5	XM_002929629.1	F1F2016099	GGGAAGAGACTGTGATCAGGCCCAGGTCTGAAGTTTCAGTGAGGAGAGTGAGCCAAGCAGACAGGCAGCACAAGCTGGGATAGGCCATCTTGCCCCCAACCCCAGATTCTCTCCTGCCTTCCATCGCCATGGGGAGCAATCTTAGCCCCCAACTCTGCCTGATACCCTTGGTGCTGGGTCTCTTGTCTGGAGGTGGGAGTACAACGCCATTGCCTGGGGTCAGGCCCCAAAGCTCCTGCTCTCTGGAGGGAGTAGAGATCAAAGGTGGCTTCTTCAATCTTCTCAAGAAGGGCCAGGCACTGGAGTACGTGTGTCCTTCTGGCTTCTACCCATACCCTGTGCAGGCCCGCACCTGCAGATCCACGGGGTCCTGGA
CFB	complement factor B	NM_001710.5	XM_002929629.1	F1F2129628	ATCTAAGAATGGGGACAAGAAAGCCAGCTCGTGAGAGAGATGCTCGATTCGCCCCAGGCTACGAAAAAGTCAAAGACATCTCTGAGGTGGTTACCCCTAGGTTCCTTTGCACTGGAAGGGGTAGGAATACCCTACGCTGACCCCAATACTTGCAAAGGTGATTCTGGCGGTCCCCTGATTATTCACAAGAGGAACCGCTTCATTCAAGTTGGTGTGATCAGCTGGGGGCGTCGTGGATGTTTGTAAAAAACCGAAGCGGTGGCAGGGAGGTGCCGACGCATGCCCGAGACTTTCACGTCAACCTCTTCCAAGTGCTGCCCTGGCTCAAGGACAAACTCAAAGTGAGGATTTGGATTTTCGTGAGGG
CFB	complement factor B	NM_001710.5	XM_002929629.1	F1F2003574	GAGCAGGCAGGCTCATCATTGGGGAATATGGGTAATTGGGGACCTATTGGGGGCGGAAGTCACTTTGTGGCTAAAGGGAATTCACTGGGGTGACAGTTCAAAAAGCTGAAAGATGTGGGATTTCAGTTGTTGATAGGCCTCTAGGGTTCACAGATGACTTAGAAGGCCAGGCAAGGTGATTTCTTCCCTTTCCACAGATCACAAGCATAAGGGAGGGACTAACACCAAGAAGGCCCTCCAGGAAGTATACAACATGATGAGCTGGCCAGCGAATAGGGCCCTTGAAAGCTGGAACCGTACCCGCCATGTCATCATCCTCATGACTGATGGTCAGAAGGGACCCTTCTCCTGCCCCTGGACTCCTGACCCTTTCGTACCAGCGTGTGGCCATTTGGTCTA…
CFB	complement factor B	NM_001710.5	XM_002929629.1	Contig1170	GGGGAATACTGGCCCCGGGGCCCCCTACTACAATTTGAGTGATGAGATCTCTTTCCACTGCTATGATGGCTATACTCTCCGGGGCTCCGCCAACCGCACCTGCCAAGCAAATGGTCGGTGGGATGGGACAAACGGCCATCTGTGACAATGGAGCGGGGTACTGCCCCAATCCTGGCATCCCCATTGGCACAAGGAAGGTGGGCAGCCAGTACCGCCTTGAAGACAGTGTCACCTACTACTGCAGCAGGGGACTCACCCTGCGTGGCTCCCAGAGGCGAACATGCCAGGAAGGGGGCTCTTGGAGTGGAACAGAGCCTTCTTGCCAAGACTCCTTCATGTATGACACTCCTGAAGAGGTAGCAGAAGCCTTCCTGTCTTCCCTGACAGAGACCATAGAAG…
CFH	complement factor H	NM_000186.3	XM_852869.1	Contig3149	GCCTTTGGAGCAAGTGCTTTCCTGCGCTAATCACATTTCGTAGAGGAAGAGAACTTGACATCGTGTGAACACTGTCAGCTATTAAATGTACCCCTCAAAGATCCTCAGAATGAGATTTCCAGGGGAGATCATTTGGCTTATATTGTGGGCTGTTTGTGTTTCAGAAGAAAGATGTTTAAAATCAGAGATAACAATTGAAAATGGATTTTTTTCTGAATCTGAACTTGCATATCCCTTGAATAAAAAAACAAAATATCAGTGTAAATCAGGATATGTAACACCAGATGGTAAAACTTCAGGATCAATCACATGTCTGGAAAATGGATGGTCTCCTCAACCCACATGTATTAAAATAGAATGCAAGGTTCCAGAAGTAGAAGAAAACTTAAGTGTTACCCC…
CFH	complement factor H	NM_000186.3	XM_850362.1	F1F2017374	ATTCTGCTTCTTTACTCCCCCACTGTTCCTCAGGACTTCTCTGGACCAAAGCCTTTTGCCTACCATGGCCCCTTCAGGTGTCATCCTGCTCCTTCTTTTGCTCCCAGGTTCCTGTTCCGGATGTGGGCCCCTCTCTCTGCCAGTGCTGGCAGGGCTCATGGCCGCCGACGCGCTGGTGTCGCTGTTCATCATCGCAGTCGTGTTTGCGTGTGCTTGCCCGCGCCACCGGCCCACCCTAGAAGATGACAAAGTCTACATCAACATGCCTGGCAGGGGCTGACCCCCCTGTAAGTGAAACCTTTGATGTTGGACCCTCTCATCCTGCATCGTGTGCTGCCACACAGGAAACGTACTCCCCACTTTGGGGTGGAATAAAGCTATTAGAAAACTAAAAAAAAA…
CFH	complement factor H	NM_000186.3	XM_002929451.1	F1F2063776	GGCACAACCATTAGGTAAGACTATATATGATCATAACCAGAAAATAAGTTATAAATGCAGAGAAGGAATAAAGCCAAAACACTCAACATGCATAAATGGCCGATGGAACCCTGATCTAAGCTGCACAGAAGTTAGCACGCAGTCGTGCCCCCCTCCACCTCAGATTCCCAATGCTCAAAATATGGCAACGACGGTGAATTATCAGGATGGAGAAAAAGTATCTGTTGTCTGTCAAGACAATTATGTAATTCAGGGTGCAGAAGAAATTGTGTGCCGAGATGGAAGCTGGCAGTCAATACCACGCTGTGCTGGTCAGTAGCCCATAACTTGCTTTATAACATTCTTCCAAATGAGGTTAACGCTCCTCAGTGCTTTGTGTAAAGGAACAACATGAAGG
CFH	complement factor H	NM_000186.3	XM_002929451.1	Contig773	GAAGCAAGTTTACAAGGAAAATGAACGACTTCAATATAAATGTAACAGTGGTTATGAATACAGTGATAGAGGAGATGCTATATGTACTAAATCTGGGTGGACTCCAAGTCCTTCATGTAAAGAAGTAGTATGTGGTCCTCCTGATATTCAAAATGGTGACTACACACCAAAAGCCATCCAATACAGACCTGGAAGTGAAATCACATATTTCTGTAAAAAGGACTTTTATCCAACTGGTACAAATAGAGCAAGGTGTTATGGTAAACACTGGGACCCTTCTCCGAAATGTTCTCCAAAGACCTGTGATGCTCCAGAAATAAAACATGGACAGTTACAGATTGGATATACGTATAGATCACCCTTTCCAGCACAGTTAGGAGCATATTTTTACTATAGCTG…
CFH	complement factor H	NM_001014975.2	XM_002929451.1	F1F2000647	TTTTTTTTTGGAGCAAGTGCTTTCCTGACACTAATCAGATTTCGTAGAGGAAGAAAACTTGACATCGTGTGAGCACTCTCAGCAATTAAATGTACCCCTAAAAGTACCTCAGAATGAGATTTCTAGGGGAGATCGTTTGGCTTATATTGTGGGCGGTTTGTGTTGCACAAGATTGCAAAGAACCCCCTCCAAGAAAACAAACTGAGGTGTTGTCAGGTGCCTGGACTGCACAAAACATAATCCAGAGGGCACTCGGGCTACCTATAAATGCCGACCTGGATTTAGAACTCTTGGAGCTATTATAATGGAATGCAGGAATGGACAATGGGAGTCTCTTAATCCATTGAGGATAATAGTACGGGAAAAGGCCCTGTGGACATCCTGGAGATACTCCTTTTG…
CFH	complement factor H	NP_000177.2	XM_002929451.1	Contig4116	ATCAGGATGGAGAAAAAGTATCTGTTGTCTGTCAGGACAATTATATAATTCAGGGTGCAGAAGAAATTGTGTGCCAAGATGGAAGCTGGCAGTCAATACCACGCTGTGCTGAAAAACTCGGGTGTCCTCAACCACCTCCTATAGAACATGGAACCATTAAATCGTCTGAATTTTCAGAAGGAATAAAAGAAACATTGAAACCTAAGCATTACCCACATGGCAGCAAATTAAGTTACACTTGTGAGGATGGTTTCAGGATATCTGAAAAAGAGGAGATAACATGCGAGGTGGGAAAATGGAGTTCTCTACCCCTGTGTGTAGGGCTTCCTTGTGCACCACCAGAATATGTGGTTCCACATAGTCTTCCTCTTCACAAATCAGACACCTACCAGGATGGAG…
CFH	complement factor H	NP_000177.2	XM_002929451.1	F1F2011913	CTCAGTTATGAATGCCTTGACGGATTTGAAAGCAGAGATGGGCGTGCAGGTTCCATTAGTGTGTGGTAACAACGGTTGGTCTCACACACCAGAATGTTATGAAATAGAATGCAAGGTTCCAGAAGTAGAAGAAAACTTAATTGCTGACCCCAGAAAGGACAAATACAGAGTTGGAGACGTGTTGAGATTCTCCTGCAGATCAAGACTTAAAAGAGTTGGACCAGATTCAGTTCAATGTTACCACTTTGGATGGTCCCCTAATCTTCCAACATGTAAAGAGCAAACAAAACAGTGTGCTCCACCTCCTCAACTTCTCAATGGGAAAGTTAAAGAAACACAAAAAGAAATCTATGAACACAATGATTTGGTGGAATA
CFHR1	complement factor H-related 1	NP_002104.2	XM_547381.2	F1F2037337	GGAAATTCAAAAGTCATGCATGTCACCCCAAATGAAAGCAGGACTTGGAGCAACACCACTGCTGTTGGGCCATTTCTAAACATATGTGCTTGGGATAATCTGCCATGCTGCTTTTAATTAATGTCATTCTAATCTTCTGGATTTCTACTGCTGGGGTGCAAGCCTCTTCCTACTGTAATTACCCAAAAATAAACCACGGAATTATATATGGTAGAGAGCGCTCAGAGGAACATTCCCTGGTTCCTGTTGGGGAAATTTATTATTATTCTTGTGAATATAATTTTGCATCTCCTTCACGATCCTTTTGGACTCGCATCATCTGCACAGAGGAAGGATGGTCACCAACACCCAGG
CFHR5	complement factor H-related 5	NM_030787.3	XM_002919275.1	F1F2029939	TCCTACGTGTGTTGAAACAGACCAACTTAAAGGGTGTAGCAGACCAAAATTTCATCTAGGAATACGGATAAGACCAACTCTGAGTCAATATAATCATAGTACCAGATTATATTACAATTGTCTTCCGAGGTTCAAACGCATGCAATCAATCTGCATCAATGGGAAATGGTATCCTGAACCAAACTGCATAGGAAAATGGAGAGAATTGTGCCCACCTCCACCTCAGATACCTAATGCTCAGAAAATGCTAACCACAGTGAATTATCGGAATAAAGCAAAAGTAGCCATTCTCTGCAAAGAAAATTATCTACTTCATGGACCAAGAGAAATTGTGTGTATAGATGGACAATGGCAGTCCTTACCACAATGTATTGAGGCCACACTATATTGCGGTCCCCC…
CFHR5	complement factor H-related 5	NP_110414.1	XM_002919275.1	F1F2047174	TGACGGTGGAATATGAATGCCCTCCCTACTTTCTACTGACGGGGCCTGCGAAAATACAGTGCATCGATGGAGAATGGACAAATGTACCCACTTGCGTTGGACAAGTTAAAGCATGTGGCCCTGTACCTCACCTTGAGAATGGCTATGCCCAGTTCTCTATTCTTCCCTTCCAACATGGTGTTTCTGTGGAGCTGAATTGCAGAGATACATATACAATGATTGGAAATAATGTAATTACCTGTATTGATGGAACGTGGACTGAACTTCCTACG
CFI	complement factor I	NM_000204.3	XM_002929338.1	Contig2532	GATGAAGTTGGTTGTGAAGGAAATGGAAATTCTGAAATTAAAGGCCATCCTGAAATTATAGAAGAGACACAATTTTTGACTGCTAATATGGATGAAGAAAGAAAACGGATCAAGTCATTTCTCCCTAAAGTGTCCTGTGGAGTTAAAAACAGTGTGCCCATTCGAAGGAAACGAGTTGTAGGAGGAAAGCCAGCACGCATGGGTGAATTCCCGTGGCAGGTGGCAATTAAGGAAGATAAGAAAATCAAATGTGGAGGAATTTATATTGGAGGGTGTTGGGTTATAACTGCTGCACACTGTCTCAGCGTCAGTAAACTATACCATTACCAAATATGGGCATCATTTCTAGACTCAATTAAACCCGGAAAAGGAAATAATTTTTCACTTCGCAAATCAAAT…
CFI	complement factor I	NM_000204.3	XM_002929338.1	F1F2034087	GTATTTGTAAACTCCCATATCAGTGCCCAAAGAATGGTACCACAGTGTGTTCAACTAATGGGAAAACCTACCCAACTTACTGTCAGCAAAAGAGTGTTGAATGTCTTCGTCCAGAGTCAAAATTTTTAAATAGTGGAGCATGCACAGCTCAAGGACAATTTGGTGTTTCTGTAAAGTACGGAAATACCACTTCAGAAGGAATTGTTGAAGTAAAACTTGTAGACCAAGATAAGGAAATGTTCATATGTAAAAAAACCTGGAGCATTACAGAAGCTAATGTGGCCTGTCTTGAACTTGGATTTCAGCTAGGTGCTTTTGATATTCAAAAACAGTTTGAGTTTCCTGAAAATGTCTCTGTAAATTCCACTGAATGTCTCCAAGTGCATTGTCAAGGATTCG…
CFP	complement factor properdin	NM_001145252.1	XR_106259.1	Contig4934	GTGGGACTTGGGAGAAAACAGGGGTGGGGTTTTGGTTTTTAACTTTTTTTTTCCTCGTCAAACCTGAAATTTGTGGTTTTATTCTAAGTTAAATGGTTTATTGCAACACTTTTATTTTAGATTAGTTGGAGAAACTTGCAATAAGATTGGCGTAGTTTTAATTAATCTGTGTGTCTTTTCTATGAGTGACTGTTACTTGTGAAGAATTGATTTTATGTAACCTTTATGTGAGATAATTATTTGTAAATATTTGCCATAATTTTATTGGTTCCTAAAATAAAAGTAATTTTTTAAGTTCGAAAAAAAAAAAAAAAAAAAAAAAAAAAAAAAAAAAAAAAAAAAAAAAAAAAAAAAAAAAACGN
CFP	complement factor properdin	NM_001145252.1	XM_002917797.1	F1F2032783	AGGAGCCTCCTGGGAAGCCATGCCCAGGGTCGGAGCACGACACCCGGCCCTGCTCCAGCCTGCCACCCTGCCCAGGTACACAGGGATGAGGCCCCTGACACTCTGTTTTTGATTCAGGCACAGATGCTCTGCCGTCTCAGGGGACAGAGATCTTCTAGCATGTGATCATGGAACGCTTCAGTTTGGGGCAGTCTGCTTCAAGGGTCTAGGGGCTGAGGGGGGTGGGGGATGGAGGTGGCCTTTCTTCTCACACCTATCCCCCACCCCCACAGTGGCTGGGGGCTGGGGGGCATGGGGCCCCATGTCCTCCTGCCCTGTGACCTGTGGCCTGGGTCAGACCCTGGAAAGCCGGAAGTGTGATCACCCTGCGCCCCAGCATGGGGGCCTCCCCTGTGCTGG…
CFP	complement factor properdin	NM_001145252.1	XM_002917797.1	Contig2725	GAGAGCCAGGTCAGTCTGTACAAAGCCAGGCCTCCTCCCCGGTAGGGTGGCAAGTAGCTCAACATGAGCATCCGGGGACACGTTCCTCAGCTGCTGCTGCTGCTGACTCATCCTGCTGCCGGCCACAGACTCAGCCACCGTATTCTGCTACACCGAGTATGAGGAGTCCTCCGGCATGTGCAAGGGCCTCCGTGGGGGGAGGTGTCAGTGTGAAAGACTGCTGTCTCAACCCTGCCTATGGCTTCCAGGAGCCTGGCAGCAAGCTTTGTCAGGCATGCAGGCTCCCACGATGGTCCCAGTGGTCTGCATGGGCCCCCTGCTCGGTGACCTGCACCGAGGGATCCCAGTTGCGGCACCGGCGCTGCATAGGCCACGGTGGGCAGTGTGCTGAGAAGGTGG…
CHD7	chromodomain helicase DNA binding protein 7	NM_017780.2	XM_852665.1	F1F2024418	ATCATACTTGCTCATTGGTTTCCCTTTTGACTGTATGGGGGTTCCCACCCTTGCGCATCCACACACATCCATACACTCTGACAATCTCCACGTTAGTGTGAACGTCTCTGTCCCGAGGCGCAGCAATAATAAGGCAGCTGTTGAATGTGAAGGGTCCCTTTGGAAATTAACCTACTGGGAGGGTTTTCTTGCCAGACAGAACTACAGTTCCATTGTCTCGTGGTCTTGTAATGCACTGGTATAAACAAAATAAATAGATGAATAAATAAAGAGTGAGAGAAGAAAGAATCAGGTACCTTTTTTAAATTAAAGGACTTTGTTACTTTAGCCACAAAGCTAAAACAGCATTACCTCAGCTCTAAACTAGCCTTGAAGTTTACAGACATGACTTTGTAAATG…
CHD7	chromodomain helicase DNA binding protein 7	NM_017780.2	XM_002915716.1	F1F2015644	GGACAGGATCCAGTAACGACCACAACGCATCGAATCCTCCGTTGGGAGGGGGGAGAGGATTTCTGGAGTCGCCCAAACACGTCCACCGGTGCCACGGCTCACCGTTAATAAGATCACCAAATTCTTGCATAAAGGTGGTTTCTGAAGGGAAGCGACTCGGTTCCAAGAAATGCAGCAAGCTGAAGAGCTCTTCCACAGTGTTCTGGAGAGGCGTCCCCGTCAGCAGCACTTTGTGTTCCTGCAGGTGCGCAAGGAAGGCAACTGAACAGAAAGTTTCCTAAAACGAAACCTTCTCCCCTGGGGCGCCTGGGACGTTCAGTCAGTCAAGTGCCCAACTCCTGATTTTGGCTCGGATCATGATCTCGGGAACGCGGGTTCTGGCCCCAGACGGGCTCCGTG…
CHD7	chromodomain helicase DNA binding protein 7	NM_017780.2	XR_045625.2	F1F2014471	GAAGAGTGATGATTACCTGCCGTCCGTAGAGCAGCAGCCACAGCAGAAGAAGAAGAAGAAGAAAAACAACCACATTGTTGCCGAGGAGCCCAGTAAAAGTTTTGGTAAAGATGACTTCCCTGGTGGGGTTGATAGCCAAGAACTAAATAGGAACTCACTAGATGGGGTCCCAAGAAGAGAAAAAGAAAAAGAAAAGGCCGAAGGTAAAAAAGATCCGAAGGAACCGAAAGAACCCAAGGAGAAAAAAGAGCCCAAGGAACCCAAGACCCCGAAAGCCCCTAAGATTCCCAAAGAGCCAAAGGAAAAGAAAGCAAAAACTGCCACGCCAAAACCCAAATCCAGCAAAAAGTCAAGTAATAAGAAACCTGATTCAGAAGCAAGTGCTTTGAAGAAAAAGGT…
CHD7	chromodomain helicase DNA binding protein 7	NM_017780.2	XM_002915716.1	F1F2258246	AGGGATGCGAGGCCGAGGCCAGCTCTGTAAAAAGTGAACTGAAAGGGATGGAGGTCAGTGCAGATACAGGGCCCAAGTCTATTTCAGAAAAAGGTTCTGAAGAGGACGAGGAAGAAAAGCTGGAGGATGATGATAAATCAGAGGAATCTTCCCAGCCTGAAGCAGGAGCTGTCTCTAGAGGGAAGAATTTTGATGAGGAAAGCAATGCTTCCATGAGCACCGCTAGGGATGAAACCCGAGACGGGTTCTACATGGAGGACGGAGACCCTTCAGTAGCCCAGCTCCTTCATGAAAGAACATTTGCCTTTCTCGTTTTGGCCTAAGGACCAGTAATGATAAACCGATTAGACAACATCTGTGAAGCAGTGN
CHD7	chromodomain helicase DNA binding protein 7	NM_017780.2	XM_002915716.1	F1F2054005	TGTATGAAATGTACTTCAAAGATCCCCAGGGTCGAGTGATAAAGGGGTCCTATAAGTTTCATGCCATCATCACTACATTTGAGATGATTTTGACGGATTGTCCTGAGCTGCGAAATATTCCATGGCGCTGTGTAGTCATTGATGAAGCCCACAGGCTGAAGAATAGGAACTGCAAGCTGCTGGAGGGGCTGAAGATGATGGACTTGG
CHD7	chromodomain helicase DNA binding protein 7	NM_017780.2	XR_045625.2	F1F2123946	GGCCGGACTGCCCTCCAACCCGCTCGCCTTCAACCCTTTCCTCCTGTCCACCATGGCGCCAGGCCTCTTCTACCCGTCCATGTTTCTACCTCCAGGACTGGGGGGATTGACACTGCCTGGGTTCCCCACGTTAGCAGGACTCCAGAACGCCGTGGGCTCCGGCGAGGAAAAGGCCCTGGACAAGGCCGAGGGGGCCGCCTTCCAGGAGGAGGAGAACCTGGAAGGCAGCGACGCCGAGGAGAACCTGGACAAGACTGCGGAGTCCTCCGTCTTCGAAGACGAAATAGCACAGGGTGAAGAGCTGGACTCGCTGGACGGGGGGGACGAACTAGAAAACCATGAAAATGATGAATAACCAGTTCCAGTTCCAGTTAAAGTGTTTAAAACTTTTGACAAGTG…
CHID1	chitinase domain containing 1	NM_001142676.1	XM_845757.1	F1F2166070	GGAGGTCTGGAGCCAGCTGCTGAGCCAGAAGCACGTGGCTCTCATCCACATGCTCACCCACCTGGCCGAGGCCCTGCACCAGGCTCGGCTGCTGGCTGTCCTGGTCATCCCACCGGCGGTCGCGCCCGGGACCGAGCAGCGGGGCGTGTTCACACACAAGGAGTTTGAGCAGCTGGCCCCGGTGCTGGATGGCTTCAGCCTCATGACCTACGACTACCCCACAGCACAGCAGCCTGGCCCCAATGCACCATTGTCCTGGGTTCGAGCCTGCGTCCAGGTCCTGGACCCCAAGTCCAAGTGGCGCAGCAAGATCCTCCTGGGGCTCAACCTCTATGGCATGGACTACGCAGCCTCCAGGGACACACGCGAGCCTGTCATCGGGACCAGGTACATCCAGAT…
CHID1	chitinase domain containing 1	NM_001142677.1	XM_002930796.1	F1F2255046	GGGCCGGCCTCCGGTACCTGAAGCCCCCGGCCCCTGCGGTTGGAGCGCACTGTGGCGCTCCCGCCATGAGGACACTGCTCGGCGCGCTGTGGCTCGCTCTGGCCTGCAGCCCCGTCCGCACTACTCTGTCAAAGTCAGATGCCGGAAAGGCCGCCTCGAAGACGCTGCTGGAGAAGACTCAGTTTTCAGAGAAGCCTGTCCAAGACCGGGGTCTGGTGGTGACAGACCTTAGGGCTGAGGATGTCGTTCTGGAGCATCGTAGCTACTGCTCAGCCAAGGCCCGGGAGAGGCACTTTGCCGGGGATGTCCTGGGCTACGTCACTCCATGGAACAGCCAATGGACTATGATGTTGCAAAGGTCTTCGGGGGCAT
CHID1	chitinase domain containing 1	NM_001142677.1	XM_845757.1	F1F2111021	AGCCATGGCTATGATGTTGCAAAGGTCTTCGGGGGCAAGTTCACACAGATCTCACCCGTGTGGCTGCAGCTGAAGCGGCGGGGTCGGGAGATGTTCGAGGTCATGGGCCTTCATGACGTGGACCAAGGGTGGATGCGAGCGGTCAGGAAGCAGACCAAGGGCTTACGGATAGTGCCCCGACTCCTGTTTGAGGACTGGACTCATGAGGACTTCCGGCA
CHIT1	chitinase 1 (chitotriosidase)	NM_003465.2	XM_002925435.1	F1F2149328	GGAACAGTGCAGCCCGATAAAAGGAGAGAAGATCTAGCAAGCCAGGGACACTGGCTGGAGTCTGATGCCGAGCCAGCACCATGGCACGGTCCATGGCCTGGGCAGGTTTGATGGTTCTGCTGACAATCCAATGGGGCTCTGCCGCAAAGCTGGTTTGCTACTTCACCAACTGGGCCCAGTACAGACAGGGGGCCGCTCGCTTCTTACCCAAGGATGTGGACCCAAACCTGTGCACCCACCTCATCTACGCCTTTGCCGGCATGAACAGTCACCAGCTCAGTTCTCTAGAGTGGAATGACGAGGTGTTATACCAGGAGTTCAACGGCCTGAAGAAGATGAATCCCAAGCTGAAGACACTGCTTGCCATCGGGGCTGGAACTTCGGCACCCAGAAGTTCAC…
CHIT1	chitinase 1 (chitotriosidase)	NM_003465.2	XM_002925435.1	F1F2170252	AAGGGGCGGGGGGAGAGCGGGGCAGCAGCCGAATTGAACGTGGACTCCGCCGTGCAGCTGTGGCTGCAGAAGGGGACCCCTGCCAACAAACTGATCCTTGGCATGCCCACCTACGGACGCTCCTTCACCCTGGCCTCCCCATCAGACACTGGAGTGGGGGGGCCCCAACCAGGGGGCCTGGAACCCCTGGCCCCTTCACCAGAGAGGGAGGGCTACTGGCTTACTATGAGGTCTGCTCCTGGAAGGGGGCCACTCAGCACAGAATCGAGGACCAGAAGGTGCCCTATGCATTGCAGGGCAACCAGTGGGTGGGTTTCGATGACGTGGAGAGCTTCAAAACCAAGGCCAGCTATCTGAAGCAGAAGGGCCTGGGCGGGGCCATGGTCTGGGCACTGGACA…
CHRNA4	cholinergic receptor, nicotinic, alpha 4	NM_000744.5	XM_543097.2	F1F2083217	GACTTCGCGATCACCCACCTGACCAAGGCCCACCTCTTCCACGACGGGCGGGTCCAGTGGACGCCCCCCGCCATCTACAAGAGCTCGTGCAGCATCGACGTCACCTTCTTCCCGTTCGACCAGCAGAACTGCACCATGAAGTTCGGCTCCTGGACGTACGACAAGGCCAAGATCGACCTGGTGAGCATGCAGAGCCACGTGGACCAGCTGGGCCTGTGGGAGAGG
CHRNB2	cholinergic receptor, nicotinic, beta 2 (neuronal)	NM_000748.2	XM_002922529.1	F1F2052392	ATGACCACAAATGTCTGGCTGACCCAGGAGTGGGAGGACTATCGGCTCACCTGGAAGCCCGAGGAGTTTGACAACATGAAGAAAGTTCGGCTCCCGTCCAAACACATCTGGCTCCCAGATGTAGTTCTGTACAACAATGCTGACGGCATGTACGAGGTGTCCTTCTATTCCAACGCCGTGGTCTCCTACGACGGCAGCATCTTCTGGCTGCCGCCTGCCA
CHUK	conserved helix-loop-helix ubiquitous kinase	NM_001278.3	XM_002924275.1	F1F2193349	ACATTTTTAGACTTCTTTTTTTTTTCTTCAGTTACTCAACAAACCAGAAAATTGCTGTGGACTTAAAGAAAGCCAGATACTTTCTTTACTAAGTGATATAGGTATGTAATCAATTTGAAAATACTATCATAATTTAATGCCCGTTTGCTTTATAAAAGGATCTATATGCTACTTGGACATTAAGGAGAATTTTTGATGTATTATACAAAGCATGCACTGCTACCATCTATAAGAAATTATCAGAAAATTTTAACTGTTGCTGTTGATGCTAAAACTAGGATATTTTGTTATTTTTTGTTTTTTTGCTTAGGAGTCCACTTTTGACTAATAGATGTTCCAGTTGCTGACAAAAAATTGGTGTGAAATGACCTTACTCAATTTTACTCTCCCTCTATCCCT…
CHUK	conserved helix-loop-helix ubiquitous kinase	NM_001278.3	XM_856431.1	F1F2033859	AAGCATTTTCAGAGGGGGAAATGTATGTACATGCCACTTACATTTCAGAGGAAAGTGAGTTTGTACTTCCAGTGGACTTCTTATCATTTGAGCTGGGTAGAGGCAATAGTTTGGCGTAACAAGTAGGACTCTGCCTCTGGGTGGGAGGGAAGAGGAAACTTGAAGACCCTAGGAATGAGCTGCACGGGGGTGCTGGCTTGCAGCGCTGTGGGAAGGGCAGTGATCATTCTGACCCTGAAGACCAGATGATAAGAGTAAATTCATTTGTCCCTTTGCTGCATTTGAAAAGGTTTTTGTTTTTTCATCATACAGGGAGACTATAGCACAAATGATAGAAGAAAATTTGAACTGTCTTGGCCATTTAAGCACTATTATTCATGAAGCAAATGAGGAACAGGG…
CHUK	conserved helix-loop-helix ubiquitous kinase	NM_001278.3	XM_002924275.1	F1F2124573	ATGACGGACCATTTGCTTCCAGAAGTTTATCTGACTGTGTAAATTATATTGTACGGGACAGCAAAATACAGCTTTCCAATTATACAGCTGCGTAAAGTATGGGCTGAAGCAGTACACTATGTGTCTGGGCTAAAAGAAGACTACAAGCAGGCTCTTTCAGGGACAAAGAGCAGCAATGTTAAAGTCTTCTTAGATACAATGCTAACTTGACAAAAATGAAGAACACTTTGATCTCAGCATCTCAGCAACTAAAAGCTAAAATTGGAGTTTTTCCTACAAAAGACAATTCAGCTTGACTTGGAAAGATACAGTGAGCAGATAGACTTATGGGATATCCT
CHUK	conserved helix-loop-helix ubiquitous kinase	NM_001278.3	XM_002924275.1	F1F2294448	TGCAGGGAAAGAGACAGAAAGAAATATGGCATCTCCTTAAAATTGCTTGTACACAGAGTTCTGCCCGGTCCCTTGTAGTATCTAGTCTAGAAGGTGCAGTAACCCCTCAGGCATCAGCATGGCTTCCCCCAGCTTCAACAGAACGTGAACATCCTCTGTCATGTGTGGTAACTCCTCAAGATGGGTGGGTTCACTTTGCAACAATAGATAGTTGTTTTCAAGNGTAGTGGTAGGAATGAGGTAGAGTAGAGCGTAGTGGTTAAGAC
CHUK	conserved helix-loop-helix ubiquitous kinase	NM_001278.3	XM_002924275.1	F1F2116045	GAAAAAGCCTTACTCAGCTACTGTTGATTATTGGAGCTTTGGGACCATGGTCTTTGAATGTATTGCTGGATATAGGCCTTTTTTGCATCATCTACAGCCATTTACCTGGCATGAGAAGATTAAGAAGAAGGATCCAAAGTGTATATTTGCATGTGAAGAGATGACAGGAGAAGTTCGGTTTAGTAGTCATTTACCTCAACCAAATAGCCTTTGTAGTTTGATAGTA
CHUK	conserved helix-loop-helix ubiquitous kinase	NM_001278.3	XM_002924275.1	F1F2017135	ATAAGCCTTACTCAGCTACTGTTGATTATTGGAGCTTTGGGACCATGGTCTTTGAATGTATTGCTGGATATAGGCCTTTTTTGCATCATCTACAGCCATTTACCTGGTAAGAAATGGAAGAGAACTTTGGTTTGTTTGATGGGAATAGAAATTTTCAGTTAACCTGCTCTTTTTCCTTCCACTCCCGTCATATGGCGTAATTGCCTTTTAAACAAATAATTGACTAAAAATAAATGTCAAAAAATTATAGTGTGTGAGAATCAGTTGTCAATTGAGGTAACTTGTTTTATAGGCATGAGAAGATTAAGAAGAAGGATCCAAAGTGTATATTTGCATGTGAAGAGATGACAGGAGAAGTTCGGTTTAGTAGTCATTTACCTCAACCAAATAGCCTTTGTA…
CHUK	conserved helix-loop-helix ubiquitous kinase	NM_001278.3	XM_856431.1	F1F2015480	AGCTGTTTGGTCACCTGAGCAAGTTATTGGGCTGTAAACAGAAGATTATTGATCTACTGCCTAAGGTGGAAATGGCCCTTAGTAACATCAAAGAAGCTGACAATACTGTCATGTTTATGCAGGGAAAGAGACAGAAAGAAATATGGCATCTCCTTAAAATTGCTTTGTACACAGAGTTCTGCCCGGTCCCTTGTAGTATCTAGTCTAGAAGGTGCAGTAACCCCTCAGGCATCAGCATGGCTTCCCCCAGTCTTCAACAGAACGTGAACATCCTCTGTCATGTGTGGTAACTCCTCAAGATGGGGAGACTATAGCACAAAATGATAGAAGAAAATTTGAACTGTCTTGGCCATTTAAGCACTATTATTCATGAAGCAAATGAGGAACAGGGCAGTAGAA…
CIAPIN1	cytokine induced apoptosis inhibitor 1; cytokine induced apoptosis inhibitor 1 pseudogene	NM_020313.2	XM_002912264.1	F1F2031992	GGCCTGTGGAAATTGCTACCTGGGCGATGCTTTCCGCTGTGCCAGCTGCCCCTACCTCGGGATGCCGGCCTTCAAAACCCGGCGAGCAGGTGCTCCTGAGCAACAGCAACCTGAGTGACGCGTAGGAGGGAGCCGGCGTCCTCCGGCCAAACCCCGTCCCTCCAGTCCCGCCGGCGTGCTTCTCCCACCCCCTCTGCACTCGCTCGCTCTCTGCTTAGAATCCATTTGCAGGGGGTGTGCTTGGTCAACAGAGCAGAGAGGGCCCTGGGGTGCGGCGGTGTGCAGTGCTGCTGTCTGGCAGAAGACCTAAGTATAATGGGGCCTGCTTACTCCGAGCAGAGGGACTGTTTCTCCACCTCGTGTTAGGGCACGCTCTCCTGACATCACTATGCTGACCTG…
CIAPIN1	cytokine induced apoptosis inhibitor 1; cytokine induced apoptosis inhibitor 1 pseudogene	NM_020313.2	XM_002912264.1	F1F2041758	AAGGGCATAGGTAGGAGCACTTTGAACAACCAAAGGGATTTGTCCATTTAAAATACCATCCCTGTTACTGTTTATGGCCTCTCTGACCCAGATAGGTTGGAGCCTTTATGATTTTCCCTGTCTTTGACCCATAAAGTCACTAACTGGGGTTTTCCTCTTGGCAGTTAACAACAGCAAAGTGAGGACGCCCTCGAAGCTGTGTTCGGCCCTGACTCTTTCCGGTCTTGTGGAAGTGAAAGAGCTGCAGCGGGAGTCCCTGAGCTCTGAAGAGATACAGTCTGTCCGAGAACACCTGGATTACCAAAGCGACAGCCTGCTCTCTGTGCGCATGACGGGACAAAAACCCACTTTGAAGTGGGTTCTTCTAGTCAA
CIAPIN1	cytokine induced apoptosis inhibitor 1; cytokine induced apoptosis inhibitor 1 pseudogene	NM_020313.2	XM_002912264.1	F1F2012124	AACACCTGGATTACCAAAGCGACAGCCTGCTCTCTGTGCGCATGACGGGCAAAAAACCCAACTTTGAAGTGGGTTCTTCTAGTCAACTGAAGCTTTCTCTTGCCAAGAAGACTTCTCCTCCAGCAAAGCCTCCCATGGACCCTGCTGCGGCCAAGCTCTGGACCCTGTCAGCCAATGGCATGGAGGACGAGAGTGTGGATCTCATTGACTCTGATGAGCTGCTGGATCCAGAAGATTTTTAAGAAGCCCGACCCAGCTTCCCTGCAGGCTCCTTCATGTGGAGAAGGGAAGAAGAGGAGAGCCTGCAAGAACTGCACCTGTGGCCTTGCGGAAGAACTGGAGAAAGAGAAGTCAAGGGAACAGGCGAGCTCCCAGCCCAAGTCGGCCTGTGGAAATGTA…
CIAPIN1	cytokine induced apoptosis inhibitor 1; cytokine induced apoptosis inhibitor 1 pseudogene	NM_020313.2	XM_002912264.1	F1F2021830	GGAGAGGCGCGAGGTGCGAAGCCGGTGGCGGCGGAGAAGCCGGGAGCGAACGAGCCCCGGGAGGCAGCCCATAGGTTTTAGGTCCATCAGCACGGCTGGCATGGCAGAGTATGGGATCTCAGCTGGCCAGTCTGTGGCCGTGGTCTGGGATAAGTCGTCCCCCGTGGAGGCCCTGAAGAATCTGGTCGATAAGCTTCAAACGTTAACCGGCGATGAGGGCCAAGTGTCTGTGGAAAACATAAACCAGCTATTGCAATCTGCCCACAAAGAATCTAGCTTTGACATTATTTTGTCGGGTGTAATTCCTGGAAGCACCACTCTGCACAGTGCTGAGATTTTGGCTGAGATGGCCCGGATCCTGCGGCCTGGCGGATGTCTTTTTCTGAGCGAGCCAGTAGA…
CIITA	class II, major histocompatibility complex, transactivator	NM_000246.3	XM_547128.2	F1F2094066	AATAGATGTGGAAGACTTGGGCAACCTCGTGCAGATCCAGAGGACAAGGAGTTCCTCGGAAGACACAGCTGGAGAGCTCCCTGCCGTCCGGGACCTGAAGAAGCTGGAGTTTGCGCTGGGCTCCGTCTCAGGCCCCCGGGCTTTTCCCAAAACTGGTGAGGATCCTCGAGGCCTTTTCCTCCCTTCAGCATCTGGACCTGGACTCGCTGAGTGAGAACAAGATCGGGGATGAGGG
CIITA	class II, major histocompatibility complex, transactivator	NM_000246.3	XM_002922647.1	F1F2077034	TGAGAAAGTGCTGCACAGCGCCTTGGAGGCGGCGGGCCGAGACTTCTCCCTGGACCTCCGCAGCACTGGCATCGACCCCGCTGGGCTGGGGAGCCTCGTGGGACTCCGCTGTGTCACCCATTTCAGGGCTTCGCTGAGTGACACGGTGGGCCTGTGGGAGTCTCTACAGCAGCGTGGGGAGACCGAGCTGCTCCAGGCAGTGGAGGAGAAGTTCA
CIITA	class II, major histocompatibility complex, transactivator	NM_000246.3	XM_002922647.1	Contig1471	CTCAGTTAAGGCGGGTACCTGGAGCTTCTCAACAGCAGTGCTGATCCCTTGCAGCTCTACCACCTCTATGACCAGACGGACCTGGCTAGAGAAGAGCTTGAGCTCTGCTCAGAACCCGACATGGACACCATCAACTGCGAGCAGTTCAGCAAACTGTTGTGTGACATCGAAGGTGATGAAGAGACCAGGGAGGCTTATGCCAATATCGCGGAACTGGACCAGTACGTGTTTCAGGACTCCCAGCTGGATGGTCTGGGCGAAGACATTTTTATCGAGCACATAGGATTGGATGAAATAATCAGCGAGAATGTGGAGGTGCTGGAGGAAGCAGGGCAGAAAAGTCAGAAAAGACCCTTCCCAGAGGAGCTGCCCATGGACTTGAAGCACAGGAAGCTAGCC…
CLEC4D	C-type lectin domain family 4, member D	NM_080387.4	XM_849215.1	Contig7405	AAAAAGACTTCTTCTTTTGACTCATCTTTTATGTAGAGAACTTTCTGCTCTTACCAGAATAAGTAAGATTAATGTTCAATCTCAAGTATTTCTGAGGGTATACTCCTTACCCACAGAAATATACACTTGGGGCAAAATCAGAAGAGGCTTCTCATTCTCCCAACCACTGGACAGGAAGAGAATTAACCCACAATGGGTCAAGAAGAACCTCAAAATAAACTAACTCATCACACCATTCTACGCTGCAGGAGAGAAGCAAGAGTGTTCAAGTTACCAGAGTACTACAAGAAGCTGACATGCACCAGAGAGAAATCAAAATTGAAAGGGACCAACCTAGGAATTAGCTAGTCCTTTTGGCTGGAGAGCATTCCAGTCCAACTGCTATTTTCCTCTTAATGA…
CLEC4E	C-type lectin domain family 4, member E	NM_014358.2	XM_002922254.1	F1F2007757	GGATGTTGTTCTGTTTTTCAAAAAATGTAAAATCTTGCCTGTTCTGTATGAGAATGCTGAGGAATTGGTAAGAAGACAGTTCTAGAACTTCAGAAATGCAATTAGCATCGAGACAGGAAATCTTGGGGACGTTATAGAAAACTTTTAGAATAAATCTGAGGTATGTCTCAACAGAACCTAGAAAAGGAAGATAATTGTCTCCAGGAATGCATTTTCTTTTCCTCACTTTCTTCCAAATGAGGTGAAGGAGAAAAAATATATATAGATGAGGGAATTTGCAAATACTTCAGAAATTTACTCCCTATAATGCTCTTACATATACAGTCTTATTCCAAGTCTTACCAAAATGCTACATGACGCTCCTCCAGGCTAGAGCATTCATGGAAACTTCTCTCCTCC…
CLEC4E	C-type lectin domain family 4, member E	NM_014358.2	XM_002922254.1	Contig6426	AACACGCGGGAGGAACAGGAATTCCTTTTCTTTGCGAAACCTAAAAAGGAGAGAGTTCTATATTGGACTGACAGACCAGGTGAACGAGGGTCAGTGGCAATGGGTAGATGGAACACCTTTCTCAGAATCTCTCAGCTTCTGGGATGTCGGGGAGCCCAATAATTTAGTGACAGTGGAGGACTGTGCCACCATCCGAGACTCTTCAAATCCCAAGGAAAAATTGGAATGATGTGCCCTGTTTCTTCAGTATTTTTTGGATTTGTGAAATGCCAGAAATAAATGTCTAAAGCAACAGAAAAATTCTCTAAGAGCAGAAAGCACAACTTAAATGCATAAATATGGAGGCACAAGAGCATGAACATAGCTCCAACCAGAGAGAAGTAGTGTGCGGCACTTAAT…
CLEC4E	C-type lectin domain family 4, member E	NM_014358.2	XM_002922254.1	F1F2018964	GAGAGGAGAAAAAGAGAGAGGGAAAGAGAGAGAGAGAATGAATCCGTCCCAACCATCTACATCACAAGGCCCAGAGAAAAGACGCTTGTCTTCCCAAGTTCTCTTATGGACTGTTGCTGGGGTCTCCATGCTACTGCTCAGCGCCTGTTTTATCACCAGATGTGTTGTGACATATCGTGTCCTTCAACTCTGCGATGAGAATAAGTTCCAGCTACATGAGGCATTCATGGACTTCTCCTGCTCCAGTGATGGATTGGGTTCAGTCAAGAATTGCTGTCCA
CLEC4M	C-type lectin domain family 4, member M	NR_026709.1	XM_003316055.1	F1F2287064	ACATAAGGGTGCGGGGAAAATGAGGCACCTGCGAAAGCATGGAAGTTCTGAACAGCTGCCCCCATTCCTGCCCAGGCATGTCTTCCATTTGGCTGTTCCTGAGTTGTATCCTTTATAATCAACTGGTAACATTAAGTAAGTTTCTTGCACATGTGAGTCCACTCTACTGTAGCTGTAAGTTCTACAAGCTGTTCTAGCAAATTACTGAACATGAGGAGGGTGTCATGGGAACTTGGGATTTATAGCTGGCTGGTCAGAAGTGCCAGAGGCCCAGACTTGGGACTGTCTGAAGTCGGGGGCAGTCCTGGGACTCTGAGACCTTAATGTCTGGTGTTTGGCACTAAATGTCAGAATCGCCTGTTGTGAGGGACACCCCCTGCCCCTTCAGTGTTAGAAGCT…
CLEC5A	C-type lectin domain family 5, member A	NM_013252.2	XM_846371.1	F1F2017733	GGATGCTGTGAAGATACAAAGACCATGTAAAGAAGAAAGGAGGGTGCTTGAGCAGAAGAAACGATATTTTTCTGAAGGTGCCTCTGCCCACCACACCAAGCATAAGGCCACAAGGAAGATCCCCACCTGCAAACCAGGCCAGCCTTCCCAAGAGAGAGCAGGTCTCCTCGTTGCCTTCAACATGAACTGGCACATGATCATCTCTGTGCTTTTCATAGTGGTGCTTAAAATTGTTGGAATGACCTTATTTCTGCTTTATTTCCCACAGATTTTGGGCGGAAATCAAGTCAACTTCCTTCCCACAGAGAGCTACGGAACAGTTCCACAGACTATGGGGAACAGTAATGTCACCTTAGCTCCCACAGAGAGCCCCGGAACAGTCTGCCCCAGAAGGTGGTA…
CLEC7A	C-type lectin domain family 7, member A	NM_197947.2	XM_002925326.1	F1F2148906	GGCAAAAAAATAAGTGAAAAGAAAAGGTTGTCCTCAGTAACCAGGGCTATCTTCTATTTTTATAGAAGACAGTCAGCTGTCTGAGTGAGATGAGTGGGATTTCAGAAACTCTGGTAATGTCAGGACCATCAGTGTGAACCTGAAATTAGGAGTGTACAGATGTCAAGGCACTGTGGCTGAAACTGCAGTTCCAGAGCTTAGGAGTAACATGTGCTACATCTCCTCGTTGGCGTTCCATTGCTCTGACTTTGGGAATCCTATGCTTGCTAAAACTGGTCATAGCTGTGATCCTGGGTACCATGGGGAGCAACCCATTGAAGAACGATACCTTTCCATCAAGAAATAAAGAGAACCACAGTCTACCCACACAATCATCTTTAGAAGACCACGTGACTCCTA…
CLEC7A	C-type lectin domain family 7, member A	NM_197950.2	XM_002925326.1	Contig7145	ATACACAAGAACAACTGTTATCTATTTAGCACATCATTAACTTCCTGGAATAGAAGTAAAAGTCAGTGTTCTCAACTATACTCTAACCTCCTGAAGATAGACAGTGCAGAAGAACTGGAATTTGTAGTAAGGCACATGTCTTCTCAACCTGATAATTCATTCTGGATAGGACTTTCTCGCCATCAGACTGAAGGACCATGGCTCTGGGAGGAATGGCTCAGTGTTCTCTTCTAACTTGTTTCAAATCAGAAGCACAGAAACCCAAGAAAGCTCATCTCAACAGCTGTGTGTGGATTCACCTGTCGATAATTTATGATCAACTTTGTAGTGTGCCCTCATACAGTATTTGTGAGAAGAAGTTGTCAATAAAATGATTGGGGTGTCACTGTGGAAGACCAG…
CLU	clusterin	NM_203339.1	XM_002914413.1	Contig5809	ACGCGGCGTCGCCAGGAGGAGCGCACGGTCGCCAGGCACCGCTGACCGGCTGCTTCTCCTGTGGCTCCCCTCTGTACCCCCAGCCTCCGCTTTCTTTTGAAGGGGTCCCGTGGCAAGTCCGATCTTTTCTCCCAATTTCCCTGGGATTAAAAACAAGAGGCCTGCTGGGATTCCAGAATTGGAGAGGGAGGGCACGATGAAGACTCTCCTGCTGCTGGTGGGGCTGCTGCTGACCTGGGAGAATGGACGGGTTCTGGGAGACCAGATGGTCTCGGACTCTGAGCTCCAAGAAATGTCCACCGAGGGGAGTAAGTACATTAATCGGGAAATTAAAAATGCTCTCAAGGGGGTGAAGCAGATAAAGACACTAATAGAACAAACAAACGAGGAGCGCAAATC…
CMKLR1	chemokine-like receptor 1	NM_001142345.1	XM_002929882.1	F1F2018841	GACTGGCTGGCTGAGGACCCCATCGGAGAGCCTTGGATACCCTAACTGAACGAGAATGGGGGATGAGGATTACAACACTTCCCTTGCCTATGATGACTACCCCGGACGATTTTGACCCCATCATGGTCCTGGAGGAATCTTCTCCCCTGGAAGGCACGACAGCCAGGATCTTCCTGGTGGTGGTCTACAGCATCATCTGCTTCCTCGGGATCCTGGGCAATGGGCTGGTGATCATCATCGCCACCTTCAAGATGAAGAAGACGGTGAACACGGTCTGGTTCCGTCAACCTGGCCGTGGCGGACTTCCTGTTCAATGTCTTCCTCCCGATCCACATAGCCTACGCGGCCCTGGACTACCACTGGGTCTTCGGGACGGCCATGTGCCAAGATCAGCAACTT…
CNIH	cornichon homolog (Drosophila)	NM_005776.2	XM_002919646.1	Contig3117	GGTGGCGGCGGCAGCGGCGGCGGCGGCGGTCGTGGCTGCGGACGGGGGAAGTGAATGGTTTTACCCAGAGGGCCCTGCGCGGCCTTTCTCCGCTGGCACCGGCGCTGCTCCCTGCTCCTCCTTCCCGGCCATGGCGTTCACGTTCGCGGCCTTCTGCTATATGCTGGCGCTGCTGCTCACCGCCGCGCTCATCTTCTTCGCCATCTGGCACATTATAGCTTTTGATGAACTGAAGACTGATTACAAGAATCCTATAGACCAGTGTAATACCCTGAATCCTCTTGTACTCCCAGAGTACCTCATCCACGCTTTCTTCTGTGTCATGTTTCTTTGTGCAGCAGAGTGGCTTACGCTGGGTCTCAATATGCCCCTCTTGGCATATCATATTTGGAGGTATAG…
CNN2	calponin 2	NM_004368.2	XM_849553.1	F1F2030720	GGACCCGGCCCGGCCCGCCGCGTCCCGCCGCGCCGCCACCATGAGCTCCACGCAGTTCAACAAGGGGCCCTCGTACGGGCTGTCGGCCGAGGTCAAGAACCGGCTGCTGTCCAAATATGACCCCCAGAAGGAGGCAGAGCTCCGCGGCTGGATCGAGGGGCTCACAGGCCTGTCTATCGGGCCTGACTTCCAGAAGGGTCTGAAAGATGGAGTCATCCTGTGCACACTCATGAATAAGCTGCAACCAGGCTCGGTCCCCAAGATCAACCGCTCCATGCAGAACTGGCACCAGCTGGAAAACCTGTCCACCTTCATCAAGGCCATGGTCAGCTACGGCATGAACCCCGTGGACCTGTTTGAGGCCAACGACCTGTTTGAGAGCGGGAACATGACGCAGGT…
CNPY3	canopy 3 homolog (zebrafish)	NM_006586.3	XM_846629.1	F1F2165830	ACAAGGAGAGGACCGGCAGCAACCGGTTTGCCAAGGGCATGTCTGAGACCTTTGAGACCCTGCACAACCTGGTCCACAAAGGGGTCAAGGTGGTGATGGATATCCCCTACGAGCTGTGGAATGAGACCTCTGCAGAGGTGGCTGACCTCAAGAAGCAGTGTGACGTGCTGGTGGAAGAGTTTGAGGAGGTGATCTAGGACTGGTACAGGAACCACCAGGAGGAAGACCTGACTCAGTTCCTCTGCGCCAATCACGTGCTGAAGGGCAAGGACACCAGTTGCCTGGCAGAGCAGTGGTCCGGCAAGAAGGGGGACACAGCCGCCCTGGGAGGGAAGAAGTCTAAAAAGAAGAGCAGCAGGGTCAAGGCATCGGGCGGCGGCAGCAAACAGAGGAAGGAGC…
CNPY3	canopy 3 homolog (zebrafish)	NM_006586.3	XM_846629.1	F1F2044621	CCAGTGTGTAAATATGTCGCCGTGGAGCTGAAGTCTGCTTTTGAGGAGACAGGAAAGACCAAGGAAGTGATCGACACAGGCTATGGCATCCTGGATCGGAAGGCTTCCGGCGTCAAATACACCAAGTCGTAAGTGAAGGGGGTTACCCACTGGCCTGGACTCTTTTGTTCCTAAAGGTTTCGGTCACGTGGAATTCCCTCTCCCTCCCAGCCAGGCAAACCCACCAAAGGGAGGCAGTTCTCATCAACACCTGAGTTTGCCCGCTGGTTTTACCCCAACTAATTGTGGGATCTTCATAAATCCCTTCCTTCCACTGAGCCTCAGACTTGTCAAAGACTCTGTCAAAGCAAGGTGGTTCGACCTTATCTCA
CNR2	cannabinoid receptor 2 (macrophage)	NM_001841.2	XM_002913343.1	F1F2260086	GCAGATGCCAGGAATGGTGCGAATGAGGCTTGATGTGAGGTTGGCCAAGACCCTGGGGTGGTGCTGGCCGTGCTTTTCATATGCTGGCTCCCAGTACTGGCCCTCATGGTCTACAGTCTGACCACCACCCTAAGCGACCAGGTCAAGAAGGTCTTTGCCTTCTTCTCCTTGCTCTGCCTTGTCAACTCCATGATCAACCCCATCATCTATGCCCTGCGGAGTGGGGAGATCCGCTCTTCTGCCCACCACTGGCTGGCCCACTGGAGGAAACATCTGAGGAGACTCGGACTTGAAGGAACAAAGAAGTCCCAAAGGTCCTCAGTCACTGAGACAGAGGCTGATGTGAAAATCACCCCGTGGTCTGATTCTAGAGGACTAAACTGCTCTGAATGCTGATGA…
CNR2	cannabinoid receptor 2 (macrophage)	NM_001841.2	XM_002913343.1	Contig1966	CACTCAATTTAGACCCCATGAAAGAGTACATGGTCCTGAACAGTTCCCAAAGGATAGCTGTTGCCGTGCTGTGCACCTCTCTTGCCCTGCTAAGTGCCCTGGAGAACCTGGCTGTGCTCTGCCTGATCCTGTCCTCCCACCGGCTCCGCAGGAAGCCCTCATACCTGTTCATCAGCAGCTTGGCGGTGGCTGACTTCCTTGCCAGTGTGATCTTTGCTTGCAACTTTGTGGAGTTCCATGTCTTCCATGACATGGATTCCAAGGCTGTCTTCCTACTGAAGATTGGCAGCGTGACTATGAACTTCACAGCCTCTGTGGGCAGTCTACTACTGACTGCCATTGACCGCTACCTCTGTCTGTGCCATCCACCTACATACAAAATCCTACTCACCCGTGGGA…
COL1A1	collagen, type I, alpha 1	NM_000088.3	XM_002923729.1	F1F2225818	GGCCCCTCTGGAGCAAGAGGCGAGAGAGGTTTCCCGGTGAACGCGGCGTGCAAGGACCCCCGGCCCGCAGGTCCCGGGGAGCCAATGGTCGCCCCTGGCAATGACGGTGCTAAGGGTGATGCTGGTGCCCCTGGAGCCCAGGTAGCCAGGGCGCTCCTGGCCTTCAGGGAATGCCTGGTGAACGAGGCGCAGCTGGTCTTCCTGGTCCTAAGGGTGACAGAGGTGATGCTGGTCCCAAAGGTGCTGACGGTTC
COL1A1	collagen, type I, alpha 1	NM_000088.3	XM_002923729.1	Contig6508	AAGGCAATGCTAAAAACACCTAAGTGACCCCCACACTCCCAGCCCACTCCCCTCACCCAGCACCCCCAAACCCTTGGGGGACCTGAGGTTCTCAGACTGCCAAAGAAGCCTCACCATCCGGTCTCCCCGTGGCTCCTGCAACAATCCACTCTTCGTGTTCGAGGGGGCGTGCTGGGGGACCCACGGGCCCCTCGCTGCCTGCCGGGTTTGGAGGAAAGTCAGGAGGGGCCACGACAAAGCGGAAGGAAACAGCGGAATCATTCAGGGACACGTGTCAATCCCCCGTGCGACAGGGCTGGGTGGGAGAGACTGCTCTGTTCCTTGTGTAATTGTGTTGCTGAAGGACTACCTCTTCTTGTCTCCGTGTGTCACCGGGACAACTGCGTGGGGGCGGGAGTG…
COL1A1	collagen, type I, alpha 1	NM_000088.3	XM_002923729.1	F1F2151015	TGGTAGGCCCAGAAGAACTGGTACATCAGCAAGAACCCCAAGGAAAAAGAGGCACGTCTGGTACGGCGAGAGCATGACCGACGGATTCCAGTTCGAGTATGGTGGCCAGGGCTCCGATCCTGCCGATGTGGCCATCCAGCTGACGTTCCTGCGCCTGATGTCCACCGAGGCTTCCCAGAACATCACCTACCACTGCAAGAACAGCGTGGCCTACATGGACCAGCCGCTTCACCTACAGCGTCACCTACGACGGTTGCACGAGTCACACCGGAGCCTGGGGCAAGACAGTGATCGAATACAAAACCACCAAGACCTCCCGCTTGCCCATCATCGATGTGGCACCATTGGACGTTGGCGCCCCAGACCAGGAATTCGGCATGGATATTGGCCCTGTCTGCT…
COL1A1	collagen, type I, alpha 1	NM_000088.3	NM_001003090.1	F1F2124492	GGTGCTGCTGGTCCTGCTGGAAACCCTGGTGCTGATGGACAGCCTGGTGCTAAAGGTGCTAACGGCGCTCCTGGCATTGCTGGTGCTCCCGGCTTCCCCGGCGCCTGAGGGCCCTCTGGACCCCAGGGCCCCCAGCGGTCCTCCTGGTCCCCAAGGGTAACAGCGGTGAACCTGGTGCTCCCGGCAACAAAGGAGACACTGGCGCCAAGGGAGAGCCCGGACCCACTGGTATTCAAGGACCCCCTGGCCCTGCTGGGGAAGAAGGAAAGCGAGGAGCCCGAGGTGAACCTGGACCCACTGGCCTGCCTGGACCCCCTGGCGAGCGTGGTGGACCTGGTAGCCGCGGTTTCCCCGGTGCAGATGGTGTTGCTGGTCCCAAGGGTCCTGCCGGTGAACGTG…
COL1A1	collagen, type I, alpha 1	NM_000088.3	XM_002923729.1	F1F2145531	AGACGGGAGTTTCTCCTCGGGGTCGGAGCAGGAGGCACGCAGAGTGTGAGGCCACGCATGAGCGGACGCTAACCCCCACCCCAGCCGCAAAGAGTCTACATGTCTAGGGTCTAGACATGTTCAGCTTTGTGGACCTCCGGCTCCTGCTCCTCTTAGCGGCCACCGCCCTCCTGACGCACGGCCAAGAGGAGGGCCAAGAAGAAGACATCCCACCAGTCACCTGCGTACAGAACGGCCTCAGGTACTACGACCGAGACGTATGGAAACCCGAGGCCTGCCGGATCTGTGTCTGCGACAACGGCAACGTGTTGTGCGATGACGTGATCTGCGACGAAACCAAGAACTGCCCCGGCGCCCAAGTCCCCCCGGGCGAGTGCTGCCCGTCTGCCCCGAT
COL1A1	collagen, type I, alpha 1	NM_000088.3	XM_002923729.1	F1F2199592	GGACGTCCCGGTGAAGTCGGACCCCCCCGGTCCCCCCGGCCCCGCTGGCGAGAAAGGATCCCCTGGTGCCGACGGGCCAGCTGGTGCTCCCGGCACTCCCGGACCTCAAGGCATCGCTGGACAGCGTGGTGTGGTCGGCCTGCCCGGTCAGCGAGGAGAGAGAGGCTTCCCGGTCTCCCCGGCCCCTCTGGTGAACCTGGCAAACAAGGTCCTTCTGGANCCAGTGGTGAGCGTGGCCCCCCTGGTCCCATCGGGCCCCCCCTGGATTAGGCTCGGACCCCCTGGCGAGTCTGGACGCGAGGGATCTCCTGGTGCTGAAGGCTCCCTGGACGAGATGGTTCTCCCGGACCCCAAGGGTGACCGTGGTGACGACCGGCCC
COL1A1	collagen, type I, alpha 1	NM_000088.3	XM_002923729.1	F1F2049041	AAGGGTGACCGTGGTGAGACCGGCCCTGCTGGACCCCCCGGTGCTCCCGGTGCTCCCGGTGCCCCCGGCCCCGTCGGCCCTGCTGGCAAGAGCGGCGACCGTGGTGAGACTGGTCCTGCTGGTCCTGCTGGTCCCATCGGCCCTGTTGGAGCTCGTGGTCCCACTGGACCCCAAGGTCCCCGTGGTGACAAGGGTGAGACAGGCGAACAGGGTGACAGAGGCATAAAGGGCCACCGTGGCTTCTCTGGTCTCCG
COL1A1	collagen, type I, alpha 1	NM_000088.3	XM_002923729.1	Contig3686	CTCCTGGTCCTCCCGGCTCTCCTGGTGAACAAGGTCCTTCTGGAGCTTCTGGTCCTGCTGGTCCCCGAGGTCCCCCTGGCTCTGCTGGCTCTCCTGGCAAAGACGGACTCAACGGTCTCCCAGGCCCCATCGGCCCCCCTGGTCCTCGCGGTCGCACTGGTGATGCTGGTCCTGTTGGTCCCCCCGGCCCTCCTGGACCCCCTCGGTCCCCTCGGTCCTCCCAGCGGCGGTTTCGTACTTCAGCTTCCTGCCCCACGCCACCTCAAGAGAAGGCTCACGATGGCGGCCGCTACTACCGGGCTGATGACGCCAATGTGGTCCGGGACCGTGACCTCGAGGTGGACACCACCCTCAAGAGCCTGAGCCAGCAGATCGAAAACATCCGGAGCCCTGAAGGAA…
COL1A1	collagen, type I, alpha 1	NM_000088.3	NM_001003090.1	F1F2186454	CTCCAGGGTCCTCCTGGTCCTCCCGGCTCTCCTGGTGAACAAGGTCCTTCTGGAGCTTCTGGTCCTGCTGGTCCCCGAGGTCCCCCTGGCTCTGCTGGCTCTCCTGGCAAAGACGGACTCAACGGTCTCCCAGGCCCCATCCGGCCCCCCTGGTCCTCGCGGTCGCACTGGTGATGCTGGTCCTGTTCGGTCCCCCCGGCCTCCTCGGACCCCCTGGTCCCCCCTGGTCCCTCCCAGCGGCGGTTTCGACTTCAGCTTCCTGCCCCAGCCACCTCAAGAGAAGGCTCACGATGGCGGCCGCTACTACCGGCTGATGACGCCAATGTGGTCC
COL1A2	collagen, type I, alpha 2	NM_000089.3	NM_001003187.1	F1F2155018	AGACGAATGAATGGGGAAGACAATCTTTTGAATACAAAACAAATAAGCCATCCCGTTCTGCCTATCCTTGATATTGCACCTTTGGACATCGGTGATGCCAACCAAGAATTCAGGGTGGACGTTGGCCCAGTCTGTTTCAAATAAATGAACTCAACCTAAATTAAAAAAAAGAAAAGAAATCTGAAAAAACTTTCTCTCTTTTGCCATTTCTTTTTCTTCTTTTCTTAACTGAAAACTGAGTCCTTCCATTTCCTCTGCACATCTACTTGCTTAAATTGTTGGGCTAAAAGGAAGGAGGAGGATCGATCAGAGCATAGTAGCAATATGATTTCATTCATTCCCTCCCCCACCCCACCCCACCCCACCCCACCCCAAAAAAGACTTTAGGAATTTTTTTTC…
COL1A2	collagen, type I, alpha 2	NM_000089.3	XM_002918229.1	F1F2211092	GATGGAAACAATGGTGCTCAGGGGCCTCCTGGGCCACAAGGTGTCCAAGGTGGAAAAGGTGAACAAGGTCCCGCTGGTCCTCCAGGCTTCCAGGGTCTGCCTGGCCCCGCAGGTACAGCTGGTGAAGTTGGCAAACCAGGAGAAAGGGGTCTCCCTGGTGAATTTGGTCTCCCTGGTCCTGCTGGCCCAAGAGGGGAGCGTGGGCCCCTGGAGAAAGTGGTGCTGCTGGTCCTTCTGGTCCTATTGGAAGCCGAGGTCCTTCTGGACCTCCTGGGCCCGATGGAAATAAGGGTGAGCCTGGTGTGCTGGGTGCTCCGGGCACGGCGGGTCCGTCTGGTCCTGGCGGGCTCCCAGGAGAGAGGGGCGCTGCCGGCGTCCCCGGAGGCAAGGGAGTT
COL1A2	collagen, type I, alpha 2	NM_000089.3	XM_002918229.1	F1F2168019	CAGCATCAAGGCGGCAGGAGGTTTCGGCTAAGTTGGAGGTACCGGCCACGACTGCATGCCTGCGCCCGCCAGGTGATACCTCCGCCCGTGACCCAGGGGTTCTCTGCGACACAAGGAGTCTGCATGTCTAAGTGGTAGACATGCTCAGCTTTGTGGATACGCGGACTTTGTTGCTGCTTGCAGTAACGTCGTGCCTAGCAACATGCCAATCTTTACAAGAGGTAACTGCAAGAAAGGGCCCAGTTGGAGATAGAGGACCACGTGGAGAAAGGGGTCCACCAGGCCCACCAGGCAGAGATGGTGACGATGGTATCCCAGGCCCTCCTGGTCCACCTGGACCTCCTGGCCCCCCTGGTCTTGGCGGGATCTTTGCGGCTCT
COL1A2	collagen, type I, alpha 2	NM_000089.3	XM_002918229.1	F1F2185595	GAAGTGTGGGTCCTGTGGGTCCTGCTGGTCCTATTGGGTCTGCTGGCCCTCCAGGCTTCCCTGGTGCTCCTCCCCCAAGGGTGAACTCGGACCAGTTGGTAACCCTGGTCCTGCTGGTCCCGCGGGTCCCCGTGGTGAAGTGGGTCTTCCAGGTGTCTCCGGCCCCGTTGGACCTCCTGGCAACCCTGGAGCCAATGGCCTGACTGGTGCTAAAGGAGCTGCTGGCCTGCCCGGTGTTGCTGGCGCTCCCGGTCTCCCTGGACCCCCGTGGAATTCCCGGCCCTGTTGGTGCTGCTGGTGCTACTGGAGCCAGGGGACTAGTGGGTGAACCTGGTCCAGCTGGTTCCAAAGGAGAGAGTGGCAACGAAGGGT
COL1A2	collagen, type I, alpha 2	NM_000089.3	XM_002918229.1	Contig145	CACTCAAGGGACACAATGGACTGCAAGGTCTTCCTGGTCTTGCTGGTCAACATGGCGATCAAGGTGCACCTGGTTCTGTGGGTCCTGCCGGTCCTAGGGGCCCTGCTGGTCCTTCCGGCCCCGCTGGCAAAGACGGCCGCACTGGACATCCTGGTACAGTCGGACCTGCTGGCATCCGTGGCTCTCAGGGGAGCCAAGGTCCTGCTGGCCCTCCTGGTCCCCCCGGTCCTCCTGGCCCTCCCGGCCCAAGCGGTGGTGGCTATGACTTTGGTTACGAAGGGGACTTCTACAGGGCTGACCAGCCTCGCTCACCACCTTCTCTCAGACCCAAGGATTATGAAGTTGATGCTACTCTGAAATCCCTCAACAACCAGATCGAGACCCTTCTTACCCCTGAAG…
COL1A2	collagen, type I, alpha 2	NM_000089.3	XM_002918229.1	F1F2265537	GGTGAAAACGGTCCTGTTGGTCCCACAGGCCCTGTCGGATCCGCTGGCCCCTCTGGTCCAAATGGTCCCCCTGGTCCTGCTGGAAGTCGTGGTGATGGTGGTCCCCCTGGCGCTACTGGCTTCCCTGGTGCTGCTGGACGGACTGGTCCTCCTGGGCCCTCTGGTATCACTGGCCCTCCTGGTCCCCCTGGTGCTGCTGGTAAAGAAGGACTCCGTGGCCTCGGGGTGACCAAGGTCCAGTAGGCCGAACGGGAGAAACCGGTGCACATCGGTCCCCCCGGNTTTCGCCGGCGAGAAGGGTCCCTCTGGAGAGCCTGGTACCGCTGGCCCTCCTGGCCACCCCAGGTCCTCGAAGGGCTCCTTGGTGCCTCC
COL1A2	collagen, type I, alpha 2	NM_000089.3	NM_001003187.1	F1F2153468	AGGTTCACCTACACTGTGCTTGTGGACGGCTGCTCTAAAAGACGAATGAATGGGGAAAGACAATCTTTGAATACAAAACAAATAAGCCATCCCGTCTGCCTATCCTTGATATTGCACCTTTGGACATCGGTGATGCCAACCAAGAATTCAGGGTGGACGTTGGCCCAGTCTGTTTCAAATAAATGAACTCAACCTAAATTAAAAAAAGAAAGAAATCTGAAAAAACTTTACTCTCTTTGCCATTTCTTTTTCTTCTTTTCTTTAACTGAAAACTAGAGTCCTTCCATTTCCTCTGCACATCTACTTGTCTTAAAATTAGTTGGGCAAAAGAAGAAGGAGGAGGATCGATCAGAGCAT
COL1A2	collagen, type I, alpha 2	NM_000089.3	XM_002918229.1	F1F2228605	AACAAGGGTGAACCTGGTTCTGCTGGGCCCCAAGGTCCCCTGGTCCCAGTGGTGAAGAAGGAAAGAGAGGCCCCAATGGTGAAGCTGGATCCGCTGGCCCCTCTGGACCCCCTGGGCTGAGAGGAAGTCCTGGTTCCCGTGGTCTTTCCTTGGAGCTGATGGCAGAGCTGGTGTCATGGGTCCTCCGGCCTCGTGGTGCAACCGGCCCTGCTGGT
COL4A3BP	collagen, type IV, alpha 3 (Goodpasture antigen) binding protein	NM_005713.2	XM_526893.3	F1F2030811	AAAAGTGTCTCTTAATAACTGAGGGCTGTCAATAACCTGTGATTTTGCCTTTTCTATAGTCTTACTCCTATGAAGAACCTTGGTTCTGATGGAGAAAGAGTGAAAAGCTTTATTTTTTTCCGCCAGGTATCTTTATATTTCCATTATATTTTTAGTTCTGTTCTGTGTGCTACAGATTTTTTTCAGTTTGTTTACAAACACAATTTGGTAATTCCTCAATTGGTTCTGCCTGCCTCCAAACAGAAACATTACAGACCTTGTGGGTATAAACTACTTTTCTGGTACAATGGTAAGGATAAAACAAGCTCATGTTTTCTTGAAATGTGTAAGAAGATTACACGGTATTTCTTGTAAAGGTAAATTAGGCTGTTCTGGGTGGTATTTGGGTCCGTTTAAAGG…
COL4A3BP	collagen, type IV, alpha 3 (Goodpasture antigen) binding protein	NM_005713.2	XM_855155.1	Contig6318	AAAACGAGAATATCCAAAGTTTCTAAAACGTTTTACTTCTTACGTCCAAGAAAAACTGCAGGAAAACCCATTTTGTTCTAGTATTAACAGTGACTGAAGCAAGGCTGTGTGACATTCCATGTTGGAGGAAAAAATAAATTGAATGCTCTAAGCTGGAACATAGGATCTGTAGCCTTGTCTGTGGCCCAACACCCTGGCCTTGTATACAAAAATGAAGAAATATTGCAATAGCAAAGGTGAACATCTAACACTAGCTGTCTCCTGCTAGATCTCCTCGCTCAGCATATAACTATAAATACATGTAAAATTACATGTATATGGCTATATTTTTATTTGCTTGCTCCTAGAAGAGAAAAAAAATTGACTTTGAATCACAACTAGGAATTGATGCTTTAATTT…
COL4A3BP	collagen, type IV, alpha 3 (Goodpasture antigen) binding protein	NM_005713.2	XM_526893.3	F1F2022698	GCACAGTGTTTCACTTGGAATTAAGGACTCCTGATTTTGAGGTAGGGGGTGATCACAGCAGCTCTTGGTTTGGGATCGCCACAAAGACAGCCAGACCAAGGAGAGGATGGCTGGGAGAGAGGGTCAGAATACAAAATAAGGGAAAGGAGCAACAGGTTTTCTACTTGTTCAGTTTTATCGGCTAATTTGTACACCTGTACAACATCAGTGTCAGCTGCTATTAAGAAAATTTTAGTTGGGCTGAGCTGGTTCTCTTGTAAAATTGTGCTGGTTATCTTTAAGCTTATCAATTGTTTGTCCAGTTAAACACTTTCACCAGTATTTAGTCCGAGTTGTACAGACAATGTATTTGGATTACTGTCATTGTTCATCTACAAACTCAAAACATAATCATTTTAA…
COL4A3BP	collagen, type IV, alpha 3 (Goodpasture antigen) binding protein	NM_005713.2	XM_855155.1	F1F2026670	ACAGGATGTAGGTGGAGATGCTAATTGGCAGTTGGTTGTAGAAGAAGGAGAAATGAAGGTATATCGAAGGGAAGTAGAAGAAAATGGGATTGTTCTGGATCCTTTGAAAGCTACCCATGCAGTGAAAGGTGTTACAGGACATGAGGTCTGCAATTACTTCTGGAATGTTGATGTTCGCAATGATTGGGAAACAACTATAGAAAACTTCCATGTGGTGGAGACATTAGCTGATAATGCAATCATCATTTATCAAACGCATAAAGAGAGTTTGGCCTGCTTCTCAGCGAGATGTATTATATCTTCTG
COL4A3BP	collagen, type IV, alpha 3 (Goodpasture antigen) binding protein	NM_005713.2	XM_002917220.1	F1F2026558	ATGAGGAAGGTCCAAACAGTCTGATTAATGAAGAAGAGTTCTTTGATGCTGTCGAAGCTGCTCTTGACAGACAAGATAAAATAGAGGAACAGTCACAGAGCGAAAAGGTCAGATTACACTGGCCTACATCCATGCCATCTGGAGATGCCTTTTCTTCTGTGGGGACTCATAGGTTTGTCCAAAAGCCCTATAGTCGCTCTTCCTCCATGTCTTCCATTGATCTAGTCAGTGCCTCTGACGATGTTCACAGATTCAGCTCCCAGGT
COL4A3BP	collagen, type IV, alpha 3 (Goodpasture antigen) binding protein	NM_031361.2	XR_087234.1	F1F2157528	GACAAGATAAAATAGAGGAACAGTCACAGAGCGAAAAGGTCAGATTACACTGGCCTACATCCATGCCATCTGGAGATGCCTTTTCTTCTGTGGGGACTCATAGGTTTGTCCAAAAGGTTGAAGAGATGGTGCAAAACCACATGACTTACTCATTACAGGATGTAGGTGGAGATGCTAATTGGCAGTTGGTTGTAGAAGAAGGAGAAATGAAGGTATATCGAAGGGAGTAGAAGAAATGGGATTGTTCTGGATCCTTTGAAGCTACCCATGCAGTGAAAGGTGTTACAGGACATGAGGTCTGCAATTACTTCTGGAATGTTGATGTTCGCAATGATTGGGAAACAACTATAGAAAACTTCCATAGTGGTAGGAAGAACATTAGCTGATAATGCAATCATC…
COLEC12	collectin sub-family member 12	NM_130386.2	XM_843964.1	F1F2271615	GGAAAGCGACCTGAAAAAAATTAGGGGACCAAAACTGGGAAGAAAAGCTGTGAGCACCAACTCAGAACTCTCTACCTTCAGATCAGACATACTGGATCTTCGTCAGCAGCTACGTGAGATCACAGAGAAAACCAGCAAGAACAAAGACACTCTGGAGAAGTTACAGGCAAGTGGGGATGCCCTGGTGGACAGGCAGAGTCAACTGAAAGAAACTTTGGAGAATAACTCTTTCCTCATCACCACTGTGAACAAAACCCTCCAGGCGTATAA
COLEC12	collectin sub-family member 12	NM_130386.2	XM_843964.1	F1F2228986	GAACAGCAATGGATAAAGAAGCAGATGGTAGGGAGAGCGAGCCACTGGATTGGCCTCACAGACTCAGAGCATGAAAACGAATGGAAGTGGCTGGATGGGACATCTCCAGAGTATAAAAATTGGAAAGCTGGACAGCCAGATAACTGGGGTCATGGCCACGGGCCGGGAGAAGACTGTTCTGGGCTGATTTATGCTGGGCAGTGGAATGACTTCCAGTGTG
COLEC12	collectin sub-family member 12	NM_130386.2	XM_843964.1	F1F2163733	AGCGTGCTGCAGGGCAACCTGCAGAGCCAAATGTACTCTCATAACGTGGTCGTTATGAACCTCAACAACCTGAACCTGACCCAGGTGCAGCAGAGGAACCTCATCACCAATCTGCAGCGGTCTGTGGATGACACGAGCCAGGCCATCCAGCGAATCAAGAATGACTTCCAAAATCTGCAGCAGGTTTTCCTTCAAGCCAAGAAGGACACTGATTGGCTGAAGGAGAAAGTGCAGAACTTACAGACACTGGCTGCCAATAACTCTGCTTTGGCCAAAGCTAACAACGACACCCTGGAGGATATGAACAGCCAGCTCAATTCATTCACGGGGCAGATGGACAACATCACCACAGCCTCCCAAGCCAACGAGCAGAACCTGAAAGACCTGCAGGACGTACAC…
COLEC12	collectin sub-family member 12	NM_130386.2	XM_524004.3	F1F2130598	AGATTGGGAAAAAAAGCACTGAAAACCAGTTTCTGAAAAGATTGACGGCTGGTTATCTCTACCATCCTCCTTTACTCAAGGACTTCAGAACCGAAATGTTCCCCCAGTATGATATATTGATTTTCAGTATGCAAATGGACTGAATCACATAGATGTTTCTCAGCCAGTAACTGTATAATTATGCAAATCACATCTTCCAAAGTATGGATTGCTCCAATCAGAAAAAAGGCTATCATTGGTTGTTGAGCTCTAAGAACTTAAACTGTATTGTGTGAACAGTACCTTACATTTCTAAAATCCCAGACATAAGAAAAATATGCAGACATACAGATATATAGGCCAACTCTTAGTGATAATATGAAATATACTTAAAGAGCTTTTAAAACTTTGTATTTTTGA…
COLEC12	collectin sub-family member 12	NM_130386.2	XM_524004.3	F1F2227461	ATGGATTGCTCCAATCAGAAAAAAAGGCTATCATTGGTTGTTGAGCTCTAAGAACTTAAACTGTATTGTGTGAACAGTACCTTACATTTCTAAAATCCCAGACATAAGAAAAATATGCAGACATACAGATATATAGGCCAACTCTTAGTGATAATATGAAATATACTTAAAGAGCTTTTAAAACTTTGTATTTTTGTACAAATATTTGCCTTTTTACAATTTTTTCCTTTTCTTCCTTTTTTTTTTTTGTTCCTTTAACCAATATAATACATGGAGCCAAAGAAAACAATAATGGTACAATAAAAAAAACTACCTAGGGTTTACTTGTCAGATTTAATTCTACCCAATGGC
CORO1A	coronin, actin binding protein, 1A	NM_007074.2	XM_002927361.1	F1F2141817	AGGGGGACAGCTCTATCCGGTACTTCGAGATCACTTCCGAGGCCCCGTTCCTGCACTATCTCTCCATGTTCAGTTCCAAGGAGTCCCAGCGGGGCATGGGCTACATGCCCAAACGTGGCCTGGAGGTGAACAAGTGTGAGATTGCCAGGTGACTGACCCTGACCCTGACCCGAGCACGCACCCTGGGCTGTTTGGACCCCATGGGGACCTTCGGTTCCAGCCCAGCCCTGCGGTGGTCGCTGCTCACCTCCTTATTTCCACAGATTCTACAAGCTGCACGAGCGGCGGTGTGAGCCCATCGCCATGACAGTGCCTAGAAAGTCGGACCTGTTCCAGGAGGACCTCTACCCACCCACCGCAGGGCCCGATGCTGCCCTCACGGCGGAGGAGTGGCTGGGC…
CORO1A	coronin, actin binding protein, 1A	NM_007074.2	XM_002927361.1	F1F2016669	GATTGTCTTGACAAGAGCATCCTCAGCGGGCCGTGTCCGGCTCCGCCAGCTCCTTCCTCCTCCTCCTCCTCCGCGCCCTCCTCCATTTGGGGGGTCCCCCATCTCTCAGCAGCAGGATGAGCCGGCAGGTGGTCCGCTCCAGCAAGTTCCGCCATGTGTTTGGACAGCCCGCCAAGGCCGACCAGTGCTATGAGGACGTGCGCGTCTCTCAGACCACCTGGGACAGTGGCTTCTGTGCCGTCAACCCCAAGTTTGTGGCCTGATCTGCGAGGCCAGTGGGGGAGGGGCCTTCCTTGTGCTGCCCCTGGGCAAGACTGGACGTGTGGACAAGAACGTACCCATGGACTGCGGCCACACAGCCCCAGTGCTGGACATCGCCTGGTGCCCACACAATGATAA…
CPLX2	complexin 2	NM_001008220.1	NM_001008220.1	F1F2055853	GAAAACCTCAATTGACCTCTGCCCCCCTTCCCCGGCCAGGGACTCCTCCCTCTCAGCACTCTCTCACACCCCCTTCATCCTGGGGTATCCAGCCCCCGCCTCACTTCAAATTGCTTGAAAAAGGGAACACAGCTTCCCCTCCCCAGAAGGGGGCATTGAACCCAGTGTCAGAGGTACTGAGGGCCCCTCCGGAAGGAAGCCTAAGGTCTATGCTAGTGTGGTAACCCCCATACATTCCTTCATGCACCCCACTGCCAGGAGGACCATTGTCCCCAGCCAGCCAAAGTAATAACACATTCCAACCCTGCCCAGCATGCCGACCTTTGGCCTCTGACCCACAGTGGGCCTCCAGGTCAGGGCAGGGGTGTTGAGTGGCCTGGCTCTGAGGAAGGGAGTCAG…
CPLX2	complexin 2	NM_001008220.1	XM_002921731.1	F1F2047192	GGGAGTTGCACGAGGCGGCGGCGGGAGCTGGAATAGCAGAAGAACTGCCTCGCTGAGTACGCCCGGAGCCCTGCAGTGGCTCAGACGGTTTCGTGGACCGCCAGGTTGACACATCTCCCTGAGCCAGGCCTTGCCAGAAGCACTGCATGCAAACTTGACTGCGCACTAGGGCACGCTAACTGGAACTGGCGTCATGGACTTCGTCATGAAGCAGGCCCTTGGAGGGGCCACCAAGGATATGGGGGAAGATGCG
CPLX2	complexin 2	NM_001008220.1	XM_002921731.1	F1F2070113	GGAAGATGCTGGGGGAGAGGAGGAGAAGGACCCAGACGCACAGAAGAAGGAGGAGGAGCGACAGGAGGCTCTGCGACAGCAGGAAGAGGAGCGTAAGGCCAAGCATGCACGCATGGAGGCTGAGCGGGAGAGGTCCGGACGACGCAGATCCGAGACAAGTATGGGCTGAAGAAGAAGGAAGAGAAGGAGGCAGAGGAGAAGGCCG
CR1	complement component (3b/4b) receptor 1 (Knops blood group)	NP_000642.3	XM_002926255.1	F1F2033772	ATATTCTGCACAAACCAGGGAACCTGGAGCCAATTTGATCATTTTTGCAAAGAGGTAAAATGTATCATCCCAGAGTTTATGAATGGAATCCGGAAGGAGCTGGAAATGAGAAAAGTGTATCACTATGGAGATAAGATAACTTTTGAGTGTGAGAATGGGTATACTCTGAAAGGCAGTCCCCAGAGCCAATGCCAGGCAGACAACACATGGAACCCTCCTCTGGCCATATGCACATCTAGTAAATGGAGCTGCAAGAAATGCACAAGTGCTCTCATAGTCGGTATTATCTTTGGCGTGATCTTCTTTCTTTCATCTGTCATTGGCTCTTATTGGATAATTGTAAAACGCAATAAAAGCAAGAATACAGATGGGAAACCTAAAGAGATGATCCATTTACAT…
CR1	complement component (3b/4b) receptor 1 (Knops blood group)	NM_000651.4	XM_002926256.1	F1F2002859	AAATAGAAACATTTTGATGTAACTTAGCACTTGGGTTTTTCCAGAAATCTTTTGTCCAAATCCCCCCTCTATACTCAATGGGCAGCACAATGGGCCTTCTCAGGGAGATGTTCCCTATGGAAAGGAAATAACTTACATGTGTGACCACCACCCAGCCAGAGGGATGACCTTCAACCTCGTTGGGGAGAGCACCCTCCGCTGCACAAGTGACGATGAAGGTAACGGGATCTGGAGCGGCCCTGCCCCTCGCTGCGAACTTGCTAGTCCTGCAGATTACTGTAAAGCCCCAGAAGAGTTTCCATTTGCCAAGCCTACAGTCCTGACTGATGAGTCCGAGTTTCTAATTGGGACATCTTTGAATTATGAATGTTCCCCTGGGTATTTTGAAGCTA
CR1	complement component (3b/4b) receptor 1 (Knops blood group)	NM_000651.4	XM_002926256.1	F1F2196406	GAAAATCATGTGGAGCTCCACCAGAACCCTTTAATGGCACAGTGCATATAAATACAGATACCCAGTTTGGATCAACAGTTCATTATTCTTGTAATGAAGGGTATCGACTCATTGGCTCCCCTTCCTCGGCTTGTCTCCTGTCGGGCAGTACTGTCACTTGGGATAAGGAAGCACCTGTGTGTGAGGAAATCTTCTGTCCAAATCCTCCCTCTATCCTTAATGGGCAGCACACCGGACCTTCTCAGGGAGACATTCCCCTACGGAAAGGAAATTACTTACACGTGTAACCACCACCCAGCCAGAGGAATGAACTTCAGCCTCATTGGGGAGAGCACCCTCCGCTGCACAAGTGACGATGAAGGG
CR2	complement component (3d/Epstein Barr virus) receptor 2	NM_001877.4	XM_002928672.1	Contig2313	GGGTGAGTATTTCTGGATACCAATTAGTTAGCTTGTTTCCTACCTTCTTTCAGTATTGCTATCACCCACAGATAGTGTTGGTTATATGTTCCTCTGTGCTAAATTAAAGATCCTTTTTTATTGATGTCTAAGCTTTCTTAGGATGTCAGCCTCCACTTAAGATACCCAATGGAAATCATACTGGTGGAGATATAGCTCGATTCTCTCCTGGAATGTCAGTCCTGTACAGCTGTGACCAAGGCTACCTGCTTGTGGGAGAGGCACTCCTTCTTTGCACACATGAGGGAACCTGGAGCCAATCTGCCCCTTATTGTAAAGAGGTAAACTGTAGCTCCCCAGAGTATATGAATGGAATCCAGAAGGGTCTGGAGCCTGGGAAAATGTATCAGTATGGTGCAG…
CR2	complement component (3d/Epstein Barr virus) receptor 2	NM_001006658.2	XM_002928672.1	F1F2158271	GGAAGGAAGCCCCATACTTCTATAATGACAGTGTGACATTCAAGTGTCATCATGGATTTACTCTGAAGGGCAGCAGTCAGATTCGTTGCAAAGCTGATGGCACCTGGGATCCTAAAATACCAGTTTGTAGAAAAAGGTAAAGACCCAAAGGGGAAAATGAGGTATTTACTCCTTTATTCTTATTTATTAGCTCCATCCCAAAACTAGAGTCATAGGAAAAAGGCAAGGTACACAGATTATTATACCATTTCTTCCATTCTGTGATCAATGTCCTATGTGGTTTTTATATGTTCTTCATGTAAATGCCCCCTTGATCAGGGATCTATTCAGGGTAGATAATGAGAGGACCTTTTTTAAAATTATTATTATATTTCAAGTTTTTATTTAAATTCCAGTTAG…
CR2	complement component (3d/Epstein Barr virus) receptor 2	NM_001006658.2	XM_002928672.1	Contig3527	CAATGACCAAGAGACGGGTATCTGGAGTGGCTCTGCTCCTGTCTGCAAACTTTCCCTCCCTGCTGTTCAGTGTGTACCTGCCCAGGTGGAAAATGGATATAAGACATCTGGGAAGGAAGCCCCATACTTCTATAATGACAGTGTGACATTCAAGTGTCATCATGGATTTACTCTGAAGGGCAGCAGTCAGATTCGTTGCAAAGCTGATGGCACCTGGGATCCTAAAATACCAGTTTGTGAAAAAGGCTGCCAGCCACCTGTTGGGCTCCATCATGGTCGGCATACAGGTGGAAATAGGGTCCTCTTTGTCTCTGGGATGGCTGTAGACTACACCTGTGACCCTGGCTACTTGCTTGTGGGAAACAAATCCATTCACTGTATGCCTTCAGGAAATTGGAG…
CR2	complement component (3d/Epstein Barr virus) receptor 2	NM_001877.4	XM_002928672.1	F1F2189064	TATGAATGGAATCCTAGAAGGGTCTGGAGCCTGGGAAAATGTATCAGTATGGTGCAGTCGTCACTCTGGAGTGTGAAGAGGGGTATACCCTGGAAGGCAGTCCCCAGAGCCAGTGTCAGGACGATCAGGGATGGAACCCACCCCTGGCTGTCTGTCAAATCACCAGGTAACTGCGAAAGTCTTCCCTGCTCATACTTGTCTCCCTGGAGAGAAGAGAGCTAGGAGTATCTGTCAGTGTTAGGTTTTAAACTGATGTGGGTCTGTGACGAGTGCTACAGTAATGGACTCATTTGAAGTTAGTGGTTTATTCTAGAAAAAGCAAAACTTTCTGAGGATTGGGAAATAAAAAAGAAAATAAGAGAGGAGTACTAACTCACGAGTGCGCGT
CR2	complement component (3d/Epstein Barr virus) receptor 2	NM_001877.4	XM_002928672.1	Contig3233	ACAGGGGAGGGGTTTGGCCCCTTTGCCCCAGGATTATCTGTGACTTATAGCTGTGAACCTGGTTACTTGCTTGTTGGAGAAAAGACCATTAGATGTTTGTCTTCAGGAAAGTGGAATGCTGTTATTCCCACATGTAAAGAGGCAGAGTGTGAACCCCCAGGACCATTTCTCAATGGACGGATAAAGAGCCCTCCAAGTCTTCGGGTCGGTGCAACTGTGAACTTTGACTGTAATGAAGGGTATCGGTTACAAGGCCAACCTTCCAGTCAATGTGTAATTGTTGGACAGCAGGCTTCTTGGACCAGGATGCCAGAATGCAAAGAAATTCTGTGCCCGCCACCTCCTTCTATTCTCAATGGAAGATCTACAGGAAGCTTTTCAGGGAATATTCCATATGGA…
CR2	complement component (3d/Epstein Barr virus) receptor 2	NM_001877.4	XM_002928672.1	F1F2018623	GAGCTGTCTCCTGCTTCAGCCCTCCTCTCCCGGAGCTGTCCGAGGCTCGAGTGTCTCGCAACGCATCCTGCCGCTGGGGCTCCCGCCGGGGCATGGGCGCTGCGGGCCTGCTCTGCGTTTGCCTGGCTGTCATCGCACCGGGGGTTCTCGGGATTTCTTGTGGCCCTCCTCCTCCTATCACAAATGGTCGGAATAGTTATTCTTCTGGTCCCATATACCTTAACACTGTGGTAAGGTACTCTTGTGTAGGTGCCTTCCGCCTCATTGGAGAAAGAAGTTCTTTTTTGTATAAGTAAAGACCAAGTGAAAGGAATCTGGGATAAAGCTGCTCCTGTATGTGAATTGTATAATAGAAATTCTTTCTGCTCTGAGCCCATAGTACCAGGAGG
CREB1	cAMP responsive element binding protein 1	NM_004379.3	XM_002918088.1	F1F2001501	AGAGTGGAGATGCAGCTGTAACAGAAGCTGAAAGCCAGCAAATGACAGTTCAAGCCCAGCCACAGATTGCCACATTAGCCCAGGTATCTATGCCAGCAGCTCATGCAACATCATCTGCTCCCACCGTAACTTTAGTACAGCTGCCCAATGGGCAGACAGTTCAAGTCCATGGCGTTATTCAGGCGGCCCAGCCTATCAGTTATTCAGTCTCCACAAGTCCAGACAGTTCAGATTTCAACTATTGCAGAAAGTGAAGATTCACAGGAGTCCGTGGATAGTGTAACTGATTACCCAAAAACGAAGAGTAAATTCTTTACAAGGAGGCCTTCCTAACAGGTAAAATTTTGAATGACTTATCTTCAGATGCACCAGGAGTGCCAAGGATTGAAGAAGAGAAGT…
CREB1	cAMP responsive element binding protein 1	NM_004379.3	XM_855595.1	F1F2000371	ATAAACATTTTATTTTCTAAACATTTCTTTTTTCTATTCGCAAAACTGCCTGAAAGCAACTACAGAATTTCATTCATTTGTGCTTTTGCATTAAACTGTGAATGTTCCAACACCTGCCTCCACTTCTCCCCTCAAGAAATTTTCAGCACCAGGAATCATGAAGAGACTTCTGCTTTTCATCCCCCTCCCTCTTCAAGGAGTAATAATTTGTTTACTTGTAAATTGATGGGAGAAATGAGGAAAAGAAAATCTTTTTTAAAATGATTTCAAGGTTTGTGCTGAGCTCCTTGATTGCCTTAGGGACAGAATTACCCCAGCCTCTTGAGCTGAAGTAATGTGTGGGCCTCATGCATAAAAGTAAGTAAGGTGCAATGAAGAAGTGTTGATTGCCAAATTGAC…
CREB1	cAMP responsive element binding protein 1	NM_004379.3	XM_003309440.1	F1F2033733	TCTCAGGCCTCATCCCTACTGTCATTTTGACCATGTGGGGTGACATGTGGAATCATACAAAGGCTTAGAAAGAAACAACAAGTTTGTTTAAACCAGGATGCTTTTACTTGAAGTGACTTCAATCTAGATTTCTTCTTTACATTTTTAAAATGTACATAATTTTGTCATCTGCTACAGTCAGCTACTAGCATAAATTGGTCTCTTTATTTTGAAGATCAAAAAGGCTGCTTCATTTTGCAGGATTAAATAAGACAAATATGGTAAAGTTAATTAAAGTGGGTTTTAAGAACAGTAGTTACACACCTTTTCAGGTATTTCAGGAGGCTGTATTTTGTTGCCTTTGTGGCTCTGAAAACTTTTGGTATATTGTTTCCCATTGACCTAATACAAAACTTGTAT…
CREB1	cAMP responsive element binding protein 1	NM_004379.3	XM_003309440.1	F1F2020297	GAAAAGTGGTTTAGAAAGGGCTAGATCCAATGTGTTCACATTATTAAAAAATTGATATCAGATATAATTTTAATTTCATTCTTTTCAAACTCAAGTACCATATTGGCAACCATCATATTGTCATAGGTGCTCTGTTCATTTAGATACTATTGGGGGGGAATGGCATTTGTATAATATATGTGTAAATATATATAAATACATACAGTATATAATCTGAAGCTCTGAGAGCTCTTAAGTCAGGAATGCTGAGTATTATAGTATATTGAGGTCAGATGAAATTTTACATTTTTGTTGTGTTCTATTGCATCCCTTTTGGTAGTTTCTTGGACTGCATTACTTCAGCACTCATGATTGATTTTTGTCTTCTAATTTTCTTCCAAGTTTTTCCTTTTTTTTTTT…
CREB1	cAMP responsive element binding protein 1	NM_004379.3	XM_855100.1	F1F2174808	GTCATCGCCTTCAAAAAATATTTATGTCACTCATTTTACTTAAAGATACTTCTAATTAAGCTGTTCCCTATTTGCACTTACAGTATACCACCAACAGGAAAGCCTTCAAGATGTTAAATAAAACAAAATGATTATATTTGTTTATAAAATGTTATGTGTTGTAGAAAAACACTGATTTGAAATCTTTTCCATATTAACATACTTTAACAGAGTATCTCTAGTGAATTTTTTAAAAAAAGTTGTATAGTTATAAAAAGTACAGGATTAGATGTACACAAGGAAAGTTATTTTCTTCAGAGATATTTGAATGACTGCTGTACTACAGTATTTGGATTGTCATTCTTA
CREB1	cAMP responsive element binding protein 1	NM_004379.3	XM_003309440.1	F1F2101369	ACATATGTTACTAGTCACTTGAAAACTCCCCCACCCCTCCCCCAAGTATTTGATTTTTTTGCTTTGTTTCTGGCAGCTATAACAGTGGTAACAACATTTTGAAGATAGCTTCTAAAAGGTACCACTGATTTTTCAAAACTCATCCTGGGGGAGGAATTTTAGTGTTTTCATTTGAGCAGGGATTTTGTCAGAAAATGTGTTTTTGATGGTAGGTCAGCGGCAGCGCTAGTGTCGGAAAGCACACACTGTGGGG
CREB1	cAMP responsive element binding protein 1	NM_004379.3	XM_855595.1	F1F2171416	CGGTGGAAAGGACTGGCTTGGCCACTAACCAGAAAGACGAAATAAACATTTTATTTTCTAAACATTTCTTTTTTCTATTCGCAAAACTGCCTGAAAGCAACTACAGAATTTCATTCATTTGTGCTTTTGCATTAAACTGTGAATGTTACCAAAAAAAAAAAAAAAAAAAAAAAAAAAAAAAAAAAAAAAAAAAAAAAAAAAAAAAAAAAAAAAAAAAA
CREB1	cAMP responsive element binding protein 1	NM_004379.3	XM_003253997.1	Contig13	ATATGTTTGCTCACTCAATCATACAAAGCACAACTAGAACTTTTGTTGGATGGTTTGCATACATCTTGAATACTTTTAATATTGATATGTTGACTTTTTTAAGTTGACTGCACAGTCACTGTATGTACTGGGAACTGGTTTCCTTGACTTTCTCGAATTGATGGCTAGGAGAGGCACTAATACCTGAGGGGTTGAACATATCATGAAGCTGAGTCAGTATGGAAGAATTTCAAATAAATCAAACAGGGTGCTGAAGTTCCATCTGTCTCATATGCTTCTGATAAGTTCTTACTGATTAGTGAATGTAGCTTAAGCCTTTGTATGTGTCCTCAGGGGGCAGACAAACTTTGAGAGGGACCAGATAATGTTTGAATGGAGGGATTATATTTCAGGTGTTTT…
CREBBP	CREB binding protein	NM_004380.2	XM_536991.2	Contig3667	TCTCTTTCTCTCTCTCTTTTTGTTTTTGTTTTTTGTTTTTGTTTTTTTGTTTTGGGGGGAGGGGGGTTTTGTTTGGATTCTTTTTGTCGTCATTTCTGGTGACTCATGCCTTTTTTTAACGGGGAAAAACAAGTTCATTATATTCATATTTTTTATTTGTATTTTCAAGACTTTAAACATTTATGTTTAAAAGTGAGAAGAAAAATAATATTCAGAAACTGATTCTTGAAATAATGCAAGCTTATAATGTATCCCGATAACTTTCTGACGTTGCGGGAAGATTTTTTCTATAGTGAACTCTGTGGGCGTTCTCCAAGTATTACCCCTGGACGATAGGAATTGGCTCCTGCGTGCACACACGTACACACCCACACACACATCTATCTATACATACTGGCC…
CREBBP	CREB binding protein	NM_004380.2	XM_536991.2	F1F2002839	GAGTAACCGCTAGGCTCTCACCCTCTCACGTACTTAAGAAAAGTGCCCGGCGTCCCCTTTAGAATCTCCCCAGACTTCTCATTTGCTTCTCTTTGCCCATTGTGCATCTTCTACGACAAATCATCTCTCATTTGGAAGAACTGCACACGACATGACTGTCCTGTTTGCCTCCCTTTGAAAAATGCCAGTGACAAGCGAAACCAACAAACCATCCTGGGGTCTCCAGCTAGTGGG
CREBBP	CREB binding protein	NM_004380.2	XM_002924915.1	F1F2147298	TGAATACTATCATTTACTGGCAGAAAAAATCTACAAGATACAAAAAGAACTAGAAGAAAAACGGAGGTCGCGTTTGCAAAAACAAGGCATCTTGGGTAACCAGCCCGCCCTGCCGGCTCCCGGGGCGCAGCCCCCAGGGATTCCGCAGGCACAGCCTGTGAGGCCTCCAAACGGACCCATGCCCCTGCCAGTGAACCGCGTGCAGGTGTCCCAAGGGATGAATTCATTTACCCCAATGTCCTTGGGGAATGTACAGTTGCCACAAGCTCCCATGGGACCACGTGCAGCGTCCCCCATGAACCACTCTGTCTCGATGAACAGCATGGGCTCCGTTCCAGGGATGGCCATCTCTCCTTCCCGGATGCCTCAGCCTCCAAACATGATGGGCGCTCACACCAA…
CREBBP	CREB binding protein	NM_004380.2	XM_536991.2	F1F2058942	AGGCCTTCAGCTCCTCTGCACTGCGTGGGTTTAGATCAGTAAGTCTCATTTAAAAAGCACCTGGTAAAATAATGACATGTGCAGACGTATAATGACGTGTGCAGACCTCAGGCTCTGACTTTTATTTCAGGTTTGTGGATTCTGGGGAAATGTCTGAATCTTTCCCCTATCGAACCAAAGCACTCTTTGCTTTTGAGGAAATTGACGGAGTGGACGTGTGCTTCTTTGGGATGCACGTGCAAGAGTATGGCTCTGATTGCCCCCCGCCAAACACAAGGCGTGTGTACATATCTTATCTGGACAGTATTCATTTCTTCCGGCCCCGATGCCTCCGGACAG
CREBBP	CREB binding protein	NM_004380.2	XM_002924915.1	F1F2010342	ATGGGAGTTTTCTTATGTCTTGTCTGTGTGGCCAGTATAAATGCAACGAAAACAGAATTTATTTCTGGAGCTTTTTTAGATGTTGGTGTTTGGTTTGAAGTTTGGAGGATACCAATTACTTTCTTCCCCCTGCTCCCCTAGGCGTGTGTACATATCTTATCTGGACAGTATTCATTTCTTCCCGGCCCCGATGCCTCCGGACAGCTGTTTACCATGAGATCCTTATTGGATATTTAGAATATGTGAAGAAACTGGGGTATGTCACAGGACACATCTGGGCCTGCCCTCCAAGTGAAGGAGACGACTATATCTTCCATTGCCACCCCCCTGACCAGAAAATCCCCAAACCAAAGCGCCTCCAGGAGTGGTACAAGAAGATGCTGGACAAGGCATTCGCAG…
CREBBP	CREB binding protein	NM_004380.2	XM_002924915.1	F1F2065958	ATCTTTCCAACCCCCGACCCAGCAGCCCTAAAGGATCGCCGCATGGAGAACCTCGTGGCCTACGCTAAAAAGGTGGAGGGGGACATGTATGAGTCTGCCAACAGCAGGGTAGGTTGTCGTCCGTGTTCTAGCCGCATGACACACACAGTCGGAAGAATGGCATCTGTCTGGGAATGGGGAAATCCGTTAGTCAGGGAGACTCATCACCTCGAGGACACTGA
CREBBP	CREB binding protein	NM_004380.2	XM_536991.2	F1F2060737	ATGGTATTAACACTTAGTGTTCGGGGTTTTTTTGTTATGAAAATGCTGTTTTCAACATTGTATTTGGACTATGCATGTGTTTTTCCCCCATTGTATATAAAGTACCGCTTAAAGTTGATATAAATTACTGAAGTTTTTAACATGTATTCTGTTCTTTAAGATCCCTGTAAGAATGTTTAAGGTTTTTATTTATTTATATATATTTTTGGAGTCTGTTCTTTGTAAGACATGATTCTGATGGATTGCTCACAGGGGAGAGG
CREBBP	CREB binding protein	NM_004380.2	XM_536991.2	F1F2208786	ACCTGGAAGACCGAGTTTTCAACTAAGTTTTGCGGCGTACTAGAATCACTCCTGAAGCTGGGGAGGTCTTTGTCCGTGTGGTGGCCAGCTCAGACAAGACTGTGGAAGTCAAGCCCGGAATGAAGTCACGGTTTGTGGATTCTGGGGAAATGTTCTGAATCTTTCCCCTATCGAACCAAAGCACTCTTTGCTTTTGAGGAAATTGACGGAGTGGACGTGTGCTTCTTTGGGATGCACGTGCAAGAGTATAGGCTCTGATTGCCCCCCGCAAACACAAGGCGTGTGTACATATCTTATCTGGACT
CREBBP	CREB binding protein	NM_004380.2	XM_002924915.1	F1F2239034	CCCGGCTTCTCGGCGAATGACAGCACAGATTTTGGATCATTATTTGACTTGGAAAATGATCTTCCTGATGAGCTGATCCCCAATGGAGGAGAATTAAGCCTTTTAAACAGTGGGAACCTTGTTCCAGATGCTGCTTCCAAACATAAACAACTGTCGGAGCTTCTGCGCGGAGGCGGCGGCTCTAGTATGAACCCAGGAATAGGAAATGTCAGCGCCAACAGCCCCGTGCAGCAAGGCCTGGGCGGCCAGGCACAAGGGCAGCCGAACAGTGCGAACATGGCTGGCTTGGGTGCCATGGGCAAGAGCCCTCTGAACCAGGGAGATTCTGCAGCCCCCAGCCTAGCCCAAGCAGGCAGCCAGCCACCTCCGGGCCCACCTCCCC
CREBBP	CREB binding protein	NM_004380.2	XM_002924915.1	F1F2156473	GGACAGCTCGGCCAGATAGGGCAGCCGGGGCTGGGCGCAGACAGCACCCCCAACATCCAGCAGGCCCTGCAGCAGCGGATTCTGCAGCAGCAGCAGATGAAGCAGCAGATCGGGTCCCCGGGCCAGCCGAACCCCATGAGCCCCCAGCAGCACATGCTCTCAGGACAGCCACAGGCCTCGCACCTCCCCGGCCAGCAGATGGCCACGTCCCTCAGTAGCCAGGTGCGGTCTCCGGCCCCTGTCCAGTCTCCGCGGCCCCAGTCCCAGCCTCCACATTCCAGCCCGTCGCCACGGATACAGCCCCAGCCTTCACCACACCACGTCTCGCCCCAGACTGGTTCCCCCCACCCAGGACTCGCAGTCACCATGGCCAGCTCCATAGATCAGGGACACTTGGGG…
CREBBP	CREB binding protein	NM_004380.2	XM_002924915.1	F1F2262784	CTAAAGAGGAAGAAGAGAACAACGCTAATGGGGCTGCCTCTCAGTCAACGTCTCCTTCTACAGCCACGCAAAAAAATCTTCAAGCCGGAGGAATTACGCCAGGCTCTTATGCCAACGCTCGAAGCGCTGTATCGACAGGACCCGGAGTCCCTACCTTTCCGGCAGCCTGTAGACCCCCAGCTCCTAGGAATTCCGGATTATTTTGACATTGTGAAAAATCCCATGGACCTTTCCACCATCAAGAGGAAGCTGGATACAGGGCAGTACCAAGAGCCCTGGCAGTACGTGGACGATGTCTGGCTTATGTTCAACAACGCCTGGCTCTATAATCGTAAGACGTCCCGGGTCTATAAGTTCTGCAGTAAACTTGCAGAGGTCTTCGAGCAAGAGATTGACCCC…
CREBBP	CREB binding protein	NM_004380.2	XM_002924915.1	F1F2184307	GCCAACAAGAAGAAGCCCAGCGTGCCCAACGTGTCCAACGACTTGTCCCAGAAGCTCTACGCCACGATGGAGAAGCACAAAGAGGTCTTCTTTGTGATCCACCTGCACGCTGGGCCCGTCATCAACACACTGCCCCCCATCGTGGACCCCGACCCCCTGCTCAGCTGTGACCTCATGGACGGGCGTGACGCCTTCCTCACCCTCGCCCGAGACAAGCACTGGGAGTTCTCCTCCTTGCGCCGGTCCAAGTGGTCCACACTGTGCATGCTGGTGGAGCTGCACACCCAGGGCCAGGACCGCTTCGTCTACACCTGCAACGAGTGCAAGCACCACGTGGAGACGCGCTGGCACTGCACTGTCTGCGAGGATTACGACCTCTGCATCAACTGCTACAACACC…
CREBBP	CREB binding protein	NM_004380.2	XM_002924915.1	F1F2159598	ACGTTAACCCAGGTTTCACCGCAAATGGCCAGTCACGCCGGACTGAACACGGCGCAGGCAGGAGGCATGACCAAGATGGGAATGACTGGTAACACAAGTCCGTTCGGACAACCCTTCAGTCAGACTGGAGGGCAGCAGATGGGAGCCCCTGGAGTGAACCCCCAGTTATCCAGCAAACAGAGCATGGTCAACAGTTTGCCTCCCTTCCCTACGGACATCAAGAATGCTTCAGTCACCAACGTGCCAAACATGTCTCAGATGCAGACTTCAGTGGGAATTGTCCCCACACAGGCGATTGCGGCGGGCCCCACTGCGGTACCCTGAGAAGCGCAAGCTCATACAGCAGACAGCTGGTTCTCCTGCTTCACGCCCACAAGTGTCAGAGACGAGAGCAAGCGA…
CREBBP	CREB binding protein	NM_004380.2	NM_133381.3	F1F2148427	AGAAGGGAAAGCAGGGCCACGGCCCTCCAGTGGCCATCTGGCCATCCTTGCTTGCTTACTTGCTTCTCGAGTCTGGGACCCTCTGCCGACTCGCGCTCTCCACTGATGGGAAAACCCTGAGCAGATGGAAGAAGTGAGCCATCTGGGGCCCTGGAGGAGCAGCTCCAGGGCCACGGACCTGTAGTGCAGGGCCGCCACTTAAGGGGGCCGGTGGGGGGGCAGTCTTTTTCAGGTCGTCGTGGGATCCAAAACTCTGTACAGGTCTCATCGTTTTGGAGTCCATGTCCTGTGTAATCCGCCAGGGCTGCGGCCGAGGGTGTGGTCTGTGGATGCTAACCCCGCACTCGGCGTAAAGAGATTCTGTAAGACAGCGGGAAAGGCCCGGCGCTGCTGTCTCAT…
CREBBP	CREB binding protein	NM_004380.2	XM_536991.2	Contig2881	TACAACCCCAGCCTTCACCACACCACGTCTCGCCCCAGACTGGTTCCCCCCACCCAGGACTCGCAGTCACCATGGCCAGCTCCATAGATCAGGGACACTTGGGGGAACCCCGAACAGAGTGCAATGCTCCCACAGCTGAACACCCCCAACAGGAGTGCACTGTCCAGTGAGCTGTCCCTGGTCGGCGACACCACAGGAGACACCCTAGAAAAGTTTGTGGAGGGTTTGTAGCATTGTGAGAGCATCGCTTTTTTCCCCCCTTTCATGTTCTTGGACCTTTTGTACTGAAATCCAGGCGTCTAGGTTCTTTTTATGCCTAGATGGAACCGCTACTTCCAAGCCGTGGAAGGGTAGATTGCTGTTTAAAGAAACAATACAAAGAATATATTTTTTTGTTAA…
CREBBP	CREB binding protein	NM_004380.2	XM_001499349.2	F1F2032966	AATGCAAGCTTATAATGTATCCCCGATAACTTTCTGACGTTGCGGGAGATTTTTTCTATAGTGAACTCTGTGGGCGTTCTCCAAGTATTACCCCTGGACGATAGGAATTGGCTCCTGCGTGCACACACGTACACACCCACACACACATCTATCTATACATACTGGCCTAAGCCAAACTCTTGTCTTGCAGATGTAGAAATTGTTGCTTTGTTTCTCTGATAAAACTGGTTTTAGACAAAAAATAGGGATGATCACTCTCTTAGACCATGCTAATGTTAATAGAGAAGAACATTCTTTTCTTTCTTCTATGTGAAACTTGAAATGAGGAAAAGCAATTCTAGTGTAAATCATGCAAGCGCTATAATTACTATAAATAAGAAAATTCAAGAAGATTCAATC…
CREBBP	CREB binding protein	NM_004380.2	XM_002924915.1	F1F2048864	TTGGATATTGCTGTGGACGCAAGTATGAGTTTTCCCCACAGACTTTGTGCTGCTACGGGAAGCAGCTGTGCACAATTCCTCGTGACGCTGCCTACTACAGCTATCAGAATAGGTATCATTTCTGTGAGAAGTGTTTCACAGAGATCCAGGGGGAGAATGTTACCCTGGGTGACGACCCTTCACAGCCTCAAACGACAATTTCAAAGGATCAGTTTGAAAAGAAGAAAAAATGATACCTTAGATCCTGAACCCTTTGTCGATTGCAAGGGAGTGTGGCCGCAAGATGCACCAGATTTGTGTTCTGCACTATGACATCATTTGGCCTTCAGGCTTTGTGTGTGACAACTGTTTGAAGAAAACTGGCAGAACTCGGAAAGAAAACAAGTTTAG
CREBBP	CREB binding protein	NM_004380.2	XM_002924915.1	F1F2216407	CAGCACCTCCCCATCCAGGGCAGCTCCATGGGCCAGATGGCGGCTCAGATGGGACAGCTCGGCCAGATAGGGCAGCCGGGGCTGGGCGCAGACAGCACCCCAACATCCAGCAGGCCCTGCAGCAGCGGATTCNGCAGCAGCAGCAGATGAAGCAGCAGATCGGGTCCCCGGCAGCCGAACCCATGAGCCCCAGCAGCACAT
CRIP2	cysteine-rich protein 2	NM_001312.2	XM_850436.1	F1F2146758	ACGCGGAGCACGACGGCCAGCCCTACTGCCACAAGCCCTGCTACGGGATTCTCTTCGGACCCAAAGGAGTGAACACCGGGGCCGTGGGCAGCTACATCTACGACAGAGACCCAGACGGGCAAAGTCCAACCCTAGGGCTGCAGCCCCTCTGGGGGTCGTGTGCCCATCCGCCTCCTGGGCGTCCTCAGCAACCAGCTGCCCGGCCTGTCCTGCTCTGCAAGTCTGGGGCCTGAGTGTCATGCGGGAGGAGACCCGCTGCGCTGTCTGCAGACCAGGCCCGCCTGCCCGGCCCCATTTCTCCCGTTGTGTCTGCCTTTGTACCCACCCCCCATGCCCCTTATGTTCTTTTGTGTCCCCGTGTGAGTCTCATATGTGTGTCTCTGTGGCCCCGGTGGGTCT…
CRKL	v-crk sarcoma virus CT10 oncogene homolog (avian)-like	NM_005207.3	XM_844856.1	F1F2255357	AGACGGTCTTCACTGTGTGTTTTAAAATGACAACAACAACACAAAACTTTTGACCTGTAACTTAAAGATCATAAACTTCAGGCAATAATATTTCTGTGTAAGCTTTAAAATTATTTTGGGATCATAGCTTGTTTATTTGTGCTATAAATTAACAGTATTAATGACTTATATTCTTAGAACATCGAGTGTCTTTCTTAACAGATTAGTG
CRKL	v-crk sarcoma virus CT10 oncogene homolog (avian)-like	NM_005207.3	XM_855258.1	F1F2021659	TTCCAATAGTTACGGGATCCCGGAACCTGCTCATGCCTATGCTCAACCTCAGACCACAACTCCTCTACCTGCAGTTTCCAATACTCCTGGGGCAGCGATCAACCCTTTGCCATCCACACAGAATGGACCTGTCTTTGCAAAAGCCATCCAGAAAAGAGTACCCTGTGCTTATGACAAGACTGCGTTGGCATTAGAGGTTGGTGACATTGTGAAAGTCACAAGGATGAATATAAATGGCCAGTGGGAAGGCGAAGTGAACGGGCGCAAAGGGCTCTTCCCCTTTACACATGTCAAAATCATTGACCCTCAAAACCCTGATGAAAACGAGTGATTGCTGTTGCCTGTTTTCTGCTGCTTCCTTGTTCTGCCTGTCATAGTCTCCTTTGAAGTGGGAAAGCA…
CRKL	v-crk sarcoma virus CT10 oncogene homolog (avian)-like	NM_005207.3	XM_003281432.1	Contig3819	AGGCAGGGAGATTCTCTTCATCACACTAAATATACAAGAAAAAATATCCTCGCCTCAGCTTCGTGCCTGGGTTCCCCAGTGATTGGGGAAGACTTCCTGTTTCAGAAAGTGATGCGAATCTTTCAGAGGAGCTGCCTTTGCTCCTTGGTTGGTCTCCTTTAAGGATTGTTCATTATTGCTAATTGTTCTGGTCTACTGTGTGTCACTTAAGAAAATACTTGGATGTTAAATTAACTCACTTGGGAACTGAACAAATTATGAACTCTAGGGCATTGGTGATTTAACTCAAAACTTATTTATCCTGAGAAGGACCTCCCAACACAGGAGTCATCCTTGTCATTTCTTTGTGGTGTGGTACCACCTGATGGCACGGTGGAAGAGGAGCACGTGTCCACAAGC…
CRKL	v-crk sarcoma virus CT10 oncogene homolog (avian)-like	NM_005207.3	XM_001086123.2	F1F2007101	CCTAAACTCCCCAAATCTGGCTCCTTTTTTTTTCCTTTTTGGTTTGGTTTTGGAAGACTTAATTAGACTTGTGTGTTCTGAACAGGTTTTTAAGTAGCAGGTTGGATTTTTGTGATATTGTAAGGAATGACACGTGCCTCTGAGCTTCCAAACTGAAGCTGCTGTAACTAAAGGAATATGAAAACAAACAACAAAAACACCAGCCCTTGGTTGCCAGTTGTACCTGTTTTTGCCATATAGCAAACAACACACAGAAAAAATCAGTCATAGTGTGCCAAGCTTGTGTGCGTGGCCTCTTGGATTACGTTGTCCTCAAAAGCATCAGAGTGGGGGGTGATTTGGGGAAAGCTTTGCTTACCTTGTTGGCCGTGACGACAGGAGCAATGGGGGGAAGCACAT…
CRTAM	cytotoxic and regulatory T cell molecule	NM_019604.2	XM_002914079.1	F1F2082071	GAGAATCTAGAGGAAGTTGACAAAGTGTGACAACAGCTCGGTACAACATGTGGTGGAGATTTTGCAGCTTGCTGGCCTGGTTCCCCTTACAAGAAGCCTTTCTGACTAACCACACAGAAACAGTCACCGTGGAGGAAGGCCAGACGCTCATTCTGAAGTGTGTTGTTTCTCAGGGGAAGACCACCTCCCTGCAGTGGCTGGCCCCCTCAGGGTTCACCATTTTTTTAAA
CSF1	colony stimulating factor 1 (macrophage)	NM_172212.2	XM_002919231.1	F1F2011944	AGACAAGCAAGTGAGGGGGCAGCCAGGGCCCCCGCCCCTTATAACTCCATTCCTTTGACTGACACAGGCCATGAGAGGCAGAAGGAGAGACACTCTGACCCTCAGCTCCCCCGGTTTACCTTCCACCTGCTGGTGCCCAGCATCATCCTGGTCCTGCTGGCCGTCGGTGGCCTCCTATTCTACAGGCGGAGATGGCGGAGCCATCGAGAGCCTCAGACAGTGGATTCTCCCATGGAGCGACCAGAGGGCAGCCCCCTGACCCAGGATGAGGACAGACAGGTAGAACTGCCCGTGTAGAGGGGTCTCTAAGGTAAGACTCTGATTTGGATCTCTTTCCACCCCTTAAAATGAGCTAGCCCTTTCAGTCATTCGACCTTGGGAACCTCCAACTCCCCAAGG…
CSF1	colony stimulating factor 1 (macrophage)	NM_172210.2	XM_002919231.1	Contig5255	ATTGCAACTGCCTGTACCCCAAAGCCACCCCTAGCAGTGACCTGGCCTCTGTCTCCCCTCAGCAGCCCCCTGCCCCCTCCATGGCCCCTATGGCTGGCTTGACCCGGGCTGACTCTGAGGGGACAGAGGGCAGCTCCCTCTTGCCCAGTGAGCAGCCCCTTCGCACAGTGGACCTGGACCCAGGAAGCGCCAAGCAGCGACCACCCAGGAGCACCTGCCAGAGCTTTGAATCTCCGGAGCCCCCAGGTGTGGGGGCCAGCTCCATTGGAGAGTCACCTCAGCCCCAGCCTTCTGTCCGGGCCCCCCGAACCTGGGGATGGAGGACACTCTTAACTCTGCGTTGGGCACCAACTGGACCGTGGAAGAGGCCTCTGGAGAGGCTAGTGAGGGTCCCGTACC…
CSF1	colony stimulating factor 1 (macrophage)	NM_172210.2	XM_849507.1	F1F2022842	AGTATTACCGAGGAGGCGTCGGAGCACTGTAGTCACATGATTGGGAATGGACACCTGCAATTCCTCCAGCAGCTGATTGATAGTCAGATGGAGACTTCCTGCCAGATTGCCTTTGAGTTTGTAGACCAGGAGCAGTTGAAAGATCCTGTGTGCTACCTTAAGAAGGCATTTTTCCTGATGCAAGACATCATGGAGGACACCATGCGCTTCAAAGACAATACTCCCAATGCCTACGTCATTGTGAAGCTCCAGGAACTCTCTCTGAGGCTTAAGAGCTGCTTCACCAAAGACTATGAAGAGCAGGGCAAGGCCTGTGTCAGAACTTTCTATGAGACACCCCTGCAGTTGCTGGAAAAGATCAAGAATGTCTTTAAT
CSF1	colony stimulating factor 1 (macrophage)	NM_172211.2	NM_001113529.1	F1F2072619	GGTCAACCCTGCCCTCAGGACCTGTCTGGCTTGGCTCCAAGGCCAAGGGGAAGAGCCAGCTCCAGCATCTGCCCCACCTTCCCTCCAGCTCTGCCAGAGCTTCTCCGGGAGGCTGCGCAGAGGCTCCCCTCCTGAAGGAAGCCATTGCACTGTGAATACTGAACCTGCCTGCTGAACAGCCTGCCCTGTCCATCCCTGTGT
CSF1R	colony stimulating factor 1 receptor	NM_005211.3	XM_002918147.1	F1F2021752	GGAGGAGGAAGAAGAGGAAAACAAGAGAAACAGCTAGTACAGCAGAGAGGAACGTGTGCCCAGAGGTCCTGGTCCCTGTGGAGCTAGAAGCTGAGACCCCCGCCCCGTGCCTTGCCCACCCCTCAGCTCCACATCAGCCTGCCACCTCCCCACTGAGGCCATGGGCCCAGGGGCTCTGCTGGTCCTGCTGGGGGCCACAACTTGGCGTGTACAAGGAGTCCCCGTGATAGAACCCAGTGGCCCTGAGCTGGTTGTGGAGCCAGGCACGACGGTGACCCTGCGTTGTGTGGGCAACGGCAGCATGGAATGGGACGGTCCCATCTTCCCCTACTGGAACCTGGACACTGAGGCCTCCAGCAGCACCCTGACCACGAATAATGCCACCTTCCTAAACACTGG…
CSF1R	colony stimulating factor 1 receptor	NM_005211.3	NM_001009231.1	Contig3459	AGGCAACAGCTACACCTTCATTGACCCCACCCAGCTGCCCTACAATGAGAAGTTGGGAGTTTCCCCGCAACAACCTGCAGTTTGGGAAGACTCTCGGAGCCGGTGCCTTTGGGAAGGTGGTGGAGGCCACAGCCTTTGGTCTGGGCACGGAAGATGCTGTCCTGAAGGTGGCTGTGAAGATGCTCAAGTCCACGGCTCACGCAGACGAGAAGGAGGCCCTCATGTCAGAGCTGAAGATCATGAGTCACCTAGGCCAGCACGAGAACATAGTCAACCTTCTGGGAGCCTGCACTCACGGAGGCCCTGTTCTGGTCATCACTGAGTACTGTTGCTATGGAGACCTGCTCAACTTCCTGCGAAGGAAGGCCGAAGCCATGCTGGGACCCAGCCTGAGTGTGG…
CSF2	colony stimulating factor 2 (granulocyte-macrophage)	NM_000758.2	XM_002912951.1	Contig7428	GACCACTACAAGGAGCACTGCCTCGAAACCCCGGAAACTCCCTGTGCAACCCAGACTATCACCTTCAGGAATTTCAAAGAAAACCTGAAGGAATTTCTGTTCAACATCCCCTTTGACTGCTGGCAGCCAGAAACAACAGAGGCCGGTCCAAACAGGAGCCAGCCCTGAGAGTGTAGTTCCCGAACCACTGCACTCCTACCCACGGACTGCTGAAACTCAGGATCTTCATCTTCGAGGGACCACAGGGCGGGCCAGGGCCGGGGTGGGGGGCACGGACTTGCTCTGGGCCATGCTGCCCTTGTTACCAGCTTCGTATATGGGGAATGGGGAACATTGTACATTGGCAGGGATCAGTATATTTATTTAATTATATTTATAGTATTTAATTATTTATTTATT…
CSF2	colony stimulating factor 2 (granulocyte-macrophage)	NM_000758.2	XM_002912951.1	F1F2184508	GGTGCTCAGAGAGAAAGGCTAAAGTCCTCAGGAGGATGTGGCTGCAGAACCTGCTTTTCCTGGGCACTGTGGTCTGCAGCATCTCTGCACCCACCAGCTTACCCAGACCTGTCACTCGACCCTCTCGGCACGTGGATGCCATCCAAGAGGCCCTGAGCCTTCTGAACAAAAGTAGTGATGAGACTGCTGTGATGAATGAATCAGTAAAAGTCGTCTCTGGAATGTTTGACCGCCAGGAGCCGACATGCCTGCAGACGCGCCTACAGCTGTACAGTGAAGGCCTACGGGGCAGCCTCATCAGCCTCAAGCAACCCTTAAACCTGATGGCCGACCACTACAAGGAGCACTGCCTCGAAACCCCTTAAACTCCCTTA
CSF3	colony stimulating factor 3 (granulocyte)	NM_172219.2	XM_845213.1	F1F2280382	GAGAGCCTGGCGCCCACAGATCCACCCAGACCTTTGGCTGAGCCTGCTGCCCAGAGCTCCATGAAGCTGATCGCCCTGCAGCTGATACTGTGGTATGAGGCACTCTGGCTGGTTGGAGCAGCCGCCCCCCTGGGCCCTACCAGCTCCCTGCCCCAGAGCTTCCTGCTCAAGTGCTTAGAGCAAATGAGGAAGGTGCAGGCTGACAGCACCGTGCTGCAAGAGAGGCTGTGCGCCACCCACAAGCTGTGCCACCCCGAGGAGCTGGTGCTTCTCGGACACGCTTTGGGCACTCCCCCCAGCCCTTCCCTGAGTGGCTGCTCCAGCCACGCCCTGCAG
CSF3R	colony stimulating factor 3 receptor (granulocyte)	NM_000760.3	XM_002925161.1	F1F2005664	ACAGCAGCCTGGGCTCCTGGGTGCCGACCATCATGGTGGAGGAGACCTTCCAGCTGCCCAGCATTCGGGACCCCGGCATGACACCCATCACCAAGATCACGGTGCTAGAAGAAGAAGAGAAGAAGCCAGGGCCCAGGGAGTCCAATGACAGCTCAGGGACCTGTGGCCTCCCCACCCTGGTCCAGGCCTATGTGCTCCAAGGGGACCCAAGAGCACCTTCCAACCAGCCCCGGCCCCCGTCTATCACCAGTGATCAGGTCCTTTACGGGAAGGTGCTGGGCAGCCCCACAGGCCCAGGTCCAGGGCATTACCTCCGCTGTGACTCTACTCAGCCCCTCTTAGGGAGCCTTAGTCCCAGCCCCAAGTTTTATGAGAACCTCTGGTTCCAGACCACCCCTC…
CSF3R	colony stimulating factor 3 receptor (granulocyte)	NM_172313.2	XM_002925161.1	F1F2121506	TTAAGTGACTTCCAGATCGCAACAGCTAACAAAATGGCAAAACCAGGATGAAAAGCCAGGTCTGCACCATCCCTGTCCAAGGGGGCAGAGCCGAGGAGGTGGGAGGCTCTGTGGCACCTGCCTCTGTCTGGGCCTGCATTTCACTTTCCCCAGGGCTGCCCCTCCTGGGTCACTTGATAGAGAGATGAGCAACAAGGGACAAGGTGACTCCAGAGGGAACAAACCAGAGCAAGGAAACAAAGCTGACTGGTTCCAATCGCAGCTTTCTGAATGGTCCTACCCAAAGCCCCTGACTCTCCCCACCCTATGTGCAGACCCTCCCGCCACTCCCCATGACCTGTCCTGCCTCATGAACCTCACAACCAATAGCCTCATCTGTCAGTGGGAGCCAGGACCGGA…
CSF3R	colony stimulating factor 3 receptor (granulocyte)	NM_172313.2	XM_002925161.1	Contig6063	CAGCGACTGGAGCCCTAGCCTGACGCTGACCACTGCGCAACGGGTCCCCATCGTCAGACTGGACACATGGTGGCGGCAGAGGCCATTGGACCCCAGGACGGTGGCCATGCAGCTGTTCTGGAAGCCAATGCCCTTGGACAAATACAGTGGGCAGATCCAAGGCTACCTGGTCAGAGCTCCGAACCAGACTGAGGCAGTCCCCCCATCTGCAACACCACGGAGCTAAGCTGCACCTTCCACTTGCCCTCGGAAGCCCGGGCAGTGGTCCTTGTGGCCTATAACACAGCCGGGACCTCCCACCCCAGCCCAGTGGTCTTCCTGGAGAGCACAGGCCCGCCCCTGGCCAGACTCCACATTGAGGCTCGAGATCCCCACAGCCTCTGGGTGGGCTGGGAGCAG…
CSF3R	colony stimulating factor 3 receptor (granulocyte)	NM_172313.2	XM_002925161.1	Contig2521	GAGAGGAGCGCGGAGACCAAGGAGGCCAGGCGGGTTCCCGCTGCAGGCTCCAGCATGGGGAAACCAAGGTTCAGAAAGGTGAAGTAACTTCTCCACAGTCACGAAGCCGGTGAACACCAAACTGGCGCTATGGCAGGGCTAGGAACCTGGAGCCTGACCGTGGCTGCCCTGATTGTCCCGCTGCTCCCCAGAAGCCTGGAGGAATGTGGGCGCATCAGCCTCCCCACCCCCACTGTCCACCTGGGGGATCCCATCACAGCCTCCTGCGTCATCAGCCCGAACTGCAGCCACCTGGACCCCGAGTCACAGATTCTGTGGAAACTGGGAACAGAGCTTCAACCTGGAAAGAGGCAGCAACGTCTGGCAGATGGAAGGCAGGAATCCACCATCACCGTGCCC…
CSK	c-src tyrosine kinase	NM_001127190.1	XM_002922976.1	F1F2088429	TCAAGCCAAAGGTCATGGAGGGCACCGTGGCAGCCCAGGATGAGTTCTTCCGCAGCGGCTGGGCACTGAACATGAAGGATCTGAAGCTGCTGCAGACCATTGGGAAGGGGGAGTTTGGAGATGTGATGCTAGGTGATTACCGAGGGAACAAAGTCGCTGTCAAGTGCATTAAAAATGACGCCACTGCCCAGGCCTTCCTGGCTGAAGCCT
CSK	c-src tyrosine kinase	NM_001127190.1	XM_544774.2	F1F2023370	AGTGCCCCGAGAGAGCTCTCATGGTACCAAGTGGCAGGGTGGCCTTCCTGTGACACGGGGAAGCCAGATCTTCTGAGAAGATGTCAGCAATCCAGGCCGCCTGGCCTTCCGGTACAGAGTGCATTGCCAAATACAACTTCCATGGCACTGCTGAGCAGGATCTTCCCTTCTGCAAAGGAGACGTGCTCACCATTGTGGCGGTCACCAAGGACCCAAACTGGTACAAAGCCAAGAACAAGGTGGGCCGTGAGGGCATCATCCCAGCCAACTACGTCCAGAAGCGGGAGGGCGTGAAGGCTGGCACCAAGCTCAGCCTCATGCCCTGGTTCCACGGCAAGATCACACGGGAGCAGGCAGAGCGGCTTCTGTGCCCGCCGGAGACAGGCCTGTTCCTGGTGC…
CSK	c-src tyrosine kinase	NM_001127190.1	XM_002922976.1	F1F2014045	GGGGAGCCTGGTGGACTACCTGCGGTCGAGGGGTCGGTCGGTGCTGGGCGGAGACTGTCTCCTCAAGTTCTCACTAGATGTCTGTGAGGCCATGGAGTACCTGGAGGGCAACAACTTCGTGCATCGGGATCTGGCTGCCCGCAACGTGCTGGTGTCAGAGGACAACGTGGCCAAGGTCAGCGACTTCGGCCTCACCAAGGAGGCCTCCAGCACGCAGGACACAGGCAAGCTGCCAGTCAAGTGGACAGCCCCAGAGGCCCTCAGAGAGAAGAAATTCTCCACCAAGTCTGACGTGTGGAGTTTCGGAATCCTTCTCTGGGAAATCTACTCCTTTGGGCGAGTGCCTTATCCAAGAATTCCTCTGAAGGATGTTGTCCCTCGGGTGGAGAAGGGCTACAA…
CST7	cystatin F (leukocystatin)	NM_003650.3	XM_002929317.1	F1F2030699	GAGCACTACCGTTGGCAGGGGCCCCAGCTTCCCCAGCGCGCGCTGCCCTCTGCGCAGGCAGCCATGCGGCCCGTTGGGGTGCTGCTCGCCTTCTGCTGCCTAGTCTTGAGCACCACCGGAGATCATTTGCGAGGTTTTTGTTCCCAGACCCTTAACCCAGATGGGAAGCCAGGATTTCCCAAAAAAATAAACCCCCACGACCCAGGAGTCCTCCAAGCAGCCAGACACAGCGCTGAAAGTTTCAACAACTGTACCAATGACATCTTCTTGTTCAAGGAGTCTCACATCAGCAGAGCTCTGGTCCAGATCGTGAAGGGCCTGAAGTACATGCTTGACATGAAGATTGGCAGAACTTCTTGCAAGAAGATCCAGCACCCTATTCTAGATAACTGTGACTTC…
CTLA4	cytotoxic T-lymphocyte-associated protein 4	NM_001037631.1	XM_002919948.1	F1F2171113	ATATTTTGGGGGTGATTCATCTCTCTTTAACATAAAGCTGGATGCAGAACCCAAATGAAGTGTGCTACCATTCAAAGCAAAGGTGCAAGAAAACAGAGCCAGAATGTTTCTGTCACATCAGATCCAATTTTTAGTAAAAGTGTCACTTGGGAGCAACATGGGGATGCAGCATTATGATGTGGGGTCAGGGATATAGGTTCGGGAGTGGTGCAGCCCAAAGAAAACAAGGAAGGGGAGTTAGGGAGAGGAGATATTGTACACACTTTGTATTTACATGTGAGACTTTATAGCTGAAGCGATGTTTTACAAGGTAACTTTTTAGTGTTATTTTTCTTAAATGTAGAATTACATGAAGAC
CTLA4	cytotoxic T-lymphocyte-associated protein 4	NM_001037631.1	XM_002919948.1	F1F2146076	GAAACACATATCAAAGCTTCGGGATCCTGAAAGGTTTCACTCTGCTTCCTGAAGACCTGAACATTGCTCCCATAAAGCCATGGCTTGTTTCGGATTCCGGAGGCATGGGGGTTCAGCCGGACCGGTCTTCTAGGACCTGGCCCTGCACCGCTCTGTTTTCTCTTCTATTTATCCCCGTCTTCTCCAAAGGGATGCATGTGGCCCAGCCTGCAGTGGTTCTGGCCAGCAGCCGAGGTGTTGCCAGCTTTGTGTGTGAGTATGGGTCTTTCAGGCAATGCCGCCGAGGTCCGGGTGACAGTGCTACGGCAGGCCGGCAGCCAGATGACTGAAGTCTGTGCCACGACATACACAGTGGAGGATGACTTGGCCTTCCTAGATGATTCTACCTGCACTGGCACC…
CTNNB1	catenin (cadherin-associated protein), beta 1, 88kDa	NM_001904.3	XM_002923808.1	F1F2001283	TCTGGGACATGCCCAGGACCTCATGGATGGGCTGCCTCCAGGTGACAGCAATCAGCTGGCCTGGTTTGATACTGACCTGTAAATCATCCTTTAGGTAAGAAGTTTTAAAAAGCCAGTTTGGGTAAAATACTTTTACTCTGCCTACAGAACTTCAGAGAGACTTGGTTGGTAGGGTGGGAGTGGTTTAGGCCTATTTGTAAATCTGCCATGAAAACAGATACATACTTTGAAAGGAGATGTCTTAGAACATTTGACTGTTCTCAGATTTCTGGTTAAGTGGTCATGTGTGGAAGTTATTAACTTTAATGTTTTTTGCCACAGCTTTTGCAACTTAATACTCAAATGAGTAACATTTGCTGTTTTAAACATTAATAGCAGCCTTTCTCTCTTTATACAGCT…
CTNNB1	catenin (cadherin-associated protein), beta 1, 88kDa	NM_001098210.1	NM_001133265.1	Contig2122	ATAAGAGCTCCTTGTGCGGCGCCATTTTAAGCCTTTCGGTCTGTGGCAGCTGCGGTATCCTACCCCTAGGAGCTGAGAGCGAGGGGAGGCGGAGACGGAGGAAGGTCCGAGGAGCAGCTCCAGTCCCCGCCGAGCCGCCACCGCAGGCCGAGGACGGTCCGACTCCAGCGGCGGGAGGAGCCTGTTCCCCTGAGGGTATCTGAAGCATACCATACAACGGTTTTGAAAATCCTGTGTGGGCAATGGCTACCCAAGCTGATTTGATGGAGCTGGACATGGCCATGGAGCCAGACAGAAAAGCAGCTGTTAGTCACTGGCAGCAACAATCTTACCTGGACTCTGGAATCCATTCTGGTGCCACTACCACAGCTCCTTCTCTGAGTGGTAAAGGCAATCCTG…
CTNNB1	catenin (cadherin-associated protein), beta 1, 88kDa	NM_001098209.1	XM_002923808.1	Contig4860	GCAGTAAACTGTTAGTTTTTTAAGTCTCTCGTAGTGTTAAGTTATAGTGAGTACTGCTACTAGCAATTTTCTAATTTTTTAAGAATTGAGTAATGGTGTAGAACACTAAATTCATAATCACTCTAAATTAGTAATCTGAATAAAGTGTAAACATTGTGTAGCCTTTTTGTATAAAATAGACAAATAGAAATGGTCTAATTAGTTTCCTTTTTAATATGCTTAAAATAAGCAGGTGGATCTATTTCATGTTTTTTTGATCAAAAACTTTATTTGGGATATGTATGGGTAGGGTAAATCAGTAAGAGGTGTTATTGACCTTGTTTGACGTTTACCATTGTCCTTTTATCCCTAAAGTTGTTGTAACCTGCTGTGATACAATGCTTCAAGAGAAAAATGCGG…
CTNNB1	catenin (cadherin-associated protein), beta 1, 88kDa	NM_001098209.1	XM_002923808.1	F1F2239509	ACAAGATATGGAATTTATCAAACTCTAGCCTTGCTTGTTAATTTTTTTTAAAATATCTGTAATGGTACTGACTTTGCTTGCTTTGAAGTAGCTTTTTTTTTTTTGCNGTTAACTGTTTAGTTTTTAAGTCTCTCGTAGTGTTAAGTTATAGTGAGTACTGCTACAGCAATTCTAATTTTAAGAATTGAGTAATGGTGTAG
CTNNBL1	catenin, beta like 1	NM_030877.3	XM_002915168.1	Contig4918	GCGAGGAGGAAGAGGAGGAGGAGGAACCTTTAGATGAGAGCTCCGTGAAGAAAATGATCCTTACATTTGAGAAAAGATCTTAACAAAACCAAGAGTTACGGATCAAGTTTCCAGATAATCCAGAGAAGTTTATGGAATCTGAGCTGGACCTAAATGACATCATTCAGGAGATGCACGTGGTAGGCCACCATGCCAGACCTGTACCACCTTCTGGTGGAGTTGAACGCTGTGCAGTCTCTCCTTGGGTTACTTGGACACGATAATACAGATGTGTCCATAGCTGTGGTTGATTTGCTTTCAGGAATTAACAGATATAGACACCCTCCATGAGAGTGAAGAGGGAGCGGAAGTACTCATCGATGCTCTGGTGGATGGGCAGGTGGTGGCCCTGCTAGTGCA…
CTNNBL1	catenin, beta like 1	NM_030877.3	XM_002915168.1	F1F2132185	GAGTGCGACACCGAGATGCTCCTATCCTCTCGCTCTGTGGTGTTACTGGCTGATGGAAGAAGGTTAAGAAGTCAGACTTCAAGCAAATGAACATAAGGCCGCCTTGGGTCTGCAAGCAGGGTTTTCTGGTTTCTGTGGAAATCAGCTGAAGCCCCAGAGTCTGGAGGAAGAGTGTGCGGAGCTCAGCAGTTGAGCATGTCTGTTCGATCCTGGCTTCCCTCCTGCGGAACCTGAGAGGGCAGCAGCGAACCCGGCTTCTGAATAAATTCACTGAAATGACAGTGAGAAGGTTGAACTGACTGATGGATTGACAATTTTAAGTATCTGGAT
CTNNBL1	catenin, beta like 1	NM_030877.3	XM_002915168.1	F1F2157683	GGCCAGTCACCAGTGTCACCAGGTCAGAAACCTGCGCTGCATCTGTTTCCTCCTTTCTGCCTGCTGGGTCCGTCTGGACATGGTCCGGCGCGGGGAGATCATAGACAACGACACGGAGGACGAGTTCTACCTCCGGCGCTTGGACGCGGGGCTCTTTGTCCTTCAGCACATCTGCTACATCATGGCGGAGATCTGCAATGCCAACGTGCCCCAGATTCGCCAGAGGGTTCACCAGATCCTAAACATGCGGGGGAGCTCCATCAAGATCGTCAGACACATTATCAAGGAGTATGCGGAGAACATCGGTGATGGCCGGAGCCCAGAGTTCCGGGAGAATGAGCAGAAGCGCATCCTCGGCTTGCTGGAGAACTTCTAGAAACCCCTTGGCCTCAGGCAGCA…
CTSC	cathepsin C	NM_001814.4	NM_001033617.1	F1F2152159	AGTGAGGTGCACTTAGCTTATGGATTTTTATACTAAAAATATAGAATAAAGATTATTTTATAGATTTGAATAAAGTGGTTCAGGTACATTACAAAAAAATGCCTTCCTAAAAGATGATTACACATTCCACTTAAGGTCCAGAGCATAAGGGTACCTCTTTTAATGGAGTCTAATTACATCAATAAAGAGGATAACTGAGGCTACCTTATTTTGTTGGCAGCTCTCATAGGCTCTACAAGTATAACGATGAGTTTGTGAAAGCGATCAATACCATGCAGAAGTCTTGGACTGCAACCAGATACATGGAATATGAGACACTGACCCTGAGAGACATGATGAGGAGAGGCGGTGGCCGGAGTAGCTGGAGAATGCCCAGGCCCAAACCTGCACCACTGACCG…
CTSC	cathepsin C	NM_148170.3	NM_148170.3	F1F2015041	AAAAGTAGTGGTTCATCTTGAGAAGTTGGACACAGTACGTGATGATCTCGGCAATACCGGCCATTTCACCATCATTTACAATCAAGGCTTTGAGATTGTGTTGAACGACTACAAGTGGTTTGCCTTTTTTAAGGATGTCACTGATTTTATCAGTCAGTTGTTCATGCAGCTGGGAACTGTGAGGGTACATGATTTGAGACATCTGAGGAACAAACTGGTTGTTAAATAGAGCATCTGTTGAGGGCCTCTTTTAAAACAGCAGCCACACAGAGACTTTGGGGCTAAGAGGCAGAGCCGCATGCAGCCATGGACCTGCCTTCCTCTGACAGCTAGCAGAGGCCTGGGGCAGCTGCATTCCCTTCTGGAGTCTTGTCTTTGCCTGTAAAATGCTGAGGAGTC…
CTSC	cathepsin C	NM_001814.4	XM_002925012.1	Contig456	GACGCGCTGTCCGGATCGCCTCACTCCCGGCGGTCCGCTTTCTGTCTCTTCATTTCCCCTCCGGAGCCCCGCCAGCATGGGTCCCTGTCCCCGCTCACTGCTGGCCGCCCTCCTCCTGGTCCTCTGCGGCGTCGGTACCGCACACGGCGATACACCTGCCAACTGCACCTACCCTGAGCTGCTGGGCACGTGGGTCTTCCAGGTGGGCCCCGTTGGTTCCCAACGCAACGTCAACTGCTTGCTTATGGGACAACCGGAAAAAAAAGTAGTGGTTCATCTTGAGAAGTTGGACACAGTACGTGATGATCTCGGCAATACCGGCCATTTCACCATCATTTACAATCAAGGCTTTGAGATTGTGTTGAACGACTACAAGTGGTTTGCCTTTTTTAAGTATAA…
CTSE	cathepsin E	NM_001910.2	XM_002928428.1	F1F2002559	ATGATGGCGCAGAACCTGGTGGATATACCCATGTTTTCCGTGTACATGAGCAGTGACCCAGAAGGCGGTGCGGGGGAGCGAACTCATTTTTTGGAGGCTATGACCACTCCCATTTTTCTGGGAATCTGAACTGGGTCCCTGTCACCAAGCAAGGCTACTGGCAGATTGCCCTGGATGCAATCCAGGTGGGAGGCGCCGTGATGTTCTGCTCCGAGGGCTGCCAGGCCATCGTGGACACGGGGACTTCCCTCATCACAGGCCCCTCGGACAAAATCAAGCAGCTGCAGAAGGCCATTGGGGCAGAACCCATGGATGGAGAATACGGGGTGGAGTGTGCCAACCTCAACGTCATGCCGGATGTCACCTTCACCATCAATGGCGTCTCCTACACCCTCCAAC…
CTSE	cathepsin E	NM_148964.1	XM_002928428.1	F1F2013499	AGATCAGATCCGAGAGTTCGCGCGATTCGTCCCCGCTGGCTTGCGGGTGAGAGGAAAGGAGAGGGACCGGGGAAGGCCACGGCCGAGCAAGGAGGAAGCTGCCGGCAGGGCCCATGATGAAGACACTCATTCTTTTGCTGCTGGTGCTCTTGGACTTGGGGCTGGCTCAACAGCGGCTCCACAGGGTGCCCCTCAAGAGGCGACAGTCCCTCCGGAAGAAGCTGCGGGCACGGGGCCAGCTCTCTGAGTTCTGGAAATCCCAGAATTTGGATATGATCCAGTTCACTGAGTCCTGCGCAATGAACCAGGATGCCAACGAGCCCCTCATCAACTACTTGGATATGGAATACTTCGGCACCATCTCCGTCGGCTCTCCGCCGCAAAACTTCACAGTCATCT…
CTSG	cathepsin G	NM_001911.2	XM_002921034.1	Contig1468	GGCACCTGCCTGGGGCAGCCTTCCCAAGAAGATGCCACTGCTCCTGCTCCTGATGGCCTTTCTCCTACCCCCTGGGACTGGGGCAGGGGAGATCATCGGAGGCCGAGAGGCCAGGCCTCATTCCCACCCCTACATGGCATATCTCCAAATCGATGGGCTCAAAGTTTGCGGGGGTTCCCTGGTGAGAAAAGACTTCGTGCTGACAGCAGACTCACTGCTGGGGAAGAAACTAATCACTGTCACCCTGGGGGCCCACAACATCCAGAGACAGGAACGGACCCAGCAGCGCACGGGGACTCTCAGAGCCATCCGCCACCCTAACTATGATCCCCAGACCAACAGGAATGACATCATGTTACTGCAGCTGGCAAGGAGAATGAGACGGACGTCTGCTGTGCG…
CTSS	cathepsin S	NM_004079.3	XM_002919359.1	F1F2164656	TTACCCCATTTTCCAGAGGGCCAGACTGAGGCAGGGGTTAGCAACTTACCCAAGGTTGTTGGTAAGTTGCCTTGCTGGGATGGAACCCAGGGAATCTGGATCTGAAATCCTTTTTTTTTTTTTTTTTTAAGTATTTTATTTATTTATTTGACAGAGATCACAAGTAGGGCAGAGGCAGGCAGAGAGAGGAGGGGAAGCAGGCTCCCTGCTGAGCAGAGAGCCCTTATGTGGGGCTTGATCCCAGGACCCTGGCTGGGATCATGACCTGAGCTGAAGGCAGAGGCTTTAACCCACTGAGCCACCCAGGCGCCCCCAGACAGTACATTATTAATTTGTGTAGCAAAAATTTTCCAGTATCTGCAAAGCAAAAAAATAAAGAGTCAAACTACATATTCTATT…
CTSS	cathepsin S	NM_004079.3	XM_002919359.1	F1F2152796	AAAGTGGTGTCTACTATTGACCCATCCTGTACTCAGAATGTGAATCAATGGTGTATTAGTGGTTGGCTATGGTAACCTTAATGGAAGAGACTACTGGCTTGTGAAAAACAGCTGGGGCCTCAACTTTGGTGAGCAAGGATATATTCGGATGGCAAGAAACAGTGGAAATCACTGTGGGATTGCTAGTTATCCCTCTTACCCAGAAATCTAGAGGATCTCTTCATTTTATAACAAGTCCGTAAAATATAACACTTTCTCTTAACTTAATTTTACCTGCTGTAACCTGTAGAAATAAGTGTGTCATGACCAACTTACATTTACTGTACGAATAGAATATGTAGTTTGACTCTTTATTTTTTGCTTTGCAGATACTGGAAAATTTTTGCTACACAAATTAAT…
CTSS	cathepsin S	NM_004079.3	XM_002919359.1	F1F2164477	AGGAAAAAAACAATCTAGGAGATAAAAAGTTAGATATTGTGATTTGATTATATTCATTTGTAATTTTGTGTTATTTCTTTTTCTAAAGCTGGGCCTCAACTTTGGTGAGCAAGGATATATTCGGATGGCAAGAAACAGTGGAAATCACTGTGGGATTGCTAGTTATCCCTCTTACCCAGAAATCTAGAGGATCTCTTCATTTTATAACAAGTCCGTAAAATATAACACTTTCTCTTAACTTAATTTTACCTGCTGTAACCTGTAGAAATAAGTGTGTCATGACCAACTTACATTTACTGTACGAATAGAATATGTAGTTTGACTCTTTATTTTTTGCTTTGCAGATACTGGAAAATTTTTGCTACACAAATTAATAATGTACTGTCTGGGGGCGCCTGG…
CTSS	cathepsin S	NM_004079.3	XM_002919359.1	Contig5194	TGGTAACCTTAATGGAAGAGACTACTGGCTTGTGAAAAACAGCTGGGGCCTCAACTTTTGGTGAGCAAGGATATATTCGGATGGACAAGAAACAGTGGAAATCACTGTGGGATTGCTAGTTATCCCTCTTACCCAGAAATCTAGAGGATCTCTTCATTTTATAACAAGTCCGTAAAAATATAACACTTTCTCTTAACTTAATTTACCTGCTGTAACCTGTAGAAATAAGTGTGTATGACCAACTTACATTTACTGTACGAATAGAATATGTAGTTTGACTCTTTATTTTTTGTTCTTTGTCAGATACTGGAAAATTTTTAGTCTACACAAATTAAATTAATGTACTGTCTGGGGGCGGCCTGGGTGGGCTCAGTGGGTTAAAGGCCTCTGCCTTCAGCT…
CTSS	cathepsin S	NM_004079.3	XM_002919359.1	F1F2154526	ATGGTGTATTAGTGGTTAGGCTATGGTAACCTTAATGGAAGAGACTACTGGCTTGTGAAAAACAGCTGGGGCCTCAACTTTGGTGAGCAAGGATATATTCGGATGGCAAGAAACAGTGGAAATCACTGTGGGATTGCTAGTTATCCCTCTTACCCAGAAATCTAGAGGATCTCTTCATTTTATAACAAGTCCGTAAAATATAACACTTTCTCTTAACTTAATTTTACCTGCTGTAACCTGTAGAAATAAGTGTGTCATGACCAACTTACATTTACTGTACGAATAGAATATGTAGTTTGACTCTTTATTTTTTTGCTTTGCAGATACTGGAAAATTTTTGCTACACAAATTAATAATGTACTGTCTGGGTGCGCCTGGGTGGCTCAGTGGGTTAAAGCC…
CTSS	cathepsin S	NM_004079.3	XM_002919359.1	F1F2148121	CTGAAAGATATGGAAATAAAGGCTGCAATGGTGGCTTCATGACAAAGGCTTTCCAGTATATCATTGATAACAACGGCATCGATTCGGAAGTTTCCTATCCCTACAAAGCCATGGATGGAAACTGCAGGTATGACTCAAAACATCGAAGCTAGCTAACATAGTTCAAAGTATACTGAACTTCCCTTTGGCAGTGAAGATGCCTTGAAAGAAGCTGTGGCCAATAAAGGACCTGTAGTACTGTTGCTATTGATGCGAAACACTCTTCCTTCTTCCTGTATAAAAGTGGTGTCTACTATGACCCATCCTGTACTCAGAATGTGAATCAATAGGTAGTAATTAAGTAGGTTAGGACTAATGGTAACCTTAATGGAAGAGACTACTGGCTT
CTSS	cathepsin S	NM_004079.3	XM_002919359.1	Contig5329	AAATGGAAGAGACTACTGGCTTGTGAAAAACAGCTGGGGCCTCAACTTTGGTGAGCAAGGATATATTCGGATGGCAAGAAACAGTGGAAAATCACTGTGGGATTGCTAGTTATCCCTCTTACCCAGAAATCTAGAGGATCTCTTCATTTTATAAACAAGTCCCGTAAAAATATAACACTTTCCACTTAACTTAATTTTACCTGCTAGTAACCTGTAGAAATAAGTGTGTCATGACCAACTTACATTTACTGTACGAATAGAATATGTAGTTTGACTCTTTATTTTTTGAGTCTTTGCAGATACTTGGAAAATTTTGCTACACAAATTAATAATGTACTGTCTGGGGACGCTGGTGGCTCAGTGGTTN
CTSS	cathepsin S	NM_004079.3	XM_002919359.1	F1F2030625	ATGTGACAAGCCCAGTATCTTTTTAAAGTCAATTTAACAGAGGTCTCTTTGCTGCCTTAAAACCTTTGGAGAGGGCTCGCCTTCAGGCATGCTTACTATGGGAGCACCTGCCAGTTCTATCATGAAATGGCTGGTGTGGGGACTCCTGGCGAGCTCCTATGCAGTTGCTCAGGTACAGAATGATCCCACTCTGGATCATCACTGGAATCTCTGGAAGAAAACCTATGGCAGACAATACCAGGAAAAGAACGAGGAAGTAGCACGGCGTCTTATCTGGGAAAAAGAATCTAAAATCTGTGATGCTTCACAATCTGGAATACTCAATGGGAATGCATTCATATGATCTAGGCATGAACCATCTGGCAGATATGACCAGTGAAGAAGTGTCATCTTTGATGA…
CTSS	cathepsin S	NM_004079.3	XM_002919359.1	F1F2031887	GCAAGTCAAATTCTAATCAGAAATTGCCTGATTCTGTGGACTGGAGAGAGAAGGGTGTGTTACTGAAGTGAAATACCAGGGTGCTTGTGGTGCTTGTTGGGCGTTCAGTGCTGTGGGGGCCCTGGAAGCACAGCTGAAGCTGAAAACAGGAAAATCTGGTGTCTCTGAGTGCACAGAACCTGGTAGATTGCTCAACTGAAAGATATGGAAATAAAGGCTGCAATGGTGGCTTCATGACAAAGGCTTTCCAGTATATCATTGATAACAACGGCATCGATTCGGAAGTTTCCTATCCCTACAAAGCCATGGTGTGTCACAAGCAAACTTTTTGTGCTGCCTGGGACCTTATGCTATCCCTTGACTAACTGAGCTAAACCCACAACCAAGCCAATCACTTGA…
CTSS	cathepsin S	NM_004079.3	XM_002919359.1	Contig5492	GATTCGGAAGTTTCCTATCCCTACAAAGCCATGGATGGAAACTGCAGGTATGACTCAAAACATCGAGCTGCTACATGTTCAAAGTATACTGAACTTCCCTTTGGCAGTGAAGATGCCTTGAAAGAAGCTCGTGGCCAATAAAGGACCTGTGTCTGTTGCTATTGATGCGAAACACTCTTCTTTCTTCCTGTATAAAAGTGGTGTCTACTATGACCCATCCTGTACTCAAGAATGTGAATCATGGTGTATTAGTGGTTGGCTATGGTAACCTTAATGGAAGAGACTACTGGCTTGGGGAAAAAACAGCTGGGGCCTCAACTTTGGTGAACCAAAGGATATATTCGGATGGCAAGAAACAGTGGAAATCACTGTGGGATTGCTAGTTATCCCCTCTTACCC…
CTSS	cathepsin S	NM_004079.3	XM_002919359.1	F1F2153542	CCAATAAAGGACCTGTGTCTGTTGCTATTGATGCGAAACACTCTTCTTTCTTCCTGTATAAAAGTGGTGTCTACTATGACCCATCCTGTACTCAGAATGTGAATCATGGTGTATTAGTGGTTGGCTATGGTAACCTTAATGGAAGAGACTACTGGCTTGTGAAAAACAGCTGGGGCCTCAACTTTGGTGAGCAAGGATATATTCGGATGGCAAGAAACAGTGGAAATCACTGTGGGATTGCTAGTTATCCCTCTTACCCAGAAATCTAGAGGATCTCTTCATTTTATAACAAATACTAGGAAAATTTTTGCTACACAAATTAATAATGTACTGTCTGGTGCGCCTGGGTGGCTCAGTGGGTTAAAGCCTCTGCCTTCAGCTCAGGTCATGATCCAGCCA…
CTSW	cathepsin W	NM_001335.3	XM_002916689.1	F1F2124500	GGCACTCTCTCGCCTACAGCACAATGGCCTACACCATGGCACCAACCGTCTACCTCTCCTGTCTCCTGGCCCTGTTGGTGGCAGGCCTGGCTCAACACATCAAGGACTCCCTCTGGCAGAAGGACCTAGATCCCAACATGCTGAAGCTGGAACAGGTCTTCGAGTTGTTCCGCGCCCAGTACAACCGGAGTTACCTCAAACCCCAAAGAGTATGCTCATCGCCTGGAGATCTTTGCACACAACCTGGCCCAGGCTCAGAAGATGGAGGTAGAAGACTTGGCCACGGCCGAGTTCGGGATGACTCCATTCAGTGACCTCACAGAGGAGGAGTTTGAGCAGCTCCATGGGCCCCAGAAGATAACACCTGGAGAGACTCCTGCTGTGGGCAGAAAAGTGGGG…
CTSW	cathepsin W	NM_001335.3	XM_002916689.1	F1F2168271	AACGGTCCTCAACAACAGTGGGCTGGCCAGCGAAAAGGACTACCCATTCCGGGGGAGCCTCAAACGCCATAAGTGTCTGGCCAGTAACTACAAGAAGGTGGCCTGGATCCAGGACTTCATCATGCTGCAGAACAATGAGCAGACGATGGCCAACTACCTGGCCACCCATGGCCCCATCACCGTGACCATCAACATGAAGCTACTGCAGCAATACAAGAAGGGTGTGATTAAGGCCACACCCGCCACCTGTGACCCCTACCTTGTGAACCATTCTGTCCTGCTTGTGGGTTTTGGGAAGACCAACTCATCGGAGAGGAGGAGGGCAAAGGGAGGCCACTTCTGGCCTCATCCTCACCGCCCAATCCCATACTGGATTCTGAAGAACTCCTGGGGTGCTGA…
CX3CL1	chemokine (C-X3-C motif) ligand 1	NM_002996.3	XM_002694885.1	F1F2179874	CAGGAAACTTCTGCTGCTGGCTGGTGAGAGGTTCCCTTTGACACCGTCCCAGACCCGATGAGCAATTATTTATTGGAAAACGCCCAGCCCCTCTGGTACGTCCCCAGGTGGCCCACGGTCACCCCTATCTCACAAATGAGCCTCAGGCCAGGCCCCCTCTGCCCACTCCCTCAGACCTCCTCATGTCTCTTGGTCCCGCTGCAGTCGCCAGTCACCCCGGCAACCTGCGGTGCTATCTCCCCCCAGTCCCCT
CX3CR1	chemokine (C-X3-C motif) receptor 1	NM_001337.3	XM_002928308.1	F1F2088406	AGGCAAATTTGCTTGGCTTCTTGCTACCCGTGCTCATTATGAGTTACTGTTACTTCAGAATCATGCGGACACTGTTTTCCTGTAAGAACCATAAGAAAGCCAAAGCCATCAAACTGATCTTTCTGGTGGTCATCATGTTTTTCCTCTTCTGGACACCCTACAATATCATGATTTTCTTAGAGACTCTTAATCTCTATAACTTCTTTCCCAGTTGTGACA
CXADR	coxsackie virus and adenovirus receptor pseudogene 2; coxsackie virus and adenovirus receptor	NM_001338.3	XM_002914446.1	F1F2211173	GAGTCACCGCCCACGGCCGGGCCGCCACCATGGCGCTTCTGCTGCGCTTGGTCCTCCTGTGCGGAGTCGCGGATTTCACCAGCAGTTTGAGTATCACTACTCCTGATCAGATGATTGAAAAGGCCAAAGGAGAAACTGCTTATTTGCCATGCAAATTTACCCTTAGTCCAGAAGACCAGGGACCACTGGACATCGAGTGGCTGCTATCACCAGCTGATAATCAGAAGGTGGATCAAGTGATTATTTTATATTCTGGAGACAAAATTTATGACGACTACTACCAAGATCTGAAAGGACGAGTACATTTTACAAGTAGTGACCTCAAATCTGTGACGCATCAATAAATGTAACAAATTTACGGTTGTCGGATATTGGCACATATCAGTGCAAAGTAGAAAA…
CXADR	coxsackie virus and adenovirus receptor pseudogene 2; coxsackie virus and adenovirus receptor	NM_001338.3	XM_001924554.2	Contig2038	CTCCATGTCTCCTTCCAACATGGAAGGGTATGCCAAGACTCAGTATAACCAGGTACCAAGTGAAGACTTCGAACGTCCTCCCCAGAGCCCAACTCTCGCACCTGCTAAGGTAGCTGCCCCTAATCTAAGTAGGATGGGGGCGGTGCCTGTGATGATTCCAGCGCAGAGCAAGGACGGGTCCATAGTGTAGAGCCTCTGCACTTCCATGTGTGCTGTCCAGGTTTCTTTTCTCCTCTTCGGGTAGGAAGACTGTTCCGTTCTAAATTCTGCTACCAGCCTCAACATGTATCAAGAACTTAACCAGAACCTGAAAATTATGTTTTAAAAAGTTTTGTGTGGTTACTGAAATAGTAAAGTTGAATTGAAGTCACTAAAGACAGATTCACCAACTAAAAAAAT…
CXCL10	chemokine (C-X-C motif) ligand 10	NM_001565.2	XM_002924730.1	F1F2145915	GGAGACACTCCACTGCTTAAGACTTCCTGAGCCTACTGCAGGGGAACCTCCAGTCACAGCATCATGAACCAAAGTGCTGTTCTTATCTTCTGCCTTATCTTTCTGACTCTGAATGGAACTCCAGGAGTACCTCTCTCTAGAACTACACGCTGTACCTGTATCAAGATCAGTGATGGATCTATAAATCCAAGGTCCTTAGAAAACTTGAGGTGATTCCAGCAAGTCAATCTTGTCCACGTGTTGAGATCATGTGAGTGAAATGCCATCTGAATATCACTTCCCTGGTTGTAATCATATATTAGAGTAGTATGATCATGCAATCAGTAAAGGGTTTTTAATGATTCTAAGACTTCTGTGTAACAAAGGTAAACATCTAGATTGAAACATAAATGTCTGATC…
CXCL10	chemokine (C-X-C motif) ligand 10	NM_001565.2	XM_002924730.1	F1F2145178	GGAGACACTCCACTGCTTAAGACTTCCTGAGCCTACTGCAGGGGGAACCTCCAGTCACAGCATCATGAACCAAAGTGCTGTTCTTATCTTCTGCCTTATCTTTCTGACTCTGAATGGAACTCAAGGAGTACCTCTCTCTAGAACTACACGCTGTACCTGTATCAAGATCAGTGATGGATCTATAAATCCAAGGTCCTTAGAAAAACTTGAGGTGATTCCAGCAAGTCAATCTTGTCCACGTGTTGAGATCATAATGGGGAGAAAAGATGCCTGAATCCTGCGTCTAAGAAAATCAAGATTTTATTGAAAGCAATTAGCAAAGGAAAGGTACTAAAACATCTCCTTGAACAGAGAACATAACGACTAATAATGTTGAATAAAGATAGGACCAAGAAAGAG…
CXCL10	chemokine (C-X-C motif) ligand 10	NM_001565.2	XM_002924730.1	F1F2152170	GGAGACACTCCACTGCTTAAGACTTCCTGAGCCTACTGCAGGGGAACCTCCAGTCACAGCATCATGAACCAAAGTGCTGTTCTTATCTTCTGCCTTATCTTTCTGACTCTGAATGGAACTCAAGGAGTACCTCTCTCTAGAACTACACGCTGTACCTGTATCAAGATCAGTGATGGATCTATAAATCCAAGGTCCTTAGAAAACTTGAGGTGATTCCAGCAAGTCAATCTTGTCCACGTGTTGAGATCATCGCCACACTGAAAAAGAATGGGGAAGAAAAGATGACCTGAATCCGTGCGTACTAAAGAAAATCAAGTATTTTATTAGAAAGCAATTAGCAAAGGAAAGGTACTAAAACATACTCCTTAGAACAGAAGAACAATAACGACTATAATGTTA
CXCL10	chemokine (C-X-C motif) ligand 10	NM_001565.2	XM_002924730.1	F1F2163897	GGAGACTACTCCACTGCTTAAGACTTACCTGAGCCTACTGCAAAAAGGGGAACCTCCAGTCACAGCATCATGAACCAAAGTGCTGTTCTTATCTTCTGCCTTATCTTTCTGACTCTGAATGGAACTCAAGGAGTACCTCTCTCTAGAACTACACGCTGTACCTGTATCAAGATCAGTGATGGATCTATAAATCCAAGGTCCTTAGAAAACTTGAGGTGATTCCAGCAAGTCAATCTTGTCCACGTGTTGAGATCATCGCCACACTGAAAAGATGGGGAAAAAGTGCCTGAATCCTGCGTCTAAGAAATCAAGATTTTATGAAAGCAATTAGCAAAGGAAAGTCTAAAAACTCTCCTTGAACGAGAACATAACGA
CXCL10	chemokine (C-X-C motif) ligand 10	NM_001565.2	XM_002924730.1	Contig2446	GGAGACACTCCACTGCTTAAGACTTCCTGAGCCTACTGCAGGGGAACCTCCAGTCACAGCATCATGAACCAAAGTGCTGTTCTTATCTTCTGCCTTATCTTTCTGACTCTGAATGGAACTCAAGGAGTACCTCTCTCTAGAACTACACGCTGTACCTGTATCAAGATCAGTGATGGATCTATAAATCCAAGGTCCTTAAGAAAACTTGAGGTGATTCCAGCAAGTCAATCTTGTCCACGTGTTGAGATCATCGCCACACTGAAAAAAGAATGGGGAAGAAAAGATGCCTGAATCCTGCGTACTAAAGAAAATCAAAGATTTTTAATTGAAAAGCAATTAGACAAAGGAAAGGTCTAAAAACATCTCCTTTGAACAGAGAAACATAAACGACTAATAATG…
CXCL10	chemokine (C-X-C motif) ligand 10	NP_001556.2	XM_002924730.1	Contig5613	GGAGACACTCCACTGCTTAAGACTTCCTGAGCCTACTGCAGGGGAACCTCCAGTCACAGCATCATGAACCAAAGTGCTGTTCTTATCTTCTGCCTTATCTTTCTGACTCTGAATGGAACTCAAGGAGTACCTCTCTCTAGAACTACACGCTGTACCTGTATCAAGATCAGTGATGGATCTATAAATCCAAGGTCCTTAGAAAACTTGAGGTGATTCCAGCAAGTCAATCTTGTCCACGTGTTGAGATCATCGCCACACTGAAAAAGAATGGGGAGAAAAGATGCCTGAATCCTGCGTCTAAAAAAATCAAGATTTTATTGAAAGCAATTAGCAAGGAAAGGTCTAAAACATCTCCTTGAACAGAGAACATAACGACTATAATGTTGATAAAGATGGACC…
CXCL10	chemokine (C-X-C motif) ligand 10	NM_001565.2	XM_002924730.1	F1F2128623	GGAGACACTCCACTGCTTAAGACTTCCTGAGCCTACTGCAGGGGAACCTCCAGTCACAGCATCATGAACCAAAGTGCTGTTCTTATCTTCTGCCTTATCTTTCTGACTCTGAATGGAACTCAAGGAGTACCTCTCTCTAGAACTACACGCTGTACCTGTATCAAGATCAGTAGATAGGATACTAATAAATCCAAGGTCCTTAGAAAAACTTGAGGTGATTCCAGCAAGTCAATCTTGTCCACGTGTTGAGATCATCGCCACACTAGAAAAAGAATGGGGAAAAAGATGCCTGAATCCTGCGTCTAAAGAAAATCAAGTATTTTATTGAAAAGCAATTAGCAAAGGAAAGGTACTAAAAACATCTCCTTAGAACAGAGAACATAACGACTATAATGTTGA…
CXCL11	chemokine (C-X-C motif) ligand 11	NM_005409.3	XM_002924731.1	F1F2028187	GATGACTCAAGAAGGGGAATTCCTGTTGTCCTAAGAGGACTGCAGGTGTATAAAAATGCCTTACATATGCCAGTCAAGAACCTTCTTTCACATTCAGCGTTTCTACTCCCTCCAAGAAGAGTATCAACACTGAAGCAGCGGCACCAGCGGCGAAAGACAAACATGAGTGTGAAGGGCATGGTTATAGCCTTGACTGTGATAGTCTGTGCTACAGTTGTTCAAGGCTTCCCCATGTTCAAACAGGGACGCTGTCTTTGCATAGGCCCTGGAGTAAAAGCAGTGAAAGTGGCAGATATTGAGAAAGCAACCATAATTTACCCCAGTAACAGCTGTGACAAAATAGAAGTGATTATCAACCTTAAAGCACGTAAAGGACAAAGATGCCTAAATCCCAAATCG…
CXCL12	chemokine (C-X-C motif) ligand 12 (stromal cell-derived factor 1)	NM_001178134.1	XM_001157443.2	F1F2150667	GTGAGGGCTCTGCAATCAGAAGCAAACAAAATAAATGAAAAAATGAGCCTCTTGCCATGAACCCCTCCTCCTGAAACCACGGCAGGGTTTCAGTTTCCAGGCAGAAACGTTGGCAAGGTGACATTTCCCTGCATCAATGCGATCCACAGATGGGCCTGGTGGTATTTGTAACTTTTTGCAAGGCTATTTTTTATATTATTTTTTGTGCACTATTTTTTTTATGTTTCTTTTAGAAAACAAATGTATTTCAGAATATATTTATAGTCGAAACAATTCATATATTTGAAGTGGAGCCATA
CXCL12	chemokine (C-X-C motif) ligand 12 (stromal cell-derived factor 1)	NM_000609.5	NM_000609.5	F1F2183817	AGCAGGATGAGAATTGTGGGGTCCCTGTAACAACAATACCTACCCTGACCCATTCCAAGGGATCCCCTTCCCTGGGAAGTGCTCCCTAGAAACCTTTAAGTCCCATAAGCAGACCACTGACACGGCCAAGCTGAAAAAAACCCCTCCAAGCTACTTGTTTGTCCGTAACCTCGCTGGTGTCTCAGTCTCCAGGCAGTGATGGGTTCAGTGTTAAATGTGATGAATACTGTATTTTGTGTTGTTTAAATACATCTCCCAGATAATGTGAAAATGGTCCAGGAGAAGGCAGCTTCCTGTATGCAGTGTGCTTTTTTTTTTTTTAATAACAAATAACTTCTTTTAAGAAACAACCATTTCTACTTTGAAGTCATATCAATGAAAAGATGTATATCCATTACA…
CXCL12	chemokine (C-X-C motif) ligand 12 (stromal cell-derived factor 1)	NM_000609.5	XM_002926918.1	Contig1214	GGCCGCACTTTCACTCTCCGCCGCCGCGTTCGCTCAGAGTCCCGCCTGAGTCCGCCCCCCCGCGTGCCGGTGCCATGAATGCCAAGGTCGTCGTCGTGCTGGCCATCGTGCTGGTTGCGCTGTGCCTCAGCGACGGGAAACCGGTCAGCCTGAGCTACAGATGTCCTTGCCGATTCTTTGAGAGCCACGTTGCCAGAGCCAACGTCAAGCATCTCAAAATCCTCAACACTCCGAACTGTGCCCTTCAGATTGTGGCGAGGCTGAAGAGCAACAACAGACAAGTGTGCATTGACCCGAAACTGAAGTGGATTCAGGAGTACCTGGAGAAAGCTTTAAACAAGAGGTTCAAGATGTGAGAGGCGCAGGTGGGGTCAGACGCCTGAGGAAACCTTACAGTAG…
CXCL12	chemokine (C-X-C motif) ligand 12 (stromal cell-derived factor 1)	NM_001178134.1	XM_001157443.2	Contig3059	AATAACATGCTTCCTCTTGCTTCGGCTTCTCATTTCTGTACATGCTCAGTGGGGAGGAGGGTGATTGCCAGGGCGCCATCCTGCAGCCCCCTCCTCCCTTGGCCCTCCCCCGCACCACCCCTCAGGCCCTCTGTGAGAATCTTCTCTGGCCTTCTCTGCAATGGCTGGCCCTCTCCTAGGGTGGGGTGCGGGAGATCAAGTCTCCACCTTCCCTTAAAAGGCCAGTCTTTGGAGAATCAAATGCAGTTTTCAATCTGAGAACTTGTTTTGAGGAATTCGGTTTCTGTGATTGCCTCTGAGGCTTTTATAAGCCACGGAGAGGCTCTGCACACTGTGAGGGCTCTGCAATCAGAAGCAAACAAAATAAATGAAAAAATGAGCCTCTTGCCAATGAACCCC…
CXCL12	chemokine (C-X-C motif) ligand 12 (stromal cell-derived factor 1)	NM_001178134.1	XM_001157443.2	F1F2153406	CTCTGCACACTGTGAGGGCTCTGCAATCAGAAGCAAAACAAAATAAAATGAAAAAAATGAGCCTCTTGCCATGAACCCCTCCTCCTGAAACCACGGCAGGGTTTCAGTTTCCAGGCAGAAACATTGGCAAGGTGACATTTCCCTGCATCAATGCGATCCACAGATGGGCCTGGTGGTATTTGTAACTTTTTGCAAGGCATTTTTATATATTTTTTGTGCACATTTTTTTATGTTTCTTTAGAAAACAAATGTATTTCAGAATATATTTATAGTCGAACAATTCATATATTTGAAGTGGAGCCTTATGACGGTCAGTAGGTTACATTTCTCTATTCTCTTGACCCACTGGCAATTTGTAAAGAAATATATATGATCTATAAATGTGATTACAAGTCTTTT…
CXCL12	chemokine (C-X-C motif) ligand 12 (stromal cell-derived factor 1)	NM_001178134.1	XM_001157443.2	F1F2277103	CATCAATGCGATCCACAGATGGGCCTGGTGGTATTTGTAACTTTTTGCAAGGCATTTTTATATATTTTTTGTGCACATTTTTTTATGTTTCTTTAGAAAACAAATGTATTTCAGAATATATTTATAGTCGAACAATTCATATATTTGAAGTGGAGCCTTATGACGGTCAGTAGGTTACATTTCTCTAATTACTACTTTAGAACCCCAACTTGGCAAATTTTGTAAAAGAAATATATATGATCTATAAATGTGATTACAGCTTTTTAATGTTAGCCACAGTGTATTTTTTCACTTGTACTAAAATTGTATCAAATGTGACATTATATGC
CXCL12	chemokine (C-X-C motif) ligand 12 (stromal cell-derived factor 1)	NM_199168.3	NM_199168.3	F1F2032789	CAGAGCCAACGTCAAGCATCTCAAAATCCTCAACACTCCGAAACTGTGCCCCTTCAGATTGTGGCGAGGCTGAAGAGCAACAACAGACAAGTGTGCATTGACCCGAAACTGAAGTGGATTCAGGAGTACCTGGAGAAAGCTTTAAACAAGTAAGCACATCAGCCAGAAAGGACTTTCCGCTAGATCCACTTGAGGAAAGCTAACACCGTACGGCAGATGGAGGGCCGAGGTGTGGGGGCGGAGGGCCTGGATGGGGAGGACCAGGTGTGCCTGGGGGGGGCAGAGCACGGACCTGGGAATGGGCTTGAGGTCTGCCCAGCATGTAGAACCGCATTTATAGCGTCTGGTACGATCCTGCAGCTTCTGTTCACCCGTGCCCCAGACCCTCGTGCATTGGCT…
CXCL12	chemokine (C-X-C motif) ligand 12 (stromal cell-derived factor 1)	NM_199168.3	NM_199168.3	F1F2215014	TGAAGGCCAGTTTCACCTTCCCGTATCTGCCCAGGGACTCCATCCGCTGCTAGGGACAGGATTCCCCACCTTGAGTTCCTCCTGTACCCGCGCCTGCCAAGGGGTCCCGGTGCTGACGCGGGCGATGAGCCAGTGCCCAGGTCACGACGAGCCCCCTGTGCTCAGCCTCATACTGTTCCCTCTTCCGTTCTGGCAGGGCGAGGCTGAAGAGCAACAACAGACAAGTGTGCATTGACCCGAAACTGAAGTGGATTCAGGAGTACCTGGAGAAAGCTTTAAACAAGTAAGCACATCAGCCAGAAAGGACTTTCCGCTAGATCCACTTGAGAAAGCTAACACCGTACGGCAGATGGAGGCGAGGTGTGGGGCGGAGGG
CXCL12	chemokine (C-X-C motif) ligand 12 (stromal cell-derived factor 1)	NM_000609.5	NM_000609.5	F1F2263689	TTAGAAACCTTTAAGTCCCATAAGCAGACCACTGACACGGCCAAGCTGAAAAAAAACCCCTCCAAGCTACTTGTTTGTCCGTAACCTCGCTGGTGTCTCAGTCTCCAGGCAGTGATGGGTTCAGTGTTAAATGTGATGAATACTGTATTTTGTGTTGTTTAAATACATCTCCCAGATAATGTGAAAATGGTCCAGGAGAAGGCAGCTTCCTGTATGCAGTGTGTCTTTTTTTTTTTTTAANACAAATAACTTCTTTTTAAGAAACAACCATTTCTACTTTTGAAAGTCAATATCAATGAAAAGATGTATATCCACTTTACAATTTTTCCAAATAAAGACATGTATTCAAAATAAAGTAAAAAAAAAAAAAAAAAANAAAAAAAAAAAA
CXCL14	chemokine (C-X-C motif) ligand 14	NM_004887.4	XM_002815903.1	Contig2104	TCAGGAGCACTGCCTGCACCCCAAGCTGCAGAGCACCAAGCGGTTCATCAAGTGGTACAACGCCTGGAACGAGAAGCGCAGGGTCTATGAAGAGTAGGGTGAAAAGTCCCGCATGGAAAAACGTCACACCGGCTGGGAGATGAGCGAAGGACTCTGCAGATTAAAAAAAAAAGCAACAAACAAACTTTTCTTTCTCACAGGCATAAGACACAAATTATATATTGTTACAAAGCACTTTTTACCAAGGGTCAGTTTTTACATTTTATAGCTGTGTGCGGAAGGCTTCCAGATGTGAGATGCTTCTCTCTCCTGCTCCAGACTTTATCACACACTGCTTTTTACTGAAAAGGGGGAAACTCATGCCTTTCCTTCGTGTAAAAAAAAAATGCTTTTTGTATT…
CXCL16	chemokine (C-X-C motif) ligand 16	NP_001094282.1	XM_002924444.1	Contig2966	AGGGCAGCGTCATCGGCAGTTGTTATTGCCACAGGAGGATTTCTTCCCACTCCCCTCCGAAGGGGGAGGTCATGGCACATTTCCGAAAGCACCTGAGAGCCTACGATCGCTGTAATTCCTACATCAGGTTCCAGCTACACTCCCGCAGCGTGTGTGGGGGGAGCAAAGATGCTTGGGTTCAAGAACTGGTGAGCTGGTTTGATCGCAAAGAATATGGATATGCTAACTCCGGGAGTGCGGCCTTCCAGGAGCTTTTACCTCCTCCCAGCACCCAGGTTCCTGAGCCCACACAAAGGGCACCTTTAGACACAGGCTCCCCTGCTCCGACGCACCTGCCACCTGCCTCGCAGTCCACCGCACAGCCCATGCTTCCAGCAGGGGCCCAGTCCTTGGACAGAA…
CXCL2	chemokine (C-X-C motif) ligand 2	NM_002089.3	NM_001001861.1	F1F2013894	ATAGCCACTCTCAAGAATGGGCAGGAGGTTTGTCTCAACCCCGAAGCCCCCCTGGTCAAGAGACTCATCAACAAGATGCTGAACAAGGCCAGCACCAACTGAGACAGAGAGAAGGCAGAAGCCTCTGGCTCACTGTTGCGGACTTAGTGAAATGGGGCCAGAAGACGAAAACCTCCTGAGACTCCCTGGGCTGTGTTTTAATGTATTTGACTATTGCCGAAGAGTAATCTTCTATTTTTTTTTTAAACATATGTATTTATTTATTTATTTATTTATTTTCTCAAAGCTAGCATATTAATGTCCTAGCTAATATTTAAAGACACGAATTGGGTAATTTGCTGTACTCTTATTTTAAAATTTTAAAAATGACCTTTTAAAAGGTTATTTTCATGTTCCATC…
CXCL2	chemokine (C-X-C motif) ligand 2	NM_002089.3	NM_174299.2	F1F2007011	TTTTTTTTTTTTTTTTTTTTTTTTTTTTTTTTTTTTTTTTTTTTTTTTTTTTTTTTTTTTACTTTTGTAGATACTTTATTTTCAAGTTCTTTTGCAAAAACAGCAATAAATATTTGAACTTCTCTGTTAGAAGACATAGAAAAACAATGTATAATTAAGACTAAACAAGGCATTATGCCTTACAAGAAAGACATAAAATGTCCAAAGGATATTTAGAACATTGTAGTTCCTAAAGCTTCAACATGAGAAATGTTGACCACATACTGTGAAATTATTTCAATAAATAGCTGACATTCTTTTAAACAATTACAAAAGTAGATGTACACATATATTCCCCAAATTGACAATGAACTCGCCGTCTCTTTGCTCGGATCCCCCTCTCTCCCCAGCCTCCGTCAC…
CXCL3	chemokine (C-X-C motif) ligand 3	NM_002090.2	XM_003265742.1	F1F2015546	AAGGATGGGCAGGAGGTTTGTCTCAACCCCGAAGCCCCCCTGGTCAAGAGACTCATCAACAAGATGCTGAACAAGGACAGCGCCAACTGACCCCAAGACAAGAAAGAAGCTTGCTGGTGGCGCTTCCTGAAAAGCCCTTACAGGAACTGAAAAGGAAGAAGAGAACAGTTGCCTTCTACAGACATCTAGAAAGGCCTTAGCGTGTTTGACTATGATGAGTTCTATTTATTTATGTTTGTATTTATTTTTCAAAGCTCATATTTAATATTTTATATGTTAGTATTTAAAGATGTGGATGTGTTTAATCAGACATAACTCAGTCCTGATTGTTATTTAATCTGAAGATGATGGGTTTTAACTGCGTTGTGAAACCAGTGTTTCCAGGGAAATCATCAAGTG…
CXCL6	chemokine (C-X-C motif) ligand 6 (granulocyte chemotactic protein 2)	NM_002993.3	NM_213876.1	F1F2028414	AAACAGGTGGGAGCAGACAGGAGTGTGGAAACTTGGTTAAACTAATATGATTCTTTTCTCAACAGTGGAAGAAAAACTGATTAAGAGGAAGGACCATGCCTTGGAAAAGTTGTCCCGTTCCTTAGCAGAGCAGTTTTCTGAGTGTCTTGGGACCCAGTGAAGACAAGAAGGCTGGATTAATTTTCTCCAATGAGTTAGGCTTCGTCATAAATCTCCCACTTTGAGAGAAGGATGGTGGGGACGCACCTACGTTTGACCCTCAAGTGTAATGCTCAGCTCATGAAATATTTAATATAGTATTTCCTGCTATTTATTTGCTGTTATTTTATCTGTCATGCTATTGAAATCTTTGGCGATTGACTAAATTGTGAGTCAAGAACCAGTGGTTGTTAAGCTTTC…
CXCL9	chemokine (C-X-C motif) ligand 9	NM_002416.1	XM_002924728.1	F1F2000048	AAAAAAGAAATTCTCAGGCGTGAAATCCAATACAGGAGTAATTCAGTAGAACTCCATACTACCACTATGAAGAAAGGTGGTGTTCCTCTTTTGTTGAGTATCATCTTCCTGACGCTGATTGGAGGTCAAGGACCCCAACAATGAGGAATAGACGCTGTTCCTGCATCACCACCACCCAAGGAACAATCCAGTCAAAATTCTAAAGGACCTTAAACAATTTTGACCCCAAGCTCTTAATTGTGAGAAAACTGAAATCATTGCAACAATGAAGAATGGATATCAAATGTGTCTAAACCCAGATTTGGCAGTTGTGCAAGAATTGATTAAAGAGTGGGAAAAACAGGTCAACCAAAAGAAAAAGCAAAAAAAAGGGAAAAGATATCAAAAAAGCAAGAAAGC…
CXCL9	chemokine (C-X-C motif) ligand 9	NM_002416.1	XM_002924728.1	F1F2166629	TAGCAAAGTCAGCTAAGAACAGCCAATCAGAGCTTAGTTTGGGAAATGGATTTCCCAAATAAATATGATTCCCAAGAGCATATTCTAAAAAGAAATTCTCAGGCGTGAAATCCAATACAGGAGTAATTCAGTAGAACTCCATACTACCACTATGAAGAAAGGTGGTGTTCCTCTTTTGTTGAGTATCATCTTCCTGACGCTGATTGGAGGTCAAGGAACCCCAACAATGAGGAATAGACGCTGTTCCTGCATCACCACCACCCAAGGAACAATCCAGTCAAAATTCTTAAAGGACCTTAAACAATTTGCCCCAAGCTCTTATTGTGAGAAAACTGAAATCATTGCAACAATGAAGAATGGATATCAAATGTGTCTAAACCCAGATTTGGCAGTTGTGCA…
CXCR2	interleukin 8 receptor, beta	NM_001557.3	XM_002913705.1	F1F2102815	CTTCATCTTCCGCAGGGCCATCAATCCCCCCTACTCCAGCCCGGTCTGCTACGAGGACATGGGCGCCAATACCACGAGACTGCGGATAGTGATGCGGGCCCTGCCCCAGACCTTCGGCTTCCTCATGCCCTTGGCGGTCATGCTGTTCTGCTATGGACTCACCCTGCGTACGCTGTTCCAGGCCCACATGGGGCAGAAGCACCGGGCCATGCGGGTCA
CXCR4	chemokine (C-X-C motif) receptor 4	NM_001008540.1	NM_001008540.1	F1F2165874	TGTTTTGTTTTGGTATTTTTCCTCCCAAGGTTTTTTCTTCCCCCTAGTGGGCGGGGTAGAACAGTTAGCAAAAGAAGAGACTTTGAAACCGTCAGAATCTCAGTGCCCTTTTGTTCTAAACAAAGAATTTTCTAATTGGTTCTACTAAAGACAGCTATAATGAAATGACTCTGGGGAAAGATGGGGAGGAGGGCTGCTGGAGTCTAATTCTCTTGGGCTCTTCCCTCACTACTTCATTGGGGAGCAGAATGTAACTGAAGAAGGCTGGGATGAGTTGGGTTTTATAAAGTTACTTTTTAAAAATCGTCAGAAAGATTTTTTTGCACTT
CXCR4	chemokine (C-X-C motif) receptor 4	NM_001008540.1	XM_002927676.1	F1F2281738	AAAAAGACTTGTATACATTAAAAGAACTTTTTTTTTATGTTACACATTTTTTCAGATATAAAAGACTGACGAATATTGTACAGTTTTTTTACTGGATTTTTTTCTTGTGTTGCTTTAGTTTTTGTGAAGTTTAATTGACTTATTTATATAAATATTTTTTGTTGTTGTTTTTCATGTGAATGAGTGTCTGTAGGCAGGACCTGTGGCCAAGTTCTTAGTTGCTGTATGTCTGGTTGTAGGACTGTAGAAGAGGGAACTGAACATTCCAGAGTGTAGTGAATCACTTAAGCTAGAAATGATCCTCAGCTGTTTGTACATAAATAATCTCTCCATTCCAGTGGAACTATTTTCCTTTTCTGTTCTTAAATTGTTTAGTTATACTTNTGTNTATTTTGCGTG…
CXCR4	chemokine (C-X-C motif) receptor 4	NM_003467.2	XM_002927676.1	Contig1837	GAGTCCGTTGTCTGCGGCAGCAGGTAGCAAGGTGATCCTGACGACTTGGGTGCTCCGGTAGCCCCTGCGGCTGGAGAGCGAGCAGTTACCATGGACGGGTTCCGTATATATCCTTCAGATAACTACACAGAAGATGACTTGGGCTCAGGCGACTATGACTCCATGAAGGAACCCTGCTTCCGCGAGGAAAATGCCCATTTCAACCGTATCTTTCTGCCCACGGTCTACTCCATCATCTTTTTGACTGGCATAGTGGGCAATGGATTGGTCATCCTGGTCATGGGTTACCAGAAGAAACTGAGAAGCATGACAGACAAGTACAGACTGCATCTGTCTGTGGCAGACCTCCTCTTTGTCCTCACGCTTCCCTTCTGGGTCAGTTGATGCTGTGGCAAATTG…
CXCR5	chemokine (C-X-C motif) receptor 5	NM_032966.1	XM_002929603.1	F1F2176446	AGGGGCCCCTCCTGACCTCCTTCAAGGCTGTGTTCATGCCGGTGGCCTATGGCTTTATCTTCCTCCTGGGTATGATGGGCAACATCCTGGTGCTGGTGATTCTGGAGCGGCACCGGCACACACGCAGCTCCACGGAAACCTTCCTGTTCCACCTGGCGGTGGCCGACCTCCTACTGGTCTTCATCCTGCCTTTCGCCGTGGTAGAGGGCTCTGTGGGCTGGCGCCTGGGCACTGTCCTCTGCAAGACTGTGATCGCCCTGCACAAGATCAACTTCTACTGCAGCAGCCTGCTCCTGGCCTGCATCGCCGTGGACCGCTACCTAGCCATCGTCCACGCCGTCCACGCTTACCGCCACCGCCGCCTCCTCTCCATCCACATCACCTGTGCCACCATCTGGG…
CYBA	cytochrome b-245, alpha polypeptide	NM_000101.2	XM_002913375.1	Contig382	AGTGTCGCAGGGATCCCGCCGAGTCGCGGTCGTCTCCGCCACCATGGGGCAGATCGAGTGGGCCATGTGGGCCAACGAACAGGCGCTGGCGTCCGGCCTGATCCTCATCATGGGGGGCCGTCGTGGCCACGGCCGGCCAGTTCACCAAGTGGTACTTCGGCGCGTACTCCATTGGCGCAGGCGTGTTCGTCTGCCTGCTGGAGTACCCCCCGGGGGAAGAGGAGGAAGGGGGTCCACCATGGAGAGATGCGGACAGAAGTACATGACCAAAGTGCTGAAGGTGTTCGGGCCTCTCACCAGGAACTACTACATCCGGGCCTTCCTGCACCTGGGGCTATCAGTACCTGCCGGCTTCCTGCTTGCCACCATCCTGGGGACGGCCTGCCTGGCCATTGCGAG…
CYBB	cytochrome b-245, beta polypeptide	NM_000397.3	XM_001488424.2	F1F2108344	GAGCCATTTCATAGAAGAGTGTGCCCTGTAGATACCTTGTGCCAGTTCGGTGGGACATAAGCTGTGCCCCATCCTACTCTGCAGTACGAGGTGACCCTCTAACCACCTCCTCACACGCTTCCCTGCAGGATAGCTGTGGACGGGCCCTTCGGCACAGCCAGTGAAGATGTGTTCAGTTACGAGGTGGTGATGTTAGTGGGAGCAGGGATTGGGGTCACA
CYBB	cytochrome b-245, beta polypeptide	NM_000397.3	XM_002913478.1	Contig610	GGAAGAAGCAGAGCAAAGAAGAGAAGCAGACACAAGGCATTGAACGTCTGTCACCAATGGGGAACTGGATTGAGAATGAAGGGCTCTCCATCTTTGTCGTCCTGGTATGGCTGGGGATGAACGTCTTCCTCTTTATCCCGGGTCCAACAGGTTTTATGACATTGAACCTCAGTACTATTACACTCGAAAACTTCTTGGGTTTGCGCTGCCACTGGCCAGAAGCCCCTGCAGCCTGCCCTGAATTTCAACTGCATGCTGATTCTGCTGCCAGTCTGTCGAAATCTGCTCTCCTTCCTCAGGGGTTCCAGCGCGTGCTGTTCCACAAGAATTCGAAGACAACTGGACAGGAACCTCACTTTCCATAAAATGGTGGCGTGGATGATTGCGCTTCACACTGCG…
CYBB	cytochrome b-245, beta polypeptide	NM_000397.3	XM_002913478.1	F1F2041691	ATTGAACGTCTGTCACCATGGGGAACTGGATTGAGAATGAAGGGCTCTCCATCTTTGTCGTCCTGGTATGGCTGGGGATGAACGTCTTCCTCTTTATCCGGTTCTACAGGTTTTATGACATTGAACCTCAGTACTATTACACTCGAAAACTTCTTGGGTGCTGTTCCACAAGAATTCGAAGACAACTGGACAGGAACCTCACTTTCCATAAAATGGTGGCGTGGATGATTGCGCTTCACACTGCGATTCATACCATTGCCCATCTGTTTAATGTGGAGTGGTGTGTGAATGCCCGAGTCAACAAATCTGATAGCTATTCAATAGCACTCTCTAGACTTGGAGATAAACCTGGTGAAACTTA
CYLD	cylindromatosis (turban tumor syndrome)	NM_001042412.1	XM_002914222.1	F1F2022852	GGGTAGAGCCATTGCTAAAAAATAAGATCAGCAGGTCAAAAAGTACAAGATTGTTACTTCTATCAGATTTTTATGGAAAAAATGAGAAAGTTGGAGTTCCTACAATTCAGCAGTTATTAGAATGGTCTTTTATCAACAGTAACCTGAAATTTGCAGAGGCACCATCATGTCTGATTATTCAGATGCCTCGATTTGGAAAAGATTTTAAACTGTTTAAAAAATTTTCCCTTCTCTGGAGTTAAATATAACAGATTTACTTGAGGACACCCCCAGGCAGTGCCGGATATGCGGGGGGCTCGCCATGTATGAGTGTAGAGAGTGTTACGACGACCCTGACATCTCCGCCGGAAACATCAAGCAGTTCTGTAAAACCTGCAACACTCAAGTCCACCTTCACCC…
CYLD	cylindromatosis (turban tumor syndrome)	NM_001042412.1	XM_002914222.1	Contig5245	GAGGTGGGGGCGGGCCCAGGTAGCAGGTTCGGCTGCGCCCGGGCCGCGCGTCGGAGGTAAATATTAAGGCGGTGGGTGTGGGGCGCCGGGGCCGGACTGGGACGAGGGCTAGCGAGACTAGGGAAGGGGCGACGCCCCGGCTGCCGGAGTTTCCCCCCTTTCCAGGGTGAGGATGGTGCTCCACCACAACCTGGAGTTGTTGAGTTGAAAGGTGTGCTCTGTCGAAACAAGGCATTTTGCTTTGCTATCTTTTTACAGCATGGACACCAAATTGCTAAAAACGTGCTTTGGGACTGCCAGTGAATTTATCTTTTGCGGTTTTACTACAAACTTAGTAGTTCCAATTTTTTTGGAGTTAATATTTTGGAGTTAATGTCACAATGAGTTCAGGCTTATGGA…
CYLD	cylindromatosis (turban tumor syndrome)	NM_001042412.1	XM_002914222.1	F1F2122873	GTCGATCCCTTTTTCCTGATGGAGTTCTAAGGACAGGCGTGATGGGGGGATTCTGAGAAAGGCTGAGTCAGAAACACATCTTAGCAGCCTTTCTTCCTTGTGTGCTCTGTTGTAAGGTGCAGAATAACACCTACTGAAACATTTCTTTTCAGGAAGATGAATGTGCGGGCTGTACGGATGGAACCTTCAGGGGCACTCGGTACTTCACCTGTGCCCTGAAGAAAGCGCTGTTTGTTAAAATTAAAGAGCTGCAGGCCCGACTCTAGGTTTGCGTCTCTGCAGCCAGTCTCCAATCAGATCGAGCGCTGTAACTCTCTAGCATTTGGAGGCTACTTGAGTGAAGTAGTGGAAGAAAAATACCCCACCCAAAAATGGAAAAAGAAGGTTTAGAGATAATGA…
CYLD	cylindromatosis (turban tumor syndrome)	NM_001042412.1	XM_002914222.1	F1F2169239	GGTGTGGGGCGCCGGGGCCGGACTGGGACGAGGGCTAGCGAGACTAGGGAAGGGGCGACGCCCGGCTGCCGGAGTTTCCCCCTTTCCAGGGTGAGGATGGTGCTCCACCACAACCTGGAGTTGTTGAGTTGAAAGGTGTGCTCTGTCGAAACAAGGAAGAAGGTCGTGGCCAAGGTTTCACTGATGGGATATATCAAGGGAAACAGCTTTTTCAGTGTGATGAAGACTGTGGCGTATTTTGTTGCGTTGGACAAGCTAGAAATCCTAGAAGATGATGACAATGGATTGGAAAGTGATTTTTGCAGGTTCCAGGGGAACACAATGCAGATGGAACTTCCCCCTCTGGAAATAAACTCCAGAGTTTCTTTGAAGCTTGGAGAAACTATAGAGTACTGACAC…
CYLD	cylindromatosis (turban tumor syndrome)	NM_001042412.1	XM_002914222.1	F1F2167662	GCCACAGGATCTACCTCAGACCCTGGAAATAGAAACAGATCTGAATTCTTTTATACTTTAAACTGGATCTTCTGTTGACTCACAACCCACAATCCAAATCAAAAAACACATGGTACATTGATGAAGTTGCTGAGGACCCTGCAAAATCGCTTACAGAGGTATCTCCAGACTTTGGACATGCTTCACCACCACTGCAGCCTCCTTCTATGAACTCATTATCCACTGAGAACAGATTTCACTCTTTACCATTCAGTCTGACAAAGATGCCCAATACCAATGGAAGTATTGGCCACAGTCCACTCTCACTGTCAGTTCAGTCCGTGATGGGAGAGTTAAACAATGCACCTGTCCAGGAGAGTCCACCCTTGGCCATGACTTCTGGGAACTCCCATGGTCTGG…
CYP19A1	cytochrome P450, family 19, subfamily A, polypeptide 1	NM_000103.3	XM_002920421.1	F1F2100872	AGGAGAGTGTGTTGAAAGTTTACGGAAAACATATGGCTTGTCCTTACACCCAGATGAAACTAGCAACTTGCTGGATATGGTTTTTATCCCAAGAAATTCAGAAAAGTGCCTCAAACACTAAAGAAAATTGATCAGTACCTACTCTGGAGCATTTCTCATCAGTAGTTCACATGAAAATCGTCCGTCTTCACCAGGTAGTGTCATCCTCACAATGAACATTTGGTGG
CYP27B1	cytochrome P450, family 27, subfamily B, polypeptide 1	NM_000785.3	XM_002916024.1	F1F2017049	AAGATTGTATCCTGTGGTACCTGGAAATTCCCGTGTCCCAGACAAAGACATTCGCGTGGGTGACTATATTATCCCCAAAAACATGCTGGTCACATTGTGTCATTATGCCACTTCAAGGGACCCTACCCAGTTTCCAGAACCAAATTCTTTTCGTCCAGCTCGATGGCTGGGGGAAGGTCCAGGCCCCCACCATTTGCCTCTCTTCCCTTTGGTTTCGGCAAGCGCAGCTGCATGGGGAGACGCCTGGCAGAGCTGGAGCTGCAGATGGCTTTGGCTCAGATCTTGACCCACTTTGAGGTAAAGCCTGAGCCAGGTGCTGCCCCAATCCGACCCATGACCCGGACTGTCCTGGTACCCGAGAGGAGCATCAACCTACAGTTTGTAGACAGATAGTCCTGT…
CYP27B1	cytochrome P450, family 27, subfamily B, polypeptide 1	NM_000785.3	XM_002916024.1	F1F2231243	GACTAGAAGGCATAGCGGCGGTGCTCCTGGGTTCCCGCCTGGGCTGCCTGGAGGCCGAAGTGCCTCCCGACACAGAGACCTTCATCCGCGCGGTGGGATCGGTGTTTGTGTCCACGCTACTGACCATGGCGATGCCCAGCTGGCTTCACCGCCTCGTGCCCGGACCCTGGGACCGCCTCTGCCGAGACTGGGACCAGATGTTTGCATTTGCCCAGCAGCACGTGGAGAGGCGGGAGGCTGGAGGTAGCCTTGAGGAGCAAAGGGAAAGCCTGAGGAGGACTTGGGATCTGGGACACACCTGACCTACTTCCT
CYSLTR2	cysteinyl leukotriene receptor 2	NM_020377.2	XM_002919109.1	F1F2209660	AGGCTCCAATTGGATATTTGGGGACCTGGCCTGAAGGATTATGTCTTATTCTCTGTATGTCAACATGTACAGCAGCATTTATTTCCTGACTGTGCTGAGCATCGTGCGTTTCCTGGCAACCGTTCACCCCTTCAGGCACCTCGTTTCCTGGCAACCGTTCACCCCTTCAGGCACCTCCATGTCACCAGCACCAGGAGTGCCTGGACTCTGTGTGGGATCATATGGTTCCTTATCATGGCTTCCTCAGCAGTGCTTTCNGAACAATGGCTCTGAGCGGAATGGCAGTGT
CYSLTR2	cysteinyl leukotriene receptor 2	NM_020377.2	XM_002919109.1	F1F2018239	GAGACCAGAGAGAAGACAGCGGGAACACAGGAACCTTCGGGATGAAGAGAAAACTCATGTTCTTGCCTCCATCCACCGCCATACCAGAAATGGAATCCAATGGCACCTTCACCAGTAACAACAGCAATGGGAACTGTACAATTGAAAACTTCAAAAAGGATTTTTACCCTACCGTGTACTTGATAATATTTATCTGGGGAACCTTGGGAAATGGCTTTTCCATATATGTTTTCCTGCAGTCTTATAAGAAGTCCACGTCTGTGAATATTTTCATGCTAAACCTGGCCATTTCAGATTTCTTATTCACAAGTACACTACCCTTCAGAGCTGACTATTACCTCAGAGGCTCCAATTGGATATTTGGGGACTTGG
DAK	dihydroxyacetone kinase 2 homolog (S. cerevisiae)	NM_015533.3	NM_001024524.2	F1F2025072	GGGACCCTGGGAGTGAGCTTGTCCTCTTGCAGCGTCCCTGGCTCCAGACCCACCTTTGAGCTCGCAGCAGATGAGGTGGAGCTGGGCCTGGGTAAGTTTGGGGCCGCCCCTCCCCGGCTCTGCCTGTGCCCTGGGGTTTGCCCACATCTTATCCCCTGGGAGGGAGCTGGTGCCTAAGAGGTCTCATACTTTTTTAGGTTTTTTTTTTTTAAGTTGATGTGTTTAAGTAATCTGTACACCCAATGTGGGGCTCACACTCACACCCCTGAGATCAAGAGCCACAT
DCLRE1C	DNA cross-link repair 1C (PSO2 homolog, S. cerevisiae)	NM_001033858.1	XM_002929881.1	F1F2013457	ACTGCTTTTCTGTTTTTAGGCAGAGGAGTATTTTCATTGGAATAAATTACCTTGTGGAATTATTTCCAAAAATAAAATTCCACTCCACACAATCAGCATTAAACCATCCACTATGTGGTTTGGAGAAAGAACCAGAAGAACAAATGTCATTGTGAGGACTGGAGAGAGTTCATACAGAGCTTGTTTTTCTTTTCATTCTTCCTACAGTGAGATTAAAGATTTCTTGAGCTACATCTGTCCTGTGAACATATATCCAAATGTCATTCCAATAGGCACCACTATGGATAAAGTTGCAGAAATCTTAAAGCCTTTATGCCGATCTTCCCAAAGTACGGAGCCGAAGTATAAACCACTTGGAAAATTGAAGAGAGCTAGAAAAACTCACCTCGACTCCGAGGA…
DCLRE1C	DNA cross-link repair 1C (PSO2 homolog, S. cerevisiae)	NM_001033858.1	XM_002929881.1	F1F2025998	AAAATCACAGATGAGGGTTTGGAAAACCCCTCTTCTTCCACAGAGGCAGGGGGCTCTCAGTCACCAAAAGCTTTTTAGTGACTCTGATGGGGAATCAACTCACATCTCTTCCCAGAATTCTTCTCAGTCAACACACATATCTGAACAAGGGAGTCAAGGCTGGGACAGCCAATCTGATACTGTCTTGTTATCATCCCAAGAGAGAAAGAGTGGGGATATTACCTTCTTAAACAAAGGTAGCTACAGACCAAGAATCAAAGAGCATATTCCTGCCTCCCAGATGGAACAAAGTGTACTTTGTCCAAAGGAGACTCACTCTGACTTGAACACAGAAATCAAGACATAAAGATCGTTCCCAGTGCTGGAGAACCAACTGCTCTAAGAAGTGGGATACACATA…
DCLRE1C	DNA cross-link repair 1C (PSO2 homolog, S. cerevisiae)	NM_001033858.1	XM_002929881.1	F1F2016541	AGGCGAGAAGGAAGAGGTTGTTGTGACTCTCTTACCAGCTGGTCATTGTCCAGGATCAGTTATGTTTTTATTTCAGGGCAATAACGGAACCGTCTTGTACACGGGAGACTTCAGATTGGCAAAGGGAGAAGCTGCTAGAATGGAGCTTCTGCACTCTGGGGGCAGAGTGAAAGACATCCAGAGCGTATACTTGGATACTACTTTCTGTGATCCAAAATTTTATCAGATTCCTAGTCGAGAGGAGTGTCTGAGTGGAATAGTAGAGCTGGTTCGAGGCTGGATCACTCGGAGTCCGTACCATGTCGTGTGGCTGAACTGCAAAGCAGCTTATGGGTATGAGTATCTGTTCACCAACCTAAGTGAAGAATTTGGAGTCCAGATTCATGTGAACAAACTAGA…
DDOST	dolichyl-diphosphooligosaccharide-protein glycosyltransferase	NM_005216.4	XM_002928101.1	F1F2006828	GGGTGGGGAGACAGCCCCACCCAATGCATACACCGTCACCGACCTCGTGGAGTACAGCATCGTGATCGAGCAGCTCTCAGATGGCAGATGGGTCCCCTTTGATGGGGATGACATTCAGCTGGAGTTTGTCCGCATCGATCCTTTCGTGAGGACGTTCTTGAAGAAGAAAGGTGGCAAATACAGCGTCCAGTTCAAGTTGCCGGACGTGTATGGAGTGTTCCAGTTTAAAGTGGATTACAACCGGCTGGGCTACACGCACTTGCACTCTTCCACTCAGGTGTCCGTGAGGCCACTCCAGCACACGCAGTACGAGCGCTTCATCCCCTCGGCCTATCCCTACTACGCCAGCGCCTTCTCCATGATGCTGGGCCTGTTCATCTTCAGCACGGTCTTCTTGCA…
DDOST	dolichyl-diphosphooligosaccharide-protein glycosyltransferase	NM_005216.4	XM_002928101.1	F1F2032617	GGGTGCCCAGGTGCTTGGGTTCTTGGCAGAAGGAAGAAGATGGAGCCCGGCGCCGCGGCCCGCGCTTGGTCTCTCCTGTGGCTGCTGCTGCCCTTGCTTGGCCCGGCCTGCGCCAGCGGTCCTCGCACCTTAGTGCTGCTAGACAACCTCAACCTGCGGGAGACGCACTCGCTTTTCTTCCGAAGCCTGAAGGACAGGGCCTTTGAACTCACATTCAAGACCGCAGATGACCCGAGCCTGTCCCTCATTAAGTACGGGGAGTTCCTCTACGACAATCTCATCATCTTCTCCCCCTCGGTAGAAGATTTCGGAGGCCAACATCAATGTGGAGACTATCAGTACCTTTATCGATGGTGGAGGCAGTGTCCTGGTTGGCTGCTAGCTCAGACATTGGTGATC…
DDOST	dolichyl-diphosphooligosaccharide-protein glycosyltransferase	NM_005216.4	XM_002928101.1	F1F2001453	CAGACCTTGGCCAGCATACGCTCATCGTGGCTGACCCTGAGAACCTGTTGAAGGCCCCAACCATTGTCGGGAGATCATCTCTGAACCCCATCCTCTTTCGAGGGGTCGGGATGGTGGCCGACCCCGACAATCCCCTGGTATTGGACATCCTGACGGGCTCCTCCACCTCTTACTCCTTCTTCCCGGATAAACCTATCACCCAGTACCCCCATGCAGTGGGGAAGAACACCCTGCTCATTGCCGGGCTCCAGGCCAGGAACAACGCCCGGGTGATCTTCAGCGGCTCCCTAGACTTCTTCAGTGATGCCTTCTTCAACTCAGCAGTGCAGAAGGCCGCGTCCGGCTCCCAGAGGTACTCCCAGACAGGCAACTATGAGTTAGCTGTGGCCCTGTCCCGCT…
DDX58	DEAD (Asp-Glu-Ala-Asp) box polypeptide 58	NM_014314.3	XM_002928266.1	F1F2031367	TGTGCTTACGGAGAGGAAGGAAGAAAATTGGAGGGTGAGGCTTGCTTAGAACTTTAAATGACTGACCACATGGCACAATGAAATACTTTTTCTTTTTCCAGAAAATGTATCTCAAATTCAAAATAGGAGTTTTGGAACACAGAAATATGAGCAGTGGATCGTTTCCGTTCAGAAAGCGTGCATGGTGGTTCAGTTGCCCGACAAAGATGAAGAGAGCAGGATTTGTAAAGCCCTGTATTTGTACACTTCCCACTTGCGGAAATATAACGATGCCCTCATGATCAATGAGCATGCACGGATGAAAGATGCTCTGGATTACTTAAAAGACTTCTTCGCTGACGTCCGAAGTGCAGGATTTGATGAGACTGAGCAGGACCTCACTCGTAGATTCGAAGAAAA…
DDX58	DEAD (Asp-Glu-Ala-Asp) box polypeptide 58	NM_014314.3	XM_002928266.1	F1F2122762	ACTGGGTCTGCTTCTCAGAAGCTCCGTGCTAGCCGGCGGCCGCCAGGCCTTTGAAGGCAGTGCGGCCCTGGTGAGGGAGCCACCCGCCGGCATGTCGGCCGAGGATCGGCGGAGTCTGCACGCCTTCCGGGATTATGTCGTGAAGACTCTGGACCCTACCTATATCCTAAGCCACATGGCCCCCTGGTTTAAGGACGATGAGGTGCAGCATATTCAGGCTGAGAAAAACAATAAGGGCACGATGGAGGCTGCCTCACTTTTTCTTAAGTTTCTATTGGAGCGCCAGGAAGAAGGCTGGTTCCGTGGCTTTTTGGACGCCCTTGGGCATGCAGGTTATTCTGGACTTTATGAAGCCATTGAAACTTGGGATTTCCAAAAAATTGAAAGTCTAGAGGAGTA…
DDX58	DEAD (Asp-Glu-Ala-Asp) box polypeptide 58	NM_014314.3	XM_002928266.1	Contig256	CAGACAAGGAAAACTGGCCCAAAACTTTGAAACTTGCTTTAGGAGATGGAAGAGAGCAAGTTCAGTGAACTGTGGATTGTTGACAAAGATGCAAAAAATGTTGAACCAAAAAGTTCTTGAGGATGATGAAATGGAAACTTCTGACATACAGATTTTCTTATAAGGAAGAATCAGAATGCCAGAATCTTAGTCAGAGCTCATCTCCACCCTCAGCAGCCTCTCCTACCTGCAGGCCTCTGAAGCCAAGAAATTACCAACTAGAGCTCACTTTGCCTGCTAAGGAAGGAAAAAACACATTAATATGTGCTCCTACTGGATGTGGAAAAACCCTTGTTTCCCTTCTTATATGTGAACATCATCTTAAAAAATTTCCACAAGAACGAAAAGGGAAAGTTGTCT…
DDX58	DEAD (Asp-Glu-Ala-Asp) box polypeptide 58	NM_014314.3	XM_002928266.1	Contig7043	AAGTGGATTGAAGAAAATTCTGAGCTCAGCTTTTCTAAACCCCTGGCATATTGACTGGACGTGGCAAAACAAATCAGAACACAGGAATGACGCTCCCAGCACAGAAGTGTGCATTGGACGCATTTAGAACCGATGGAGATAAAAAGATTCTGATTGCCACTTCAGTTGCTGATGAAGGCATCGACATTGCTGAGTGTAATTTGGTCATCTTGTATGAGTATGTGGGCAATGTCATCAGAATGATTCAAACCAGAGGCCGAGGAAGAGCAAAAGGGAGCAAGTGCTTCCTTCTGACCAGCAATGCTGATGTAATTGAAAAGAAAATAAACATATACAAGGAAACATGATGAATGAATCCATTTTAAGGCTTCAGACGTGGAATGAAGCAGTATTTAAAGA…
DDX58	DEAD (Asp-Glu-Ala-Asp) box polypeptide 58	NM_014314.3	XM_002928266.1	F1F2260895	GGAAGCTCCGTGCTAGCCGGCGGCCGCCAGGCCTTTGAAGGCAGTGCGGCCCTGGTGAGGGAGCCACCCGCCGGCATGTCGGCCGAGGATCGGCGGAGTCTGCACGCCTTCCGGGATTATGTCGTGAAGACTCTGGACCCTACCTATATCCTAAGCCACATGGCCCCCTGGTTTAAGGACGGTTATTCTGGACTTTATGAAGCCATTGAAACTTGGGATTTCCAAAAAATTGAAAGTCTAGAGGAGTACAGATCACTTCTAAAGCGTTTACAACCAGAATTTAAAACACAGTTAATCCAAAAGATATCCTTCCTGAAATATCCCAATGTTTAATAGTCAGGAGTGCGAAGAAATTATACAGGTGTGTTCCAACAAGGGCTGATGGCAGGTGCAGAGAAA…
DHX58	DEXH (Asp-Glu-X-His) box polypeptide 58	NM_024119.2	XM_002922127.1	F1F2172862	GTAAGCTAAGCTGGCCCTCGCCTAGGCAGCCTCGGCAGCCTTGGCAGGTGTTGCAGATAAAACCCGACAGGGCAGAAGTCAGGTAGAGTTTGTGTTACTTCTGCCTCCTGTCTTGGCCGGATCAGGTTCCAGATGGAGTTGCGACCCTACCAGTGGGAGGTAATCATGCCTGCCCTGGAGGGCAAGAATATCATCGTGTGGCTGCCCACGGGGGCTGGGAAGACCCGGGCAGCTGCATACGTGGCCAAGAGCATCTGGAGACTGTGGACGGAGCCAAGGT
DHX58	DEXH (Asp-Glu-X-His) box polypeptide 58	NM_024119.2	XM_002922127.1	F1F2285870	CCGAGTGTGGCGGAAGAGGGACTGGACATCCCCAGTGCAACGTGGTGGTGCGCTACGGGCTCCTGACCAACGAGATCTCCATGGTCCAGGCCAGGGGCCGCGCCCGGGCTGGTCAGAGCAAATACTCGTTTGTGGCAACCAAGGCAGTCGGGAGCTACGGCGGGAGCTGACCAATGAGGTGCTGGAGNGGCTAATGGAGCAGGCTGTGGCCGCCGTGCAGGAGA
DHX58	DEXH (Asp-Glu-X-His) box polypeptide 58	NM_024119.2	XM_002922127.1	F1F2123572	CATGCTGGACAGACGCTGGGCCATTATAACCCTGAGCGGGGATATGGGGCCACGAGCTGGCTTTGGCCACCTGGCCCGGAGCCATGACCTGATCATCTGCACAGCGGAGCTTCTCCAGATGGCGCTGACCAGCCCCGAGGAGGAGGAGCACGTGGAGCTCAATGCCTTCTCCCTGCTCGTGGTGGATGAGTGTCACCACACGCACAAAGACACTGTCTACAATGTCATCCTGAGCCGGTACTTAGAGCATAAACTCCAGAGGACACGGCCCCTGCCCCCAGGTGCTGGGGCTCACAGCCTCCCCAGGCACTGGCGGGGCCTCCACGCTCAAGGGGGCCATCGACCACATCCTGCAGCTCTGTGCCAACCTGGACACATGGCGCATCATGTCACCGCAGA…
DHX58	DEXH (Asp-Glu-X-His) box polypeptide 58	NM_024119.2	XM_855474.1	F1F2166852	GGGAGAGTCAGCGGCAGGAGTTCTCAGCCGAGGAGGTGCAGCTCCTCTGTGTCAACTGCATGGTGGCCGTGGGCCATGGGAGTGACCTGCGGAAGGTGGAGGACGACCCACCACGTCAACGTGAAACCCCAACTTCTCGATCTACTACAGTGTATCCCGGGGGGCTGTGGTCATTGACAGAACCTTCAAGGACTGGAAGCCTGGGGGTACCATTCACTGCAGGAACTGTGGGGAGGCCTGGGGTCTGCAGATGATCTACAAGTCGGTGAAGCTGCCGGCGCTCCGGGTCCGCAGCATGCTTCTACAGACGCCCCGGGGGAGAGTCCAGGCCAAGAAGTGGTCCCGCGTGCCCTTCCCAGTGCCTGACTTTGACTACCTGCAGCACTGCACCCAGAACCT…
DHX58	DEXH (Asp-Glu-X-His) box polypeptide 58	NM_024119.2	XM_855474.1	F1F2157079	GTGCCTGGTGTCCCCTCTGACCCCAGATCCGGGACCTGCAGCGGGGCGCTCTGGTCAAGCGGGCAGCCCGGGCAGCCCAGCGGGAGAGTCAGCGGCAGGAGTTCTCAGCCGAGGAGGTGCAGCTCCTCTGTGTCAACTGCATGGTGGCCGTGGGCCATGGGAGTGACCTGCGGAAGGTGGAGGACGCCCACCACGTCAACGTGAACCCCAACTTCTCGATCTACTACAGTGTATCCCGGGGGCTGTGGTCATTGACAGAACCTTCAAGGACTGGAAGCCTGGGGGTACCATTCACTGCAGGAACTGTGGGAGGCCTGGGGTCTGCAGATGATCTACAAGTCGGTGAAGCTGCCGGCGCTCCGGGTCCGCAGCATGCTTCTACAGACGCCCCGGGGAGAG…
DICER1	dicer 1, ribonuclease type III	NM_030621.3	XM_002920476.1	Contig2119	TGTAAAGAAAATCTCTCTCTCTCCTTTTTCAACCACTGATTCTGCCTACGAGTGGAAAATGCCCAAAAAGGCCTCCTTGGGTAGCATGCCCTTCTCCTCCGATTTCGAGGATTTTGACTATAGCTCTTGGGATGCAATGTGCTACCTGGATCCTAGCAAAGCTGTGGAAGAGGATGACTTTGTGGTGGGGTTCTGGAATCCATCCGAAGAAAACTGCGGTGTTGACACGGGGAAGCAGTCCATTTCGTACGACTTGCACACCGAGCAGTGTATTGCGGACAAGAGCATAGCGGACTGCGTGGAGGCCCTGCTGGGCTGCTACTTAACCAGCTGCGGCGAGCGCGCTGCTCAGCTTTTCCTCTGCTCGCTGGGGCTCAAGGTGCTCCCGGTGATTAGAAG…
DICER1	dicer 1, ribonuclease type III	NM_030621.3	XM_001154369.2	F1F2007244	AAAGATGGCCCTTCACCCAGCACCGCACCCTTCTAGGTCGTTCCCAGTATGATGGAGACTGGGGTGCCCAGAGTGCCCCATACCCAGCCCTTCCATGGTGCTGTCTGGGGGCCCAGCCAGTGGCAATCTCTCCGTCTTCCTCTCATAGAGTATTTAATCCACACGGGACCTAAGCCACCAACCTGAGTCCTGGGTATCTCTATTGAAACCGCATCTGAGAGTCCGTCCGAGCCCTCGCCCAGCTCATGTTCCCAGCGGTCCACCTAGATGGTCAGTTTAATTGCATTGCAGTAGATATATTTTTTTCAACCACTGATTACTTTTCAGGAATTTAATTATTTCCAAATAAGTTTCTTTATTTTATATTGTACATGAAAAGCTTTTAAGATATGTTTAAGA…
DICER1	dicer 1, ribonuclease type III	NM_030621.3	XM_002825070.1	F1F2000324	GGAGGCCCCGCTGGTGGGAGGTGTGGTGGTGCCGCGGGCACGTGTGTGCAGGACTGGGGAAGTGTGTCTTGAAGAAGCAGCTCCGGAGTTCCTTATGATGATTGTGTGGAGGTTAATCGGCATGAACCTTCATTGTAAAGATTTTTTATTTCTTTTATAATATACTTTCAATAGTCCTAACTATGCTGCGTTGTGTAATAGCTTTGTCCCCCTTTGTTCTGTTCGTGTAGCACAGATAAGCATTGCACTTGGTACCATGCTTTACCTCATTCAAAGGAAAATATGCTTAACGGAGAGGAGAAAAATGTAGGTTTGGCCTCGCTGCTGTTTTGATTTACCGGATTTGAAAAAGATAATTATAATAGCCTGCAATGTGTCATATCCTTGCACAACTTAAAT…
DICER1	dicer 1, ribonuclease type III	NM_030621.3	XM_001100868.2	F1F2015824	CAGGAGACCGGCGTGGCTTGCGAGAGGAGAAGCGTGCCCACACCGTCTTTTCTTTCCAGTTCTGTTGCATAAGAGGATGTCTCCCGGTCGCCATTGCACTTGATAGAGTAAGGGACAGGTTTTTAATGAACTCTGGCTGGCATGTTGGTGAATCAGGTCTTCGTTTTCTCATGCCACATAGTCTTGCATACAAAAGGTTCTTGCCTTAAAAGTAAAACCCTCATGGATATTCTTTCATTTCTGATCTTTTTGGAACAAACTATTTTACATTCCCTTCCTTTTATTATGCATTTAGATGATGAGCTAGAGCGGTATTTGCAACTCACTAGTGTAGTCGTGACGTAACTTATTACAGGATTATGTTAGAGTTCCTGTCATATGTGCCCT
DICER1	dicer 1, ribonuclease type III	NM_030621.3	XM_001154369.2	F1F2100175	AATTTTGGAACTAATTGTAGTTTTAGTTTTTTGCGCAAACACAATCTTGTCTTCTTTCCTCACTTCTGCTTTGTTTAAATCACGAGAGTGCTTTAACGATGACATTTAGCAAGTGTTCAAGAGAACTATTGACAGTTATTTAGCTTTGCTTTGTTTTGGGGTTTTGTTTTAGTTTTTTAGTTTCATTTCTGTCTGCTCTGCTTAGCGTTAGGAGGCCAAGGAGGTTACCGCTAAGACAGCCCCTAGATTCCGGGGAGCGCCCT
DICER1	dicer 1, ribonuclease type III	NM_030621.3	XM_002920476.1	F1F2014420	AACAAAGTACAACCTTGACCTGACCAATCTCAACCAGCCACTGCTGGATGTGGACCACACATCTTCAAGACTTAATCTTTTGACACCACGCCATTTGAATCAGAAGGGGAAAGCTCTTCCTCTGAGCAGTGCTGAAAAGAGAAAAGCCAAGTGGGAAAGTCTGCAGAATAAACAGATACTGGTTCCAGAGCTCTGTGCTATCCATCCGATTCCAGCGTCACTGTGGAGAAAAGCAGTCTGTCTCCCTAGTATACTCTATCGCCTTCACTGCCTTTTGACCGCAGAGGAGCTTAGAGCCCAGACGGCCAGCGATGCTGGTGTGGGAGTCCGATCACTTCCCGTGGATTTTAGATACCCTAACCTAGACTTCGGGTGGAAAAAATCTATTGACAGCAAATC…
DICER1	dicer 1, ribonuclease type III	NM_030621.3	XM_863433.1	Contig4237	GGTACATTTTATTCAACTCTTTATCTGCCAATTAACTCACCTCTCCGAGCCTCCATTGTTGGTCCACCAATGAGTTGTATCCGATTGGCTGAAAGAGTTGTAGCTCTCATCTGCTGTGAAAAACTGCACAAAATTGGTGAACTGGATGACCATTTTGATGCCAGTTGGGAAAGAAACTGTTAAATATGAGGAAGAGCTTGATTTACATGATGAAGAAGAGACCAGTGTTCCAGGAAGACCAGGTTCTACAAAACGAAGACAGTGCTACCCAAAAGCAATTCCAGAATGTCTGAGGGATAGCTATCCCAAACCCGATCAGCCCTGTTACCTGTATGTGATAGGAATGGTTCTGACGACGCCCTTGCCGGATGAACTCAACTTCAGAAGCGGAAGCTCTAT…
DICER1	dicer 1, ribonuclease type III	NM_030621.3	XM_537547.2	Contig1156	TGTGTCCTGAAGGCATTTTGAAAACCAGAATATTATATATGTAGTCTATGGATTTTTTAAAGCACCGTAATAAAAATCTTTGGCTAAATACCCAATTTTGCTAAAATCCTCCTGCCAGGTCGTTCCACTGACGGAGATTGTTCGTGGCAGTTCTGCCCGGTAGGCTGTTGCTCTAACAAGATAAACTCTAGACATATCACACCTAAAATATGCTGCAGATTTTATAACTGATTGGTTAGTTTGAAGCAAAACAGAGCACCTTTACCCTTAGTCTTGTCACTTAAGTGTCTCACTGTACTTGTCACACTGTTGCGTGCGTTCTTCACCTACCAAAGCCGCGCCACTAATGCTGTGGGAGTGTAACGTTTGCGACAGACTGCCATCATCGCGACACGTCTG…
DLG1	discs, large homolog 1 (Drosophila)	NM_001098424.1	XM_002916770.1	F1F2057560	GCAGAGTTGAGAAGAAAGAACGAGCCCGGTTAAAAACAGTGAAATTTAATTCTAAAACAAGAGGAGATAAAGGGGAGATCCCTGACGACATGGGATCAAAAGGCCTGAAGCATATAACTTCTAATGCCAGCGATAGTGAAAGTAGTTACCGTGGTCAAGAGGAATATGTCTTATCTTATGAGCCAGTGAATCAACAAGAAGTTAATTATACTCGACCAGTGATCATATTGGGACCTATGAAAGACAGGATAAATGATGACTTGATCTCAGAATTTCCTGACAAATTTGGATCATGTGTTCCTCGTGAGTAACCACATAAAAATTCTTAATTATTGGTCTTAACATTTTGTCACCATGTGTGGTAAAAGTACACATTACCATTTTTTAGTGGTTTATACT…
DLG1	discs, large homolog 1 (Drosophila)	NM_001098424.1	XM_001099226.2	Contig674	ATTTTCTCTGACACTGCTTTGCCCTTTCCTTTTGGAGTCTGTCTACAATACTCCCTCCACATTGAATCAATCCCACTCATCATGGTCTGCAGTTGTGCTTAGTTTTGACATCTAGGGTCTCCTTCAAGTTGTAGCATCTGTATTATTTTATGTCACTATTGGTTTGTGGCCATTTTTCAGAACTGAAGATGGAATGGCCTGACCAGCTATTAAGGATTTGGGGAGACTGGGAAATTGTGGTAAAATTTCCTTAATGTTTAAGGGAAATAAGATTTTCAGAAAAAGCTTTATATACATTCTTTTCAAATTTCAGTATAAATGAAAGAAAAGTGGTGTTAATCAGTGATTTAGTAAACTTTGAGCAACAGTGCACGCTTAACTTTAATAGCATGGTTTGGC…
DLG1	discs, large homolog 1 (Drosophila)	NM_001098424.1	XM_002916770.1	F1F2158371	GTGTGCAGGCTTTCTGTGAGCTTGTTTCTGTTGTAAACTCCAAACAGATGTCTCTGGTTTGGCTATACCCGATCAGCCGGAAGTTGTAATGAGACACTGCCAAAAACTGTGCCTTCCTCAAATTATTTTCTTCCCTTTGCCCCTTTGGGCTCCATTTCCTGTGTTGCAGAAATGATCCCGCTTCTGGCCTTCCATGCTGTCCTGAGGCCGTTCTGTTTTTGTTTCGTCGTAATTATGTTTTGGACAGCTAGACCCACAGATCCTGAGGAGTCTGGAATTTGTTAGAACCATAGAGGGATGGTGAAAGATTGTCTTCCTAATTAACAGAGTTGGTTTGGGCATAAGATTAACTTGAGAAACGTGGGGCGCTTGGGTGTCTCAGTTGGTTAAGCGACTGCC…
DLG1	discs, large homolog 1 (Drosophila)	NM_001098424.1	XM_002916770.1	F1F2009782	TTTATGTTCTTGAATACTTTTTCCTATCTGCTCTCTTGAAGTCACAAAATGATAATCTCTTCCATCTACTTCGTAGTCTCGTTTGGTCTAGTTGTATCTTTATAAAAATAACTTGAGGAAGTGTTTAGTATTAAATACAACAAATCCATTTCTTTCTTCTTTTTTAAGATTTTATTTATTTATTTGAGAGGAAGAGAAAGAGAGAGAAAGAGAGAGCACAAAACGGGGAAAGTCTGAGGGAGAAACACACTCCCTGCCGAGCAGGGAGCCCAATGTGGGACTCAATCCCGGGACTCCAGGATCATGACCTGAGCCGAAGGCAGTGGCTTAACCAACGGAGCTACCCAGGCATCCCCAGAGCCTCACTTTCATTAAGAGCCTCAAGGATAGCCTCCTGAG…
DLG1	discs, large homolog 1 (Drosophila)	NM_004087.2	XM_545159.2	F1F2004196	AGCCAGGCAGGTCACACCAGATGGGGAGAGTGACGAAGTTGGGGTAATTCCCAGTAAACGCAGAGTTGAGAAGAAAGAACGAGCCCGGTTAAAAACAGTGAAATTTAATTCTAAAACAAGAGGAGATAAAGGGCAGTCATTCAATGACAAGCGTAAAAAGAACCTCTTTTCCCGAAAATTCCCCTTCTACAAGAACAAGGACCAGAGTGAACAGGAAACAAGTGATGCTGACCAGCATATAACTTCTAATGCCAGCGATAGTGAAAGTAGTTACCGTGGTCAAGAGGAATATGTCTTATCTTATGAGCCAGTGAATCAAACAAGAAGTTAATTATACTCGACCAGTGATCATATTGGGACCTATGAAAGACAGGATAAATGATGACTTGATCTCAGAAT…
DLG1	discs, large homolog 1 (Drosophila)	NM_001098424.1	XM_002916770.1	F1F2015204	ATTCAAGAACATAAATTTATTGAAGCTGGCCAGTATAACAACCATCTGTATGGAACAAGTGTTCAGTCTGTGCGGGAAGTAGCAGAAAAGGGCAAACACTGTATCCTCGATGTGTCTGGAAATGCCATAAAGAGATTACAGATTGCACAACTTTACCCAATCTCCATTTTTATTAAACCCAAATCCATGGAAAATATCATGGAAATGAATAAGCGTCTAACAGAAGAACAAGCCAGAAAGACATTTGAAAGAGCCATGAAACTGGAACAAGAATTTACTGAACATTTCACAGCTATTGTACAGGGAGATACGCTGGAAGACATTTATAACCAAGTGAAGCAGATCATAGAAGAACAGTCGT
DLG1	discs, large homolog 1 (Drosophila)	NM_001098424.1	XM_545159.2	F1F2169486	GAAGATGGAGAAGGAATATTTATTTCCTTTATTTTGGCTGGAGGACCTGCTGATCTTAGTGGAGAGCTGAGAAAAGGAGATCGTATTATATCGGTAAACAGTGTTGAACCTCAGAACTGCCAGCCATGAGCAAGCAGCAGCTGCTTTGAAAAATGCTGGCCAGGCTGTCACGATTGTTGCACAATATCGGCCTTGAAGAATACAGTCGTTTTGAAGCCAAAATACATGACTTACGGGAGCAGATGATGAATAGTAGCATTAGTTCAGGATCAGGTTCTCTTCGAACTAGCCAGAAGCGAATCCCTCTAATGTCAGAGTCCCTTTTTTGATTATG
DLG1	discs, large homolog 1 (Drosophila)	NM_001098424.1	XM_545159.2	F1F2018680	AATAAAGCCAACAGAAGCTGTACCTCCCTCTTCTCCCACTGTCCCTGTGATCCCTGTCCTGCCAGTCCCTGCTGAGAATACTGTCATCCTACCCACCATACCACAGGCAAATCCTCCTCCAGTACTGGTCAACACAGAGAGCTTGGAAACGTCAACTTATGTTAATGGCACTGATGCAGATTACGAATATGAAGAAATCACACTTGAAAGGGGAAATTCAGGGCTTGGTTTCAGCATTGCAGGAGGTACGGACAACCCACACATTGGAGATGACTCAAGTATTTTCATTACCAAAATTATTACAGGGGGAGCAGCTGCCCAAGATGGAAGATTACGGGTCAATGACTGTATATTGCGAGTAAATGAAGTAGATGTTCGTGATGTGACACATAGCAAAGC…
DLG1	discs, large homolog 1 (Drosophila)	NM_001098424.1	XM_545159.2	F1F2103633	ATGATGGCTATGTACCACCTGATATTACCAACCCTGCTTCTCAACCTGTTGATAACCATGTAAGCCCATCATCCTACTTGGGCCATACACCAGCATCACCAGCCAGATACTCACCTGTTTCAAAAGCAATGCTTGGAGATGATGAAATTACAAGGGAACCTAGAAAAGTTGTTCTTCATCGTGGCTCAACAGGCCTTGGTTTCAACATTGTAGGAGGTGAAG
DLL1	delta-like 1 (Drosophila)	NM_005618.3	XM_002817605.1	F1F2019487	ATGACAAAATTCCCGATTCTCTTAAAAATAAATAAAATTCCAAGGATATATGCCCCAGTGGATGCTGCTTGAAAGAGGAAAGGGAGACCCACGGACTGCTGCTGATAGCCGATCCGGACGGAGCCGGTTCTCTCCCGGAGGTCGGCCGGCACGCCGCCCGGGCTGCCGCTCCGCAGCGTCCGAGGGGGCCTGTTGCACTGCCTTTTCGGGTGTTTCCATTGCACTATGGACGGTTGCTTTTAAAAGATATATATTTAAGTGAACGGACTGACTTGCTGCGTAGCAAGCGTGAGCCGCCTGAGGCGTGTGTCTCGGACCCTTACGAGCCGGTCTGTTCTTGAGTTCGAAACGCGAACACTGCCTTCATCATCGTTTTTGATACTAAAAGGTGTTTTTTCT…
DMBT1	deleted in malignant brain tumors 1	NM_017579.2	NM_017579.2	F1F2013527	GAAGAGCCCAGCAAAATGGGGATCTCCATAGTCATCCTTGAAATATGTCTTTTACTGGATCCAGTTTTATCTACAGGCACCACCTGGTTCACTACCACTGCAGCTTCAAACACAGAATTCGGGACTGATTCAGAATTGGCCCTGAGGCTGGTGAACGGAGGTGACCGTTGGTCAGGGTCGTGTAGAGATCCTGTACCGAGGCTCCTGGGGCACTGTGTGTGATGACGACTGGGACACCAATGATGCCAATGTGGTCTGTAGGCAGCTTGAGTGTGGCTGGGCCATGTCAGCCCCCGGAAGTGCCCGGTTTGGTCAAGGCTCAGGGCCAATTGTCCTAGACAATGTGCGCTGCTCTGGCCATGAGTCCTATCTGTGGAGCTGCCCTCT
DMBT1	deleted in malignant brain tumors 1	NM_017579.2	XM_847818.1	F1F2023274	GGAGGTGACCGTTGTCAGGGCCGCGTGGAGGTCCTGTACCGAGGCTCTTGGGGCACCGTGTGTGACGACAGCTGGGACACCAATGACGCCAACGTGGTGTGCAGGCAGCTGGGCTGCGGCTGGGCCAGGTCGGCCCCCGGAAGTGCCCGGTTTGGTCAAGGCTCAGGGCCAATTGTGCTGGACGACGTGCGCTGCTCCGGGCACGAGTCCTACCTGTGGAGCTGCCCTCACAATGGCTGGAACTCGCACAACTGTGGCCATGGAGAAGATGCTGGTGTTGTCTGCTCAGGAGTACAAAGCACTGCTACTACCCCAGATTGGTGGCATTCATCACCTGCAACCAATACTGCCACTTGGCCTCAGTTCACAACTCGCCAGCCAGACACCACCTGGTTCGAC…
DMBT1	deleted in malignant brain tumors 1	NM_017579.2	XM_544052.2	F1F2033328	GGAAGTGCCCGGTTTGGTCAAGGCTCAGGGCCGATTGTGCTGGATGACGTGCGCTGCTCCGGGCACGAGTCCTAACCTGTAGGAGTTGCCCTCACAACGGCTGGAACTCGCACAACTGTGGCCATGGAGAAGATGCTGGTGTTGTCTGCTCAGGAGTACAAAGCACTACTACTACCCCAGATTGGTGGCATTCATCACCTGCAACCAATACTGCTCCTGCTCACAATGTCACCCACCCAAACACAAATTATTCCTGCGGAGGCTTCCTGACCCAGCCATCGGGGTACTTTTCCAGCCCGTTCTATCCGGGGACCTACCCAAACAATGCCAATTGTCTGTGGGACATTGAAGTCCAAAACAACTACCATGTCACCGTTATCTTCAGAGATGTCCAGCTTG…
DMBT1	deleted in malignant brain tumors 1	NM_017579.2	XM_544052.2	Contig193	AACGTGGTGTGCAGGCAGCTGGGCTGCGGCTGGGCCAGGTCGGCCCCCGGAAGTGCCCGGTTTGGTCAAGGCTCAGGGCCGATTGTGCTGGATGACGTGCGCTGCTCCGGGCACGAGTCCTACCTGTGGAGCTGCCCTCACAACGGCTGGAACTCGCACAACTGTGGCCATGGAGAAGATGCTGGTGTTGTCTGCTCAGGAGTACAAAGCACTGCTACTACCCCAGATTGGTGGCATTCATCACCTGCAACCAATACTGGAAGCCCGCCAATAATGCACACTCCTGCTCACAATGTCACCCACCCAAACACAAATTATTCCTGCGGAGGCTTCCTGACCCAGCCATCGGGGTACTTTTCCAGCCCGTTCTATCCGGGGACCTACCCAAACAATGCCAAT…
DNAJA3	DnaJ (Hsp40) homolog, subfamily A, member 3	NM_001135110.1	XR_115821.1	F1F2022526	GACATGCCATTCCTGACCATGTGGGCTGTGATCTTTATTAGGACGGAGAGTCCTTCCTTCCATCCCATGTGGGGTGGCCTTTCGTCCTCAACTGTTGAGTTTTGTTGTTCTAAGCCAGGTGTCGAGTGGGGCTCCTGCCCTTCTGCTGGACCAAAAGGTGGTCACAGCTGCAGCCTGGGCCCAGCAGGCTAATGGCCCGTTACCCCAGAGCCCTGGACCCTCTGGCTGCCAGGGGCTTGGATCTCCCCTCTCACACAGTTGACATCTGTTTTCAGAAGTATGTGTAAATTATTTAAATGCTGAGAGTCGTCATCTTCTGTAGAAATGTTTGTTCAGAAAAGGAAAGCACAGTCTGAGCAATTGAAGGTTTCACCGTCCAGCCAGAGCAAAACACACTGT…
DNAJA3	DnaJ (Hsp40) homolog, subfamily A, member 3	NM_001135110.1	XM_002924595.1	F1F2129965	ATTCTGTCCTCGGTCCTCTGCTCCTCACAGAGAAGAAGCGTCACCGGAGCGCACGTCAGGGCCTGTGTCCAGGCTGCTGGGATGTGGGGCTGTTGTCCCGTCTCCATGGGGGAGTTCTCCAAGTATGACCGCATCTCCCGTGTTTGGTCCTAGGTGCAGAAAAGCCCTGTGTTCCGGAGGGACGGTGCAGACATCCACTCCGACCTCTTTATTTCCATAGCTCAGGCTCTTCTTGGAGGGACAGCCAGAGCGCAGGGCCTGTACGAGACGATTACTGTGACGATCCCTCCTGGGAGTTCAGACAGACCAGAAGATTCGGATGAGTGGGAA
DNAJA3	DnaJ (Hsp40) homolog, subfamily A, member 3	NM_001135110.1	XM_536990.2	F1F2019038	GCGCTGCTGACATTGAGACCCGGTGTCAGCTTCAAAGGAGTAAGAAGTTACCCTTTTGTTTGCACTGCCTCCTTCCACATGAGCTCCCCTTTGGCCAAAGAGGATTATTACCAGATATTAGGAGTGCCCCGAAATGCCAGCCAGAAGGAGATCAAGAAAGCCTATTACCAGCTGGCCAAGAAATACCACCCAGACACAAATAAGGATGATCCCAAAGCCAAGGAGAAGTTCTCCCAGCTGGCAGAAGCCTACGAGGTGCTGAGCGATGAAGTGAAGAGGAAGCAGTATGATGCATACGGCTCGGCTGGCTTCGATCCTGGGGCCGCAGCTCCGGACAGAGCTACTGGAAGGGAGGCCCCACTGTCGACCCAGAGGAGCTCTTCAGGAAGATCTTTGGTG…
DNAJA3	DnaJ (Hsp40) homolog, subfamily A, member 3	NM_005147.4	XM_846658.1	F1F2123613	ACATCAAGATAAGAGTTCCCAAGAGACTAACAAGCCGGCAGCAGAGCTTGATCCTGAGCTACGCCGAGGATGAGACCGACGTGGAGGGGACAGTGAATGGTGTCACCAACACCAGCACAGGTGGCAGGACCATGGATAGCTCCACAGGAGGCAAGGCTAGGCCTGAGGCTGGGGAGGACAAGGAGGGATTCCTTTCCAAACTTTAAGAAAATGTTTACCTACTGATACCCAGCTGAGGAAAACGGTCCACTGGAAACTAGGCCAGGAGACGGAACTAGACCCCTCCTCATGGCCAGGGCACCGGAAGGATTCCAGAACAACAACACTGAGCCCCTGCCTGCAGAGGCCCTGGGCCGCCTTGGCAGCAGCAAAATCATGTGACAACACACGTCTCCATGG…
DNAJA3	DnaJ (Hsp40) homolog, subfamily A, member 3	NM_001135110.1	XM_536990.2	F1F2004046	AGCTACGGCTACGGAGATCACTACATTCACATCAAGATAAGAGTTCCCAAGAGACTAACAAGCCGGCAGCAGAGCTTGATCCTGAGCTACGCCGAGGATGAGACCGACGTGGAGGGGACAGTGAATGGTGTCACCAACACCAGCACAGGAAAACGGTCCACTGGAAACTAGGCCAGGAGCGGCTGCCCCTCCTCATGGCCAGGGCACCGGAAGGATTCCAGAACAACAACACTGAGCCCCTGCCTGCAGAGGCCCTGGGCCGCCTTGGCAGCAGACAAAATCATGTGACAACACACGTACTCCATGGAACGGTCACAGGGGACAACCTGTGAGCAGTAAGGTGTGGCACACATAAGGGATGGTAGAACTTCCCTGTCCATGGGTAGGTGACGTGGCCTC…
DNASE2	deoxyribonuclease II, lysosomal	NM_001375.2	XM_002921006.1	F1F2132356	GGGGCCTTAACAGAGATTCCTCTACCCAAGGGCATGGCCATGCTGAGCCCGCTGCTCCTGGCCGCGCTGCTAATGGGTCCCTGCAAGGACCCTGACCTGCTATGGGGACTCGGGGCAGCCTGTAGACTGGTTTCGTTGTCTACAAGCTGCCAGCCCAGAGCGGGCCCGGGGATGCAGCGCAGAGCGGACTGCGATACAAGTACATGGATAAGGATTCAGGGGGCTGGCGCGACGGCGCGGGGTTCATCAACAGCTCGGCGGGGGCCGTGGGCCGCAGCTTGCTGCCGCTGTACCGGAACGCCAGCCAGCTCGCCTTCCTGCTATACAATGACCAGCCACCTAACTCCAGCAAGGCTCAGAACTGGTCTAGCCGAGGGCACACAAAGGGTGTGCTGCTCC…
DNASE2	deoxyribonuclease II, lysosomal	NM_001375.2	XM_002921006.1	F1F2022850	TGGGAAGATTGGCAGACAGCTGACCTACACCTACCCTCTAGTGTATGACCACAAGCTAGATGCCACCTTCGCTCAGAAAGTCCCCTATCTGGAAGATGTGGTCAAGGGCCACCACGTTCCCCACGGCCCCTGGAACAGCAGTGTAACGCTCACATCCAAGGCAGGGGACACATTTCAGAGCTTTGCCAAATTTGGAAAATTTGGAGATGACCTGTATTCTGGCTGGTTGGCAGAAGCCCTTGGCAGTAACTTGCAGGTCCAATTCTGGCAAAACTCTCCTGGCATCCTACCCTCCAACTGCTCCAGGCTCCAGCAGGTGTTCGATGTGACCCAGATAGCTTTCCCTGGGCCAGCTGGGCCAGCCTTCAATGCCACAGAAGACCACTCCAAGTGGTGTGT…
DOCK2	dedicator of cytokinesis 2	NM_004946.2	XM_002928828.1	F1F2131962	TGAATATCGGTCCGTTGTGTACTATCAAGTCAAACAGCCACGGTTTGGATGGAAACAGTTCAAGGTGGCTGTCCCTATCGAAGACATGCAGAGGATCCATTTGAGATTCATGTTTCGGCATCGATCATCCCTGGAATCTAAAAGATAAAAGGAGAAAAGAACTTTGCCATGTCCTATGTGAAGCTGATGAAGGAAGATGGGACCACTCTGCAAGATGGACCCCACGACTTGGTTGTCCTGAAGGGAGAGAGTAAGAAGATGGAGGATGCCAGTG
DOCK2	dedicator of cytokinesis 2	NM_004946.2	XM_002928828.1	F1F2004776	AACAAGGGGGCCACCTTGAGTCGAAGCTCCAGTAGTGTTGGGGGGCTCTCTGTCAGCTCCCGGGATGTGTTCTCCATTTCCACCCTGGTGTGTTCCACAAAGCTCACCCAAAATGTGGGCTTGCTGGGTTTGCTGAAGTGGCGTATGAAGCCTCAGCTGCTACAGGAGAATTTTAGAGAAATTGAAGATCGTCGATGGAGAGGAAGTGGTGAAGTTTCTCCAAGATACTCTGGATGCCCTCTTCAATATCATGATGGAGCATTCTCAAAGCAATGAGTATGATATCCTCGTCTTTGATGCTTTGATCTACATAATAGGACTCATTGCTGACCGGAAATTCCAGCATTTCAATACCGTTCTGGAGGCTTACATTCAACAGCATTTCAGTGCCACCTTGGC…
DOCK2	dedicator of cytokinesis 2	NM_004946.2	XM_002928828.1	F1F2022144	TAAGAACCCTGAAAGCTTTGGAATATGTATTCAAGTTCATTGTTCGATCGAGGACATTATTTTCACAGCTTTATGAAGGCAAAGAACAGATGGAGTTTGAAGAATCCATGAGACGGCTCTTTGAATCCATCAACAACCTGATGAAAAGTCAACATAGAACAACCATCCTTTTGCAGGTGGCGGCTTTGAAATACATCCCATCTGTCCTCCATGATGTGGAAACGGTCTTCGATGCAAAGTTACTCAGCCAACTCCTGTATGAGTTCTACACCTGCATCCCCCCTGTGAAACTCCAGAAGCAGAAAGTCCAATCCATGAATGAGATAGTCCAGAGCAACCTCTTTAAGAAGCAAGAGTGCCGGGACATTCTTCTTCCTGTCATCACCAAAGAACTGAAGG…
DOCK2	dedicator of cytokinesis 2	NM_004946.2	XM_546246.2	F1F2030458	AGTCTGTGCAAGGAGCTGGCGGAACAGTATGAGATGGAGATCTTTGACTATGAGCTCCTGAGCCAGAACCTGATCCAGCAGGCAAAATTCTATGAAAACATCATGAAAATCCTCAGGCCCAAGCCAGACTACTTTGCCGTTGGATACTACGGCCAGGGATTTCCCTCCTTTCTGCGGAACAAAGTATTCATCTACCGAGGGAAGGAGTATGAGCGGAGAGAAGATTTCCAGATGCAGCTGATGAGCCAGTTCCCCAATGCAGAGAAGATGAACACAACCTCTGCCCCTGGGGATGACGTCAAGAATGCCCCAGGCCAGTACATCCAGTGTTTCACTGTCCAGCCGGTCTTGGATGAACACCCAAGGTTCAAGAATAAGCCAGTGCCTGACCAGATAATA…
DOCK2	dedicator of cytokinesis 2	NM_004946.2	XM_002928828.1	F1F2263419	AGGCTACTTTGACAAAGGAAAGATGTGGGAAGAAGCCAATCAGTCTGTGCAAGGAGCTGGCGGAACAGTATGAGATGGAGATCTTTGACTATGAGCTCCTGAGCCAGAACCTGATCCAGCAGGCAAATCATGAAACATCATGAAAATCCTCAGGCCAAGCCAGACTAACCTTTGCCGTTGGATACTAACGGCCAGGGAATTTCCCA
DOCK2	dedicator of cytokinesis 2	NM_004946.2	XM_001500101.2	F1F2289927	AAGGCCTCTGGGGTGACCATGAAGATGCTTGTGGGTGACATCATTCAAATCCGCAAGGACTACCCACACCTGGTGGACAGGACCACTGTGGTGGCCAGGAAGCTGGGCTTCCCAGAGATCATCATGCCAGGGGATGTCAGGAACGACATCTACATCACTCTCTCACAAGGCGACTTTGACAAGTACAACAAGACCACGCAGAGGAACTGTGGAAGTGATCATGTGT
DOCK2	dedicator of cytokinesis 2	NM_004946.2	XM_546246.2	F1F2229859	CAGAACAAAATCTGCTTCATCCCAGGCATGGTGGGACCTATATTAGAGATGACACTTATCCCCGAGGCTGAGCTCCGGAAAGCCACCATACCAATCTTCTTCGACATGATGCTGTGTGAATATCAAAGGAGTGGGGATTTCAAAAAGTTTGAAAATGAAATCATCCTNAAGCTGGACCACGAGGTGGGAAGGGGTCGAGGGGACGAGCAATACATGCAGCTGCTAGAGTCCATCCTGATGGAGTGTGCTGCAGAGCACCGACTATTTC
DOCK2	dedicator of cytokinesis 2	NM_004946.2	XM_002928828.1	F1F2267494	GAGGACGACGTGAGGCACCCGCAGCTCCAGTGGCCCAGCCATGGCCCCCTGGCGTAAAACTGACAAGGAGCGACACGGCGTGGCAATATACAACTTCCAGGGCAGTGGAGCTCCCCAGCTCTCCCTGCAGATTGGTGACGTGGTGCGAATACAGGAGACCTGTGGAGATTGGTATAGGGGATACCTCCTAAAGCACAAAATGTTACAGGGAATTTTCCCGAAATCCTTTATCCACATCAAGGAAGTGACCGTGGAGAAAAGAAGAAATATCGAGAACATCATTCCTGCAGAAATTCCTCTGGCT
DOCK2	dedicator of cytokinesis 2	NM_004946.2	XM_546246.2	F1F2173275	AGAGGAGTACACAAGGGATCACCCAGAGGACCAGGAAAAACTGAGCCGCCTCAAGGACCTGATCGCGTGGCAGATCCCTTTCCTGGGAGCTGGGATTAAAATCCATGAGAAAAGGGTGTCAGAGAATCTGCGGCCCTTCCACGACCGGATGGAAGAATGTTTCAAGAACCTGAAAGTGAAGGTGGAGAAGGAGTATGGTGTCAGAGAAATGCCCGACTTTGAGGACAGGCGTGTGGGCCGCCCACGGTCCATGCTGCGCTCCTACAGGCAGATGTCCATCATCTCTATGGCTTCCATGAACTCTGACTGCAGCACCCCCAGCAGGACCACCTCTGAGAGCTTTGACCTGGAATTAGCAACTCTGAAGACTCCAAAAGCGGAGCCGGTGGAGATGATCTC…
DOCK2	dedicator of cytokinesis 2	NM_004946.2	XM_003134065.1	F1F2022634	AGATGAGTTTTGCCAGTCAGTCCATGCCCACCATCCCAGCCCTCACGCTCTCCGTGGCAGGCGTGCCTGGGATAGAGGACTCCAGCTCGTCCCCCCGCCTCAGCCAGACCTTCTTCCCTCTCTCAGACGGCGACAAGAAGACGCTCAAACGGAAGAAAGTAAATCAGTTCTTCAAGACGATGCTGGCCAGCAAATCCGCTGAAGAAGGCAAACAGATCCCTGACATCCTATCCTCGGACCTGTGAGCTGCTGCTAACCAGGGCTGCACAAGGAGAGCCAGCGAGAGAACTTTCCAGAGGAAAAGAGACATGGTGGGACACTGAGACCTCAAAGTGGGGTACCTCATTCCGGTTGCTCTCCCTAAGAGGAACAAGGGCTGATCTTGGCCCCCACTCCTTG…
DOCK2	dedicator of cytokinesis 2	NM_004946.2	XM_002928828.1	F1F2034702	GTGGGAAAATAACCCTGCCATACCACCTTGTTTATTGTTTCTCTGATTATTTTTTTTTTTTCTAATTCTGACTCTCTGCATCTTTACAATGTGTAAGCTGACCACTTGGGCATATACCCATGGCTGGGGAAGTAACCAAGGTGTTGTTTCCAGGGAGAGAGTAAGAAGATGGAGGATGCCAGTGCTTACCTGACCCTTCCTTCTTATCGACACCATATGGAAAACAAGGGGGCCA
DOK2	docking protein 2, 56kDa	NM_003974.2	XM_003125856.1	F1F2009413	GGAGGTGCCCAGGGGCTGTCCCAGTCCGTGGGTGCAATGCTCCCACCTTCCTCCAGGTGGCAGCATGGCCCCATGGTGCCCTCCCTAGGACACGCTGGGCTGGTGGGGGAGGCCAGATTTGGCCCCTCATTGATTCCCAGCGTCCTGCTCTGAGTGCAGTCTGCTCTCAGCTTGGGATCCCCTCTTTCTTCACTCCTCCCTACCCTCTTCTCTTGGATACGGTTGGTTGCAGCTCATTTCTTCTCATTCAGCCCAAGGCTGGGAAAAGCTGGAGTGGGCTGGGAAGCCATTGCATCTGAATTCGCAGGGGTCACGCTGACTCTTCCCAAGATGCAAAGATTCTTGGCATGTCAGCCTGCTGAGGAGGAGGGCTTAGGGGTATGGGCCAGGGCCAGAAAG…
DOK2	docking protein 2, 56kDa	NM_003974.2	XM_002919462.1	F1F2007362	AGAAGATGTTATATAAATATTTGTTACATTAAAAAATATTGTGACACGGGAGGTATAAGTTCCTATGGGGAAGGAATGAGGAGGGACAGATTTCTGTGGGGATAGGAGTTTGTTTAGAGATGGCTTACAAAGCATGACATGTAAACTAAGTTCTAAAGGAAACATAAAAGATTTCTTAAAAAGTAGAGAGTTCTGGGTAGAAGGGAGATCAATTCAGGTAACTGAAGTTAGTTCACTAGGGCATAGGAGGGGTATGGGTGTGTGTGAATTTTGTGGAGAGAGGAGAGGCAGTATGCTAGATCATGGAGGACCTTGTAAGCTATGACATTAAAGCTGCAGTTGATGACCATCTTTTTTCCCCCCATGTAGGTGGCCCACAAACTCTTCAACAGCTTGAAA…
DOK2	docking protein 2, 56kDa	NM_003974.2	XM_002914784.1	Contig6197	GAGGAGAATGAACTGTACAGCAGCACGACCGCAGTAGCCCCCCGCAAGGAGTTTGTTGTGACCATGAGACCCACAGAAGCCAGTGAGAGGTGCCGGCTCAGAGGATCCTACACCCTCCGGGCTGGGGAGACAGCCCTGGAGCCTGGTGGGGTGGCCATGAGCTGGGCAGCAAGCTGTATGAGTGGCCCTACAGGTTTCTGAGGCGCTTTGGGGCGGGACAAGGTAACCTTTTCTTTCGAGGCAGGCCGGCGCTGCATCTCTGGAGAGGGCAACTTTTGAGTTCGAAACCCGGCAAGGCAACGAGATCTTCTCGGCCCTGGAGGAAGCCATTTCTGCCCAGAAGAACAGCACACATCCTGGGCCGCCATCCCAGCCAGCCACAGTCCCTGCGGTGCTGCC…
DPP4	dipeptidyl-peptidase 4	NM_001935.3	XM_002924866.1	F1F2010217	TTATCGTAGCTAGCTTTGATGGCAGAGGAAGTGGTTACCAAGGAGATAAGATCATGCACGCAGTCAACAGAAGACTGGGAACATTTGAAGTTGAAGATCAAATTGAAGCAGCCAGACAATTTTCAAAAATGGGATTTGTGGATGACAAGCGGATTGCAATTTGGGGCTGGTCATATGGAGGGTACGTAACCTCCATGGTCCTGGGAGCCGGCAGTGGCGTGTTCAAGTGTGGAATAGCTGTGGCACCTGTCTCACGGTGGGAGTACTATGACTCAGTATATACAGAACGTTACATGGGGCTCCCAACTCCCGAGGACAATCTTGACTATTACAGGAATTCAACAGTCATGAGCAGAGCTGAAAATTTTAAACAAGTTGAGTACCTCCTTATTCATGGAA…
DPP4	dipeptidyl-peptidase 4	NM_001935.3	XM_002924866.1	F1F2017635	GGGCACACGCCGACGATGAAGACGCCGTGGAAGGTGCTCCTGGGACTGCTGGGGCTTGCTGCGCTTGTCACCGTCATCACCGTGCCAGCGGTTCTGCTGAACAAAGGCAATGATGCTACAGCTGACAGTCGCAGAACTTACACTCTAACTGATTATTTAAAAAATACTTTTAGGATGAAATTCTATTCCTTGAGTTGGATTTCAGATCAGGAGTACCTCTACAAACAAGAAAATAATATCTTGCTATTCAATGCTAGAATACGGAAACAGCTCCTATTTTCTTAGGAAAACTAGTACTA
DPP4	dipeptidyl-peptidase 4	NM_001935.3	XM_002924866.1	F1F2016489	AAATGAAGAAAGGATTTCTTTGCAGTGGCTCCGAAGGATTCAGAACTATTCAGTCATGAATATCTGTGACTATAATAATGACACCAACAGTTGGAGAAAACCAGAGGCACAAGAACACACTGAAATGAGTACCACTGGCTGGGTTGGAAGATTCAGGCCTTCAGAACCTCATTTTACCTCTGATGGGAAGAGCTTCTACAAGATCATCAGCAACCAAGATGGCTACAAACACATTTGCCTATTCCAAATAGATAAGCAAGATTGCACGTTCATTACAAAAGGAGCTTGGGAAGTCATCGGAATAGAAGCTCTCACCAGTGATTACCTATACTACATTAGTAATGAATATAAAGGAATGCCAGGAGGAAGAAATCTTTAATAAAAT
DPP4	dipeptidyl-peptidase 4	NM_001935.3	XM_515858.2	F1F2011978	AAAAAAAAAAAAAAAACAACTCAAATCAAGAAATTCAAGGTTACCTTTGTTCCCAAAATTCATGTCTGTAACCTTAAGTTGGGACTTCTGTCTTCGCACCAGATTATTACCTTAACTGAAGTTTGAATTATTCCGTCTGGTTTTGTTTATTATTTAAAATCATTTCCACATCCGTTGCTGAAACAACAAATATGAATTGTTTTTATGGGAGTCTCTGCATAGGTTCCCTGGGAACGCATTTCATTCTTTTCTAACTGGACCAGTACAAATCTTGTTCTCTTCTTTAAAGGGATGGCAAGATGTGGGTGGTGATGTCACTGAGGCAGGGGTAAGGAGGGAAGGGGGAGGGGAAGAAGCGAGGAGGCCTGGCTGGGAACCCACGGCCGAGCACAATGACCC…
DPP4	dipeptidyl-peptidase 4	NM_001935.3	XM_002924866.1	F1F2020279	AGTAAAGAGGCAAAGTACTATCAGCTGAGGTGTTCGGGCCCTGGTCTGCCCCTCTATACTCTGCATAAGGAGCAGTGACGATAAAGAATTGAGAGTCCTGGAAGACAATTCAGCTTTGAATAAAATGCTGCAGGATGTCCAGATGCCCTCAAAAAAACTGGATTTCATTATTTTGAATCAAACAAAATTCTGGTATCAGATGATCTTGCCTCCTCATTTTGATACATCCAAGAAATATCCTCTACTAATAGATGTATATGCAGGCCCGTGTAGTCAAAAAGCAGACGCTATCTTCAGACTCAACTGGGCTACTTA
DPP8	dipeptidyl-peptidase 8	NM_197960.2	XM_860989.1	Contig375	TGGGATGCTGTACAAACCTCATGATCTACAGCCTGGAAAGAAATACCCCACTGTGCTGTTCATATATGGTGGTCCTCAGGTGCAGTTGGTGAATAATCGATTTAAAGGAGTCAAGTATTTCCGCTTGAATACCCTAGCCTCTCTGGGTTATGTGGTTGTAGTGATAGACAACAGGGGATCCTGTCACCGAGGGCTTAAATTTGAAGGCGCCTTTAAATACAAAATGGGTCAAATAGAAATTGATGATCAGGTGGAAGGACTCCAGTATCTAGCTTCTCAATATGATTTCATTGACTTAGATCGTGTGGGCATCCATGGCTGGTCCTACGGAGGATACCTCTCCCTGATGGCATTAATGCAGAGGTCAGATATCTTCAGGGTTGCTATTGCTGGGGCCCC…
DPP8	dipeptidyl-peptidase 8	NM_197960.2	XM_860989.1	F1F2022674	TCGCTCCCAAACTCGCCTACAGATAGTGTTGATCTCACCTGAATTATTTATCCCAGTAGAAGATGATGCCATGGAAAGACAGAGACTCATCGAGTCGGTGCCTGACTCTGTGACGCCACTAATTATCTATGAAGAAACCACAGACATCTGGATAAATATCCATGACATCTTTCATGTTTTTCCCCAAAGTCATGAAGATGAAATTGAATTTATTTTTGCCTCTGAATGCAAAACAGGTTTCCGTCATTTATACAAAATCACATCCATTTTAAAGGAGAGCAAATACAAACGATCCAGTGTTGGGCTGCCTGCCCCAAGTGATTTCAAGTGTACCTGTCAAAGAGGAAATAGCAATTACCAGTGGTGAATGGGAAGTTCTCGGCCGGCATGGATCTAACA…
DPP8	dipeptidyl-peptidase 8	NM_197960.2	XM_002914253.1	F1F2047924	GTGCAGCAGTCTTAATGCTCTCTTGGAAGCCTCTTTTGGATCTTTTTCAGGCAACACTGGACTATGGAATGTATTCTCGAGAAGAAGAACTATTAAGAGAAAGGAAACGCATTGGAACTGTTGGAATTGCTTCCTATGATTATCACCAAGGAAGTGGAACATTTCTGTTTCAAGCTGGTAGTGGAATTTATCATGTAAAAGATGGAGGGCCACAAGGATTTACTCAACAACCCCTACGGCCGAATTTAGTAGAGACTAGTTGTCCCAACATTCGCATGGATCCCAAATTATGCCCAGCTGATCCAGACTGGATTGCTTTTATACATAGCAATGATATTTGGATATCCAACATCGTAACCAGAGAAGAAAGGAGGCTCACCTATGTGCACAA
DPP8	dipeptidyl-peptidase 8	NM_197960.2	XM_860989.1	F1F2051767	TTCATGTTACATCCCCTATGTTGGAAACAAGGAGGGCAGATTCATTCCGTTATCCTAAAACAGGCACAGCAAATCCAAAAGTCACCTTTAAGATGTCAGAAATAATAATTGATGCTGAAGGAAGGATTATCGATGTCATAGATAAGGAACTAATTCAACCTTTTGAGATTCTGTTTGAAGGAGTTGAATATATTGCCAGAGCTGGATGGACTCCAGAGGGAAAATA
DUSP3	dual specificity phosphatase 3	NM_004090.3	XM_003131359.1	F1F2024849	AGGGATTTGATACAAGCCCATCCCTGCTCCAGGAGCAGGAAGCAAGAAGCCTGGGTCCCTGATTTGGTTAGAAGGTGTGCCTCTTCCTCTAGGAAGCACATAGCGTCCCTAAGTTGGAGCTTTCCCTTCTGCTTCTGGAAGAGGCTCTGGGACTGGGGGGAAGGGCACCCCCTCGCACCCGTCAGCAGTGGTCCCACGATGGGACAGGGGCAGCTAGCTACTCAGGCTCCTTTAATCAGGACCTCTTGAAGGCCTTTTGGTGGGGGCCTGAGGGAGAAAAGGCCACTGGGAAAATTACTGCCTTTACTTGGGCAATTACTTTTATGCTGATAACGGGGATTTCTTGGTAGTCTTTGGTCCCAGAAACCCTATCTTTACGTCATGAGATTTAGCTCCTAA…
DUSP3	dual specificity phosphatase 3	NM_004090.3	XM_002919757.1	F1F2169474	AAGGACTCCGGCATCACCTACCTGGGCATCAAGGCCAACGACACGCAGGAGTTCAACCTCAGCGCCTACTTTGAAAGGGCTGCAGACTTCATCGACCAGGCCTTGGCTCAAAAAGAATGGCCGGGTCCTCGTCCACTGCCGGGAAGGTTACAGCCGATCCCCAACCCTAGTTATCGCCTACCTCATGATGCGTCAGAAGATGGATGTCAAGTCTGCCCTGAGCATCGTGAGGCAGAACCGTGAGATCGGCCCCAACGATGGTTCCTGGCCCAGCTGTGCCAGCTCAATGACAAACTCGTCAAGGAGGGGAAGTTGAAACTCTAGGGCACCCCTC
DUSP4	dual specificity phosphatase 4	NM_001394.5	XM_539995.2	Contig6721	GCTAGCATGGCAATAAGGACTTCGAATCCACCTTACGAGCCCACAACACACTCCAGCCTAGAGCAATAACGGCTGCCTCCGCGGGCAGGGGAGACCTCGGTTTGCTTTGTGCGTCCGTGTTACTTTTCAGATAGGAATTTCTTACCTCATTTTTTAAGCAGTAAGGCTTGAAGTTATGAAACCCACAGATCCTGGCAAAACGTGCCCACCGGTTTATGGGGGGGGAGGGCGCGGGGTAGGAAAGGGACAAAAGAAAACAAGTTGCCAGAAGTGCCTGGTTCTGTGTGCTTCCTTCTCTTCTGTTCTTGN
DUSP4	dual specificity phosphatase 4	NM_001394.5	XM_002928844.1	F1F2173122	ACAGCACCGTGTCGCTGGTCGTGCAGGCGCTGCGCCGCAACGCCGAGCGCACCGACATCTGCCTGCTCAAAGGTGGCTATGAGAGGTTTTCCTCCGAGTACCCAGAATTCTGTTCCAAAACTAAGGCCCTGGCAGCCCTCCCACCTGCTGTGCCCCCCAGCACCGCGGAATCCCTGGACGTGGGCTGCAGCTCCTGCGGAACCCCGCTGCACGACCAGGGGGGTCCTGTGGAGATCCTTCCCTTCCTCTACCTCGGCAGTGCCTACCACGCTGCCCGGAGGGACATGTTGGACGCCCTGGGGATCACGGCCCTGCTGAATGTCTCCTCTGACTGCCCAAACCACTTTGAAGGACACTACCAGTACAAGTGCATCCCGGTGGAAGACAACCACAAGGCAG…
DUSP6	dual specificity phosphatase 6	NM_001946.2	XM_847148.1	Contig5873	GTTGAGGGCTGCCGGGCGTTCTACCTGGAAGGTGGCTTCAGTAAGTTCCAAGCCGAGTTCGCCCTGCACTGCGAGACCAATCTAGACGGGTCGTGTAGCAGCAGCTCGCCACCGTTGCCAGTGCTGGGGCTCGGGGGCCTGCGGATCAGCTCCGACTCCTCCTCGGATATTGAGTCTGACCTTGACCGAGACCCCAATAGCGCAACGGACTCGGATGGCAGCCCGCTGTCCAACAGCCAGCCTTCCTTCCCCGTGGAGATCTTGCCCTTCCTCTATTTGGGCTGTGCCAAGGACTCCACTAACCTGGACGTGTTGGAGGAGTTCGGCATCAAGTACATCTTGAACGTCACCCCCAATTTGCCGAATCTCTTCGAGAACGCAGGAGAGTTTAAATACAAG…
DUSP6	dual specificity phosphatase 6	NM_022652.2	XM_002928477.1	F1F2128508	TAGGGCCTTGTGTGACTGTTTCCTTTTGCATCTGGAACTGACTCTATATTGTCTTCAGTGAAGACCTGATTCAATTTTGCATATAGAGGAGCCAAAGAGAGGTTTCAGCTCTGTATTTGTAGTATCAGTTTGCAAAAATAAAAAATACAAAACAAAATAAATAATAATACATAAAGTGAATCTGATACTCCATTTGATTATTGTAAATATTTGATCCTTCAATCAACTTGACCGTGTTTGTTTGAACTGTGTGTGTTTTTTCTTTGATGGGTTTAAAAAGAAATCATCCAAAGGGAGAAAGAGCAGTATGCCAACTTAAAAAACAAAAAAAAATAGAAAATGTTTGCTCTTTCCTAATCCAAAAGGATATATTTGCAGCATGCTTGACTTCACCAACTC…
DUSP6	dual specificity phosphatase 6	NM_022652.2	XM_002928477.1	F1F2009428	ATTCACATGCTGAGGCAAAGAATGCACACATTAAGAATTTTTTTTGTTGTTGTTGTTGGCAGAAACTTAATACAAAAGCTCCCTTTTCAGAAAATATCTGAAATATGTAATTGTGCCCAGTGTACATGTTTTATCGCAATGATACATTTGCTGCTGCCTGCGGGGCTCCACTGCCACACACGATTCTTTTTTCTTTCCTTCCATGTCTTCATCAGTTTTTTTTTTTTTTTTTTTTTTAAATTCAGTTTTTAGACTGATCATTCACAAAGAGTGGGTTTTGGTTCTACTGAAATTTTGCTTTTCTCTTTTGTGTTTACAGATGAAGCCCGGGCAAAAACTGTGGTGTCTTGGTGCATTGCCTGGCTGGTATTAGCCGCTCGGTCACCGTCACTGTGGCTT…
DUSP6	dual specificity phosphatase 6	NM_022652.2	XM_539711.2	F1F2123283	GGTATCCATTGAGGAGCTGCCTCGCGCTGGGGGTGTGCGAGGGCTGACTCCAAGGGAGAGTGAGCAAATCGAGCTTTGAATAATTCGAGGAGAAAGACTCCGGGCGGATTTGAGGTGCAGCCTTAAAGGGAGGGATTAGGAGCCGCTGGTACTTTTTTTTTTTTCCCTTCCTTCCCTCCCCTGTTAGTAGCAGGGAGTCCGAATTAATTGGATTTCATTCACTGGGGAGGAACAAAACTGTCTGGGCAGCTTCATTCAGAGATTCATTGACACCAAGAGCGAGCGACTGCAGCCGGGAGCAGAGGGAACCGCCGGCTTCACTTCTGTCTCGCTTTCCCCAACGCTAACCCGGTCTGGGAAGGGCAAGGTGGAACTTAAACCCCCGCTCGGACAGCGGCA…
DUSP7	dual specificity phosphatase 7	NM_001947.3	NM_001947.3	F1F2163240	GCCCAGCCCTGCCTCCTAGTTTCTGTCCCTTACCCTGGCTGATGCTTCGGTCCAGCTGCCACTCGGAGCCCCCGTGTCCCATGGAAGCTGGCCCTGCACTCCTCTTGCCCATGCCTTCTACTACCAGGAAACTCGCACCAGGAAAATACCAGGGCAGGGGCAGAAGGGGCAAGGATGGACAAGAGAAAGGGGCGTGGGGCTCTGTCCACCCCCTCCCCCCGGATCCACAGAACAAAGCCACGGATTCCGTTATCCTCCAGTTTCGTTCCTTCTCCAGCCTCAGTCCCACCAGGTGTCAGGACTGCACAGGGGCCCGGGGAAAGGTGAGTGGTCAGGCCGGGGTCCCTGAGTGAGCCAGCACTTGGCCCGAGAGCGAGGCCGAGGAAGCTCTGCCCCATT…
DUSP7	dual specificity phosphatase 7	NM_001947.3	NM_001101294.2	Contig1690	GGAGGCCAGCGAGGCCTCATCCTTGTCCCAGGACACTCCATCAGCAGATGGGCCAGCCAGTTGGGCTGATTTTTAAGGACCCATCCACGGACCTGAGTTTACTTTTTACTCTTGGCAGGTAATCCAAGCTCCCTGGAGCACGGCAAGTGTTCAAGCTCTTCTTGATTTTTCTTTTTTAATGAAAAGTGTTATTTTCAGGCTACACGCAACAGTGGATTGTATAAACCAGTATTTCATCCCTTCCTTGATCCTGTGCGCGCGCGCGCGCGCGAGAGAGAGAGAGAGAGAGAGACATGTTCTCTAGTTTTTGTTTTTATTACTACTTACAAAAAGCAATTACTTTGTTTTTTTTTGTTTTTGTTTTTGTTTTTGTTTTTAATGGAAAAGACAAACCCCGTG…
DUSP7	dual specificity phosphatase 7	NM_001947.3	XM_002918976.1	F1F2285309	GACAGCTCATCCTCACCCAGTGGCTCACCTCCCACCTCCGTGCTGGGCCTGGGGGGCCTACGGATCAGCTCTGACTGCTCAGACGGGGAGTCCGACCGAGAGCTGCCCAGCAGTGCCACGGAGTCGGATGGCAGCCCTGTGCCATCCAGCCAACCAGCCTTCCCCGTCCAGATCCTGCCCTACCTCTACCTCGGCTGCGCCAAGGACTCCACTAACCTGGATGTGCTTGGCAAGTACGGCATCAAGTATATCCTCAATGTCACGCCTAACCTGCCCAATGCCTTTGAGCATGGTGGCCGAGTTCACCTACAAGCAGATCCCAATCTCGGACCACTGGAGCCAGAACCTCTCCCAGTTCCTTCCCCGAGCCATCAGCTTCATTGACGA
DUSP7	dual specificity phosphatase 7	NM_001947.3	XM_002918976.1	F1F2222742	ATGACGCCTACGACTTCGTCAAGAGGAAAAAGTCCAACATCTCGCCCAACTTCAACTTCATGGGGCAGCTGCTGGATTTCGAGCGGACGCTGGGGCTGAGCAGCCCGTGCGACAACCACACCCCCAGCGAGCAGCTCTACTTCTCCACGCCCACCAACCACAACCTGTTCCCACTCAACACCCTTGAGTCCACGTGAGGCTGGGGCACAGGTG
DYRK3	dual-specificity tyrosine-(Y)-phosphorylation regulated kinase 3	NM_001004023.1	XM_002919284.1	F1F2083395	ATGGTGTCTATGATACCTTCATGATGATAGATGAAACCAAATGCCCACCCTGTTCCAATGTACTCTGCAATCCTTCTGAACCGCCTCTGCCCAGAAGACTAAATATCACCACCGAGCAGTTAACCAGAGATCATACTCAGCGCTTTCTGAGCGGAGGTGAGGTGAAGGTAGAACAGCTGTTTCAAGAATTTGGCAACAGAAGAT
DYRK3	dual-specificity tyrosine-(Y)-phosphorylation regulated kinase 3	NM_001004023.1	XM_002919284.1	F1F2020434	TGAAGGGATGTGATGACTACTTGTTTATAGAGTTTTTGAAAAGGTGCCTTCAGTGGGACCCCTCTGCCCGTTTGACCCCAGCTCAAGCACTGAGACATCCTTGGATTAGTAAGTCTGTGCCCAGACCTGTCACCATCGAAAAGGTATCAGGCAAACGGGTGGTAAATCCTGCAAACGCTTTCCAGGGACTGGGTTCCAAGCTGCCTCCAGTTGTCGGAATAGCCAATAAGCTTAAAGCTAACTTAATGTCCGAAACCAGTGGTGGTATACCTCTGTGCAGTGTACT
DYRK3	dual-specificity tyrosine-(Y)-phosphorylation regulated kinase 3	NM_001004023.1	XM_537131.2	F1F2002929	AGTGCCCCTGACTCCCGAGCAAGCCCTGAAGCAGTACAAACACCACCTGACTGCCTACGAGAAGCTGGAGATCGTCAACTACCCCGAGATTTACTTCGTGGGCCCAAATGCCAAAAAAAAGACACGGAGTGATCGGCGGGCCCAATAACGGTGGCTATGACGATGCAGACGGGGCCTATATTCACGTGCCTCGTGACCATCTAGCTTATCGATACGAGGTGCTGAAGATTATCGGCAAGGGCAGTTTTGGGCAGGTGGCCCGGGTCTACGATCACAAACTTCGACAGTACGTGGCCCTGAAGATGGTGCGCAATGAAAAGCGCTTCCATCGGCAAGCCGCTGAGGAGATCCGGATTCTGGAGCATCTTAAAAAGCAGGACAAAACTGGGAGCATGAATG…
EBI3	Epstein-Barr virus induced 3	NM_005755.2	XM_002928470.1	F1F2157227	GACCCTCCAGAAGGCGTCCGCCTGAGCCCCCTCCCCGGGCAGCGGCTGTGGGTGCAGTGGGAACCCCCCCGGTCCTGGCCCTTCCCGGAGATCTTCGCACTCAAGTACAGAATCCGGTATAAGCATCACAGATCGCCCCGCTTCCGCCAGGTAGGGCCAATTGAAGCCACATCCTTCACCCTTAGGGTTGTGAGACCCCAAGCCAGGTACTGCATCCAGGTGGCTGCTCAGGACCTTACCGACTACGGGGAAATGAGTGACTGGAGTCTCCCTGCTGCTGCCTCCAAGCCCATGGGCAAATAGTGAGGCTTCCCAGCCCCCGCCCTGCCCAGAAGACGGGCTGGGTCCTTGACGTCCGCCCCCCACTGCCACCCACTCAAGAACGGATGGGACCCAACC…
EBP	emopamil binding protein (sterol isomerase)	NM_006579.2	XM_002917766.1	F1F2011716	GACAAGTCGGAACGAAGGGTTTGTACGCAGCCAGAGAGCTAGCCTAGAGAGACCCCGGAGTCTGTGAGCGAGGCCGCCGCGACCACGCCGCTGGAACTGCGCCCAAGACTCCTGCCTTCCGTTTTCCTCTTTCTCTTGCAGCCATCAGCCTGCAAAGACATGACCACCAACGCCAGCCCCTTGCACCCATACTGGCCTCGGCACCTGAGGCTGGACAACTTTGTGCCTAATGACTGCCCCACTTGGCATCTCCTTGCGGGCCTCTTCTCCGTCTCTGGGGTCTTGGTTGTGACCACATGGCTGTTGTCAGGTCGTGCTGCAGTCGTCCCACTGGGGACTTGGCGGCGACTATCCCTGTGCTGGTTTGCAGTGTGTGGGTTCATTCACATGGTGATTGAG…
EBP	emopamil binding protein (sterol isomerase)	NM_006579.2	XM_002917766.1	F1F2137064	GAAGGTGAGGAACCTGTGAGGGGACAAGTCGGAACGAAGGGTTTGTAACGCAGCCAGAGAGCTAGCCTAGAGAGACCCCGGAGTCTGTGAGCGAGGCCGCCGCGACCACGCCGCTGGCCATCAGCCTGCAAAGACATGACCACCAACGCCAGCCCCTTGCACCCATACTGGCCTCGGCACCTGAGGCTGGACAACTTTGTGCCTAATGACTAGCCCCCACTTGGCATCTCCTTGCGGGCCTCTTCTCCGTCTCTGGGGTCTTGGTTGTGACCACATGGCTGTTGTCAGGTCGTGCTGCAGTCGTCCCACTGGGGACTTGGCGGCGACTATCCCTGTGCTGGTTTGCAGTGTGTGGGTTCATTCACATGGTGATTGAGGGCTGGTTCAGCCTACTACCAC…
EBP	emopamil binding protein (sterol isomerase)	NM_006579.2	XM_002917766.1	F1F2013383	ATGGTGACCATCACAGCTTGCCTTTGGGGACCACTCAGCCTATGGGTGGTGATCGCCTTTCTCCGCCAGCAGCCCCTCCGCTTTGTCTTACAGCTCGTGGTCTCTGTAGGTCAGATCTATGGGGATGTGCTCTATTTCCTAACAGAGCAGCGGGATGGATTCCAGCATGGGGGAGCTGGGCCACCCGCTCTACTTCTGGTTTTACTTTGTCTTCTTGAACGGCCTGTGGCTGGTGCTGCCTGGAATCCTTGTGCTCGATTCTGTAAAGAAGCTTGCTCATGCCCAGAGCATGCTGGACACCAAAACCACAAAAGCCAAGAGCAAGCTGAATTAATAAGTAGTAGGCTGGGCTTGAACACTGGCTGACGAGGAACCCTCCACCAGGAAGAAGAGTCCAGT…
ECSIT	ECSIT homolog (Drosophila)	NM_016581.3	XM_002930828.1	F1F2181162	AATGTGTCTATTATCACATCCTCAGAGCTGACTTGCTGCCCCCTGAGGAGAGGGAAGTAGAAGAAATTCCAGAGGAGTGGAATCTCTACTACCCGATGCAGCTGCACCTGGACTACGGGAGGAGCGGCTGGGATGACTACGAGTTTGACATCGATAAAGTGGAGGAAGGCCCTGTCTTCGCCATATGCATGGCGGGTGCCCACGATCAAAGCTACACTGGCCAAGTGGATCCCAGGGCTTGCAGGAGACCAACCCAGCCCTGGCCCAGATCCCCGTGGTCTTCCGCCTGGCAGGGTCCACCGGGGAGCTCCTGGCGCCCTCCTCAGGGCTGGAGGAGCCGTCCCCGCCCCCACCAGAGGTACCAGGAAGAAGAGGAAGACGATCAGCAGCGACAGCATC…
ECSIT	ECSIT homolog (Drosophila)	NM_016581.3	XM_002930828.1	F1F2011046	GAAGGGACGCGCGACAAGGCAGACTTCGTGCGCGCCGTGCAGAACTTCGGGCAGCATAATGTGCACAAGCGGGGTCACATGGACTTCATCTACCTGGCCCTGCGCAAGATGCGGGAGTTCGGCGTCGAGCGGGACCTGGCTGTCTACAACCTGCTGCTCGACGTCTTTCCCAAGGAGGTCTTCCGGCCTCGCAGCATCTTCCAGAAGATGTTCATCCACTACCCCCGGCAGCAGGAGTGTGGGGTGGCCGTCCTGGAACAGATGGAGAACCACGGCGTGATGCCCAACAAGGAGACCGAGTTCCTATTGCTTCAGATATTTGGACGTAAAAGTTACCCCATGCTCAAGTTTGTGCGCATGAAGCTGTGGTTCTCCCGCTTCAAGAATATCAACCCCTTC…
EDA	ectodysplasin A	NM_001005609.1	NM_001177941.1	F1F2070279	TGTTTAAGCTACATCCCCGCAGCGGGGAGCTGGAGGTACTGGTGGACGGCACCTACTTCATCTATAGTCAGGTCTATTACATCAACTTCACTGACTTCGCCAGCTACGAGGTGGTGGTGGATGAGAAGCCCTTCCTGCAATGTACCCGCAGCATTGAGACAGGCAAGACCAACTACAACACTTGTTACACCGCAGGAGTCTGCCTCCTCAAGGCCAGG
EDN1	endothelin 1	NM_001955.4	NM_001009386.1	Contig1043	TTGGGGTGACAAGAGACCACTGAGAAGGCAGAGAAACACACAGTGACTTGTGAATTTGGGTGTCACCATCCAGAGGGAGGACAGGAGATTCCACACATGGTGGAATTTCTGAAGAGGGTCTGAAGGGAGTGTTTGTGTCTCACTCAGGCGCCTGGCACATTTCAGGGAGAAACTCCAAAGTCCATGCAAAGATTTTCTAAGGAATGCACAAATTAAAACACTCTCGAAGGACACTCAAGTTAAAAAAAAAGAAAGAAAAGAAATATATATATATATATATN
EDN1	endothelin 1	NM_001955.4	XM_002915916.1	F1F2006267	GATGGATAAAGAGTGCGTCTACTTCTGCCACCTCGACATCATCTGGGTCAACACTCCCGAGCACATTGTTCCCTATGGACTTGGAAGCCCTTCTAGGTCCAAACGATCCTTAAAGGATTTATTTACCACAAAGGCAACAGACCACAGGAAGAGATGTCAGTGTGCCAGCCAAAAAGACAAGAAGTGCTGGACTTTTTGCCAAGCGGGAAAAGAACTCAGGGACCAAGACAGTGTGGAGAAGGGCTGGAATGACCCTAAGAAAGGCAAAGACTGTTTTGGGTTTGGAGAAAAGTGCGTTCATCAGCAGCTGGTGGCAGGAAGAAAAATGAAAAGGTTGGACGCCATCAGCAACCACATCAAAAACAGCTTTTCGTGTCGCAAAGCTGAAGGCGGGGATCT…
EDN1	endothelin 1	NM_001955.4	NM_001002956.1	Contig3607	AGGTTTGATGAATCTGAGTCTACCTCACCTCTATTGCACTCTGGTAGAAGTACTCCCCCCCCAAAAAAGAAGTACTTCCCCACCATTAACTATTGCCCCCCCCTCCCCCGACCCCGCTTGGTCCCTTCCTGCCATCCCCTTCCCCGGAACCTCTGTAGTTCATCTTGGCTTCATAGGTATCTGGTCTACCCTGTCAGTAGTAGATGTAACATTTTCTATGGTAATCTACTAGCTCTGATCCATTAAGAAAAAAGATCCTTGAAAAAGAAGTTTTTCCTTACCTTGATCCTTGGAAACACAATGGTCTAAGGGTTGTTTATGAAAGACATTGCAAACTAAATATTCGGTTATGCTTTAAAGCAGTAAAATTATTTTCCTTTATGTAACTGGCTAATGGAA…
EDN3	endothelin 3	NM_207034.1	XM_001140507.2	F1F2170483	GAGAGGAGAACCTCCATTTGAGGCATGCCCAGGTCACCCTGCAGAGAAATTCAAGGTGGTGGGGGACCGAGCCGTGGCCTTGACCAAATGTTGAGTTCTCCCCATGAGTATTTCCTAAGTTATTATAGGTATGAAACTGAGTAATCTGCCGTGAGGAAGCAGAAGGGACTGGTTTGCCAGCAGGGGTGTGTAGTGTAGAGAAGCAATTATTTATTTCGAGACTGTTCCTTACTTCAATTCCTTTACGTGGATCTGTTAAAAGTAAAGCCACTATATAGAGAGAGAGATTTTAAATTGTGTTCTGAATCCAAACTCCTCGTCCTTAGAGCTTGAATCCGATTTTTAAAACGCATATGAACTGTTTGGCTCTGTGGCAAGATGGTATCTTGGAGAGAAATT…
EDNRB	endothelin receptor type B	NM_000115.2	XM_001141537.2	F1F2143937	ATCAAGAAGTTGCATTCAATAGCTTTTCTTAAAAATGTTCTGATTTCAAAATTTTAGCATACTGATAAAAGTTGGTAAGAAACAAACATGATCTCTTTGACATGATTAAAACTGATATGGCCAAAGGAATACAGTTTATAGCAAAACATGGAAATGCTGTAGTGAACTTTACAAAATTGTAATATAAGCATGTAAAATAATTATATATTTTGTTTTTCTGTGGCCACTTTAAAGTAGCAACTACTGTAGTTGCTGATTCATTATTGTGTAAACAAAATCAAATAAAAATTTAAATTGTTAAAAACAAAAAAAAAAAAAAAAA
EDNRB	endothelin receptor type B	NM_000115.2	XM_002925528.1	F1F2022612	AACATGGCTTCCCTGAATTCCTGCATTAATCCTATAGCTCTGTATTTGGTGAGCAAAAGATTCAAAAACTGCTTTAAGTCGTGCTTGTGCTGCTGGTGCCAGTCATTTGAAGAAAAACAGTCCTTGGAGGAAAAGCAGTCCTGCTTGAAGTTCAAAGCTAATGATCACGGATATGACAACTTCCGTTCCAGTAATAAATACAGCTCATCTTAAAAAGAAGGCATATTCACTTAATGCCACATTCTCTCTTGTGGACAGAAGTCATTAAATCAAGGAGGTCTTTGCCAAAACAAAACAACCATGCGCTTGCACAAAACAATGTAAGAATGAAAGAGTGATTCTTCTCTTAACACTCACAGTGACACATGACATTTCATGAGCTGTTTACAGCAGGCGAAG…
EDNRB	endothelin receptor type B	NM_000115.2	XM_002925528.1	F1F2279476	GAGGAAAAGCAGTCCTGCTTGAAGTTCAAAGCTAATGATCACGGATATGACAACTTCCGTTCCAGTAATAAATACAGCTTCTATTCTTTAAAAAGAAGGTCATATTCACTTAATGCCACATTCTCTCTTGTGGACAGAAGTCATTAAATCAAGGAGGTCTTTGCCAAAAACAAAACAACCATGCGCTTGCACAAAACAATGTAAGAATGAAAGNGTGATTCTCTCTTAACACTCACAGTGACACATGACATTTCATGAGCT
EDNRB	endothelin receptor type B	NM_000115.2	XM_003257361.1	F1F2000967	TGCGATCCCAAAAGACTGCTTTGAAATCTCCCATTCATGTACTCTGCAAAGAAAACGTTACCCACAATTTGGGGGGGATTATTAAAACATGTTTCTTCTTTCAATATTGTAGTTCAAACACTATTTGTTTAGTTTTGTCATCTGTCAATACTTAGCTACGATATAGGACATGCAGATGATGATACAAAGGGCTGGCCCCAGCGTTCACACCTTTACGATGGAGAAATGTCAGCAGCGCCATCGTGGACAGCGTCCGTGGTGCCTGGAGCCGTGTCCGCACAGCCCAGGAGAAAGCAGCATTCTCTCCCACAGACGGTGGTTAAAATCGTCTCTGGCATAGGTCTCATATGGTAATGATAATACTGTCTTTTTAAATCACGCAGATTAATCAATTTAACA…
EDNRB	endothelin receptor type B	NM_000115.2	XM_002925528.1	F1F2009838	AAGGAGGTCACCGCTGGTCGCTCTGCGCCTGGTGCTCCCGATTCGAGAGCTGCTGGCGGAGGACTGGCCCTTCGGAGTTGAGATGTGTAAGCTGGTGCCTTTCATACAGAAGGCCTCCGTGGGCATCACTGTGTTGAGTCTGTGTGCCCTAAGTATTGACAGATATCGAGCCGTTGCCTCTTGGAGTCGAATTAAAGGAATCGGGGTTCCAAAATGGACAGCAGTAGAAATTGTTTTAATTTGGGTGGTCTCTGTGGTTCTGGCTGTCCCTGAAGCCATGGCTTTTGATATTATAACCTTCGACTACAGAGGACGTTACCTGCGAACCTGCTTGCTTCTTCCTACTCAGAAAACAGCCTTCATGCAGTTTTACAAGACAGCTAAAGATTGGTGGCTGTT…
EGR1	early growth response 1	NM_001964.2	XM_002922729.1	Contig550	CAGCGGCGCCTTCAACCCTCAGGGGGAGGCGGGCGAGCAGCCCTACGAGCACCTGACCGCAGAGTCTTTTCCTGATATCTCTCTGAATAACGAGAAGGTTCTGGTGGAGACAAGTTACCCCAGCCAAACCACCCGGCTGCCCCCCATCACTTATACTGGCCGCTTCTCTCTGGAGCCTGCACCCAACAGTGGCAACACCTTGTGGCCTGAGCCCCTCTTCAGCCTGGTCAGCGGCCTCGTGAGCATGACCAACCCACCGGCCACCTCATCTTCAGCACCATCTCCGGCAGCGTCCTCCTCCTCCTCTGCCTCTCAGAGCCCACCCCTGAGTTGTGCAGTCCAGTCCAGTGACAGCAGCCCCATTTACTCAGCGGCACCAACGTTCCCCACACCTAACAC…
ELF4	E74-like factor 4 (ets domain transcription factor)	NM_001421.3	XM_002918584.1	F1F2012415	ACTACCGTCTACTGTGCTGGCCCTCTCTCCCAGAGAGCCAGGCCAGACTCACCAAAGCCGTGAGTGCTTCTTCGGTGCCCGGCAACCATCCACCTGGGAGTGGCCCCAGTGGGGTCGGGCTCCGCCTTGACCCTCCAGACGATCCCACTGACCACAGTGCTGACCAGCGGGCCTCCTGCCAGTGCTGCTTCCACACAGCTCGTTCTTCAGAGCGTTCCGCCGGCTTCGACCTTCAAGGACACCTTCACTCTGCAGGCCTCTTTCCCCCTGAACACCAGTTTCCAAGAAAGTCACGGTGGCGGCACCAGGGGCTCCACTGATTCTCAGTGGTCTCCCCCAACTTCTGGCTGGGGCTAACCTTCCGACCAACTCGGTGCCATCCTCTGTTGCAGGGGCTGG…
ELF4	E74-like factor 4 (ets domain transcription factor)	NM_001421.3	XM_001092376.2	F1F2169606	CCTCCTTCTCCCCATTCAATCCCACTTCTCTTATCAAGATGGAGCCCCATGACATATAAATGAACGGGCTGGGGGAAGCGTGCCTCACCAGGCCGAGTTGAGCATCCTTTTCATACGGACTTCCTCTAGCAGAGACTGACTGAAGCAGGACATCTGCCCTTACTTTTTGGTGGGATCTCAGTACACCGGATCCCCTGTTCCCGACCCCTGCCCGGTGTCACGGTGGCCACACCATGCCCAGTTTGAGCGTCCCTGGCATCAGACCATGGCCTTCAAGAGCACTAGGGGATATGCTCTTGTCAGGGTAATGGGCTGACTGGGTGATGGAGGGAGAAAGAACTTCCAGAGAAGTCTGGCTGGGGCCGATGCAGGGGCTCGTGTGGGGAGAGTCCTTTCGTG…
ELF4	E74-like factor 4 (ets domain transcription factor)	NM_001421.3	XM_549250.1	F1F2234710	TGAACTACGAGACGATGGGGCGGGCACTGAGATATTACTACCAAAGAGGCATCCTTGCCAAAGTGGAAGGGCAGAGGCTGGTGTATCAGTTTAAGGAGATGCCCAAAGGACCTAGTGGTGATCGAAGACGATGAGGAGAGAACTGAAGTCACGGCGGCCTCCCCTCAGGCCTCCACTCCCTCAACCTCCTCCACCACTACCACCCGGCGAGCCAGCTCCAGGGTCTCGGCTAGAGCTGCTCCCCAGGGCAAGGGAGGCCCTTCCTGGGAGAAGCCAAAGGTTCAGAATGTTGGCTTACGCCGTCTGCGAATCTGGAATTGGGACTGTCTACAGATGAGGAGATCCCCACTACCTCTACTGT
ELK1	ELK1, member of ETS oncogene family	NM_001114123.1	XM_002917796.1	F1F2237870	CAGCCGGGCCCTACGTTACTACTATGACAAGAACATCATCCGCAAAGTGAGCGGCCAGAAGTTCGTCTACAAGTTTGTGTCCTACCCTGAAGTTGCGAGGTGCTCCACTGAGGACTGCCCGCCCCAGCCCCGAGGTGTCTGTCACCTCTACTGTGGCAAATGTGGCCCCCACTGCTGTACATGCTGCCCCCCGGAGACACAGCTTCTGGGAAACCCAGGCACACCCAAGGGTGACAGGAATGGCCGGG
ELK1	ELK1, member of ETS oncogene family	NM_001114123.1	XM_548979.2	F1F2207154	GGGCGGCCTTCCGGCTCCCACTGCTTCCAGCACAGAGATTGCTCAGCCTCAGAAGGGCCGGAAGCCTCGGGACCTGGAGCTTCCACTCAGCCCCAGCTTGCTGGGTGGGCCAGGACCCGAACGGACTCCAGGATCGGGAACTGGCTCTGGGCTGCAGGCGCCGGGGCCAGCGCTGACCCCGTCCCTGCTACCTACGCACACATTGACCCCGGTGCTGCTGACGCCCAGCTCGCTGCCCCCCAGCATTCACTTCTGGAGCACCCTGAGTCCCATTGCACCCCGTAGCCCAGCCAAGCTCTCCTTCCAGTTTCCGTCCAGTGGCAGCGCCCAGTGCACATCCCTTCCATCAGCGTGGATGGCCTCTCCAACCCCCGTGGTCGCTCCTCCCCAGGGCCCCAG…
ELK1	ELK1, member of ETS oncogene family	NM_001114123.1	XM_002831573.1	F1F2282739	TTGGGAAGGAAGGGATTGGGGGGGGAGGGTCTTCCTGCCACCCCCAAGTGTTTATTTTTGATACCAAACGTGTATTTTCAGCTCCCTCCCTCCCAGCCCCCCAATTTCCTGCGGGCGGGTACAAAGGACCCTTTAAGTGTCCCTGGAGTTGGGAGGGAGGAATGGGGGACATAAATCCTGTCCTATCTGAATTCCAGGCTGGAGAGGGTGGGTTCACAGGACTCCTGGGCTCACCTCCTGTCAGCACCGGCCCAGCCTGGGCCTGGGGACCTGGGGGTTGGTGATTTGGGGGACGGTGCTACACCTGTCTCCACTGTTTGTTTTACTTCCCCAAAAATGGATCTTTTTTTTTTCTAAGAGTCCCAGAGAATGGGGAATTGTTCCTGTAAATATATATTT…
[truncated: 2,629 more rows]
